# Supplementary material for: Transcriptome analysis of callus from Picea balfouriana
Source: BMC Genomics. 2014 Jul 4;15(1):553. doi: 10.1186/1471-2164-15-553 (PMC4094777; doi:10.1186/1471-2164-15-553)
Supplement: Supplementary file 1 — Additional file 1: Details of the 22,295 genes identified in six libraries of Picea balfouriana. (XLS 8 MB) [file 12864_2013_6231_MOESM1_ESM.xls]

GeneID	UniProt_ID	UniProt_annotation	Pfam_ID	Pfam_annotation	Length	NET of genotype1_Uniq_reads_num(4721812)	NET of genotype1_Coverage	NET of genotype1_Log-CPM	ET of genotype1_Uniq_reads_num(5374869)	ET of genotype1_Coverage	ET of genotype1_Log-CPM	NET of genotype2_Uniq_reads_num(4081332)	NET of genotype2_Coverage	NET of genotype2_Log-CPM	ET of genotype2_Uniq_reads_num(5262180)	ET of genotype2_Coverage	ET of genotype_Log-CPM	NET of genotype3_Uniq_reads_num(5117424)	NET of genotype3_Coverage	NET of genotype3_Log-CPM	ET of genotype3_Uniq_reads_num(5214938)	ET of genotype3_Coverage	ET of genotype3_Log-CPM	GO Component	GO Function	GO Process
MA_6198238g0010	NA	NA	NA	NA	423	153319	99.76%	14.98684077	32040	99.53%	12.54137918	171291	99.76%	15.35705361	27794	99.76%	12.36685094	116330	99.76%	14.47245182	17485	99.53%	11.71122105	GO:0009505//plant-type cell wall;GO:0009506//plasmodesma	GO:0005515//protein binding	GO:0033036;GO:0044260;GO:0009651//response to salt stress;GO:0044238//primary metabolic process;GO:0046686//response to cadmium ion;GO:0050794//regulation of cellular process;GO:0044767;GO:0009723//response to ethylene stimulus;GO:0048316//seed development;GO:0042545//cell wall modification;GO:0007623//circadian rhythm
MA_14427g0010	UniProt_ID	UniProt_annotation	Pfam_ID	Pfam_annotation	648	64806	93.98%	13.74450999	30003	93.98%	12.44661332	59951	93.98%	13.8424678	20803	93.98%	11.94887778	59817	93.98%	13.51286194	20922	93.98%	11.97011725	GO:0005737//cytoplasm;GO:0005634//nucleus	-	GO:0009751//response to salicylic acid stimulus;GO:0007568//aging;GO:0006464//protein modification process
MA_10427345g0010	NA	NA	NA	NA	645	47009	99.84%	13.28132381	115221	99.84%	14.38782056	51677	99.84%	13.62820823	73468	99.84%	13.76917733	21521	99.69%	12.03807296	16675	99.69%	11.64279202	-	-	-
MA_434977g0010	UniProt_ID	UniProt_annotation	Pfam_ID	Pfam_annotation	1200	39614	99.92%	13.03440007	34973	99.92%	12.6677447	40774	99.92%	13.28633914	32240	99.92%	12.58092562	48556	99.92%	13.21195876	38672	99.92%	12.85637003	GO:0005773//vacuole;GO:0009507//chloroplast;GO:0005730//nucleolus;GO:0005886//plasma membrane;GO:0005739//mitochondrion	GO:0016779//nucleotidyltransferase activity;GO:0003746//translation elongation factor activity;GO:0005525//GTP binding;GO:0003924//GTPase activity	GO:0006414//translational elongation;GO:0006184//GTP catabolic process;GO:0046686//response to cadmium ion
MA_189802g0010	sp|P50700|OSL3_ARATH	Osmotin-like protein OSM34 OS=Arabidopsis thaliana GN=OSM34 PE=2 SV=2	PF00314.12,PF00947.14	Pico_P2A,Thaumatin	623	36343	99.84%	12.91006884	36053	99.84%	12.71162184	22782	99.84%	12.44659802	67361	99.84%	13.64397577	39415	99.84%	12.9110574	24118	99.84%	12.17520219	-	-	-
MA_10427514g0010	sp|O04138|CHI4_ORYSJ	Chitinase 4 OS=Oryza sativa subsp. japonica GN=Cht4 PE=2 SV=2	PF00182.14,PF00187.14	Chitin_bind_1,Glyco_hydro_19	1110	33393	91.62%	12.78793878	14483	89.19%	11.3958928	31169	94.77%	12.89880697	32503	82.16%	12.59264658	65197	95.05%	13.63711097	35640	87.03%	12.73857958	-	GO:0004568//chitinase activity;GO:0008061//chitin binding	GO:0005975//carbohydrate metabolic process;GO:0006032//chitin catabolic process;GO:0016998//cell wall macromolecule catabolic process
MA_12191g0010	sp|O03986|HS904_ARATH	Heat shock protein 90-4 OS=Arabidopsis thaliana GN=HSP90-4 PE=2 SV=1	PF00183.13,PF02518.21,PF13589.1	HATPase_c,HATPase_c_3,HSP90	2118	32508	99.91%	12.74918846	53980	99.81%	13.29392086	24181	99.81%	12.53257569	28399	99.81%	12.39791704	32422	99.81%	12.62928966	40524	99.91%	12.92385639	GO:0005829//cytosol;GO:0005618//cell wall;GO:0005739//mitochondrion;GO:0005730//nucleolus;GO:0005886//plasma membrane;GO:0048046//apoplast	GO:0005524//ATP binding;GO:0051082//unfolded protein binding	GO:0006952//defense response;GO:0009414//response to water deprivation;GO:0006457//protein folding;GO:0009651//response to salt stress;GO:0010286//heat acclimation;GO:0009908//flower development;GO:0050821//protein stabilization;GO:0071277//cellular response to calcium ion;GO:0048366//leaf development
MA_10265000g0010	sp|Q05736|PR1_ASPOF	Pathogenesis-related protein 1 OS=Asparagus officinalis GN=PR1 PE=2 SV=1	PF00407.14,PF10604.4	Bet_v_1,Polyketide_cyc2	486	27230	92.80%	12.49359495	448	92.80%	6.382734314	12024	92.80%	11.52464886	462	91.77%	6.457648683	17489	92.80%	11.73878337	101	89.51%	4.28268554	-	-	GO:0009607//response to biotic stimulus;GO:0006952//defense response
MA_10307017g0030	sp|Q8TGM7|ART2_YEAST	Putative uncharacterized protein ART2 OS=Saccharomyces cerevisiae (strain ATCC 204508 / S288c) GN=ART2 PE=5 SV=1	NA	NA	474	24507	99.37%	12.3415948	5409	99.16%	9.975049675	43907	99.79%	13.39313935	11950	99.16%	11.14912249	18744	99.16%	11.83876167	5148	99.37%	9.947286076	-	-	-
MA_19860g0010	UniProt_ID	UniProt_annotation	Pfam_ID	Pfam_annotation	1959	23239	99.74%	12.2649505	58701	99.80%	13.41487989	20143	99.80%	12.26898633	36214	99.90%	12.74861896	26863	99.85%	12.35794161	51121	99.95%	13.25899217	-	GO:0005524//ATP binding;GO:0032440//2-alkenal reductase activity;GO:0004674//protein serine/threonine kinase activity	GO:0006950//response to stress;GO:0006468//protein phosphorylation;GO:0055114//oxidation-reduction process
MA_724304g0010	UniProt_ID	UniProt_annotation	Pfam_ID	Pfam_annotation	504	20299	99.80%	12.06981567	19253	99.80%	11.80660325	17336	99.80%	12.05248462	19145	99.80%	11.82905684	26436	99.80%	12.33482551	21940	99.80%	12.03865841	GO:0009579//thylakoid;GO:0009507//chloroplast;GO:0090406//pollen tube;GO:0005634//nucleus;GO:0005886//plasma membrane;GO:0048046//apoplast	-	GO:0048768//root hair cell tip growth;GO:0042742//defense response to bacterium;GO:0001558//regulation of cell growth;GO:0009860//pollen tube growth;GO:0010252//auxin homeostasis;GO:0048527//lateral root development;GO:0008283//cell proliferation;GO:0046686//response to cadmium ion;GO:0040014//regulation of multicellular organism growth;GO:0007346//regulation of mitotic cell cycle;GO:0009790//emb…
MA_8872g0010	sp|P14009|14KD_DAUCA	14 kDa proline-rich protein DC2.15 OS=Daucus carota PE=2 SV=1	PF00234.17,PF14368.1	LTP_2,Tryp_alpha_amyl	693	19858	99.86%	12.03812813	22169	99.86%	12.01005875	20861	99.86%	12.31951485	13386	99.71%	11.31283031	20798	99.86%	11.98877381	16985	99.86%	11.66936569	GO:0043231//intracellular membrane-bounded organelle;GO:0044444//cytoplasmic part	-	-
MA_10204459g0010	sp|P04352|CALM_CHLRE	Calmodulin OS=Chlamydomonas reinhardtii PE=1 SV=2	PF00036.27,PF12763.2,PF13202.1,PF13405.1,PF13499.1,PF13833.1	EF_hand_3,EF_hand_4,EF_hand_5,EF_hand_6,efhand,efhand_3	579	19534	99.48%	12.0143958	4032	98.62%	9.551228957	17388	99.48%	12.05680544	3236	98.96%	9.264557916	22539	99.48%	12.10474984	2227	97.58%	8.738559339	-	-	-
MA_120345g0010	NA	NA	PF00257.14,PF10500.4	Dehydrin,SR-25	516	15236	99.81%	11.65590301	1166	98.26%	7.761740731	10727	99.81%	11.35998585	730	98.84%	7.11707959	11407	99.61%	11.12227698	857	98.64%	7.361342484	-	-	GO:0006950//response to stress;GO:0009415//response to water
MA_248276g0010	sp|P83880|AMP1_PINMO	Antimicrobial peptide 1 OS=Pinus monticola PE=1 SV=2	PF09117.5	MiAMP1	296	14583	99.32%	11.59270848	6143	99.32%	10.15861523	11605	99.32%	11.47348063	2066	98.99%	8.617312776	20088	99.32%	11.93866417	2370	99.32%	8.8283253	-	-	GO:0006952//defense response;GO:0045926//negative regulation of growth
MA_5735g0010	sp|Q9M5M0|CHS7_PICMA	Chalcone synthase 7 OS=Picea mariana GN=CSF7 PE=2 SV=1	PF00195.14,PF02797.10,PF08392.7,PF08541.5,PF08545.5	ACP_syn_III,ACP_syn_III_C,Chal_sti_synt_C,Chal_sti_synt_N,FAE1_CUT1_RppA	1002	14366	97.21%	11.5710801	10663	99.90%	10.95416356	15072	97.21%	11.85059068	4942	97.21%	9.875364378	15350	99.90%	11.55057997	5299	96.61%	9.988990157	-	GO:0016747//transferase activity, transferring acyl groups other than amino-acyl groups	GO:0009058//biosynthetic process
MA_10103038g0010	sp|P83880|AMP1_PINMO	Antimicrobial peptide 1 OS=Pinus monticola PE=1 SV=2	PF09117.5	MiAMP1	318	13453	50.31%	11.47635302	5444	49.06%	9.984353987	12646	49.06%	11.59741012	2469	31.13%	8.874342381	15423	42.14%	11.55742451	3643	31.76%	9.448458898	-	-	GO:0006952//defense response;GO:0045926//negative regulation of growth
MA_10427891g0010	UniProt_ID	UniProt_annotation	Pfam_ID	Pfam_annotation	1323	12729	93.65%	11.39654723	6341	70.98%	10.20437856	14963	94.33%	11.84011962	7511	80.80%	10.47922445	16666	92.89%	11.66924549	9928	91.46%	10.89470968	GO:0005618//cell wall;GO:0005777//peroxisome;GO:0005739//mitochondrion;GO:0009941//chloroplast envelope;GO:0009570//chloroplast stroma;GO:0005773//vacuole;GO:0022626//cytosolic ribosome;GO:0005886//plasma membrane;GO:0010319//stromule;GO:0048046//apoplast	GO:0050897//cobalt ion binding;GO:0004096//catalase activity;GO:0020037//heme binding	GO:0009648//photoperiodism;GO:0042744//hydrogen peroxide catabolic process;GO:0055114//oxidation-reduction process;GO:0008219//cell death;GO:0009409//response to cold;GO:0045454//cell redox homeostasis;GO:0009737//response to abscisic acid stimulus;GO:0009970//cellular response to sulfate starvation;GO:0006995//cellular response to nitrogen starvation;GO:0046686//response to cadmium ion;GO:001603…
MA_72555g0010	sp|O49596|HMGB2_ARATH	High mobility group B protein 2 OS=Arabidopsis thaliana GN=HMGB2 PE=1 SV=1	PF00505.14,PF09011.5	DUF1898,HMG_box	527	12460	99.81%	11.36573343	6037	99.62%	10.13350571	9118	99.62%	11.12554038	5406	99.62%	10.00481835	10551	99.62%	11.00974243	7850	99.62%	10.55591845	-	-	-
MA_15508g0010	sp|P32289|GLNA_VIGAC	Glutamine synthetase nodule isozyme OS=Vigna aconitifolia PE=2 SV=1	PF00120.19,PF03951.14	Gln-synt_C,Gln-synt_N	1083	11838	96.95%	11.29185777	9155	96.95%	10.7341931	12304	96.95%	11.55785799	10603	97.05%	10.97659205	14978	96.95%	11.51518748	5564	96.86%	10.05938597	-	GO:0004356//glutamate-ammonia ligase activity;GO:0005524//ATP binding	GO:0006542//glutamine biosynthetic process
MA_121889g0010	sp|P37707|B2_DAUCA	B2 protein OS=Daucus carota PE=2 SV=1	PF10539.4	Dev_Cell_Death	1401	11740	99.86%	11.27986532	14212	99.86%	11.36864287	9237	99.57%	11.14424632	11252	99.86%	11.06229707	13778	99.86%	11.39471316	13305	99.86%	11.31708473	-	-	-
MA_10426264g0020	sp|Q9M5M0|CHS7_PICMA	Chalcone synthase 7 OS=Picea mariana GN=CSF7 PE=2 SV=1	PF00195.14,PF02797.10,PF08392.7,PF08541.5,PF08545.5	ACP_syn_III,ACP_syn_III_C,Chal_sti_synt_C,Chal_sti_synt_N,FAE1_CUT1_RppA	1188	11427	98.65%	11.24088129	6536	98.65%	10.24807277	10105	98.57%	11.27381266	2848	98.06%	9.080325818	11226	98.65%	11.09920255	2996	98.15%	9.166412281	-	GO:0016747//transferase activity, transferring acyl groups other than amino-acyl groups	GO:0009058//biosynthetic process
MA_10433815g0030	UniProt_ID	UniProt_annotation	Pfam_ID	Pfam_annotation	2076	11169	98.84%	11.20793608	7037	98.60%	10.35461744	10206	98.70%	11.28816018	5592	98.84%	10.05361676	12324	98.89%	11.23382344	6875	98.75%	10.36459854	GO:0005829//cytosol	GO:0047134//protein-disulfide reductase activity	GO:0055114//oxidation-reduction process;GO:0080092//regulation of pollen tube growth;GO:0010183//pollen tube guidance;GO:0046686//response to cadmium ion
MA_10435304g0010	UniProt_ID	UniProt_annotation	Pfam_ID	Pfam_annotation	1098	11144	99.64%	11.20470336	8909	99.73%	10.69489889	9624	99.54%	11.20345545	4973	99.64%	9.884384888	9932	99.54%	10.92252312	3055	99.36%	9.194542388	-	GO:0045486//naringenin 3-dioxygenase activity	GO:0055114//oxidation-reduction process
MA_19057g0010	UniProt_ID	UniProt_annotation	Pfam_ID	Pfam_annotation	1884	10904	99.84%	11.17329509	3627	99.68%	9.398530038	9201	99.95%	11.13861292	4457	99.79%	9.72635821	9136	99.73%	10.80200784	3940	99.73%	9.561512608	-	-	GO:0048869;GO:0009888//tissue development;GO:0016049//cell growth;GO:0071555;GO:0060560//developmental growth involved in morphogenesis;GO:0010015//root morphogenesis;GO:0010817//regulation of hormone levels;GO:0071669//plant-type cell wall organization or biogenesis;GO:0005976//polysaccharide metabolic process
MA_98378g0010	NA	NA	PF04674.7	Phi_1	924	10311	99.68%	11.09262569	4728	99.78%	9.78093702	11000	99.68%	11.39624105	2129	99.35%	8.660638142	13334	99.78%	11.34745806	4423	99.78%	9.72832223	-	-	-
MA_10434174g0010	sp|P29063|PR4B_TOBAC	Pathogenesis-related protein PR-4B OS=Nicotiana tabacum PE=2 SV=1	PF00967.12,PF03330.13,PF07249.7	Barwin,Cerato-platanin,DPBB_1	408	10228	99.75%	11.08096606	1637	99.51%	8.25104933	7538	99.51%	10.85102134	6375	99.51%	10.2426619	20812	99.75%	11.9897446	1486	99.51%	8.155053371	GO:0016023//cytoplasmic membrane-bounded vesicle	GO:0008061//chitin binding	GO:0042742//defense response to bacterium;GO:0009814//defense response, incompatible interaction;GO:0050832//defense response to fungus
MA_10383244g0010	NA	NA	NA	NA	408	10182	99.75%	11.07446329	1957	99.75%	8.508566731	16640	99.75%	11.99337074	4095	99.51%	9.604163006	7222	99.75%	10.46286453	1968	99.51%	8.56023062	-	-	-
MA_81735g0010	sp|Q8L9A9|XTH8_ARATH	Probable xyloglucan endotransglucosylase/hydrolase protein 8 OS=Arabidopsis thaliana GN=XTH8 PE=2 SV=2	PF00722.16,PF06955.7	Glyco_hydro_16,XET_C	1044	9536	80.36%	10.97990326	510	79.79%	6.56953729	8544	80.75%	11.03173993	1793	80.75%	8.412901157	7570	80.75%	10.53075482	516	80.17%	6.629974161	GO:0005576//extracellular region	GO:0016798//hydrolase activity, acting on glycosyl bonds;GO:0016757//transferase activity, transferring glycosyl groups	GO:0005975//carbohydrate metabolic process
MA_10430613g0010	UniProt_ID	UniProt_annotation	Pfam_ID	Pfam_annotation	1740	9477	97.01%	10.97094993	2272	96.84%	8.723834718	7372	96.55%	10.81889778	2058	96.84%	8.61171686	12822	97.36%	11.2909719	1928	95.34%	8.530613053	-	GO:0020037//heme binding;GO:0004601//peroxidase activity	GO:0055114//oxidation-reduction process;GO:0006979//response to oxidative stress
MA_10429587g0010	sp|P37707|B2_DAUCA	B2 protein OS=Daucus carota PE=2 SV=1	PF10539.4	Dev_Cell_Death	1263	9391	90.66%	10.95779898	15711	90.66%	11.51330344	7269	90.66%	10.7986	10933	90.66%	11.02080681	10028	90.66%	10.93640016	17098	90.66%	11.67893177	-	-	-
MA_158497g0010	PgdbPengPgla_1131.g22874.t1	sp|O94432|YHKF_SCHPO	PF00076.17,PF05172.8,PF13893.1,PF14259.1	Nup35_RRM,RRM_1,RRM_5,RRM_6	1146	9241	99.65%	10.93457041	15188	99.91%	11.46446192	5913	99.83%	10.50075612	9742	99.91%	10.85441544	7265	99.83%	10.47142832	13380	99.83%	11.32519403	GO:0044424//intracellular part	-	-
MA_200725g0010	UniProt_ID	UniProt_annotation	Pfam_ID	Pfam_annotation	478	9064	89.33%	10.90667082	4041	86.40%	9.554445271	8720	89.33%	11.06115471	4521	89.33%	9.746924876	9926	89.33%	10.92165136	6899	89.33%	10.36962572	GO:0009514//glyoxysome	GO:0046872//metal ion binding;GO:0020037//heme binding;GO:0004096//catalase activity	GO:0042744//hydrogen peroxide catabolic process;GO:0055114//oxidation-reduction process
MA_29137g0010	sp|Q9FJH6|AB1F_ARATH	ABC transporter F family member 1 OS=Arabidopsis thaliana GN=ABCF1 PE=1 SV=1	PF00004.24,PF00005.22,PF00025.16,PF00350.18,PF00910.17,PF01637.13,PF01926.18,PF02463.14,PF03193.11,PF03205.9,PF03308.11,PF05729.7,PF06414.7,PF08477.8,PF10662.4,PF12846.2,PF12848.2,PF13166.1,PF13173.1,PF13175.1,PF13191.1,PF13207.1,PF13238.1,PF13304.1,PF13401.1,PF13476.1,PF13481.1,PF13521.1,PF13555.1,PF13558.1,PF13671.1	AAA,AAA_10,AAA_13,AAA_14,AAA_15,AAA_16,AAA_17,AAA_18,AAA_21,AAA_22,AAA_23,AAA_25,AAA_28,AAA_29,AAA_33,ABC_tran,ABC_tran_2,Arch_ATPase,Arf,ArgK,DUF258,Dynamin_N,MMR_HSR1,Miro,MobB,NACHT,PduV-EutP,RNA_helicase,SMC_N,SbcCD_C,Zeta_toxin	1800	9006	99.67%	10.89740995	7436	99.94%	10.4341782	8413	99.67%	11.00944994	5152	99.94%	9.935396012	10501	99.94%	11.00288974	9035	99.67%	10.75873835	-	GO:0005524//ATP binding;GO:0016887//ATPase activity	GO:0006200//ATP catabolic process
MA_10432716g0010	sp|P49237|E13B_MAIZE	Glucan endo-1,3-beta-glucosidase, acidic isoform OS=Zea mays PE=2 SV=1	PF00332.13	Glyco_hydro_17	700	8783	99.71%	10.86123931	13728	99.71%	11.31865652	7756	99.86%	10.89214966	26142	99.86%	12.27844862	8555	99.86%	10.7072184	6008	99.71%	10.17013878	GO:0071944//cell periphery	GO:0016798//hydrolase activity, acting on glycosyl bonds	GO:0009628//response to abiotic stimulus;GO:0006950//response to stress;GO:0051707//response to other organism;GO:0008152//metabolic process
MA_7447685g0010	NA	NA	PF05624.9	LSR	435	8762	84.83%	10.85778592	4503	84.83%	9.710601085	10119	84.83%	11.27580996	1188	84.83%	7.819265315	9642	84.83%	10.87977347	4378	84.83%	9.713570619	-	-	-
MA_10426758g0020	sp|O23755|EF2_BETVU	Elongation factor 2 OS=Beta vulgaris PE=2 SV=1	PF00009.22,PF00679.19,PF03144.20,PF03764.13	EFG_C,EFG_IV,GTP_EFTU,GTP_EFTU_D2	1587	8740	99.94%	10.85415919	11198	99.94%	11.02478802	8492	99.94%	11.02293317	9373	99.94%	10.79871125	11606	99.94%	11.14722731	11904	99.94%	11.15656903	GO:0009507//chloroplast;GO:0005730//nucleolus;GO:0005829//cytosol;GO:0005886//plasma membrane	GO:0003746//translation elongation factor activity;GO:0005525//GTP binding;GO:0003924//GTPase activity;GO:0005507//copper ion binding	GO:0006414//translational elongation;GO:0006184//GTP catabolic process;GO:0009409//response to cold
MA_69620g0010	sp|P35614|ERF1Z_ARATH	Eukaryotic peptide chain release factor subunit 1-3 OS=Arabidopsis thaliana GN=ERF1-3 PE=2 SV=1	PF01248.21,PF03463.10,PF03464.10,PF03465.10	Ribosomal_L7Ae,eRF1_1,eRF1_2,eRF1_3	1353	8602	99.85%	10.83119936	6250	99.78%	10.18352602	9810	99.78%	11.23107052	4643	99.78%	9.785336047	11530	99.85%	11.1377494	6937	99.56%	10.37754977	GO:0005737//cytoplasm;GO:0005886//plasma membrane	GO:0016149//translation release factor activity, codon specific	GO:0006415//translational termination
MA_44504g0020	NA	NA	PF02018.12,PF04862.7,PF09339.5,PF14344.1	CBM_4_9,DUF4397,DUF642,HTH_IclR	1278	8560	99.77%	10.82413844	3892	99.61%	9.500251463	6606	99.69%	10.66063002	3348	99.61%	9.31363838	7828	99.84%	10.57910213	5023	99.61%	9.911826784	GO:0031225//anchored to membrane;GO:0005576//extracellular region;GO:0016023//cytoplasmic membrane-bounded vesicle;GO:0005634//nucleus;GO:0005886//plasma membrane	-	-
MA_10427502g0010	UniProt_ID	UniProt_annotation	Pfam_ID	Pfam_annotation	1331	8484	91.36%	10.81127302	13638	91.36%	11.3091675	8914	92.34%	11.09289774	10005	91.74%	10.89284477	11979	91.44%	11.19286202	16478	91.44%	11.62564693	-	GO:0003676//nucleic acid binding;GO:0005524//ATP binding;GO:0008026//ATP-dependent helicase activity	-
MA_6810759g0010	NA	NA	NA	NA	302	8414	99.34%	10.79932093	25306	99.67%	12.20099051	9698	99.67%	11.21450549	28476	99.67%	12.40182334	6031	99.67%	10.20288307	11507	99.67%	11.10763644	-	-	-
MA_70965g0010	UniProt_ID	UniProt_annotation	Pfam_ID	Pfam_annotation	894	8407	99.89%	10.79812025	10134	99.89%	10.88075743	5846	99.66%	10.48431707	8957	99.89%	10.73321955	7044	99.78%	10.42686354	11164	99.89%	11.06398064	GO:0005730//nucleolus;GO:0009507//chloroplast;GO:0005773//vacuole;GO:0022625//cytosolic large ribosomal subunit;GO:0005886//plasma membrane	GO:0003735//structural constituent of ribosome;GO:0008097//5S rRNA binding	GO:0006412//translation;GO:0009955//adaxial/abaxial pattern formation;GO:0009965//leaf morphogenesis;GO:0010015//root morphogenesis;GO:0008283//cell proliferation
MA_10428777g0010	UniProt_ID	UniProt_annotation	Pfam_ID	Pfam_annotation	360	8361	90.56%	10.79020515	6598	90.83%	10.26169253	6811	92.78%	10.7047164	6097	90.56%	10.17834126	8815	90.83%	10.75040863	8459	91.11%	10.6637063	-	GO:0003676//nucleic acid binding;GO:0000166//nucleotide binding	-
MA_10427147g0010	sp|Q9FF52|RL123_ARATH	60S ribosomal protein L12-3 OS=Arabidopsis thaliana GN=RPL12C PE=2 SV=1	PF00298.14,PF03946.9	Ribosomal_L11,Ribosomal_L11_N	561	8204	99.82%	10.76285879	9186	97.68%	10.73906973	6961	99.64%	10.73614206	7011	97.50%	10.37984653	7050	97.50%	10.4280918	10482	97.68%	10.97304483	GO:0005730//nucleolus;GO:0022626//cytosolic ribosome;GO:0005773//vacuole;GO:0009507//chloroplast;GO:0016020//membrane	GO:0003735//structural constituent of ribosome;GO:0008270//zinc ion binding	GO:0009409//response to cold;GO:0006412//translation
MA_10432716g0030	sp|P49237|E13B_MAIZE	Glucan endo-1,3-beta-glucosidase, acidic isoform OS=Zea mays PE=2 SV=1	PF00332.13	Glyco_hydro_17	792	8197	55.18%	10.76162737	1441	54.92%	8.06712526	9632	57.58%	11.20465414	1918	54.67%	8.510102177	9465	56.82%	10.85304495	705	61.24%	7.079851895	GO:0044464//cell part	GO:0004553//hydrolase activity, hydrolyzing O-glycosyl compounds	GO:0005975//carbohydrate metabolic process;GO:0006950//response to stress
MA_8291837g0010	sp|Q43075|SPE1_PEA	Arginine decarboxylase OS=Pisum sativum PE=2 SV=1	PF00278.17,PF02784.11	Orn_Arg_deC_N,Orn_DAP_Arg_deC	2151	8139	99.77%	10.75138355	6130	99.86%	10.15555917	6374	99.81%	10.60905604	7328	99.86%	10.44364135	10071	99.77%	10.94257289	3980	98.61%	9.57608357	-	GO:0016831//carboxy-lyase activity	GO:0009725//response to hormone stimulus;GO:1901700;GO:0006970//response to osmotic stress;GO:0006596//polyamine biosynthetic process
MA_10433058g0020	UniProt_ID	UniProt_annotation	Pfam_ID	Pfam_annotation	966	8126	99.59%	10.74907751	13425	99.90%	11.28645834	7162	99.59%	10.77720709	11186	99.90%	11.05381023	9205	99.48%	10.81286232	11767	99.79%	11.13986986	GO:0005730//nucleolus;GO:0009507//chloroplast;GO:0022626//cytosolic ribosome;GO:0005886//plasma membrane	GO:0005507//copper ion binding;GO:0003735//structural constituent of ribosome	GO:0009651//response to salt stress;GO:0009409//response to cold;GO:0006414//translational elongation;GO:0042254//ribosome biogenesis;GO:0010043//response to zinc ion;GO:0046686//response to cadmium ion
MA_10432865g0020	UniProt_ID	UniProt_annotation	Pfam_ID	Pfam_annotation	732	8062	94.95%	10.73767063	9022	94.95%	10.71308166	7075	94.95%	10.75957596	8993	94.67%	10.73900609	14495	94.95%	11.46789942	7885	94.95%	10.56233614	GO:0009505//plant-type cell wall;GO:0005773//vacuole;GO:0016020//membrane	GO:0046872//metal ion binding;GO:0020037//heme binding;GO:0004601//peroxidase activity	GO:0006979//response to oxidative stress;GO:0055114//oxidation-reduction process
MA_12000g0010	sp|Q8VZB9|R10A1_ARATH	60S ribosomal protein L10a-1 OS=Arabidopsis thaliana GN=RPL10AA PE=2 SV=1	PF00687.16	Ribosomal_L1	651	8021	99.85%	10.73031542	5780	99.85%	10.07074871	6983	99.85%	10.74069413	4767	99.54%	9.82335635	8719	99.69%	10.73461164	6648	99.54%	10.31616279	GO:0005730//nucleolus;GO:0022625//cytosolic large ribosomal subunit;GO:0005886//plasma membrane	GO:0003723//RNA binding;GO:0003735//structural constituent of ribosome	GO:0006412//translation;GO:0009955//adaxial/abaxial pattern formation;GO:0048569//post-embryonic organ development
MA_73656g0010	UniProt_ID	UniProt_annotation	Pfam_ID	Pfam_annotation	1515	7901	99.80%	10.70856993	3955	99.87%	9.523414495	6017	99.74%	10.5259081	2646	99.41%	8.974209066	9034	99.54%	10.78581099	3285	99.74%	9.299246849	-	GO:0005488//binding;GO:0016491//oxidoreductase activity	GO:0048731;GO:0044767;GO:0050789//regulation of biological process
MA_10428568g0010	UniProt_ID	UniProt_annotation	Pfam_ID	Pfam_annotation	1311	7688	87.26%	10.66914554	15881	88.71%	11.5288297	6671	86.65%	10.67475503	10746	86.65%	10.99591838	9182	86.65%	10.80925322	11335	81.16%	11.08591003	GO:0000015//phosphopyruvate hydratase complex;GO:0005740//mitochondrial envelope;GO:0009507//chloroplast;GO:0005634//nucleus;GO:0005886//plasma membrane;GO:0048046//apoplast	GO:0005507//copper ion binding;GO:0000287//magnesium ion binding;GO:0004634//phosphopyruvate hydratase activity	GO:0009651//response to salt stress;GO:0009416//response to light stimulus;GO:0009409//response to cold;GO:0009737//response to abscisic acid stimulus;GO:0006096//glycolysis;GO:0046686//response to cadmium ion
MA_4477g0010	UniProt_ID	UniProt_annotation	Pfam_ID	Pfam_annotation	696	7421	99.86%	10.61815418	3260	99.71%	9.244647643	6242	99.71%	10.57886777	3230	99.57%	9.261880887	6935	99.71%	10.40436613	3109	99.71%	9.219816524	-	GO:0004869//cysteine-type endopeptidase inhibitor activity	GO:0010466//negative regulation of peptidase activity
MA_15586g0010	NA	NA	PF02183.13,PF02403.17,PF04156.9,PF04582.7,PF04977.10,PF05030.7,PF05531.7,PF05701.6,PF06160.7,PF10473.4,PF11559.3,PF12325.3,PF12718.2	ADIP,Cenp-F_leu_zip,DUF827,DivIC,EzrA,HALZ,IncA,NPV_P10,Reo_sigmaC,SSXT,Seryl_tRNA_N,TMF_TATA_bd,Tropomyosin_1	720	7419	96.11%	10.61776534	6949	96.11%	10.33646361	8210	95.69%	10.97421394	3831	96.11%	9.508032718	10492	96.11%	11.00165279	8206	96.11%	10.61990096	-	-	-
MA_8819148g0010	sp|Q05736|PR1_ASPOF	Pathogenesis-related protein 1 OS=Asparagus officinalis GN=PR1 PE=2 SV=1	PF00407.14,PF10604.4	Bet_v_1,Polyketide_cyc2	486	7415	88.48%	10.61698735	71	76.54%	3.733641476	3188	88.48%	9.60962174	291	88.07%	5.7916912	3157	88.48%	9.269148965	12	47.94%	1.261205812	-	-	GO:0009607//response to biotic stimulus;GO:0006952//defense response
MA_72126g0010	UniProt_ID	UniProt_annotation	Pfam_ID	Pfam_annotation	1428	7253	99.79%	10.58512068	12997	99.93%	11.23971667	8348	99.72%	10.99826087	10367	99.86%	10.94411955	9851	99.72%	10.91070964	10055	99.72%	10.91304682	GO:0009507//chloroplast;GO:0016020//membrane	GO:0003849//3-deoxy-7-phosphoheptulonate synthase activity	GO:0033587;GO:0009611//response to wounding;GO:0009617//response to bacterium;GO:0009423//chorismate biosynthetic process;GO:0009073//aromatic amino acid family biosynthetic process
MA_75633g0020	sp|Q9M4D8|DCAM_VICFA	S-adenosylmethionine decarboxylase proenzyme OS=Vicia faba GN=SAMDC PE=2 SV=1	PF01536.11	SAM_decarbox	1155	7148	99.83%	10.56408392	4579	99.65%	9.734744514	5131	99.13%	10.29612446	7984	99.65%	10.56732548	7956	99.91%	10.60250017	7282	99.65%	10.4475677	-	GO:0016831//carboxy-lyase activity	GO:0006596//polyamine biosynthetic process
MA_101067g0010	sp|P29356|ALF_SPIOL	Fructose-bisphosphate aldolase, cytoplasmic isozyme OS=Spinacia oleracea PE=2 SV=1	PF00274.14	Glycolytic	1077	7133	99.54%	10.56105348	8239	99.72%	10.58211122	6050	99.91%	10.53379823	6272	99.63%	10.21916398	6864	99.54%	10.38952087	4489	99.44%	9.749688687	GO:0005829//cytosol;GO:0005618//cell wall;GO:0005730//nucleolus;GO:0005740//mitochondrial envelope;GO:0009507//chloroplast;GO:0005886//plasma membrane;GO:0048046//apoplast	GO:0005507//copper ion binding;GO:0004332//fructose-bisphosphate aldolase activity	GO:0009651//response to salt stress;GO:0006096//glycolysis;GO:0046686//response to cadmium ion;GO:0080167//response to karrikin
MA_94565g0010	sp|Q5ZL42|BZW2_CHICK	Basic leucine zipper and W2 domain-containing protein 2 OS=Gallus gallus GN=BZW2 PE=2 SV=1	PF02020.13,PF05871.7	ESCRT-II,W2	943	7080	99.89%	10.55029462	6431	99.58%	10.22470968	6053	99.89%	10.53451338	5056	99.79%	9.90826254	7648	99.89%	10.54554307	7294	99.68%	10.449943	GO:0016020//membrane;GO:0005739//mitochondrion	GO:0003743//translation initiation factor activity	GO:0006413//translational initiation;GO:0016070//RNA metabolic process
MA_20764g0010	sp|Q9M5M0|CHS7_PICMA	Chalcone synthase 7 OS=Picea mariana GN=CSF7 PE=2 SV=1	PF00195.14,PF02797.10,PF08392.7,PF08541.5,PF08545.5	ACP_syn_III,ACP_syn_III_C,Chal_sti_synt_C,Chal_sti_synt_N,FAE1_CUT1_RppA	1578	6908	73.76%	10.51481588	3072	69.65%	9.158967434	5264	73.57%	10.33304038	1623	70.41%	8.269230796	5876	76.68%	10.16532338	1342	70.47%	8.008055995	-	-	-
MA_10433299g0030	sp|Q04960|DNJH_CUCSA	DnaJ protein homolog OS=Cucumis sativus GN=DNAJ1 PE=2 SV=1	PF00226.26,PF00684.14,PF01155.14,PF12675.2	DUF3795,DnaJ,DnaJ_CXXCXGXG,HypA	795	6891	98.62%	10.51126141	6497	99.37%	10.23943915	6820	98.74%	10.70662136	4084	98.62%	9.600282895	7887	98.87%	10.58993433	6947	98.62%	10.37962784	GO:0005618//cell wall;GO:0005730//nucleolus;GO:0005886//plasma membrane	GO:0031072//heat shock protein binding;GO:0046872//metal ion binding;GO:0005524//ATP binding;GO:0051082//unfolded protein binding	GO:0006457//protein folding;GO:0009651//response to salt stress;GO:0043462//regulation of ATPase activity;GO:0009408//response to heat
MA_158457g0010	sp|Q9ZRS8|RL37A_PSEMZ	60S ribosomal protein L37a OS=Pseudotsuga menziesii GN=RPL37A PE=3 SV=1	PF00130.17,PF01780.14,PF08792.5	A2L_zn_ribbon,C1_1,Ribosomal_L37ae	279	6880	99.64%	10.50895679	5462	99.64%	9.989115798	6068	99.64%	10.53808382	4185	99.64%	9.635523389	9293	99.64%	10.82658826	6006	99.64%	10.16965848	GO:0022625//cytosolic large ribosomal subunit;GO:0005739//mitochondrion	GO:0046872//metal ion binding;GO:0003735//structural constituent of ribosome	GO:0006412//translation
MA_38141g0010	sp|P49210|RL9_ORYSJ	60S ribosomal protein L9 OS=Oryza sativa subsp. japonica GN=RPL9 PE=2 SV=3	PF00347.18	Ribosomal_L6	570	6794	99.82%	10.49081077	7906	99.47%	10.52259362	5436	99.47%	10.37942201	6140	99.82%	10.18847955	6475	99.82%	10.30535782	8335	99.82%	10.64240265	GO:0005730//nucleolus;GO:0009941//chloroplast envelope;GO:0005773//vacuole;GO:0022625//cytosolic large ribosomal subunit;GO:0005886//plasma membrane	GO:0019843//rRNA binding;GO:0003735//structural constituent of ribosome	GO:0006412//translation;GO:0009955//adaxial/abaxial pattern formation
MA_118702g0010	UniProt_ID	UniProt_annotation	Pfam_ID	Pfam_annotation	1779	6745	94.55%	10.48036876	5707	93.70%	10.05241338	6603	91.46%	10.65997475	6192	99.33%	10.20064538	8123	93.87%	10.63246768	3276	92.02%	9.295289439	GO:0009505//plant-type cell wall;GO:0005886//plasma membrane;GO:0005783//endoplasmic reticulum	GO:0016710//trans-cinnamate 4-monooxygenase activity;GO:0009055//electron carrier activity;GO:0005506//iron ion binding;GO:0020037//heme binding	GO:0009555//pollen development;GO:0009611//response to wounding;GO:0009808//lignin metabolic process;GO:0040007//growth;GO:0009416//response to light stimulus;GO:0055114//oxidation-reduction process;GO:0080167//response to karrikin
MA_12029g0010	sp|Q943F3|RL18A_ORYSJ	60S ribosomal protein L18a OS=Oryza sativa subsp. japonica GN=RPL18A PE=2 SV=1	PF01775.12,PF07766.8	LETM1,Ribosomal_L18ae	537	6742	99.44%	10.47972699	5590	99.81%	10.02253174	5934	99.81%	10.50587034	4783	99.81%	9.82819001	6013	99.81%	10.19857115	5570	99.81%	10.06094073	GO:0005886//plasma membrane;GO:0022625//cytosolic large ribosomal subunit	GO:0003735//structural constituent of ribosome	GO:0006412//translation
MA_10428490g0010	sp|Q9M0E2|RL282_ARATH	60S ribosomal protein L28-2 OS=Arabidopsis thaliana GN=RPL28C PE=2 SV=1	PF01778.12,PF02431.10,PF03801.8,PF05435.6,PF08998.6,PF10377.4,PF11534.3	ATG11,Chalcone,Epsilon_antitox,HTHP,Ndc80_HEC,Phi-29_GP3,Ribosomal_L28e	771	6699	88.33%	10.47049681	7115	85.73%	10.37051956	5939	86.77%	10.50708535	6103	85.86%	10.17976019	7857	89.36%	10.5844366	8210	87.55%	10.62060399	GO:0005886//plasma membrane;GO:0005618//cell wall;GO:0022625//cytosolic large ribosomal subunit;GO:0009507//chloroplast	GO:0003735//structural constituent of ribosome	GO:0006412//translation
MA_10427947g0020	UniProt_ID	UniProt_annotation	Pfam_ID	Pfam_annotation	1260	6537	94.52%	10.43518242	11554	94.29%	11.06993735	5093	94.60%	10.2854012	11392	94.60%	11.08013588	7218	94.21%	10.46206531	8255	93.97%	10.6284895	GO:0016021//integral to membrane;GO:0005743//mitochondrial inner membrane;GO:0009941//chloroplast envelope	GO:0005471//ATP:ADP antiporter activity	GO:0055085//transmembrane transport;GO:0006839//mitochondrial transport;GO:0034976//response to endoplasmic reticulum stress;GO:0015865//purine nucleotide transport;GO:0009627//systemic acquired resistance
MA_8999561g0010	sp|Q05349|12KD_FRAAN	Auxin-repressed 12.5 kDa protein OS=Fragaria ananassa PE=2 SV=1	PF05564.7	Auxin_repressed	696	6484	74.86%	10.42343871	2348	74.86%	8.771294017	6777	74.86%	10.69749707	880	74.86%	7.386518321	7501	75%	10.51754534	4846	74.86%	9.860077159	-	-	-
MA_18245g0010	UniProt_ID	UniProt_annotation	Pfam_ID	Pfam_annotation	2334	6300	99.96%	10.3819097	2535	99.74%	8.881824698	6341	99.87%	10.60156799	2245	99.96%	8.737160134	6729	99.96%	10.36086555	2850	99.96%	9.094348909	GO:0005618//cell wall;GO:0005576//extracellular region;GO:0016020//membrane	GO:0004252//serine-type endopeptidase activity	GO:0006508//proteolysis;GO:0010214//seed coat development
MA_130835g0010	UniProt_ID	UniProt_annotation	Pfam_ID	Pfam_annotation	1302	6288	99.85%	10.37915931	12535	99.85%	11.18750206	5186	99.62%	10.31150515	12139	99.77%	11.17176051	6501	99.85%	10.31113884	11442	99.85%	11.09946429	GO:0009536//plastid;GO:0016020//membrane	GO:0051287//NAD binding;GO:0005507//copper ion binding;GO:0008270//zinc ion binding;GO:0004365//glyceraldehyde-3-phosphate dehydrogenase (NAD+) (phosphorylating) activity;GO:0050661//NADP binding	GO:0055114//oxidation-reduction process;GO:0080022//primary root development;GO:0048658//tapetal layer development;GO:0080144//amino acid homeostasis;GO:0009555//pollen development;GO:0006006//glucose metabolic process
MA_8687g0010	sp|Q9ZNT1|NB5R1_ARATH	NADH--cytochrome b5 reductase 1 OS=Arabidopsis thaliana GN=CBR1 PE=1 SV=1	PF00175.16,PF00970.19,PF08030.7	FAD_binding_6,NAD_binding_1,NAD_binding_6	846	6246	99.41%	10.36949143	8226	99.88%	10.57983318	6527	99.88%	10.64327441	4581	99.76%	9.765943431	6942	99.65%	10.4058215	6557	99.88%	10.29627981	GO:0009505//plant-type cell wall;GO:0005783//endoplasmic reticulum;GO:0005886//plasma membrane	GO:0004128//cytochrome-b5 reductase activity	GO:0022900//electron transport chain
MA_8253027g0010	sp|Q9SCX3|EF1B2_ARATH	Elongation factor 1-beta 2 OS=Arabidopsis thaliana GN=At5g19510 PE=1 SV=1	PF00736.14	EF1_GNE	555	6212	96.40%	10.36161732	6418	97.48%	10.2217906	5891	96.22%	10.49537886	4916	95.68%	9.867755055	8083	96.22%	10.62534632	7417	97.30%	10.47406693	GO:0005829//cytosol;GO:0005886//plasma membrane	-	GO:0006412//translation;GO:0071668;GO:0009808//lignin metabolic process;GO:2001006;GO:0046686//response to cadmium ion
MA_10427661g0030	sp|O81221|ACT_GOSHI	Actin OS=Gossypium hirsutum PE=3 SV=1	PF00022.14,PF01663.17	Actin,Phosphodiest	1032	6192	93.51%	10.35696534	8607	93.51%	10.6451487	5490	93.51%	10.39368139	8478	93.51%	10.65393246	7105	93.41%	10.4393024	7638	93.51%	10.51642327	-	-	-
MA_10432094g0010	sp|O24301|SUS2_PEA	Sucrose synthase 2 OS=Pisum sativum GN=SUS2 PE=2 SV=1	PF00534.15,PF00862.14,PF08222.6,PF13524.1,PF13692.1	Glyco_trans_1_2,Glyco_trans_1_4,Glycos_transf_1,HTH_CodY,Sucrose_synth	2604	5978	98.20%	10.30622694	4322	97.96%	9.651420387	4657	99.31%	10.15629963	5224	98%	9.955416385	6366	98.20%	10.2808667	2398	97.04%	8.845266347	-	GO:0016157//sucrose synthase activity	GO:0009058//biosynthetic process;GO:0005985//sucrose metabolic process
MA_10435887g0040	UniProt_ID	UniProt_annotation	Pfam_ID	Pfam_annotation	1353	5919	97.63%	10.2919187	7903	97.49%	10.5220461	6211	97.27%	10.57168556	9200	97.56%	10.77183568	7067	97.63%	10.43156621	6787	97.63%	10.3460142	GO:0005777//peroxisome;GO:0005886//plasma membrane;GO:0048046//apoplast	GO:0051287//NAD binding;GO:0005507//copper ion binding;GO:0004450//isocitrate dehydrogenase (NADP+) activity;GO:0000287//magnesium ion binding	GO:0006739//NADP metabolic process;GO:0009651//response to salt stress;GO:0042742//defense response to bacterium;GO:0006099//tricarboxylic acid cycle;GO:0006102//isocitrate metabolic process;GO:0010043//response to zinc ion;GO:0046686//response to cadmium ion
MA_10427399g0010	UniProt_ID	UniProt_annotation	Pfam_ID	Pfam_annotation	1266	5904	99.68%	10.28825827	9499	99.76%	10.787406	5469	99.84%	10.38815281	7323	99.92%	10.44265671	7028	99.92%	10.42358306	9800	99.76%	10.87598926	GO:0005618//cell wall;GO:0005730//nucleolus;GO:0005886//plasma membrane	GO:0031072//heat shock protein binding;GO:0003676//nucleic acid binding;GO:0046872//metal ion binding;GO:0005524//ATP binding;GO:0051082//unfolded protein binding;GO:0008276//protein methyltransferase activity	GO:0006457//protein folding;GO:0009651//response to salt stress;GO:0043462//regulation of ATPase activity;GO:0006479//protein methylation;GO:0009408//response to heat
MA_23066g0010	UniProt_ID	UniProt_annotation	Pfam_ID	Pfam_annotation	1185	5868	99.32%	10.27943517	3386	99.66%	9.299349419	4521	99.83%	10.11354532	1797	99.83%	8.416115182	4774	99.41%	9.865715889	1415	98.82%	8.084445657	-	GO:0008234//cysteine-type peptidase activity	GO:0006508//proteolysis
MA_197296g0010	sp|A9P2P4|METK3_PICSI	S-adenosylmethionine synthase 3 OS=Picea sitchensis GN=METK3 PE=2 SV=1	PF00438.15,PF01797.11,PF02772.11,PF02773.11	S-AdoMet_synt_C,S-AdoMet_synt_M,S-AdoMet_synt_N,Y1_Tnp	1395	5748	97.35%	10.24962893	6416	97.20%	10.22134099	4890	97.20%	10.22672583	6964	97.49%	10.37014319	7151	96.63%	10.4486121	4500	97.63%	9.753219199	GO:0005618//cell wall;GO:0005730//nucleolus;GO:0005737//cytoplasm;GO:0005886//plasma membrane	GO:0004478//methionine adenosyltransferase activity;GO:0046872//metal ion binding;GO:0005524//ATP binding	GO:0006555//methionine metabolic process;GO:0009409//response to cold;GO:0006556//S-adenosylmethionine biosynthetic process;GO:0006730//one-carbon metabolic process;GO:0009809//lignin biosynthetic process
MA_10432758g0010	sp|P35684|RL3_ORYSJ	60S ribosomal protein L3 OS=Oryza sativa subsp. japonica GN=RPL3 PE=2 SV=2	PF00297.17	Ribosomal_L3	1170	5617	99.83%	10.2163716	8886	99.83%	10.69116974	4277	99.74%	10.03351171	6721	99.83%	10.31890664	5186	99.91%	9.985127526	7837	99.91%	10.55352745	GO:0005730//nucleolus;GO:0005773//vacuole;GO:0005886//plasma membrane;GO:0005618//cell wall;GO:0022625//cytosolic large ribosomal subunit	GO:0003735//structural constituent of ribosome	GO:0006412//translation
MA_420849g0010	NA	NA	NA	NA	576	5596	97.22%	10.21096824	1555	79.34%	8.176932818	5057	90.97%	10.27516827	259	67.53%	5.623929856	4897	95.14%	9.902411724	1691	70.14%	8.341437084	-	-	-
MA_10168585g0010	UniProt_ID	UniProt_annotation	Pfam_ID	Pfam_annotation	2000	5580	99.90%	10.20683777	5748	99.90%	10.06273998	4306	99.65%	10.04325969	5268	99.90%	9.967515681	5750	99.45%	10.13405363	4737	99.85%	9.827259851	GO:0005618//cell wall;GO:0005730//nucleolus;GO:0005819//spindle;GO:0005635//nuclear envelope;GO:0022626//cytosolic ribosome;GO:0009524//phragmoplast;GO:0005886//plasma membrane	GO:0042802//identical protein binding;GO:0005524//ATP binding;GO:0008568//microtubule-severing ATPase activity	GO:0051301//cell division;GO:0009860//pollen tube growth;GO:0009846//pollen germination;GO:0046686//response to cadmium ion
MA_127596g0010	UniProt_ID	UniProt_annotation	Pfam_ID	Pfam_annotation	792	5493	99.37%	10.18416898	9642	99.62%	10.80896166	4365	98.74%	10.06289076	7153	99.62%	10.4087727	5603	98.11%	10.09669446	8321	99.37%	10.63997751	GO:0005730//nucleolus;GO:0022627//cytosolic small ribosomal subunit;GO:0005774//vacuolar membrane;GO:0005794//Golgi apparatus	GO:0003723//RNA binding;GO:0003735//structural constituent of ribosome;GO:0005515//protein binding	GO:0001510//RNA methylation;GO:0006412//translation;GO:0009220//pyrimidine ribonucleotide biosynthetic process
MA_10429265g0010	UniProt_ID	UniProt_annotation	Pfam_ID	Pfam_annotation	459	5480	99.78%	10.1807509	7514	99.78%	10.44923154	4567	99.35%	10.12814859	4576	99.35%	9.764368092	6289	99.78%	10.26331156	7389	99.78%	10.46861066	GO:0005618//cell wall;GO:0005730//nucleolus;GO:0009506//plasmodesma;GO:0022627//cytosolic small ribosomal subunit;GO:0005774//vacuolar membrane;GO:0005794//Golgi apparatus;GO:0005886//plasma membrane	GO:0003723//RNA binding;GO:0003735//structural constituent of ribosome;GO:0005515//protein binding	GO:0001510//RNA methylation;GO:0006412//translation;GO:0042254//ribosome biogenesis
MA_2272g0010	NA	NA	PF00168.25	C2	1560	5455	99.87%	10.1741548	1764	99.87%	8.358813854	5525	99.94%	10.40284888	1011	99.87%	7.586619732	6223	99.87%	10.24809239	1496	99.74%	8.164726186	-	-	-
MA_10433454g0020	UniProt_ID	UniProt_annotation	Pfam_ID	Pfam_annotation	1422	5389	99.23%	10.15659481	6690	99.30%	10.28166846	4758	99.23%	10.18725073	10178	99.30%	10.91757647	6896	99.44%	10.39623061	5684	99.23%	10.09016736	GO:0005773//vacuole;GO:0005886//plasma membrane	GO:0005507//copper ion binding;GO:0004013//adenosylhomocysteinase activity;GO:0000166//nucleotide binding	GO:0006730//one-carbon metabolic process;GO:0016441//posttranscriptional gene silencing;GO:0006346//methylation-dependent chromatin silencing
MA_10429951g0010	UniProt_ID	UniProt_annotation	Pfam_ID	Pfam_annotation	2187	5344	99.86%	10.14449836	3397	99.95%	9.304027974	5502	99.77%	10.3968311	3961	99.68%	9.556170214	6382	99.68%	10.28448786	3663	99.77%	9.456356523	GO:0009536//plastid	GO:0004819//glutamine-tRNA ligase activity;GO:0005524//ATP binding;GO:0004818//glutamate-tRNA ligase activity	GO:0006424//glutamyl-tRNA aminoacylation
MA_186340g0010	sp|O65055|RL13A_PICMA	60S ribosomal protein L13a OS=Picea mariana GN=RPL13A PE=2 SV=1	PF00572.13	Ribosomal_L13	621	5243	99.52%	10.1169735	7041	99.84%	10.35543721	4536	99.68%	10.11832352	5285	98.71%	9.972163367	5842	99.19%	10.15695206	7634	99.68%	10.51566758	GO:0005730//nucleolus;GO:0022625//cytosolic large ribosomal subunit;GO:0009507//chloroplast;GO:0016020//membrane	GO:0003735//structural constituent of ribosome	GO:0006412//translation
MA_93674g0010	UniProt_ID	UniProt_annotation	Pfam_ID	Pfam_annotation	2058	5200	98.69%	10.10509371	3469	98.64%	9.33428219	6090	98.74%	10.54330453	2674	98.54%	8.989392615	8848	98.79%	10.75579914	4155	98.79%	9.638155983	GO:0005739//mitochondrion;GO:0009941//chloroplast envelope;GO:0009705//plant-type vacuole membrane;GO:0010008//endosome membrane;GO:0005886//plasma membrane	GO:0004427//inorganic diphosphatase activity;GO:0032440//2-alkenal reductase activity;GO:0009678//hydrogen-translocating pyrophosphatase activity	GO:0055114//oxidation-reduction process;GO:0009414//response to water deprivation;GO:0009651//response to salt stress;GO:0009926//auxin polar transport;GO:0048366//leaf development;GO:0015992//proton transport
MA_124178g0010	sp|P35684|RL3_ORYSJ	60S ribosomal protein L3 OS=Oryza sativa subsp. japonica GN=RPL3 PE=2 SV=2	PF00297.17,PF06889.6,PF09403.5	DUF1266,FadA,Ribosomal_L3	1170	5190	97.18%	10.1023169	5390	97.18%	9.969973521	3961	97.18%	9.922790661	4848	97.18%	9.847661896	4624	97.09%	9.819663621	6132	97.26%	10.19960924	GO:0005730//nucleolus;GO:0005773//vacuole;GO:0005886//plasma membrane;GO:0005618//cell wall;GO:0022625//cytosolic large ribosomal subunit	GO:0003735//structural constituent of ribosome	GO:0006412//translation
MA_109678g0010	UniProt_ID	UniProt_annotation	Pfam_ID	Pfam_annotation	777	5066	99.49%	10.06743284	9026	99.87%	10.71372112	3559	99.61%	9.76841846	6364	99.87%	10.24017059	4715	99.49%	9.847776984	8328	99.23%	10.64119059	GO:0005730//nucleolus;GO:0005886//plasma membrane;GO:0022625//cytosolic large ribosomal subunit;GO:0009507//chloroplast	GO:0003735//structural constituent of ribosome	GO:0042254//ribosome biogenesis;GO:0006412//translation
MA_108626g0020	UniProt_ID	UniProt_annotation	Pfam_ID	Pfam_annotation	519	5031	98.84%	10.05743194	3582	98.84%	9.380521128	5260	98.84%	10.33194379	2715	98.84%	9.011341275	6055	98.84%	10.20861232	3278	98.84%	9.296169802	GO:0005737//cytoplasm;GO:0005886//plasma membrane;GO:0005634//nucleus	GO:0016881//acid-amino acid ligase activity	GO:0006511//ubiquitin-dependent protein catabolic process
MA_8643g0010	sp|Q7TP47|HNRPQ_RAT	Heterogeneous nuclear ribonucleoprotein Q OS=Rattus norvegicus GN=Syncrip PE=2 SV=1	PF00076.17,PF11608.3,PF13893.1,PF14259.1	Limkain-b1,RRM_1,RRM_5,RRM_6	2030	4971	99.11%	10.04012458	6288	99.21%	10.19227035	3285	98.77%	9.6528568	7758	99.16%	10.52590117	4440	98.87%	9.761088364	6763	99.16%	10.34090392	-	-	-
MA_103714g0010	UniProt_ID	UniProt_annotation	Pfam_ID	Pfam_annotation	480	4903	99.79%	10.02025526	4938	98.96%	9.843627333	4567	99.38%	10.12814859	3937	98.54%	9.547403335	6084	99.58%	10.21550494	5908	99.79%	10.14592582	GO:0005634//nucleus	GO:0003743//translation initiation factor activity;GO:0003746//translation elongation factor activity;GO:0043022//ribosome binding	GO:0006413//translational initiation;GO:0006452//translational frameshifting;GO:0034050//host programmed cell death induced by symbiont;GO:0042742//defense response to bacterium;GO:0009611//response to wounding;GO:0008612//peptidyl-lysine modification to hypusine;GO:0045905//positive regulation of translational termination;GO:0010089//xylem development;GO:0045901//positive regulation of translati…
MA_186351g0010	sp|Q9FDZ9|RL212_ARATH	60S ribosomal protein L21-2 OS=Arabidopsis thaliana GN=RPL21E PE=2 SV=1	PF01157.13	Ribosomal_L21e	539	4771	88.31%	9.98088625	5340	88.50%	9.956529243	3220	88.31%	9.62402855	3861	88.87%	9.519284783	4076	88.68%	9.637697246	5229	88.50%	9.969806922	GO:0005730//nucleolus;GO:0022625//cytosolic large ribosomal subunit;GO:0009507//chloroplast;GO:0005739//mitochondrion	GO:0003735//structural constituent of ribosome	GO:0006412//translation
MA_45077g0010	NA	NA	NA	NA	309	4759	99.03%	9.9772534	445	99.03%	6.37305176	5081	99.03%	10.28199829	247	98.38%	5.555623842	3676	99.35%	9.488699216	626	99.35%	6.908520322	-	-	-
MA_184192g0010	sp|P33629|TBA_PRUDU	Tubulin alpha chain OS=Prunus dulcis GN=TUBA PE=2 SV=1	PF00091.20,PF03953.12	Tubulin,Tubulin_C	1308	4741	99.85%	9.971786914	8863	99.69%	10.68743092	3715	99.54%	9.830300228	8406	99.85%	10.64162868	5905	99.54%	10.17242544	7340	99.92%	10.45901224	GO:0005874//microtubule;GO:0005737//cytoplasm	GO:0003924//GTPase activity;GO:0005200//structural constituent of cytoskeleton;GO:0005525//GTP binding	GO:0051258//protein polymerization;GO:0006184//GTP catabolic process;GO:0007017//microtubule-based process
MA_6199g0020	sp|Q9FUL4|RL24_PRUAV	60S ribosomal protein L24 OS=Prunus avium GN=RPL24 PE=2 SV=1	PF01246.15,PF03234.9	CDC37_N,Ribosomal_L24e	484	4606	99.79%	9.930114391	7860	99.79%	10.51417551	2982	99.79%	9.513265996	5460	99.79%	10.01915647	4182	99.79%	9.674731771	7078	99.79%	10.40657758	GO:0005730//nucleolus;GO:0009507//chloroplast;GO:0022625//cytosolic large ribosomal subunit;GO:0005886//plasma membrane	-	GO:0048467//gynoecium development;GO:0009734//auxin mediated signaling pathway
MA_10433663g0010	sp|P35133|UBC10_ARATH	Ubiquitin-conjugating enzyme E2 10 OS=Arabidopsis thaliana GN=UBC10 PE=1 SV=1	PF00179.21,PF05743.8,PF05773.17,PF14461.1	Prok-E2_B,RWD,UEV,UQ_con	447	4593	99.78%	9.926037206	4077	99.55%	9.5672393	4210	99.33%	10.01073542	3307	99.33%	9.295864568	5988	99.55%	10.19256091	4051	99.55%	9.601590048	GO:0005737//cytoplasm;GO:0005634//nucleus	GO:0004842//ubiquitin-protein ligase activity	GO:0016567//protein ubiquitination
MA_10429354g0010	sp|A5UTB6|PGK_ROSS1	Phosphoglycerate kinase OS=Roseiflexus sp. (strain RS-1) GN=pgk PE=3 SV=1	PF00162.14	PGK	1383	4553	99.78%	9.913419262	5455	99.64%	9.98726585	3494	99.35%	9.741829905	4720	99.64%	9.809063091	4785	99.86%	9.8690359	4740	99.71%	9.828173141	GO:0016021//integral to membrane;GO:0005789//endoplasmic reticulum membrane;GO:0005886//plasma membrane	GO:0004618//phosphoglycerate kinase activity	GO:0006506//GPI anchor biosynthetic process;GO:0006096//glycolysis;GO:0016310//phosphorylation
MA_24477g0010	UniProt_ID	UniProt_annotation	Pfam_ID	Pfam_annotation	546	4552	99.82%	9.913102395	6309	99.82%	10.19708011	4740	99.63%	10.18178309	7029	99.82%	10.38354549	5257	99.82%	10.00474318	6167	99.45%	10.20781972	GO:0009536//plastid;GO:0005773//vacuole;GO:0005794//Golgi apparatus;GO:0005886//plasma membrane	GO:0005507//copper ion binding;GO:0005215//transporter activity;GO:0016787//hydrolase activity;GO:0005525//GTP binding	GO:0016192//vesicle-mediated transport;GO:0007264//small GTPase mediated signal transduction;GO:0006471//protein ADP-ribosylation;GO:0006886//intracellular protein transport;GO:0046686//response to cadmium ion
MA_10090g0010	sp|Q42699|METE_CATRO	5-methyltetrahydropteroyltriglutamate--homocysteine methyltransferase OS=Catharanthus roseus GN=METE PE=2 SV=1	PF01717.13,PF08267.7	Meth_synt_1,Meth_synt_2	2076	4511	99.95%	9.900050563	8364	99.86%	10.60383373	4164	99.81%	9.994887151	16477	99.95%	11.61254888	5601	99.90%	10.09617944	6389	99.90%	10.25883695	GO:0005829//cytosol;GO:0005777//peroxisome;GO:0009941//chloroplast envelope;GO:0009570//chloroplast stroma;GO:0005886//plasma membrane;GO:0048046//apoplast	GO:0005507//copper ion binding;GO:0008705//methionine synthase activity;GO:0008270//zinc ion binding;GO:0003871//5-methyltetrahydropteroyltriglutamate-homocysteine S-methyltransferase activity	GO:0009086//methionine biosynthetic process;GO:0009651//response to salt stress;GO:0032259//methylation;GO:0010043//response to zinc ion;GO:0046686//response to cadmium ion
MA_10430861g0010	sp|P58223|Y4837_ARATH	KH domain-containing protein At4g18375 OS=Arabidopsis thaliana GN=At4g18375 PE=2 SV=1	PF00013.24,PF07650.12,PF13014.1,PF13083.1,PF13184.1	KH_1,KH_2,KH_3,KH_4,KH_5	1620	4448	99.63%	9.87976233	4717	99.69%	9.777576941	3912	99.75%	9.90483461	5036	99.69%	9.902544926	5266	99.94%	10.00721073	4820	99.88%	9.852316703	-	GO:0003723//RNA binding	-
MA_10430573g0010	sp|P48419|C75A3_PETHY	Flavonoid 3',5'-hydroxylase 2 OS=Petunia hybrida GN=CYP75A3 PE=2 SV=1	PF00067.17,PF07666.6	MpPF26,p450	1700	4447	88.12%	9.879437983	1126	87.76%	7.711401737	5545	88.12%	10.4080614	754	79%	7.163716218	5365	88.24%	10.03407885	436	73.59%	6.387187466	-	-	-
MA_10436309g0010	UniProt_ID	UniProt_annotation	Pfam_ID	Pfam_annotation	2088	4447	88.36%	9.879437983	5724	95.16%	10.05670411	3992	84.87%	9.934036266	7177	87.84%	10.41360484	5771	88.31%	10.13931255	4482	92.43%	9.74743749	GO:0005773//vacuole;GO:0005886//plasma membrane	GO:0005507//copper ion binding;GO:0004013//adenosylhomocysteinase activity;GO:0000166//nucleotide binding	GO:0006730//one-carbon metabolic process;GO:0016441//posttranscriptional gene silencing;GO:0006346//methylation-dependent chromatin silencing
MA_10434624g0020	UniProt_ID	UniProt_annotation	Pfam_ID	Pfam_annotation	1098	4411	86.16%	9.867712663	2056	90.62%	8.579745495	5206	90.62%	10.31705772	1846	86.16%	8.454916674	6025	90.62%	10.20144719	1136	90.62%	7.767731591	GO:0009505//plant-type cell wall;GO:0005737//cytoplasm;GO:0005886//plasma membrane;GO:0048046//apoplast	GO:0030599//pectinesterase activity	GO:0009684//indoleacetic acid biosynthetic process;GO:0006546//glycine catabolic process;GO:0006569//tryptophan catabolic process;GO:0009624//response to nematode
MA_123220g0010	UniProt_ID	UniProt_annotation	Pfam_ID	Pfam_annotation	2247	4376	99.96%	9.856220948	2410	99.51%	8.808886853	3535	99.51%	9.758658118	1806	99.51%	8.423320667	5568	99.64%	10.08765499	1237	99.51%	7.890562432	GO:0005737//cytoplasm	GO:0045548//phenylalanine ammonia-lyase activity	GO:0009800//cinnamic acid biosynthetic process;GO:0006559//L-phenylalanine catabolic process
MA_30531g0010	sp|B8H7N3|TAL_ARTCA	Transaldolase OS=Arthrobacter chlorophenolicus (strain A6 / ATCC 700700 / DSM 12829 / JCM 12360) GN=tal PE=3 SV=1	PF00923.14,PF14451.1	Transaldolase,Ub-Mut7C	1302	4368	99.85%	9.853581368	4958	99.92%	9.849458179	4377	99.69%	10.06685104	4976	99.77%	9.885254855	5029	99.85%	9.940781215	5483	99.77%	10.03823094	GO:0005739//mitochondrion;GO:0009570//chloroplast stroma	GO:0004801//sedoheptulose-7-phosphate:D-glyceraldehyde-3-phosphate glyceronetransferase activity	GO:0006098//pentose-phosphate shunt;GO:0046686//response to cadmium ion
MA_10436511g0010	sp|Q948T6|LGUL_ORYSJ	Lactoylglutathione lyase OS=Oryza sativa subsp. japonica GN=GLX-I PE=1 SV=2	PF00515.23,PF00903.20,PF12681.2,PF13176.1,PF13468.1,PF13669.1	Glyoxalase,Glyoxalase_2,Glyoxalase_3,Glyoxalase_4,TPR_1,TPR_7	825	4340	99.39%	9.84430462	2607	99.76%	8.922221676	3475	96.36%	9.733964403	1899	99.76%	8.495743124	3761	99.76%	9.521674321	2270	99.76%	8.766143944	GO:0009941//chloroplast envelope;GO:0005773//vacuole;GO:0005777//peroxisome;GO:0005886//plasma membrane	GO:0046872//metal ion binding;GO:0004462//lactoylglutathione lyase activity	GO:0046686//response to cadmium ion
MA_502949g0010	PgdbPengPgla_7725.g20590.t1	sp|Q3Y4F4|CFI_CANGE	PF02431.10	Chalcone	918	4339	92.27%	9.843972202	2231	84.20%	8.69756823	3852	90.31%	9.882538815	932	83.55%	7.469299042	3804	85.08%	9.538073094	589	83.99%	6.820697626	GO:0009507//chloroplast	GO:0016872//intramolecular lyase activity	GO:0009744//response to sucrose stimulus;GO:0010224//response to UV-B;GO:0009718//anthocyanin biosynthetic process;GO:0080167//response to karrikin
MA_10435917g0010	UniProt_ID	UniProt_annotation	Pfam_ID	Pfam_annotation	1080	4265	99.44%	9.819158241	3979	99.63%	9.5321416	3624	99.63%	9.794525847	1655	99.17%	8.297390423	3778	99.54%	9.528179854	1419	98.89%	8.088516756	-	GO:0016702//oxidoreductase activity, acting on single donors with incorporation of molecular oxygen, incorporation of two atoms of oxygen;GO:0050589//leucocyanidin oxygenase activity	GO:0009753//response to jasmonic acid stimulus;GO:0009611//response to wounding;GO:0010023//proanthocyanidin biosynthetic process;GO:0007033//vacuole organization;GO:0055114//oxidation-reduction process
MA_10163020g0010	sp|P21577|6PGD_SYNE7	6-phosphogluconate dehydrogenase, decarboxylating OS=Synechococcus elongatus (strain PCC 7942) GN=gnd PE=1 SV=4	PF00393.14,PF02547.10,PF02558.11,PF02737.13,PF03446.10,PF03807.12	3HCDH_N,6PGD,ApbA,F420_oxidored,NAD_binding_2,Queuosine_synth	1452	4205	99.59%	9.798720713	3773	99.59%	9.455457698	3417	99.72%	9.709685196	4821	99.86%	9.83960546	4762	99.72%	9.862085324	2672	99.59%	9.001323855	-	GO:0050661//NADP binding;GO:0004616//phosphogluconate dehydrogenase (decarboxylating) activity	GO:0006098//pentose-phosphate shunt
MA_72828g0010	sp|Q9M3V8|RS6_ASPOF	40S ribosomal protein S6 OS=Asparagus officinalis GN=rps6 PE=2 SV=1	PF01092.14	Ribosomal_S6e	750	4178	99.87%	9.789428514	6143	99.87%	10.15861523	3208	99.87%	9.618642842	4966	99.87%	9.882352923	4033	99.87%	9.622398487	6181	99.87%	10.21109087	GO:0005730//nucleolus;GO:0022626//cytosolic ribosome;GO:0005886//plasma membrane;GO:0009507//chloroplast	GO:0003735//structural constituent of ribosome	GO:0040007//growth;GO:0006412//translation
MA_1954g0010	sp|P35683|IF4A1_ORYSJ	Eukaryotic initiation factor 4A-1 OS=Oryza sativa subsp. japonica GN=Os06g0701100 PE=2 SV=2	PF00270.24,PF00271.26	DEAD,Helicase_C	1239	4106	73.04%	9.764352676	2856	72.96%	9.053802953	4472	76.11%	10.09782534	2027	72.80%	8.589825326	5525	74.09%	10.07647125	3262	73.12%	9.289111809	GO:0005829//cytosol;GO:0005730//nucleolus;GO:0009505//plant-type cell wall;GO:0005886//plasma membrane	GO:0003743//translation initiation factor activity;GO:0008026//ATP-dependent helicase activity;GO:0005524//ATP binding	GO:0006413//translational initiation;GO:0046686//response to cadmium ion
MA_541418g0010	UniProt_ID	UniProt_annotation	Pfam_ID	Pfam_annotation	1749	4086	99.60%	9.757309112	6013	99.49%	10.12775934	3595	99.54%	9.782936268	3670	99.49%	9.446100014	6051	99.49%	10.20765902	6691	99.49%	10.32546356	-	GO:0046872//metal ion binding;GO:0004497//monooxygenase activity;GO:0016705//oxidoreductase activity, acting on paired donors, with incorporation or reduction of molecular oxygen	GO:0051781//positive regulation of cell division;GO:0010229//inflorescence development;GO:0048366//leaf development
MA_10431251g0010	sp|Q9ZPN9|TBB2_ELEIN	Tubulin beta-2 chain OS=Eleusine indica GN=TUBB2 PE=2 SV=1	PF00091.20,PF03953.12	Tubulin,Tubulin_C	1512	4076	91.93%	9.753774393	3177	86.11%	9.207446549	3248	91.34%	9.636517564	2735	86.31%	9.021927968	4679	95.90%	9.836720619	2357	87.30%	8.820391678	GO:0005874//microtubule;GO:0005737//cytoplasm;GO:0005886//plasma membrane	GO:0003924//GTPase activity;GO:0005200//structural constituent of cytoskeleton;GO:0005525//GTP binding	GO:0009651//response to salt stress;GO:0009409//response to cold;GO:0051258//protein polymerization;GO:0006184//GTP catabolic process;GO:0007018//microtubule-based movement
MA_10433238g0010	sp|Q7XTT4|NUCL2_ORYSJ	Nucleolin 2 OS=Oryza sativa subsp. japonica GN=Os04g0620700 PE=2 SV=2	PF00076.17,PF13893.1,PF14259.1	RRM_1,RRM_5,RRM_6	1719	4062	99.65%	9.748811191	5563	99.77%	10.01554719	2119	99.65%	9.020467825	5721	99.65%	10.08651684	3357	99.59%	9.357753631	5959	99.65%	10.1583252	-	-	-
MA_66144g0010	UniProt_ID	UniProt_annotation	Pfam_ID	Pfam_annotation	450	4060	99.78%	9.748100766	5013	99.56%	9.865372546	3354	99.11%	9.682841602	4274	99.33%	9.665879086	4593	99.56%	9.80996006	4488	99.56%	9.749367302	GO:0005773//vacuole;GO:0005886//plasma membrane;GO:0005634//nucleus	GO:0005509//calcium ion binding	GO:0009846//pollen germination;GO:0019722//calcium-mediated signaling;GO:0009612//response to mechanical stimulus;GO:0010099//regulation of photomorphogenesis
MA_158470g0010	sp|P49688|RS23_ARATH	40S ribosomal protein S2-3 OS=Arabidopsis thaliana GN=RPS2C PE=1 SV=2	PF00333.15,PF03719.10	Ribosomal_S5,Ribosomal_S5_C	813	4059	99.38%	9.747745422	6001	99.75%	10.12487755	3363	99.14%	9.686707117	4098	99.26%	9.60521941	4487	99.63%	9.77627817	5267	99.88%	9.980252316	GO:0005730//nucleolus;GO:0005886//plasma membrane;GO:0005618//cell wall;GO:0022627//cytosolic small ribosomal subunit;GO:0009507//chloroplast	GO:0003735//structural constituent of ribosome;GO:0003723//RNA binding	GO:0006412//translation
MA_50251g0010	UniProt_ID	UniProt_annotation	Pfam_ID	Pfam_annotation	372	4056	97.31%	9.746678866	790	96.51%	7.200391791	2210	98.39%	9.081116593	173	91.94%	5.04313098	7124	98.12%	10.443155	735	97.85%	7.139931154	-	GO:0008289//lipid binding	GO:0006869//lipid transport
MA_69667g0010	UniProt_ID	UniProt_annotation	Pfam_ID	Pfam_annotation	527	4055	99.81%	9.746323172	5446	99.81%	9.984883854	3482	99.62%	9.736867211	4257	99.81%	9.660129942	4262	99.81%	9.702066065	3941	99.81%	9.561878682	GO:0005886//plasma membrane;GO:0009507//chloroplast;GO:0048046//apoplast	GO:0003755//peptidyl-prolyl cis-trans isomerase activity	GO:0006457//protein folding;GO:0046686//response to cadmium ion;GO:0000413//protein peptidyl-prolyl isomerization
MA_73034g0010	UniProt_ID	UniProt_annotation	Pfam_ID	Pfam_annotation	1002	4044	98%	9.742404739	3726	93.91%	9.437375683	3665	97.70%	9.810753864	2160	99.30%	8.681488643	5656	99.90%	10.11027588	3891	96.41%	9.543460264	-	GO:0020037//heme binding;GO:0004601//peroxidase activity	GO:0055114//oxidation-reduction process;GO:0006979//response to oxidative stress
MA_10436362g0020	sp|Q39244|RU1A_ARATH	U1 small nuclear ribonucleoprotein A OS=Arabidopsis thaliana GN=U1A PE=1 SV=1	PF00076.17,PF13893.1,PF14259.1	RRM_1,RRM_5,RRM_6	792	4038	99.49%	9.740262917	3769	98.86%	9.453927595	3156	98.86%	9.595069609	3109	99.62%	9.206806029	4241	99.12%	9.694940793	3477	99.62%	9.381184422	-	-	-
MA_5278g0010	sp|P92995|GLT1_ARATH	Germin-like protein subfamily T member 1 OS=Arabidopsis thaliana GN=GLP1 PE=2 SV=2	PF00190.17,PF07883.6	Cupin_1,Cupin_2	690	4015	95.36%	9.732023017	478	80.29%	6.476145253	3327	95.07%	9.671182524	54	67.68%	3.372523452	3353	95.36%	9.356033833	57	20.72%	3.462839674	-	GO:0046872//metal ion binding	-
MA_10436480g0020	sp|Q42908|PMGI_MESCR	2,3-bisphosphoglycerate-independent phosphoglycerate mutase OS=Mesembryanthemum crystallinum GN=PGM1 PE=2 SV=1	PF01676.13,PF06415.8	Metalloenzyme,iPGM_N	2070	3970	86.91%	9.715764073	7122	87.44%	10.37193814	3325	86.57%	9.670315129	8357	87.10%	10.63319486	4527	89.23%	9.789080872	6735	84.35%	10.33491895	GO:0005886//plasma membrane;GO:0005740//mitochondrial envelope;GO:0009507//chloroplast;GO:0005829//cytosol;GO:0048046//apoplast	GO:0030145//manganese ion binding;GO:0004619//phosphoglycerate mutase activity	GO:0009409//response to cold;GO:0046686//response to cadmium ion;GO:0006096//glycolysis
MA_5353g0010	UniProt_ID	UniProt_annotation	Pfam_ID	Pfam_annotation	1998	3968	99.40%	9.715037183	7290	99.65%	10.40557218	3184	99.70%	9.60781073	8560	99.70%	10.66781848	3824	99.70%	9.545637379	5334	99.50%	9.998486962	GO:0005618//cell wall;GO:0005788//endoplasmic reticulum lumen;GO:0009507//chloroplast;GO:0005773//vacuole;GO:0005886//plasma membrane	GO:0005524//ATP binding;GO:0032440//2-alkenal reductase activity	GO:0055114//oxidation-reduction process;GO:0030433//ER-associated protein catabolic process;GO:0010197//polar nucleus fusion;GO:0009408//response to heat
MA_10437148g0010	UniProt_ID	UniProt_annotation	Pfam_ID	Pfam_annotation	1479	3966	99.86%	9.714309927	5944	99.93%	10.11110989	3507	99.86%	9.747186962	4516	99.93%	9.745328621	5333	99.93%	10.02544881	7863	99.93%	10.5583055	GO:0005618//cell wall;GO:0005739//mitochondrion;GO:0009941//chloroplast envelope;GO:0009570//chloroplast stroma;GO:0005773//vacuole;GO:0022626//cytosolic ribosome;GO:0009514//glyoxysome;GO:0005886//plasma membrane;GO:0048046//apoplast	GO:0050897//cobalt ion binding;GO:0004096//catalase activity;GO:0020037//heme binding	GO:0042744//hydrogen peroxide catabolic process;GO:0055114//oxidation-reduction process;GO:0009416//response to light stimulus;GO:0009409//response to cold;GO:0009737//response to abscisic acid stimulus;GO:0009970//cellular response to sulfate starvation;GO:0006995//cellular response to nitrogen starvation;GO:0046686//response to cadmium ion;GO:0016036//cellular response to phosphate starvation
MA_10436283g0010	sp|Q9FJA6|RS33_ARATH	40S ribosomal protein S3-3 OS=Arabidopsis thaliana GN=RPS3C PE=1 SV=1	PF00189.15,PF07650.12	KH_2,Ribosomal_S3_C	702	3925	99.72%	9.699319803	4828	99.43%	9.811129501	3259	99.43%	9.641394534	4170	99.43%	9.63034377	3834	99.29%	9.549404701	5354	99.29%	10.00388577	GO:0005730//nucleolus;GO:0022626//cytosolic ribosome;GO:0005773//vacuole;GO:0005886//plasma membrane;GO:0015935//small ribosomal subunit;GO:0009507//chloroplast	GO:0003735//structural constituent of ribosome;GO:0003723//RNA binding	GO:0006412//translation;GO:0009651//response to salt stress
MA_12061g0010	sp|P24805|TSJT1_TOBAC	Stem-specific protein TSJT1 OS=Nicotiana tabacum GN=TSJT1 PE=2 SV=1	PF12481.3,PF13522.1,PF13537.1	DUF3700,GATase_6,GATase_7	750	3922	99.20%	9.698216825	4238	99.20%	9.623108211	3301	99.33%	9.659865504	4685	99.20%	9.798326421	4034	99.07%	9.622756121	7122	99.07%	10.41551762	GO:0044424//intracellular part	-	-
MA_19350g0010	sp|P16181|RS111_ARATH	40S ribosomal protein S11-1 OS=Arabidopsis thaliana GN=RPS11A PE=2 SV=1	PF00366.15	Ribosomal_S17	483	3920	99.59%	9.697481037	5439	99.59%	9.983028468	3218	99.59%	9.623132327	4213	99.38%	9.645142537	4262	99.79%	9.702066065	5855	99.59%	10.13292627	GO:0005618//cell wall;GO:0009506//plasmodesma;GO:0022627//cytosolic small ribosomal subunit;GO:0009507//chloroplast;GO:0016020//membrane	GO:0019843//rRNA binding;GO:0003735//structural constituent of ribosome	GO:0006412//translation;GO:0009793//embryo development ending in seed dormancy
MA_7469g0010	UniProt_ID	UniProt_annotation	Pfam_ID	Pfam_annotation	3399	3909	89.73%	9.693427486	6052	90.17%	10.1370856	3755	90.26%	9.845748856	8490	90.29%	10.65597293	5775	90.29%	10.14031208	5353	89.94%	10.00361631	GO:0005774//vacuolar membrane;GO:0005618//cell wall;GO:0005794//Golgi apparatus;GO:0005829//cytosol;GO:0009570//chloroplast stroma;GO:0005739//mitochondrion	GO:0052632//citrate hydro-lyase (cis-aconitate-forming) activity;GO:0051539//4 iron, 4 sulfur cluster binding;GO:0052633//isocitrate hydro-lyase (cis-aconitate-forming) activity;GO:0005507//copper ion binding;GO:0005524//ATP binding	GO:0051788//response to misfolded protein;GO:0009853//photorespiration;GO:0006094//gluconeogenesis;GO:0006101//citrate metabolic process;GO:0006833//water transport;GO:0009873//ethylene mediated signaling pathway;GO:0006102//isocitrate metabolic process;GO:0009651//response to salt stress;GO:0015979//photosynthesis;GO:0080129//proteasome core complex assembly;GO:0010039//response to iron ion;GO:0…
MA_31004g0010	UniProt_ID	UniProt_annotation	Pfam_ID	Pfam_annotation	747	3897	99.46%	9.688992401	6536	99.87%	10.24807277	3492	98.66%	9.741003974	5485	99.87%	10.02574654	4562	99.73%	9.80019079	6792	99.73%	10.34707657	GO:0005618//cell wall;GO:0005730//nucleolus;GO:0009506//plasmodesma;GO:0022627//cytosolic small ribosomal subunit;GO:0009507//chloroplast;GO:0005794//Golgi apparatus;GO:0005886//plasma membrane	GO:0003735//structural constituent of ribosome	GO:0001510//RNA methylation;GO:0006412//translation;GO:0009220//pyrimidine ribonucleotide biosynthetic process
MA_10426672g0010	sp|P35132|UBC9_ARATH	SUMO-conjugating enzyme UBC9 OS=Arabidopsis thaliana GN=UBC9 PE=1 SV=1	PF00179.21,PF05743.8,PF05773.17,PF14461.1	Prok-E2_B,RWD,UEV,UQ_con	525	3889	97.52%	9.686028085	3739	96.95%	9.442399807	3659	97.52%	9.808390404	2580	89.52%	8.937774042	3773	97.52%	9.526269505	3873	97.52%	9.536771647	GO:0005737//cytoplasm;GO:0005634//nucleus	GO:0031625//ubiquitin protein ligase binding;GO:0004842//ubiquitin-protein ligase activity	GO:0006511//ubiquitin-dependent protein catabolic process
MA_129324g0010	sp|Q6NUH3|NOSIP_XENLA	Nitric oxide synthase-interacting protein OS=Xenopus laevis GN=nosip PE=2 SV=1	PF00097.20,PF04641.7,PF12678.2,PF13445.1,PF13639.1,PF13920.1,PF13923.1	Rtf2,zf-C3HC4,zf-C3HC4_2,zf-C3HC4_3,zf-RING_2,zf-RING_LisH,zf-rbx1	912	3885	99.56%	9.684543639	1832	99.56%	8.413367622	3306	99.56%	9.66204876	1462	99.56%	8.118560037	4493	99.56%	9.778205833	2059	99.56%	8.625428033	-	GO:0008270//zinc ion binding	-
MA_109804g0010	sp|P24805|TSJT1_TOBAC	Stem-specific protein TSJT1 OS=Nicotiana tabacum GN=TSJT1 PE=2 SV=1	PF12481.3,PF13522.1,PF13537.1	DUF3700,GATase_6,GATase_7	759	3874	99.60%	9.680453522	5881	99.87%	10.09573857	4441	99.87%	10.08779085	2356	99.87%	8.806769093	4422	98.81%	9.755228374	6009	98.81%	10.17037887	-	-	-
MA_93486g0010	sp|B9DHQ0|TBA5_ARATH	Tubulin alpha-5 chain OS=Arabidopsis thaliana GN=TUBA5 PE=2 SV=2	PF00091.20,PF03953.12	Tubulin,Tubulin_C	1350	3863	99.78%	9.676351776	4443	99.93%	9.691250912	3099	99.70%	9.568779362	4275	99.63%	9.666216558	4298	99.93%	9.714199537	2832	99.56%	9.085209863	GO:0045298//tubulin complex;GO:0005618//cell wall;GO:0005829//cytosol;GO:0005874//microtubule;GO:0009506//plasmodesma;GO:0005886//plasma membrane	GO:0005525//GTP binding;GO:0003924//GTPase activity;GO:0005200//structural constituent of cytoskeleton	GO:0071258//cellular response to gravity;GO:0006184//GTP catabolic process;GO:0051258//protein polymerization;GO:0046686//response to cadmium ion;GO:0007018//microtubule-based movement
MA_529552g0010	sp|P47905|RS27A_LUPAL	Ubiquitin-40S ribosomal protein S27a OS=Lupinus albus PE=3 SV=2	PF00240.18,PF01599.14,PF08337.7,PF10302.4,PF11976.3,PF13019.1,PF13881.1	DUF2407,Plexin_cytopl,Rad60-SLD,Rad60-SLD_2,Ribosomal_S27,Telomere_Sde2,ubiquitin	468	3862	99.36%	9.675978311	4365	99.57%	9.665701325	2993	99.15%	9.518577129	3901	99.57%	9.534152312	3411	99.57%	9.380772447	4889	99.36%	9.87282085	GO:0022627//cytosolic small ribosomal subunit;GO:0005634//nucleus	GO:0046872//metal ion binding;GO:0003735//structural constituent of ribosome	GO:0006412//translation
MA_10427968g0010	UniProt_ID	UniProt_annotation	Pfam_ID	Pfam_annotation	1524	3853	99.80%	9.672612769	7319	99.74%	10.41129952	3516	99.34%	9.750884076	7933	99.74%	10.55808089	4688	99.80%	9.839492664	5560	99.80%	10.05834852	GO:0005774//vacuolar membrane;GO:0016023//cytoplasmic membrane-bounded vesicle;GO:0009505//plant-type cell wall;GO:0016021//integral to membrane;GO:0009507//chloroplast;GO:0005794//Golgi apparatus;GO:0005829//cytosol;GO:0009506//plasmodesma;GO:0005783//endoplasmic reticulum;GO:0005886//plasma membrane;GO:0005739//mitochondrion	GO:0005509//calcium ion binding;GO:0051082//unfolded protein binding;GO:0030151//molybdenum ion binding	GO:0031348//negative regulation of defense response;GO:0006777//Mo-molybdopterin cofactor biosynthetic process;GO:0006457//protein folding;GO:0009867//jasmonic acid mediated signaling pathway;GO:0042542//response to hydrogen peroxide;GO:0009862//systemic acquired resistance, salicylic acid mediated signaling pathway;GO:0010363//regulation of plant-type hypersensitive response;GO:0009734//auxin me…
MA_1839g0010	sp|Q9SRX2|RL191_ARATH	60S ribosomal protein L19-1 OS=Arabidopsis thaliana GN=RPL19A PE=2 SV=1	PF01280.15	Ribosomal_L19e	612	3803	99.67%	9.653770983	4518	99.35%	9.715398346	2897	99.67%	9.47155252	3781	99.51%	9.489082031	3507	99.18%	9.420809335	5156	99.51%	9.949526069	GO:0005730//nucleolus;GO:0005886//plasma membrane;GO:0022625//cytosolic large ribosomal subunit	GO:0003735//structural constituent of ribosome	GO:0006412//translation
MA_10436415g0010	NA	NA	PF10248.4	Mlf1IP	1143	3800	99.13%	9.652632612	2759	98.43%	9.003961309	4144	99.83%	9.987941921	1745	97.90%	8.373763769	5010	98.69%	9.935320809	3972	98.69%	9.573181127	-	-	-
MA_109845g0010	sp|P60040|RL72_ARATH	60S ribosomal protein L7-2 OS=Arabidopsis thaliana GN=RPL7B PE=1 SV=1	PF00327.15,PF08079.7	Ribosomal_L30,Ribosomal_L30_N	725	3782	94.62%	9.64578346	5545	94.62%	10.01087197	2820	94.62%	9.432694795	3537	94.62%	9.39285356	3520	94.62%	9.426146574	6356	94.62%	10.25136652	GO:0005730//nucleolus;GO:0005773//vacuole;GO:0005886//plasma membrane;GO:0005618//cell wall;GO:0022625//cytosolic large ribosomal subunit;GO:0009507//chloroplast	-	-
MA_255g0010	UniProt_ID	UniProt_annotation	Pfam_ID	Pfam_annotation	1026	3742	99.71%	9.630445694	6324	99.61%	10.20050585	2926	99.71%	9.485920137	5429	99.81%	10.01094276	3649	99.71%	9.478065052	4863	99.71%	9.865128825	GO:0009507//chloroplast;GO:0005886//plasma membrane;GO:0048046//apoplast	GO:0004001//adenosine kinase activity;GO:0005507//copper ion binding;GO:0016773//phosphotransferase activity, alcohol group as acceptor	GO:0006166//purine ribonucleoside salvage;GO:0080094//response to trehalose-6-phosphate stimulus;GO:0006167//AMP biosynthetic process;GO:0016310//phosphorylation;GO:0046686//response to cadmium ion
MA_15029g0010	NA	NA	PF07172.6	GRP	720	3728	99.72%	9.625038719	124	96.53%	4.533772071	3144	99.31%	9.589574494	223	98.61%	5.408470148	3378	99.72%	9.366749086	154	98.33%	4.888812651	-	-	-
MA_417026g0010	sp|Q39096|ERD15_ARATH	Protein EARLY RESPONSIVE TO DEHYDRATION 15 OS=Arabidopsis thaliana GN=ERD15 PE=1 SV=1	PF00857.15,PF07145.10	Isochorismatase,PAM2	430	3716	92.56%	9.620387986	4080	93.26%	9.568300366	3332	94.42%	9.673348734	2668	92.33%	8.986152423	4881	93.26%	9.897690762	4072	92.33%	9.609048606	-	-	-
MA_10430182g0010	sp|Q93VI3|RL171_ARATH	60S ribosomal protein L17-1 OS=Arabidopsis thaliana GN=RPL17A PE=1 SV=1	PF00237.14	Ribosomal_L22	552	3714	99.28%	9.619611404	5957	99.28%	10.11426147	2965	99.09%	9.50501923	4808	99.09%	9.835710331	3906	99.64%	9.576242845	5472	99.64%	10.03533396	GO:0005730//nucleolus;GO:0005773//vacuole;GO:0005886//plasma membrane;GO:0022625//cytosolic large ribosomal subunit;GO:0009507//chloroplast	GO:0003735//structural constituent of ribosome	GO:0006412//translation
MA_371071g0010	UniProt_ID	UniProt_annotation	Pfam_ID	Pfam_annotation	803	3687	77.71%	9.609086427	1359	69.24%	7.982630575	2792	84.31%	9.418301139	1289	65.13%	7.936935185	3228	74.60%	9.301230258	1367	80.57%	8.03467474	GO:0005737//cytoplasm;GO:0005634//nucleus	-	GO:0042787//protein ubiquitination involved in ubiquitin-dependent protein catabolic process;GO:0009751//response to salicylic acid stimulus;GO:0007568//aging
MA_10428487g0010	sp|Q9ZUT9|RS51_ARATH	40S ribosomal protein S5-1 OS=Arabidopsis thaliana GN=RPS5A PE=1 SV=1	PF00177.16	Ribosomal_S7	644	3672	99.84%	9.603205868	5411	99.84%	9.97558297	2569	99.22%	9.29823151	4045	99.69%	9.586441434	3231	99.84%	9.302570223	4799	99.84%	9.846018025	GO:0009506//plasmodesma;GO:0005886//plasma membrane;GO:0005618//cell wall;GO:0005774//vacuolar membrane;GO:0022627//cytosolic small ribosomal subunit;GO:0009507//chloroplast	GO:0003735//structural constituent of ribosome;GO:0003723//RNA binding	GO:0006412//translation
MA_10427706g0010	UniProt_ID	UniProt_annotation	Pfam_ID	Pfam_annotation	1314	3671	99.92%	9.602812978	5210	99.92%	9.920976244	3601	99.85%	9.785341763	3987	99.70%	9.565607931	4825	99.62%	9.881044668	6587	99.92%	10.30286496	GO:0005618//cell wall;GO:0005739//mitochondrion;GO:0009941//chloroplast envelope;GO:0009570//chloroplast stroma;GO:0048046//apoplast	GO:0005507//copper ion binding;GO:0004455//ketol-acid reductoisomerase activity;GO:0000287//magnesium ion binding;GO:0070402//NADPH binding;GO:0016853//isomerase activity;GO:0042803//protein homodimerization activity	GO:0055114//oxidation-reduction process;GO:0009097//isoleucine biosynthetic process;GO:0009099//valine biosynthetic process;GO:0046686//response to cadmium ion
MA_10435723g0010	UniProt_ID	UniProt_annotation	Pfam_ID	Pfam_annotation	836	3629	96.29%	9.586214194	641	94.86%	6.899075594	3579	95.69%	9.776501938	396	94.50%	6.235516183	5724	95.57%	10.12751592	718	95.10%	7.106193969	GO:0009526//plastid envelope;GO:0044434//chloroplast part	GO:0016491//oxidoreductase activity;GO:0008270//zinc ion binding;GO:0000166//nucleotide binding	GO:0055114//oxidation-reduction process
MA_10427517g0010	UniProt_ID	UniProt_annotation	Pfam_ID	Pfam_annotation	924	3591	99.89%	9.571029893	1480	98.81%	8.105638914	3076	99.78%	9.558033851	1453	99.13%	8.109654483	3336	99.89%	9.348701735	1090	99.78%	7.708123677	-	GO:0000166//nucleotide binding	-
MA_12474g0010	UniProt_ID	UniProt_annotation	Pfam_ID	Pfam_annotation	1302	3558	31.72%	9.557712614	1613	39.32%	8.229748001	3443	42.93%	9.720619535	2030	34.95%	8.591958439	4291	38.56%	9.71184823	2716	36.64%	9.024882954	GO:0009526//plastid envelope;GO:0071944//cell periphery;GO:0016020//membrane;GO:0044434//chloroplast part	GO:0046872//metal ion binding;GO:0004601//peroxidase activity	GO:0009267//cellular response to starvation;GO:0009416//response to light stimulus;GO:0008152//metabolic process;GO:0042542//response to hydrogen peroxide
MA_126678g0010	sp|Q0J952|C3H32_ORYSJ	Zinc finger CCCH domain-containing protein 32 OS=Oryza sativa subsp. japonica GN=Os04g0671800 PE=2 SV=1	PF00642.19	zf-CCCH	2463	3537	99.63%	9.549173526	2713	99.55%	8.979709332	2864	99.43%	9.455027196	2644	99.63%	8.973118387	2757	99.35%	9.073727117	4020	99.80%	9.590508837	-	-	-
MA_101646g0020	NA	NA	NA	NA	165	3519	93.94%	9.541813864	1164	90.30%	7.759265063	3551	93.94%	9.765172344	2586	87.88%	8.941124603	4632	98.18%	9.822157207	613	83.03%	6.878269156	-	-	-
MA_89717g0010	sp|Q8VEM8|MPCP_MOUSE	Phosphate carrier protein, mitochondrial OS=Mus musculus GN=Slc25a3 PE=1 SV=1	PF00153.22	Mito_carr	1158	3516	99.22%	9.540583595	7324	99.65%	10.4122847	3286	99.74%	9.653295843	6461	99.65%	10.26199253	4283	99.83%	9.70915632	6982	99.74%	10.38687758	GO:0005618//cell wall;GO:0016021//integral to membrane;GO:0005743//mitochondrial inner membrane;GO:0005774//vacuolar membrane;GO:0009507//chloroplast;GO:0005794//Golgi apparatus;GO:0005886//plasma membrane	GO:0005515//protein binding	GO:0006810//transport;GO:0009651//response to salt stress;GO:0006098//pentose-phosphate shunt
MA_113075g0010	sp|P19951|RS142_MAIZE	40S ribosomal protein S14 OS=Zea mays PE=3 SV=1	PF00411.14	Ribosomal_S11	459	3497	98.69%	9.532767435	4248	98.91%	9.626507988	3418	98.69%	9.710107284	3227	99.13%	9.260540507	4270	98.69%	9.704771225	4930	99.13%	9.884867864	GO:0005730//nucleolus;GO:0022626//cytosolic ribosome;GO:0005886//plasma membrane;GO:0009507//chloroplast	GO:0003735//structural constituent of ribosome	GO:0006412//translation
MA_11179g0010	UniProt_ID	UniProt_annotation	Pfam_ID	Pfam_annotation	1563	3471	99.62%	9.522002549	7571	99.94%	10.46013357	3309	99.36%	9.663357129	8113	99.87%	10.59044781	4029	99.94%	9.620967064	6139	99.87%	10.20125507	GO:0009941//chloroplast envelope;GO:0005730//nucleolus;GO:0005747//mitochondrial respiratory chain complex I;GO:0005754//mitochondrial proton-transporting ATP synthase, catalytic core;GO:0005886//plasma membrane	GO:0008270//zinc ion binding;GO:0046933//hydrogen ion transporting ATP synthase activity, rotational mechanism;GO:0050897//cobalt ion binding;GO:0005507//copper ion binding;GO:0008266//poly(U) RNA binding;GO:0005524//ATP binding	GO:0015991//ATP hydrolysis coupled proton transport;GO:0015986//ATP synthesis coupled proton transport;GO:0046686//response to cadmium ion;GO:0006200//ATP catabolic process;GO:0006979//response to oxidative stress
MA_8518489g0010	sp|Q6K7E6|ERF1_ORYSJ	Ethylene-responsive transcription factor 1 OS=Oryza sativa subsp. japonica GN=EREBP1 PE=1 SV=1	PF00847.15	AP2	1237	3468	95.55%	9.520755262	1634	92.40%	8.248403801	3125	96.28%	9.580830861	1791	95.39%	8.411291455	3717	95.39%	9.504698973	1617	95.39%	8.276899619	-	-	-
MA_5724g0010	sp|Q02921|NO93_SOYBN	Early nodulin-93 OS=Glycine max PE=2 SV=1	PF03386.9	ENOD93	312	3444	99.68%	9.510737956	3719	99.68%	9.434663121	2742	99.68%	9.392235479	1639	99.68%	8.283379314	3221	99.68%	9.298098826	2689	99.68%	9.010471896	GO:0016020//membrane	-	-
MA_10428218g0010	UniProt_ID	UniProt_annotation	Pfam_ID	Pfam_annotation	1473	3412	99.86%	9.497272424	4144	99.80%	9.590752486	2719	99.59%	9.380085284	2732	99.59%	9.020344908	3335	99.73%	9.348269272	4080	99.59%	9.611879849	GO:0005634//nucleus	GO:0003676//nucleic acid binding	GO:0009911//positive regulation of flower development
MA_10426804g0010	sp|Q9M3V8|RS6_ASPOF	40S ribosomal protein S6 OS=Asparagus officinalis GN=rps6 PE=2 SV=1	PF01092.14,PF11502.3	BCL9,Ribosomal_S6e	762	3407	99.87%	9.495157035	3616	99.87%	9.394148575	2938	99.87%	9.491823757	3683	99.87%	9.451200654	3314	99.87%	9.339157484	5066	99.87%	9.924123367	GO:0005730//nucleolus;GO:0022626//cytosolic ribosome;GO:0005886//plasma membrane;GO:0009507//chloroplast	GO:0003735//structural constituent of ribosome	GO:0040007//growth;GO:0006412//translation
MA_808469g0010	UniProt_ID	UniProt_annotation	Pfam_ID	Pfam_annotation	498	3368	99.40%	9.478549677	2913	99.20%	9.082307734	2719	99.40%	9.380085284	1059	95.38%	7.653507	2337	89.96%	8.835332596	1298	87.55%	7.959979921	-	GO:0047134//protein-disulfide reductase activity	GO:0044699;GO:0055114//oxidation-reduction process
MA_108607g0010	sp|P34091|RL6_MESCR	60S ribosomal protein L6 OS=Mesembryanthemum crystallinum GN=RPL6 PE=2 SV=1	PF01159.14,PF03868.10	Ribosomal_L6e,Ribosomal_L6e_N	696	3358	99.57%	9.474260407	4647	99.71%	9.756009289	2218	99.71%	9.086328412	3314	99.57%	9.298914665	2704	99.28%	9.045728129	4219	99.86%	9.660205961	GO:0005840//ribosome	GO:0003735//structural constituent of ribosome	GO:0006412//translation
MA_10431151g0010	UniProt_ID	UniProt_annotation	Pfam_ID	Pfam_annotation	527	3352	89.75%	9.47168071	630	95.26%	6.874122699	3032	90.13%	9.537251504	564	89.37%	6.745168898	4411	90.70%	9.751635516	600	79.32%	6.847370058	-	GO:0016491//oxidoreductase activity;GO:0005488//binding	-
MA_10434153g0010	sp|Q9XIW1|XTH5_ARATH	Probable xyloglucan endotransglucosylase/hydrolase protein 5 OS=Arabidopsis thaliana GN=XTH5 PE=2 SV=1	PF00722.16,PF06955.7	Glyco_hydro_16,XET_C	567	3331	99.47%	9.462615271	8242	99.82%	10.58263641	2273	98.24%	9.121658862	3015	99.29%	9.162520647	2256	99.65%	8.78445301	4393	99.65%	9.718504601	GO:0048046//apoplast;GO:0005618//cell wall	GO:0004553//hydrolase activity, hydrolyzing O-glycosyl compounds;GO:0016762//xyloglucan:xyloglucosyl transferase activity	GO:0006073//cellular glucan metabolic process
MA_13356g0010	sp|P64742|Y911_MYCBO	Uncharacterized protein Mb0911c OS=Mycobacterium bovis (strain ATCC BAA-935 / AF2122/97) GN=Mb0911c PE=4 SV=1	PF00903.20,PF06983.8,PF12681.2	3-dmu-9_3-mt,Glyoxalase,Glyoxalase_2	522	3328	99.43%	9.461315546	3606	99.43%	9.390153847	2355	99.43%	9.17277719	1690	99.43%	8.327573428	3797	99.62%	9.535416196	3488	99.81%	9.385740741	GO:0005737//cytoplasm	-	-
MA_79708g0010	sp|P25862|TBB1_AVESA	Tubulin beta-1 chain (Fragment) OS=Avena sativa GN=TUBB1 PE=2 SV=1	PF00091.20,PF03953.12,PF10644.4	Misat_Myo_SegII,Tubulin,Tubulin_C	1014	3328	99.80%	9.461315546	3814	99.90%	9.471048386	2627	99.51%	9.330434623	3926	99.70%	9.543367309	3616	99.70%	9.464960383	2968	99.70%	9.15286802	GO:0005874//microtubule;GO:0005737//cytoplasm;GO:0005886//plasma membrane	GO:0003924//GTPase activity;GO:0005200//structural constituent of cytoskeleton;GO:0005525//GTP binding	GO:0009651//response to salt stress;GO:0009409//response to cold;GO:0051258//protein polymerization;GO:0006184//GTP catabolic process;GO:0007017//microtubule-based process
MA_16089g0010	UniProt_ID	UniProt_annotation	Pfam_ID	Pfam_annotation	459	3327	99.56%	9.460882044	3114	99.35%	9.178554996	2927	99.35%	9.486413029	2745	99.35%	9.027192323	3787	99.56%	9.53161212	3337	99.56%	9.321901744	-	GO:0004842//ubiquitin-protein ligase activity	GO:0009910//negative regulation of flower development;GO:0033523//histone H2B ubiquitination;GO:0009650//UV protection;GO:0009965//leaf morphogenesis;GO:0010228//vegetative to reproductive phase transition of meristem
MA_112179g0010	sp|Q7XSN9|ADF6_ORYSJ	Actin-depolymerizing factor 6 OS=Oryza sativa subsp. japonica GN=ADF6 PE=2 SV=2	PF00241.15	Cofilin_ADF	420	3324	99.29%	9.459580755	4377	99.52%	9.669661602	3129	99.29%	9.582676035	4686	99.29%	9.798634295	3885	98.81%	9.568466493	3487	99.05%	9.385327124	GO:0005737//cytoplasm;GO:0015629//actin cytoskeleton	GO:0003779//actin binding	GO:0010054//trichoblast differentiation;GO:0030042//actin filament depolymerization
MA_128094g0010	UniProt_ID	UniProt_annotation	Pfam_ID	Pfam_annotation	1491	3310	90.54%	9.453492508	21	31.59%	2.000034894	2462	90.27%	9.236867583	15	27.16%	1.558535438	2630	90.27%	9.005703281	13	10.06%	1.372237125	GO:0005576//extracellular region	GO:0008810//cellulase activity	GO:0009944//polarity specification of adaxial/abaxial axis;GO:0048440//carpel development;GO:0010014//meristem initiation;GO:0010051//xylem and phloem pattern formation;GO:0010089//xylem development;GO:0010093//specification of floral organ identity;GO:0009855//determination of bilateral symmetry;GO:0044036;GO:0009624//response to nematode
MA_11357g0010	UniProt_ID	UniProt_annotation	Pfam_ID	Pfam_annotation	1413	3301	99.72%	9.449565024	3317	99.93%	9.269650889	3055	99.29%	9.548152339	5926	99.86%	10.13730376	4115	99.50%	9.651433948	2635	99.43%	8.981210599	GO:0005886//plasma membrane	GO:0004372//glycine hydroxymethyltransferase activity;GO:0030170//pyridoxal phosphate binding;GO:0008168//methyltransferase activity	GO:0006544//glycine metabolic process;GO:0010197//polar nucleus fusion;GO:0032259//methylation;GO:0035999;GO:0009555//pollen development;GO:0006563//L-serine metabolic process;GO:0046686//response to cadmium ion
MA_47548g0010	sp|P60040|RL72_ARATH	60S ribosomal protein L7-2 OS=Arabidopsis thaliana GN=RPL7B PE=1 SV=1	PF00327.15,PF08079.7	Ribosomal_L30,Ribosomal_L30_N	849	3298	99.65%	9.448253483	6289	99.76%	10.19249975	2003	99.76%	8.939266368	3645	99.76%	9.436240113	2680	99.76%	9.032868366	5698	99.76%	10.09371612	GO:0005730//nucleolus;GO:0005773//vacuole;GO:0005886//plasma membrane;GO:0005618//cell wall;GO:0022625//cytosolic large ribosomal subunit;GO:0009507//chloroplast	-	-
MA_651220g0010	sp|Q03033|EF1A_WHEAT	Elongation factor 1-alpha OS=Triticum aestivum GN=TEF1 PE=2 SV=1	PF00009.22,PF01926.18,PF03205.9,PF09439.5,PF12160.3,PF13401.1	AAA_22,Fibrinogen_aC,GTP_EFTU,MMR_HSR1,MobB,SRPRB	555	3292	96.22%	9.445626818	4699	92.97%	9.772061694	2826	92.97%	9.435760555	4702	98.02%	9.803551356	3602	92.61%	9.459364662	4842	99.64%	9.858885956	GO:0005773//vacuole;GO:0009507//chloroplast;GO:0005730//nucleolus;GO:0005886//plasma membrane;GO:0005739//mitochondrion	GO:0004781//sulfate adenylyltransferase (ATP) activity;GO:0003746//translation elongation factor activity;GO:0005525//GTP binding;GO:0003924//GTPase activity	GO:0006414//translational elongation;GO:0006184//GTP catabolic process;GO:0046686//response to cadmium ion
MA_15852g0010	UniProt_ID	UniProt_annotation	Pfam_ID	Pfam_annotation	2364	3285	99.83%	9.44255632	184	83.25%	5.101247145	2432	99.62%	9.219183663	364	97.67%	6.114114131	4439	99.87%	9.760763433	137	87.86%	4.720637431	GO:0005737//cytoplasm	GO:0045548//phenylalanine ammonia-lyase activity	GO:0009800//cinnamic acid biosynthetic process;GO:0006559//L-phenylalanine catabolic process
MA_45640g0010	UniProt_ID	UniProt_annotation	Pfam_ID	Pfam_annotation	228	3266	99.56%	9.434189017	1844	98.68%	8.422784213	2376	99.56%	9.18558226	808	97.37%	7.263443091	3477	99.56%	9.408416746	1390	99.56%	8.058737652	GO:0009706//chloroplast inner membrane;GO:0010007//magnesium chelatase complex;GO:0005886//plasma membrane;GO:0005739//mitochondrion;GO:0048046//apoplast;GO:0000785//chromatin;GO:0005634//nucleus	GO:0016851//magnesium chelatase activity;GO:0044212//transcription regulatory region DNA binding;GO:0016531//copper chaperone activity;GO:0010314//phosphatidylinositol-5-phosphate binding;GO:0008270//zinc ion binding;GO:0018024//histone-lysine N-methyltransferase activity	GO:0009965//leaf morphogenesis;GO:0010093//specification of floral organ identity;GO:0010363//regulation of plant-type hypersensitive response;GO:0006261//DNA-dependent DNA replication;GO:0006306//DNA methylation;GO:0009805//coumarin biosynthetic process;GO:0009651//response to salt stress;GO:0016572//histone phosphorylation;GO:0019684//photosynthesis, light reaction;GO:0006342//chromatin silenci…
MA_16920g0010	UniProt_ID	UniProt_annotation	Pfam_ID	Pfam_annotation	426	3259	99.77%	9.431094053	3900	99.77%	9.503213496	2637	99.77%	9.335914952	2405	99.53%	8.836460211	3679	99.53%	9.489875966	3626	99.77%	9.441711756	GO:0005763//mitochondrial small ribosomal subunit;GO:0022627//cytosolic small ribosomal subunit;GO:0005634//nucleus	GO:0003676//nucleic acid binding;GO:0003735//structural constituent of ribosome	GO:0046686//response to cadmium ion;GO:0006412//translation;GO:0009651//response to salt stress
MA_101964g0010	sp|Q01899|HSP7M_PHAVU	Heat shock 70 kDa protein, mitochondrial OS=Phaseolus vulgaris PE=2 SV=1	PF00012.15,PF01031.15,PF02782.11,PF06723.8,PF13118.1,PF14450.1	DUF3972,Dynamin_M,FGGY_C,FtsA,HSP70,MreB_Mbl	2070	3214	95.27%	9.411037728	5138	95.27%	9.900901701	2667	95.27%	9.352232129	5434	95.27%	10.01227072	3588	95.46%	9.453747152	5247	95.46%	9.974764169	GO:0005886//plasma membrane;GO:0005618//cell wall;GO:0009507//chloroplast;GO:0005739//mitochondrion	GO:0005524//ATP binding;GO:0051082//unfolded protein binding	GO:0006457//protein folding;GO:0046686//response to cadmium ion;GO:0009408//response to heat;GO:0009615//response to virus;GO:0009651//response to salt stress
MA_99845g0010	sp|O23290|RL36A_ARATH	60S ribosomal protein L36a OS=Arabidopsis thaliana GN=RPL36AA PE=2 SV=3	PF00935.14	Ribosomal_L44	318	3205	99.06%	9.406992786	4923	99.06%	9.839238682	2451	99.69%	9.23040862	3551	99.69%	9.398551897	2919	99.06%	9.156087542	4608	99.06%	9.787431158	GO:0022625//cytosolic large ribosomal subunit;GO:0005739//mitochondrion	GO:0003735//structural constituent of ribosome	GO:0006412//translation
MA_15423g0020	UniProt_ID	UniProt_annotation	Pfam_ID	Pfam_annotation	504	3204	97.42%	9.406542647	2921	97.22%	9.086263713	2451	97.02%	9.23040862	2789	97.42%	9.050129963	2529	97.22%	8.94921847	1799	97.42%	8.43073001	GO:0005634//nucleus	GO:0010309//acireductone dioxygenase [iron(II)-requiring] activity	GO:0055114//oxidation-reduction process
MA_13101g0020	sp|P49636|RL40_NICSY	Ubiquitin-60S ribosomal protein L40 OS=Nicotiana sylvestris GN=UBICEP52-7 PE=2 SV=2	PF00240.18,PF01020.12,PF10302.4,PF11976.3,PF13019.1,PF13881.1	DUF2407,Rad60-SLD,Rad60-SLD_2,Ribosomal_L40e,Telomere_Sde2,ubiquitin	387	3198	99.48%	9.403838861	4306	99.48%	9.646070255	2173	99.48%	9.056763954	2305	99.48%	8.775203078	2628	99.48%	9.004605966	4123	99.74%	9.627003315	GO:0005730//nucleolus;GO:0022625//cytosolic large ribosomal subunit	GO:0003735//structural constituent of ribosome	GO:0006412//translation;GO:0016567//protein ubiquitination;GO:0009793//embryo development ending in seed dormancy
MA_125759g0010	sp|O94432|YHKF_SCHPO	Uncharacterized RNA-binding protein C660.15 OS=Schizosaccharomyces pombe (strain 972 / ATCC 24843) GN=SPBC660.15 PE=2 SV=1	PF00076.17,PF07292.8,PF09763.4,PF13893.1,PF14259.1	NID,RRM_1,RRM_5,RRM_6,Sec3	1542	3192	79.77%	9.401129998	3299	79.57%	9.261801841	2654	79.51%	9.345184	2549	79.57%	8.92033775	3649	79.70%	9.478065052	3502	79.64%	9.391518958	GO:0005829//cytosol;GO:0005634//nucleus	GO:0003723//RNA binding	-
MA_3356606g0010	NA	NA	NA	NA	300	3188	99%	9.399321259	410	97.67%	6.255008551	1769	99%	8.76008562	369	97%	6.133769681	687	96.67%	7.06979785	625	97%	6.906215697	-	-	-
MA_474079g0010	UniProt_ID	UniProt_annotation	Pfam_ID	Pfam_annotation	951	3159	99.68%	9.386139643	2778	99.47%	9.013860664	2671	99.37%	9.354393876	2281	99.16%	8.760106066	3086	99.47%	9.236338022	2374	99.16%	8.830757663	GO:0005737//cytoplasm;GO:0043229//intracellular organelle;GO:0000502//proteasome complex	GO:0008233//peptidase activity	GO:0006508//proteolysis
MA_119564g0010	UniProt_ID	UniProt_annotation	Pfam_ID	Pfam_annotation	478	3156	87.24%	9.384769129	5306	87.24%	9.947315042	2767	87.24%	9.405327175	4507	87.03%	9.742450903	3711	87.24%	9.5023686	4150	87.24%	9.636419052	GO:0005763//mitochondrial small ribosomal subunit;GO:0022627//cytosolic small ribosomal subunit;GO:0005634//nucleus	GO:0003676//nucleic acid binding;GO:0003735//structural constituent of ribosome	GO:0046686//response to cadmium ion;GO:0006412//translation;GO:0009651//response to salt stress
MA_111003g0010	UniProt_ID	UniProt_annotation	Pfam_ID	Pfam_annotation	1953	3153	98.92%	9.383397311	7634	99.33%	10.4720881	2711	98.92%	9.375835029	6226	99.18%	10.20854484	3800	98.77%	9.536555465	8498	99.54%	10.67034213	-	GO:0003723//RNA binding;GO:0000166//nucleotide binding	GO:0046686//response to cadmium ion;GO:0009651//response to salt stress
MA_14317g0010	sp|O65071|RL31_PICMA	60S ribosomal protein L31 OS=Picea mariana GN=RPL31 PE=2 SV=1	PF01198.14	Ribosomal_L31e	363	3148	98.62%	9.381108045	3892	98.90%	9.500251463	2207	99.45%	9.079157296	2735	99.17%	9.021927968	2647	99.17%	9.014996915	4145	98.90%	9.634680027	GO:0005886//plasma membrane;GO:0005618//cell wall;GO:0022625//cytosolic large ribosomal subunit;GO:0009507//chloroplast	GO:0003735//structural constituent of ribosome	GO:0006412//translation
MA_314020g0010	sp|Q9AYP4|RS10_ORYSJ	40S ribosomal protein S10 OS=Oryza sativa subsp. japonica GN=RPS10 PE=2 SV=2	PF03501.10	S10_plectin	552	3140	99.82%	9.377437647	4378	99.64%	9.669991135	2795	99.82%	9.419850203	2963	99.64%	9.137425469	3344	99.64%	9.352156776	4224	99.64%	9.661914505	GO:0016020//membrane;GO:0005618//cell wall;GO:0022626//cytosolic ribosome;GO:0009507//chloroplast	-	-
MA_96038g0010	sp|Q43116|PDI_RICCO	Protein disulfide-isomerase OS=Ricinus communis PE=2 SV=1	PF00085.15,PF00578.16,PF07912.8,PF08534.5,PF13098.1,PF13848.1,PF13899.1,PF13905.1	AhpC-TSA,ERp29_N,Redoxin,Thioredoxin,Thioredoxin_2,Thioredoxin_6,Thioredoxin_7,Thioredoxin_8	1266	3129	93.13%	9.372375554	3361	93.13%	9.288659573	3041	93.36%	9.541526863	4236	93.76%	9.652996281	3169	93.44%	9.274621499	2964	93.52%	9.150922704	GO:0016023//cytoplasmic membrane-bounded vesicle;GO:0071944//cell periphery;GO:0005788//endoplasmic reticulum lumen;GO:0000326//protein storage vacuole;GO:0016020//membrane	GO:0016853//isomerase activity;GO:0016757//transferase activity, transferring glycosyl groups	GO:0010038//response to metal ion;GO:0044763;GO:0048856//anatomical structure development;GO:0050794//regulation of cellular process;GO:0007275//multicellular organismal development;GO:0034975//protein folding in endoplasmic reticulum;GO:0006950//response to stress
MA_62264g0010	UniProt_ID	UniProt_annotation	Pfam_ID	Pfam_annotation	1671	3120	95.93%	9.368220589	2886	95.93%	9.068875649	2787	96.35%	9.415715663	3111	94.73%	9.207733658	3199	96.17%	9.288212698	2466	96.29%	8.885599195	-	GO:0047134//protein-disulfide reductase activity	GO:0044699;GO:0055114//oxidation-reduction process
MA_50762g0010	UniProt_ID	UniProt_annotation	Pfam_ID	Pfam_annotation	984	3110	99.80%	9.363589884	3173	99.70%	9.205629266	2749	99.80%	9.395913145	2875	99.90%	9.09393625	3486	99.49%	9.412145713	2694	99.49%	9.013151494	GO:0016023//cytoplasmic membrane-bounded vesicle	-	GO:0006629//lipid metabolic process
MA_10429137g0010	NA	NA	PF04156.9,PF05302.6,PF12718.2	DUF720,IncA,Tropomyosin_1	1032	3101	87.31%	9.359409503	3163	87.31%	9.201076019	2436	86.92%	9.221554081	2432	87.31%	8.852563217	3266	86.92%	9.318111871	3110	87.11%	9.220280414	-	-	-
MA_10431462g0010	NA	NA	NA	NA	909	3094	98.57%	9.3561497	3154	99.12%	9.196965774	2943	99.34%	9.494276486	2986	99.12%	9.148579134	3083	98.79%	9.234935077	2358	98.68%	8.821003508	-	-	-
MA_6359g0010	sp|O04300|UPTG_PEA	Alpha-1,4-glucan-protein synthase [UDP-forming] OS=Pisum sativum GN=UPTG PE=1 SV=1	PF03214.8	RGP	1041	3090	98.17%	9.354283643	7509	98.37%	10.44827128	2478	97.89%	9.246211117	11297	98.27%	11.06805506	2860	98.08%	9.126633575	4710	98.17%	9.819014111	-	GO:0016866//intramolecular transferase activity;GO:0008466//glycogenin glucosyltransferase activity	GO:0030244//cellulose biosynthetic process
MA_110954g0010	NA	NA	PF04674.7	Phi_1	1035	3084	99.23%	9.351480024	2293	99.23%	8.737105331	2426	99.61%	9.215620718	1587	99.61%	8.236880004	2837	99.71%	9.114986624	1253	99.13%	7.909095903	GO:0005576//extracellular region;GO:0009506//plasmodesma;GO:0009505//plant-type cell wall	-	GO:0080167//response to karrikin;GO:0007020//microtubule nucleation
MA_10431292g0020	UniProt_ID	UniProt_annotation	Pfam_ID	Pfam_annotation	1533	3075	95.24%	9.347264354	5217	96.02%	9.922913119	2681	95.76%	9.359784112	4231	95.83%	9.651292578	3426	95.76%	9.387101918	6248	96.02%	10.22664381	GO:0005886//plasma membrane;GO:0005634//nucleus;GO:0005829//cytosol	-	GO:0006457//protein folding;GO:0009644//response to high light intensity;GO:0034976//response to endoplasmic reticulum stress;GO:0046686//response to cadmium ion;GO:0010286//heat acclimation;GO:0042542//response to hydrogen peroxide
MA_10429401g0010	UniProt_ID	UniProt_annotation	Pfam_ID	Pfam_annotation	1173	3069	99.06%	9.344447047	4007	98.89%	9.542256944	2768	94.46%	9.40584838	2664	98.89%	8.983988245	3992	98.64%	9.607658639	4168	98.55%	9.642662243	GO:0005886//plasma membrane	GO:0004553//hydrolase activity, hydrolyzing O-glycosyl compounds	GO:0010075//regulation of meristem growth;GO:0007389//pattern specification process;GO:0008361//regulation of cell size;GO:0009926//auxin polar transport;GO:0010015//root morphogenesis;GO:0008356//asymmetric cell division
MA_192059g0010	sp|Q05349|12KD_FRAAN	Auxin-repressed 12.5 kDa protein OS=Fragaria ananassa PE=2 SV=1	PF05564.7	Auxin_repressed	396	3062	99.75%	9.341153222	182	97.73%	5.085522793	2979	99.75%	9.511814106	54	93.69%	3.372523452	4541	99.75%	9.793535111	233	99.24%	5.484628362	-	-	-
MA_10434707g0010	UniProt_ID	UniProt_annotation	Pfam_ID	Pfam_annotation	1093	3061	83.81%	9.340682061	1919	83.71%	8.480284984	2565	83.90%	9.295983884	2010	83.90%	8.577677748	2927	83.81%	9.160035402	2535	83.81%	8.925404182	GO:0005634//nucleus	-	GO:0042254//ribosome biogenesis
MA_48286g0010	UniProt_ID	UniProt_annotation	Pfam_ID	Pfam_annotation	1626	3034	86.22%	9.327902198	4489	86.84%	9.706109203	2982	86.72%	9.513265996	5393	86.59%	10.0013452	3911	89.48%	9.578088196	3773	87.02%	9.499037181	GO:0005829//cytosol;GO:0009346//citrate lyase complex	GO:0003878//ATP citrate synthase activity;GO:0005524//ATP binding;GO:0004775//succinate-CoA ligase (ADP-forming) activity	GO:0016117//carotenoid biosynthetic process;GO:0019252//starch biosynthetic process;GO:0009911//positive regulation of flower development;GO:0007568//aging;GO:0043481//anthocyanin accumulation in tissues in response to UV light;GO:0015995//chlorophyll biosynthetic process;GO:0045793//positive regulation of cell size;GO:0045995//regulation of embryonic development;GO:0048366//leaf development;GO:0…
MA_22977g0010	sp|Q9SRX2|RL191_ARATH	60S ribosomal protein L19-1 OS=Arabidopsis thaliana GN=RPL19A PE=2 SV=1	PF01280.15	Ribosomal_L19e	618	3017	99.35%	9.319797149	3731	99.84%	9.43931011	2409	99.68%	9.205477659	2968	99.51%	9.139857525	2823	99.84%	9.107850862	4025	99.84%	9.592301896	GO:0005840//ribosome	GO:0003735//structural constituent of ribosome	GO:0006412//translation
MA_130754g0010	sp|P59326|YTHD1_MOUSE	YTH domain family protein 1 OS=Mus musculus GN=Ythdf1 PE=2 SV=1	PF04146.10	YTH	2145	3016	98.88%	9.31931896	3311	98.88%	9.267039282	2274	99.02%	9.122293293	3061	99.25%	9.184362095	2619	99.39%	8.999657693	5261	99.53%	9.978608063	-	-	-
MA_130810g0010	UniProt_ID	UniProt_annotation	Pfam_ID	Pfam_annotation	1590	2990	99.12%	9.306830095	2634	99.43%	8.937083603	2646	99.06%	9.340829512	1915	99.50%	8.507844438	3977	99.12%	9.602228162	4557	99.18%	9.771376564	GO:0016021//integral to membrane;GO:0009506//plasmodesma;GO:0005737//cytoplasm;GO:0005886//plasma membrane	GO:0005358//high-affinity hydrogen:glucose symporter activity;GO:0032440//2-alkenal reductase activity	GO:0055085//transmembrane transport;GO:0015749//monosaccharide transport;GO:0055114//oxidation-reduction process;GO:0009414//response to water deprivation;GO:0009651//response to salt stress;GO:0043090//amino acid import;GO:0009737//response to abscisic acid stimulus
MA_41569g0010	sp|P49211|RL321_ARATH	60S ribosomal protein L32-1 OS=Arabidopsis thaliana GN=RPL32A PE=2 SV=2	PF01655.13	Ribosomal_L32e	408	2985	99.51%	9.304415946	3214	99.26%	9.224148774	2416	99.75%	9.209662853	2719	99.75%	9.013464838	3694	99.51%	9.49574536	3665	99.75%	9.457143913	GO:0005730//nucleolus;GO:0022625//cytosolic large ribosomal subunit	GO:0003735//structural constituent of ribosome	GO:0006412//translation
MA_123133g0010	UniProt_ID	UniProt_annotation	Pfam_ID	Pfam_annotation	2430	2979	99.51%	9.301513625	1248	99.14%	7.859750245	2913	99.63%	9.479497169	982	98.27%	7.544652724	2994	99.67%	9.192681363	853	98.48%	7.354596966	-	GO:0008236//serine-type peptidase activity	GO:0008152//metabolic process
MA_6409g0010	sp|P23444|H1_MAIZE	Histone H1 OS=Zea mays PE=2 SV=2	PF00538.14	Linker_histone	714	2949	76.89%	9.286913787	3627	84.03%	9.398530038	2554	77.03%	9.289784794	1984	76.61%	8.558898974	2903	76.61%	9.148159265	4530	83.89%	9.762804187	GO:0005694//chromosome	-	-
MA_79460g0010	UniProt_ID	UniProt_annotation	Pfam_ID	Pfam_annotation	1260	2944	97.62%	9.284466051	3183	96.03%	9.210168188	2598	97.46%	9.314422917	1523	95.24%	8.177512912	2918	98.97%	9.155593299	582	86.19%	6.803463862	-	GO:0000166//nucleotide binding;GO:0050662//coenzyme binding;GO:0003824//catalytic activity	GO:0044237//cellular metabolic process
MA_103031g0010	sp|P41127|RL131_ARATH	60S ribosomal protein L13-1 OS=Arabidopsis thaliana GN=RPL13B PE=1 SV=1	PF01294.13	Ribosomal_L13e	453	2940	99.34%	9.282504868	2659	99.56%	8.95070946	2150	99.34%	9.04141599	2047	99.34%	8.603986864	2546	99.56%	8.958881948	2782	99.34%	9.059515595	GO:0005730//nucleolus;GO:0005886//plasma membrane;GO:0005618//cell wall;GO:0022625//cytosolic large ribosomal subunit	GO:0003735//structural constituent of ribosome	GO:0006412//translation
MA_137163g0010	sp|Q8W4J8|TIF7_ARATH	Protein TIFY 7 OS=Arabidopsis thaliana GN=TIFY7 PE=1 SV=2	PF06200.9,PF09425.5	CCT_2,tify	939	2927	83.17%	9.276112548	2833	83.28%	9.042139626	2472	82.96%	9.242714379	1976	83.17%	8.553071367	3861	83.28%	9.559527602	2884	83.28%	9.111455171	-	-	-
MA_10434958g0010	UniProt_ID	UniProt_annotation	Pfam_ID	Pfam_annotation	1281	2916	99.92%	9.270681452	1251	99.45%	7.863212714	2405	99.92%	9.203080658	610	99.92%	6.858186612	2740	99.92%	9.064805366	390	98.99%	6.226528361	-	GO:0016491//oxidoreductase activity	-
MA_30381g0010	UniProt_ID	UniProt_annotation	Pfam_ID	Pfam_annotation	1395	2898	99.64%	9.261749863	2344	99.78%	8.768834703	2064	99.78%	8.982536277	1722	99.78%	8.354627395	2504	99.93%	8.934888843	1889	99.14%	8.501138426	GO:0005886//plasma membrane;GO:0005829//cytosol	GO:0051903//S-(hydroxymethyl)glutathione dehydrogenase activity;GO:0004022//alcohol dehydrogenase (NAD) activity;GO:0008270//zinc ion binding;GO:0000166//nucleotide binding	GO:0046686//response to cadmium ion;GO:0001666//response to hypoxia;GO:0009651//response to salt stress;GO:0055114//oxidation-reduction process
MA_328340g0010	sp|Q8LDW9|XTH9_ARATH	Xyloglucan endotransglucosylase/hydrolase protein 9 OS=Arabidopsis thaliana GN=XTH9 PE=2 SV=2	PF00722.16,PF06955.7	Glyco_hydro_16,XET_C	906	2885	96.36%	9.255264709	1310	96.25%	7.929671777	2239	96.36%	9.099920525	567	94.70%	6.752815709	2501	96.36%	8.933159683	1416	96.25%	8.085464509	GO:0005618//cell wall;GO:0048046//apoplast	GO:0016762//xyloglucan:xyloglucosyl transferase activity;GO:0004553//hydrolase activity, hydrolyzing O-glycosyl compounds	GO:0010075//regulation of meristem growth;GO:0006073//cellular glucan metabolic process
MA_101038g0020	UniProt_ID	UniProt_annotation	Pfam_ID	Pfam_annotation	984	2860	95.73%	9.242710722	3592	95.73%	9.38454258	2573	95.73%	9.300475641	3541	95.83%	9.394483954	3105	95.93%	9.245191799	3664	96.04%	9.456750272	GO:0005829//cytosol	GO:0020037//heme binding;GO:0016705//oxidoreductase activity, acting on paired donors, with incorporation or reduction of molecular oxygen;GO:0004497//monooxygenase activity;GO:0005506//iron ion binding;GO:0009055//electron carrier activity	GO:0046686//response to cadmium ion;GO:0055114//oxidation-reduction process
MA_20425g0010	UniProt_ID	UniProt_annotation	Pfam_ID	Pfam_annotation	840	2846	95.48%	9.235632477	1628	95.71%	8.243098143	2695	92.50%	9.367296768	1702	93.57%	8.33777821	3696	90.95%	9.496526144	2326	96.55%	8.801295094	GO:0005886//plasma membrane	GO:0004674//protein serine/threonine kinase activity;GO:0005524//ATP binding	GO:0005976//polysaccharide metabolic process;GO:0009664//plant-type cell wall organization;GO:0009826//unidimensional cell growth;GO:0006468//protein phosphorylation
MA_12320g0010	NA	NA	NA	NA	627	2830	99.04%	9.227500301	2525	98.25%	8.876123465	3965	99.04%	9.924246642	5068	99.84%	9.911682263	2252	98.25%	8.781893337	1613	97.77%	8.273327485	-	-	-
MA_6622g0010	sp|P58223|Y4837_ARATH	KH domain-containing protein At4g18375 OS=Arabidopsis thaliana GN=At4g18375 PE=2 SV=1	PF00013.24,PF07650.12,PF13014.1,PF13083.1,PF13184.1	KH_1,KH_2,KH_3,KH_4,KH_5	1197	2828	99.92%	9.226480549	3498	99.83%	9.346290915	2338	99.58%	9.162327287	3863	99.67%	9.52003181	3163	99.92%	9.271887827	3874	99.92%	9.537144051	-	-	-
MA_10337581g0010	NA	NA	NA	NA	384	2826	99.48%	9.225460075	1044	98.70%	7.602366916	2628	99.74%	9.330983593	692	97.40%	7.040009388	3555	99.48%	9.440418687	1752	99.74%	8.392548351	GO:0005739//mitochondrion	-	GO:0009628//response to abiotic stimulus;GO:0006950//response to stress
MA_10431917g0020	UniProt_ID	UniProt_annotation	Pfam_ID	Pfam_annotation	897	2811	70.57%	9.217783425	2343	70.35%	8.768219218	2753	70.57%	9.398010467	3982	70.35%	9.563797774	3426	70.57%	9.387101918	2475	70.68%	8.890853857	GO:0005739//mitochondrion;GO:0009579//thylakoid;GO:0009507//chloroplast;GO:0016020//membrane;GO:0005783//endoplasmic reticulum;GO:0005634//nucleus	GO:0016746//transferase activity, transferring acyl groups;GO:0016491//oxidoreductase activity;GO:0000166//nucleotide binding;GO:0048037//cofactor binding	GO:0000038//very long-chain fatty acid metabolic process;GO:0042335//cuticle development;GO:0008610//lipid biosynthetic process;GO:0009416//response to light stimulus;GO:0009409//response to cold;GO:0009611//response to wounding;GO:0009913//epidermal cell differentiation;GO:0046686//response to cadmium ion;GO:0080167//response to karrikin
MA_145918g0010	sp|Q42806|KPYC_SOYBN	Pyruvate kinase, cytosolic isozyme OS=Glycine max PE=2 SV=1	PF00224.16,PF02887.11	PK,PK_C	588	2808	93.03%	9.216243181	4027	93.54%	9.549439012	2556	94.56%	9.290913884	3443	93.03%	9.353999089	2829	94.56%	9.110913369	3359	93.03%	9.331380438	GO:0005737//cytoplasm;GO:0005886//plasma membrane	GO:0004743//pyruvate kinase activity;GO:0030955//potassium ion binding;GO:0005524//ATP binding;GO:0000287//magnesium ion binding	GO:0046686//response to cadmium ion;GO:0016310//phosphorylation;GO:0006096//glycolysis
MA_9992178g0010	UniProt_ID	UniProt_annotation	Pfam_ID	Pfam_annotation	921	2806	72.53%	9.215215437	1919	72.96%	8.480284984	2541	67.75%	9.282424089	1661	66.78%	8.302609705	2853	72.31%	9.123098794	1926	72.31%	8.529116093	GO:0005576//extracellular region;GO:0005773//vacuole;GO:0005634//nucleus	GO:0004197//cysteine-type endopeptidase activity	GO:0009651//response to salt stress;GO:0042742//defense response to bacterium;GO:0009269//response to desiccation;GO:0009266//response to temperature stimulus;GO:0006508//proteolysis;GO:0006972//hyperosmotic response;GO:0006833//water transport;GO:0007030//Golgi organization;GO:0006096//glycolysis;GO:0046686//response to cadmium ion
MA_7739875g0010	NA	NA	NA	NA	678	2797	99.85%	9.210581509	1797	99.85%	8.385546194	3079	99.85%	9.559439987	1710	99.85%	8.344541516	3271	99.85%	9.320318502	1392	99.85%	8.060811235	-	-	-
MA_895155g0010	UniProt_ID	UniProt_annotation	Pfam_ID	Pfam_annotation	1530	2795	99.41%	9.209549723	1846	99.54%	8.424347686	2518	99.35%	9.269308589	1313	99.48%	7.963539612	2602	99.48%	8.990264395	834	99.22%	7.322117862	-	GO:0008233//peptidase activity	-
MA_79041g0010	UniProt_ID	UniProt_annotation	Pfam_ID	Pfam_annotation	342	2779	95.03%	9.20126876	4818	88.30%	9.808138529	1920	97.95%	8.878225822	3018	98.54%	9.163955213	2587	97.66%	8.981925094	4034	99.12%	9.595523797	GO:0022625//cytosolic large ribosomal subunit;GO:0016020//membrane	GO:0003735//structural constituent of ribosome	GO:0042254//ribosome biogenesis;GO:0006412//translation
MA_21256g0010	UniProt_ID	UniProt_annotation	Pfam_ID	Pfam_annotation	1056	2775	99.72%	9.199191071	3651	99.72%	9.408043654	2228	99.72%	9.092816819	3214	99.72%	9.254717763	3094	99.72%	9.240072553	4240	99.81%	9.667368291	GO:0005829//cytosol	GO:0051082//unfolded protein binding;GO:0005524//ATP binding	GO:0007010//cytoskeleton organization;GO:0006094//gluconeogenesis;GO:0006457//protein folding;GO:0009220//pyrimidine ribonucleotide biosynthetic process;GO:0001510//RNA methylation;GO:0010498//proteasomal protein catabolic process;GO:0010388//cullin deneddylation;GO:0009640//photomorphogenesis;GO:0009909//regulation of flower development;GO:0034968//histone lysine methylation
MA_10431031g0010	sp|P36183|ENPL_HORVU	Endoplasmin homolog OS=Hordeum vulgare PE=2 SV=1	PF00183.13,PF02518.21,PF13589.1	HATPase_c,HATPase_c_3,HSP90	1785	2772	99.22%	9.197630838	5798	99.44%	10.07523416	2015	98.77%	8.947881642	8501	99.27%	10.65784082	2919	99.10%	9.156087542	5444	99.33%	10.02793347	GO:0005739//mitochondrion;GO:0016023//cytoplasmic membrane-bounded vesicle;GO:0009507//chloroplast;GO:0005773//vacuole;GO:0005783//endoplasmic reticulum;GO:0005634//nucleus;GO:0005886//plasma membrane	GO:0005524//ATP binding;GO:0051082//unfolded protein binding	GO:0009306//protein secretion;GO:0009414//response to water deprivation;GO:0006457//protein folding;GO:0009651//response to salt stress;GO:0010075//regulation of meristem growth;GO:0009409//response to cold;GO:0009934//regulation of meristem structural organization;GO:0046686//response to cadmium ion
MA_273360g0010	sp|P33629|TBA_PRUDU	Tubulin alpha chain OS=Prunus dulcis GN=TUBA PE=2 SV=1	PF00091.20,PF03953.12	Tubulin,Tubulin_C	1566	2770	94.83%	9.196589745	10054	94.70%	10.86932386	2211	94.83%	9.081769101	23197	96.10%	12.10602084	2801	94.76%	9.096565724	9762	94.89%	10.87038455	GO:0005874//microtubule;GO:0005737//cytoplasm	GO:0003924//GTPase activity;GO:0005200//structural constituent of cytoskeleton;GO:0005525//GTP binding	GO:0051258//protein polymerization;GO:0006184//GTP catabolic process;GO:0007017//microtubule-based process
MA_116011g0010	UniProt_ID	UniProt_annotation	Pfam_ID	Pfam_annotation	1236	2767	99.35%	9.195026695	7061	99.19%	10.3595291	1962	98.71%	8.909436512	6678	99.92%	10.30964752	2310	98.46%	8.818571321	7310	99.92%	10.45310399	GO:0005773//vacuole;GO:0005886//plasma membrane;GO:0009507//chloroplast;GO:0005783//endoplasmic reticulum;GO:0005739//mitochondrion	GO:0005509//calcium ion binding;GO:0051082//unfolded protein binding	GO:0006457//protein folding;GO:0055074//calcium ion homeostasis;GO:0006979//response to oxidative stress;GO:0046686//response to cadmium ion;GO:0009651//response to salt stress
MA_175574g0010	sp|P41098|RL34_TOBAC	60S ribosomal protein L34 OS=Nicotiana tabacum GN=RPL34 PE=2 SV=1	PF01199.13	Ribosomal_L34e	363	2747	99.72%	9.184562859	4492	99.72%	9.707072927	1925	99.72%	8.881976981	3153	99.45%	9.227077345	2415	99.72%	8.882688084	5730	99.72%	10.10179493	GO:0005730//nucleolus;GO:0005886//plasma membrane;GO:0022625//cytosolic large ribosomal subunit;GO:0009507//chloroplast	GO:0003735//structural constituent of ribosome	GO:0006412//translation
MA_107903g0010	sp|P31251|UBE12_WHEAT	Ubiquitin-activating enzyme E1 2 OS=Triticum aestivum GN=UBA2 PE=2 SV=1	PF00899.16,PF02134.16,PF09358.5,PF10585.4	ThiF,UBACT,UBA_e1_C,UBA_e1_thiolCys	3060	2741	99.84%	9.181408851	2590	99.67%	8.912785007	2442	99.67%	9.225102421	3031	99.74%	9.170155234	3446	99.77%	9.395498246	2303	99.61%	8.786961505	GO:0005886//plasma membrane	GO:0008641//small protein activating enzyme activity;GO:0005524//ATP binding;GO:0004842//ubiquitin-protein ligase activity	GO:0046686//response to cadmium ion;GO:0016567//protein ubiquitination;GO:0051707//response to other organism
MA_10436348g0010	sp|Q8L9A9|XTH8_ARATH	Probable xyloglucan endotransglucosylase/hydrolase protein 8 OS=Arabidopsis thaliana GN=XTH8 PE=2 SV=2	PF00722.16,PF06955.7	Glyco_hydro_16,XET_C	948	2732	92.30%	9.176664874	2034	93.25%	8.564228704	2382	96.84%	9.189220072	2288	92.93%	8.764525704	2707	92.62%	9.047327569	1484	89.87%	8.153111001	GO:0005576//extracellular region	GO:0016798//hydrolase activity, acting on glycosyl bonds;GO:0016740//transferase activity	-
MA_8438g0020	UniProt_ID	UniProt_annotation	Pfam_ID	Pfam_annotation	1041	2730	94.14%	9.175608534	3271	94.14%	9.249506694	2489	94.24%	9.252599874	2887	93.95%	9.099944358	2915	94.14%	9.154109554	3450	94.14%	9.36993934	GO:0005829//cytosol;GO:0016020//membrane	GO:0005524//ATP binding;GO:0051082//unfolded protein binding	GO:0010498//proteasomal protein catabolic process;GO:0006457//protein folding;GO:0007010//cytoskeleton organization;GO:0042545//cell wall modification;GO:0006094//gluconeogenesis;GO:0010043//response to zinc ion;GO:0009664//plant-type cell wall organization;GO:0046686//response to cadmium ion
MA_10429797g0010	UniProt_ID	UniProt_annotation	Pfam_ID	Pfam_annotation	321	2714	99.38%	9.167129862	4497	99.69%	9.708677705	2140	99.38%	9.034691694	2914	99.07%	9.113371813	2568	98.75%	8.971292305	2734	99.69%	9.034410969	GO:0010287//plastoglobule;GO:0005739//mitochondrion	GO:0004332//fructose-bisphosphate aldolase activity	GO:0006979//response to oxidative stress;GO:0046686//response to cadmium ion;GO:0006096//glycolysis
MA_10436772g0010	UniProt_ID	UniProt_annotation	Pfam_ID	Pfam_annotation	1665	2702	99.52%	9.160737996	3013	99.76%	9.130994488	2057	99.70%	8.977636289	2650	99.70%	8.976387952	2923	99.76%	9.158062822	2952	99.76%	9.145070967	GO:0005739//mitochondrion;GO:0009941//chloroplast envelope;GO:0009579//thylakoid;GO:0009570//chloroplast stroma;GO:0022626//cytosolic ribosome;GO:0016020//membrane;GO:0048046//apoplast	GO:0005524//ATP binding	GO:0042026//protein refolding;GO:0009658//chloroplast organization;GO:0009790//embryo development
MA_10432693g0010	UniProt_ID	UniProt_annotation	Pfam_ID	Pfam_annotation	1106	2698	99.73%	9.158601065	5801	99.91%	10.07598039	2159	99.37%	9.047441175	2497	99.10%	8.89060809	3314	99.91%	9.339157484	5703	99.91%	10.09498142	GO:0005886//plasma membrane;GO:0005829//cytosol	GO:0051903//S-(hydroxymethyl)glutathione dehydrogenase activity;GO:0004022//alcohol dehydrogenase (NAD) activity;GO:0008270//zinc ion binding;GO:0000166//nucleotide binding	GO:0046686//response to cadmium ion;GO:0001666//response to hypoxia;GO:0009651//response to salt stress;GO:0055114//oxidation-reduction process
MA_10431249g0010	UniProt_ID	UniProt_annotation	Pfam_ID	Pfam_annotation	495	2689	99.60%	9.153781367	2876	99.80%	9.063868894	2046	99.80%	8.969902525	2257	99.60%	8.7448494	3047	99.80%	9.217992452	2253	99.39%	8.755301357	GO:0009507//chloroplast;GO:0005886//plasma membrane	GO:0051920//peroxiredoxin activity;GO:0004601//peroxidase activity	GO:0046686//response to cadmium ion;GO:0055114//oxidation-reduction process
MA_103473g0010	sp|Q9LXT3|MBF1B_ARATH	Multiprotein-bridging factor 1b OS=Arabidopsis thaliana GN=MBF1B PE=2 SV=1	PF01381.17,PF08523.5,PF12844.2,PF13560.1	HTH_19,HTH_3,HTH_31,MBF1	630	2684	92.06%	9.151096783	2107	92.54%	8.615087055	1923	95.71%	8.880477688	1707	92.22%	8.34200899	2271	92.06%	8.794011537	2130	93.17%	8.674325959	GO:0005730//nucleolus;GO:0005737//cytoplasm	GO:0043565//sequence-specific DNA binding	-
MA_59480g0010	UniProt_ID	UniProt_annotation	Pfam_ID	Pfam_annotation	2562	2682	99.77%	9.150021549	5049	99.41%	9.875694963	2054	99.88%	8.975531189	5090	99.88%	9.91793078	2940	99.77%	9.166427722	5640	99.88%	10.07895696	GO:0009506//plasmodesma;GO:0005886//plasma membrane;GO:0005618//cell wall;GO:0005634//nucleus;GO:0005829//cytosol	GO:0005524//ATP binding;GO:0032440//2-alkenal reductase activity	GO:0006457//protein folding;GO:0046686//response to cadmium ion;GO:0009408//response to heat;GO:0055114//oxidation-reduction process
MA_10436331g0040	sp|P31251|UBE12_WHEAT	Ubiquitin-activating enzyme E1 2 OS=Triticum aestivum GN=UBA2 PE=2 SV=1	PF00899.16,PF01294.13,PF01488.15,PF02134.16,PF09358.5,PF10585.4	Ribosomal_L13e,Shikimate_DH,ThiF,UBACT,UBA_e1_C,UBA_e1_thiolCys	3636	2679	59.63%	9.148407194	3215	61.44%	9.224597513	2100	60.45%	9.007476644	2285	79.02%	8.762633231	3472	73.38%	9.406340925	3335	65.73%	9.321036949	GO:0005886//plasma membrane	GO:0008641//small protein activating enzyme activity;GO:0005524//ATP binding;GO:0004842//ubiquitin-protein ligase activity	GO:0046686//response to cadmium ion;GO:0016567//protein ubiquitination;GO:0051707//response to other organism
MA_10435699g0020	sp|P47905|RS27A_LUPAL	Ubiquitin-40S ribosomal protein S27a OS=Lupinus albus PE=3 SV=2	PF00240.18,PF01485.16,PF01599.14,PF08337.7,PF10302.4,PF11976.3,PF13019.1,PF13881.1	DUF2407,IBR,Plexin_cytopl,Rad60-SLD,Rad60-SLD_2,Ribosomal_S27,Telomere_Sde2,ubiquitin	471	2672	99.58%	9.144633326	5236	99.58%	9.928157281	1897	99.36%	8.860843744	3286	99.36%	9.286675397	2565	99.58%	8.969606257	4008	99.79%	9.586196381	GO:0022627//cytosolic small ribosomal subunit;GO:0005634//nucleus	GO:0046872//metal ion binding;GO:0003735//structural constituent of ribosome	GO:0006412//translation
MA_13020g0010	UniProt_ID	UniProt_annotation	Pfam_ID	Pfam_annotation	510	2667	97.84%	9.141931649	3206	97.84%	9.220553831	2480	97.45%	9.247374816	2712	97.84%	9.009746549	2724	97.84%	9.056357722	2865	97.84%	9.101920804	GO:0005737//cytoplasm;GO:0005886//plasma membrane;GO:0005634//nucleus	GO:0004842//ubiquitin-protein ligase activity;GO:0031625//ubiquitin protein ligase binding	GO:0051788//response to misfolded protein;GO:0006635//fatty acid beta-oxidation;GO:0043161//proteasomal ubiquitin-dependent protein catabolic process;GO:0006944//cellular membrane fusion;GO:0016558//protein import into peroxisome matrix;GO:0051510//regulation of unidimensional cell growth;GO:0048193//Golgi vesicle transport;GO:0042023//DNA endoreduplication;GO:0006301//postreplication repair;GO:0…
MA_141102g0010	sp|O94432|YHKF_SCHPO	Uncharacterized RNA-binding protein C660.15 OS=Schizosaccharomyces pombe (strain 972 / ATCC 24843) GN=SPBC660.15 PE=2 SV=1	PF00054.18,PF00076.17,PF07292.8,PF08206.6,PF13893.1,PF14259.1	Laminin_G_1,NID,OB_RNB,RRM_1,RRM_5,RRM_6	1371	2664	99.78%	9.140308211	3240	99.93%	9.235770858	2147	98.83%	9.03940199	2093	99.64%	8.63604033	2707	99.78%	9.047327569	2744	99.71%	9.039677247	GO:0005829//cytosol	GO:0097159;GO:1901363	-
MA_10435597g0010	sp|O04450|TCPE_ARATH	T-complex protein 1 subunit epsilon OS=Arabidopsis thaliana GN=At1g24510 PE=2 SV=1	PF00118.19,PF02585.12	Cpn60_TCP1,PIG-L	1854	2653	89.81%	9.134339926	3204	89.81%	9.219653693	2079	89.48%	8.992980543	3003	89.70%	9.156768076	2939	89.70%	9.165937009	3564	89.86%	9.416833628	GO:0005737//cytoplasm;GO:0005886//plasma membrane	GO:0005524//ATP binding;GO:0051082//unfolded protein binding	GO:0006457//protein folding
MA_6426369g0010	UniProt_ID	UniProt_annotation	Pfam_ID	Pfam_annotation	230	2650	98.70%	9.132707918	223	97.39%	5.37790116	2100	98.70%	9.007476644	104	97.83%	4.311698259	4769	98.70%	9.864204264	476	97.83%	6.513682027	-	GO:0019828//aspartic-type endopeptidase inhibitor activity	GO:0050832//defense response to fungus;GO:0031640//killing of cells of other organism;GO:0042742//defense response to bacterium
MA_10427013g0010	UniProt_ID	UniProt_annotation	Pfam_ID	Pfam_annotation	1302	2643	99.69%	9.128892704	2442	99.92%	8.827912986	2078	99.77%	8.992286606	2469	99.77%	8.874342381	2708	99.77%	9.047860322	2618	99.54%	8.971874512	GO:0005829//cytosol;GO:0008540//proteasome regulatory particle, base subcomplex;GO:0005634//nucleus;GO:0005886//plasma membrane	GO:0008233//peptidase activity;GO:0005524//ATP binding;GO:0016887//ATPase activity	GO:0006511//ubiquitin-dependent protein catabolic process
MA_10427917g0010	sp|Q9SGA6|RS191_ARATH	40S ribosomal protein S19-1 OS=Arabidopsis thaliana GN=RPS19A PE=2 SV=1	PF01090.14	Ribosomal_S19e	435	2638	98.85%	9.126161361	4288	99.31%	9.640027544	2093	99.54%	9.002660776	3076	99.54%	9.191413404	2576	99.54%	8.975778824	3960	99.31%	9.568816485	GO:0005730//nucleolus;GO:0005773//vacuole;GO:0005618//cell wall;GO:0022627//cytosolic small ribosomal subunit;GO:0016020//membrane	GO:0003735//structural constituent of ribosome	GO:0006412//translation
MA_10427724g0030	NA	NA	NA	NA	777	2626	61.52%	9.119584962	3935	61.52%	9.516101363	2719	69.24%	9.380085284	3209	59.46%	9.252471973	2182	63.32%	8.736347885	2377	57.53%	8.832579248	-	-	-
MA_14571g0010	UniProt_ID	UniProt_annotation	Pfam_ID	Pfam_annotation	666	2622	86.04%	9.11738615	3678	86.19%	9.418672015	2042	86.04%	8.967079937	3144	85.89%	9.222954047	2445	85.74%	8.900495696	3770	86.94%	9.497889757	GO:0005618//cell wall;GO:0005730//nucleolus;GO:0009507//chloroplast;GO:0022626//cytosolic ribosome;GO:0005886//plasma membrane	GO:0003735//structural constituent of ribosome;GO:0016705//oxidoreductase activity, acting on paired donors, with incorporation or reduction of molecular oxygen;GO:0009055//electron carrier activity;GO:0020037//heme binding;GO:0005506//iron ion binding	GO:0006412//translation;GO:0055114//oxidation-reduction process
MA_824288g0010	NA	NA	PF00234.17,PF14368.1	LTP_2,Tryp_alpha_amyl	321	2603	99.69%	9.106895784	1444	99.38%	8.070124627	2621	99.69%	9.327136404	1147	91.90%	7.768617565	1654	99.69%	8.336761523	1171	99.69%	7.811490861	-	-	-
MA_19619g0010	sp|O65082|RL15B_PICMA	60S ribosomal protein L15-2 OS=Picea mariana GN=SB62 PE=2 SV=1	PF00827.12	Ribosomal_L15e	858	2598	82.52%	9.104122437	5388	83.80%	9.969438148	2068	82.40%	8.985328816	3408	84.38%	9.339260395	2647	85.20%	9.014996915	5025	81.12%	9.912401048	GO:0005730//nucleolus;GO:0008352//katanin complex;GO:0022625//cytosolic large ribosomal subunit;GO:0005886//plasma membrane	GO:0008017//microtubule binding;GO:0003735//structural constituent of ribosome	GO:0006412//translation;GO:0051013//microtubule severing
MA_108165g0010	sp|Q6AXS3|DEK_RAT	Protein DEK OS=Rattus norvegicus GN=Dek PE=2 SV=1	PF08766.6	DEK_C	1827	2596	99.56%	9.103011603	3149	99.56%	9.194677235	804	98.91%	7.622908184	2875	99.56%	9.09393625	1514	99.62%	8.209207809	3761	99.67%	9.494441998	GO:0005739//mitochondrion	-	-
MA_22695g0010	sp|O65493|XCP1_ARATH	Xylem cysteine proteinase 1 OS=Arabidopsis thaliana GN=XCP1 PE=1 SV=1	PF00112.18,PF03051.10,PF08246.7	Inhibitor_I29,Peptidase_C1,Peptidase_C1_2	1104	2589	99.55%	9.099116936	1535	99.28%	8.158262936	2529	99.28%	9.275596097	1487	99.28%	8.14301308	2759	99.09%	9.074773117	801	99.09%	7.263908333	-	GO:0016787//hydrolase activity	-
MA_184894g0010	sp|P49215|RS17_SOLLC	40S ribosomal protein S17 OS=Solanum lycopersicum GN=RPS17 PE=2 SV=3	PF00308.13,PF00833.13	Bac_DnaA,Ribosomal_S17e	441	2579	99.09%	9.093534824	5591	99.32%	10.02278978	1514	99.09%	8.535585436	4129	99.55%	9.616090522	2051	98.64%	8.647045385	5232	99.55%	9.970634314	GO:0005840//ribosome	GO:0003735//structural constituent of ribosome	GO:0006412//translation
MA_10430928g0010	UniProt_ID	UniProt_annotation	Pfam_ID	Pfam_annotation	510	2574	99.80%	9.090735648	4706	99.80%	9.774209018	1750	99.80%	8.74451092	2869	99.80%	9.090922786	2217	99.80%	8.759300336	3616	99.80%	9.437728059	GO:0005840//ribosome	GO:0003735//structural constituent of ribosome;GO:0000166//nucleotide binding	GO:0006412//translation
MA_57988g0010	UniProt_ID	UniProt_annotation	Pfam_ID	Pfam_annotation	1149	2570	99.22%	9.08849239	2148	99.13%	8.642884201	2120	98.69%	9.021148341	1995	99.13%	8.566873691	3033	99.30%	9.211349542	2003	99.39%	8.585656417	GO:0005737//cytoplasm;GO:0005634//nucleus	-	GO:0042787//protein ubiquitination involved in ubiquitin-dependent protein catabolic process;GO:0009751//response to salicylic acid stimulus;GO:0007568//aging
MA_58118g0010	UCPlambertiana_isotig13127.g3274.t1	sp|P0DH90|FRIGI_ARATH	PF07899.6,PF11488.3	Frigida,Lge1	1806	2567	99.67%	9.086807654	3293	99.89%	9.259175974	2091	99.34%	9.001281856	2189	99.28%	8.700724862	2447	99.78%	8.901675091	3406	99.89%	9.351424114	-	-	-
MA_68521g0010	sp|Q24208|IF2G_DROME	Eukaryotic translation initiation factor 2 subunit 3 OS=Drosophila melanogaster GN=Su(var)3-9 PE=2 SV=1	PF00009.22,PF03144.20,PF09173.6	GTP_EFTU,GTP_EFTU_D2,eIF2_C	1386	2562	80.59%	9.083995382	2166	80.59%	8.65492066	2229	79.94%	9.093464058	1856	80.59%	8.462708727	2703	80.52%	9.045194588	2764	80.52%	9.050152479	-	GO:0003743//translation initiation factor activity;GO:0003924//GTPase activity;GO:0005525//GTP binding	GO:0006413//translational initiation;GO:0006184//GTP catabolic process
MA_102713g0020	sp|P93447|EF1D_PIMBR	Elongation factor 1-delta OS=Pimpinella brachycarpa PE=2 SV=3	PF00736.14	EF1_GNE	843	2556	99.05%	9.080613404	5292	99.41%	9.943503788	2170	98.93%	9.054771281	4276	99.17%	9.666553952	3209	99.17%	9.292714792	4486	99.17%	9.748724318	GO:0005853//eukaryotic translation elongation factor 1 complex;GO:0005886//plasma membrane	GO:0003746//translation elongation factor activity	GO:0046686//response to cadmium ion;GO:0006414//translational elongation
MA_130482g0010	UniProt_ID	UniProt_annotation	Pfam_ID	Pfam_annotation	1464	2553	91.26%	9.078919437	718	83.27%	7.062614485	1786	84.36%	8.773879772	810	86.27%	7.267007503	2756	87.16%	9.073203833	269	73.09%	5.691491085	GO:0009505//plant-type cell wall;GO:0005886//plasma membrane;GO:0005783//endoplasmic reticulum	GO:0016710//trans-cinnamate 4-monooxygenase activity;GO:0009055//electron carrier activity;GO:0005506//iron ion binding;GO:0020037//heme binding	GO:0009555//pollen development;GO:0009611//response to wounding;GO:0009808//lignin metabolic process;GO:0040007//growth;GO:0009416//response to light stimulus;GO:0055114//oxidation-reduction process;GO:0080167//response to karrikin
MA_102538g0010	sp|P29022|CHIA_MAIZE	Endochitinase A OS=Zea mays PE=1 SV=1	PF00182.14,PF00187.14	Chitin_bind_1,Glyco_hydro_19	540	2539	56.11%	9.070987852	1370	64.26%	7.994256752	2257	57.78%	9.111469846	2479	53.70%	8.880172637	3957	57.96%	9.594955581	2796	55%	9.066756238	-	GO:0004568//chitinase activity;GO:0008061//chitin binding	GO:0005975//carbohydrate metabolic process;GO:0006032//chitin catabolic process;GO:0016998//cell wall macromolecule catabolic process
MA_45916g0010	sp|Q9FUM1|EF1G_PRUAV	Elongation factor 1-gamma OS=Prunus avium PE=2 SV=1	PF00043.20,PF00647.14,PF02798.15,PF13409.1,PF13410.1,PF13417.1	EF1G,GST_C,GST_C_2,GST_N,GST_N_2,GST_N_3	1275	2536	99.37%	9.069282538	5241	99.06%	9.929534161	1832	99.22%	8.810557057	5163	99.53%	9.938472718	2749	99.37%	9.069535518	3851	99.53%	9.528554333	GO:0005773//vacuole;GO:0005853//eukaryotic translation elongation factor 1 complex;GO:0005886//plasma membrane;GO:0005618//cell wall	GO:0003746//translation elongation factor activity;GO:0005507//copper ion binding	GO:0046686//response to cadmium ion;GO:0010043//response to zinc ion;GO:0006414//translational elongation
MA_5949706g0010	sp|Q94JV4|SUI12_ARATH	Protein translation factor SUI1 homolog 2 OS=Arabidopsis thaliana GN=At1g54290 PE=2 SV=1	PF01253.17	SUI1	342	2490	64.04%	9.042878789	2059	64.91%	8.58184855	2407	78.07%	9.204279656	1456	64.33%	8.112629113	2888	64.33%	9.140686726	1731	64.04%	8.375156295	-	GO:0003743//translation initiation factor activity	GO:0006413//translational initiation
MA_10427251g0010	UniProt_ID	UniProt_annotation	Pfam_ID	Pfam_annotation	633	2488	87.68%	9.041719765	1531	87.52%	8.15449979	2069	87.99%	8.986026107	1224	88.15%	7.862316186	2170	88.31%	8.728393654	1594	86.26%	8.256238005	-	GO:0008806//carboxymethylenebutenolidase activity	-
MA_138621g0010	sp|Q96321|IMA1_ARATH	Importin subunit alpha-1 OS=Arabidopsis thaliana GN=KAP1 PE=1 SV=2	PF00514.18,PF01602.15,PF01749.15,PF02985.17,PF03130.11,PF04826.8,PF10508.4,PF11698.3,PF13513.1,PF13646.1	Adaptin_N,Arm,Arm_2,HEAT,HEAT_2,HEAT_EZ,HEAT_PBS,IBB,Proteasom_PSMB,V-ATPase_H_C	1765	2485	99.49%	9.039979481	3369	99.15%	9.292088949	2363	99.66%	9.177668723	4049	99.21%	9.587867198	3482	99.09%	9.410489584	3031	99.83%	9.18316573	GO:0005730//nucleolus;GO:0005618//cell wall;GO:0005635//nuclear envelope;GO:0005829//cytosol	GO:0008565//protein transporter activity	GO:0006606//protein import into nucleus
MA_76217g0010	UniProt_ID	UniProt_annotation	Pfam_ID	Pfam_annotation	1047	2450	99.52%	9.019519524	2450	99.90%	8.83263057	2150	99.71%	9.04141599	1673	99.90%	8.312991963	3039	99.90%	9.21420025	2380	99.81%	8.834398536	GO:0005789//endoplasmic reticulum membrane;GO:0005773//vacuole;GO:0005777//peroxisome;GO:0005576//extracellular region;GO:0005829//cytosol	GO:0004185//serine-type carboxypeptidase activity	GO:0006508//proteolysis
MA_13141g0010	sp|Q9FJX2|RL262_ARATH	60S ribosomal protein L26-2 OS=Arabidopsis thaliana GN=RPL26B PE=2 SV=1	PF00467.24	KOW	444	2446	99.77%	9.01716266	3670	99.77%	9.415531026	1720	98.20%	8.71957175	2397	99.55%	8.831654227	1817	99.77%	8.472321595	3466	99.77%	9.376613668	GO:0005730//nucleolus;GO:0005886//plasma membrane;GO:0022625//cytosolic large ribosomal subunit;GO:0009507//chloroplast;GO:0005739//mitochondrion	GO:0003735//structural constituent of ribosome	GO:0009409//response to cold;GO:0006412//translation
MA_10435917g0020	UniProt_ID	UniProt_annotation	Pfam_ID	Pfam_annotation	1053	2441	90.22%	9.014211156	3505	90.12%	9.349174658	2072	89.36%	8.98811596	1491	85.57%	8.146887389	2055	84.81%	8.649855603	1231	88.03%	7.883550535	-	GO:0016706//oxidoreductase activity, acting on paired donors, with incorporation or reduction of molecular oxygen, 2-oxoglutarate as one donor, and incorporation of one atom each of oxygen into both donors	GO:0050896//response to stimulus;GO:0009987//cellular process;GO:0055114//oxidation-reduction process
MA_10431748g0020	UniProt_ID	UniProt_annotation	Pfam_ID	Pfam_annotation	693	2441	99.57%	9.014211156	2160	99.42%	8.650919654	2221	99.57%	9.088278	1705	99.57%	8.340318167	2822	99.42%	9.107339812	1766	99.57%	8.404027656	GO:0005773//vacuole;GO:0005634//nucleus	-	GO:0016192//vesicle-mediated transport;GO:0010224//response to UV-B;GO:0006623//protein targeting to vacuole;GO:0009751//response to salicylic acid stimulus;GO:0042787//protein ubiquitination involved in ubiquitin-dependent protein catabolic process;GO:0007568//aging
MA_350032g0010	sp|Q71H73|H33_VITVI	Histone H3.3 OS=Vitis vinifera PE=2 SV=3	PF00125.19,PF00808.18	CBFD_NFYB_HMF,Histone	411	2422	99.76%	9.002940043	3102	98.78%	9.172985634	1886	98.78%	8.852455958	1918	99.27%	8.510102177	2487	99.27%	8.925062757	3818	99.03%	9.516139931	GO:0000786//nucleosome;GO:0005634//nucleus	GO:0003677//DNA binding;GO:0046982//protein heterodimerization activity	GO:0006007//glucose catabolic process;GO:0006605//protein targeting;GO:0006334//nucleosome assembly
MA_18588g0010	UniProt_ID	UniProt_annotation	Pfam_ID	Pfam_annotation	1356	2421	99.78%	9.002344381	3270	99.63%	9.249065638	2025	99.34%	8.955021943	2460	99.56%	8.869074928	2620	99.26%	9.00020834	3567	99.71%	9.418047337	GO:0005829//cytosol	GO:0005524//ATP binding;GO:0051082//unfolded protein binding	GO:0010498//proteasomal protein catabolic process;GO:0006457//protein folding;GO:0009651//response to salt stress;GO:0007010//cytoskeleton organization;GO:0006096//glycolysis;GO:0006094//gluconeogenesis;GO:0046686//response to cadmium ion
MA_10436904g0010	UniProt_ID	UniProt_annotation	Pfam_ID	Pfam_annotation	1947	2419	64.56%	9.001152317	1920	64.46%	8.481036387	2994	67.39%	9.519058991	1307	64.20%	7.956934358	4362	64.71%	9.735521362	2360	67.39%	8.82222639	-	GO:0008233//peptidase activity	GO:0008152//metabolic process
MA_139640g0010	sp|Q94C59|PATL4_ARATH	Patellin-4 OS=Arabidopsis thaliana GN=PATL4 PE=1 SV=2	PF00650.15,PF03765.10,PF13716.1	CRAL_TRIO,CRAL_TRIO_2,CRAL_TRIO_N	2130	2415	91.69%	8.99876523	2684	90.33%	8.964207828	1881	91.64%	8.848627148	3408	94.13%	9.339260395	2789	91.83%	9.090372783	2790	94.04%	9.063657554	GO:0005622//intracellular	-	-
MA_10434951g0010	NA	NA	NA	NA	1323	2394	99.77%	8.986167813	1370	99.92%	7.994256752	2201	99.77%	9.075230703	1309	99.92%	7.959139472	2797	99.92%	9.094504362	1582	99.92%	8.245339407	-	-	-
MA_4349g0020	UniProt_ID	UniProt_annotation	Pfam_ID	Pfam_annotation	612	2391	99.51%	8.984359169	2641	99.51%	8.940911833	2075	99.51%	8.99020279	2206	99.51%	8.711883159	2599	99.51%	8.988600386	2767	99.51%	9.051717224	GO:0009536//plastid;GO:0005773//vacuole;GO:0005794//Golgi apparatus;GO:0005886//plasma membrane	GO:0005507//copper ion binding;GO:0005215//transporter activity;GO:0016787//hydrolase activity;GO:0005525//GTP binding	GO:0016192//vesicle-mediated transport;GO:0007264//small GTPase mediated signal transduction;GO:0006471//protein ADP-ribosylation;GO:0006886//intracellular protein transport;GO:0046686//response to cadmium ion
MA_182125g0010	NA	NA	PF02845.11,PF10146.4	CUE,zf-C4H2	2676	2384	84.90%	8.98013016	2406	86.66%	8.806490847	2014	84.83%	8.947165664	2768	84.94%	9.039227934	2632	84.75%	9.006799762	3132	85.01%	9.230448417	GO:0005576//extracellular region	-	GO:0006499//N-terminal protein myristoylation
MA_10433815g0020	UniProt_ID	UniProt_annotation	Pfam_ID	Pfam_annotation	1158	2374	84.28%	8.974067134	2045	64.42%	8.572007961	2615	93.87%	9.323830628	1379	76.34%	8.034268869	2308	72.63%	8.817321964	1505	77.72%	8.173376615	-	GO:0047134//protein-disulfide reductase activity	GO:0044699;GO:0055114//oxidation-reduction process
MA_119841g0010	UniProt_ID	UniProt_annotation	Pfam_ID	Pfam_annotation	378	2365	97.62%	8.968588538	3993	97.62%	9.537208137	1568	97.35%	8.586129388	2727	97.62%	9.017702608	1861	97.35%	8.506831847	3824	97.88%	9.518405055	GO:0005618//cell wall;GO:0005730//nucleolus;GO:0022627//cytosolic small ribosomal subunit;GO:0005774//vacuolar membrane;GO:0009507//chloroplast;GO:0005794//Golgi apparatus;GO:0005886//plasma membrane	GO:0003735//structural constituent of ribosome;GO:0000166//nucleotide binding	GO:0001510//RNA methylation;GO:0000462//maturation of SSU-rRNA from tricistronic rRNA transcript (SSU-rRNA, 5.8S rRNA, LSU-rRNA);GO:0006414//translational elongation
MA_16624g0010	UniProt_ID	UniProt_annotation	Pfam_ID	Pfam_annotation	1305	2348	99.31%	8.958182971	3489	99.39%	9.342574755	1969	99.31%	8.914573275	3549	99.39%	9.397739226	3162	99.39%	9.271431711	2889	99.62%	9.113953777	GO:0005829//cytosol;GO:0009507//chloroplast;GO:0005782//peroxisomal matrix;GO:0005886//plasma membrane;GO:0048046//apoplast	GO:0016656//monodehydroascorbate reductase (NADH) activity;GO:0050660//flavin adenine dinucleotide binding	GO:0009753//response to jasmonic acid stimulus;GO:0055114//oxidation-reduction process;GO:0009414//response to water deprivation;GO:0009651//response to salt stress;GO:0009610//response to symbiotic fungus;GO:0043903//regulation of symbiosis, encompassing mutualism through parasitism;GO:0010043//response to zinc ion;GO:0046686//response to cadmium ion
MA_3956837g0010	UniProt_ID	UniProt_annotation	Pfam_ID	Pfam_annotation	361	2337	98.89%	8.951409743	1912	98.89%	8.475014171	2204	98.89%	9.077195335	1539	98.89%	8.192585279	2683	98.89%	9.034482119	1765	98.89%	8.403210728	-	-	GO:0009751//response to salicylic acid stimulus;GO:0007568//aging
MA_38571g0010	NA	NA	PF00234.17,PF14368.1	LTP_2,Tryp_alpha_amyl	312	2336	99.68%	8.950792415	547	99.68%	6.670485293	1539	99.36%	8.559205726	428	97.44%	6.347490521	1673	99.36%	8.353234782	199	99.04%	5.257594559	-	-	-
MA_102149g0010	sp|Q43848|TKTC_SOLTU	Transketolase, chloroplastic OS=Solanum tuberosum PE=2 SV=1	PF00456.16,PF00676.15,PF02775.16,PF02779.19,PF02780.15	E1_dh,TPP_enzyme_C,Transket_pyr,Transketolase_C,Transketolase_N	2256	2335	99.65%	8.950174823	3423	99.69%	9.315026436	1934	99.73%	8.888704587	3662	99.51%	9.442952171	2720	99.60%	9.05423806	3098	99.60%	9.214703876	GO:0009941//chloroplast envelope;GO:0009570//chloroplast stroma	GO:0004802//transketolase activity	GO:0046686//response to cadmium ion;GO:0008152//metabolic process;GO:0009651//response to salt stress
MA_101119g0010	UniProt_ID	UniProt_annotation	Pfam_ID	Pfam_annotation	1149	2333	96.34%	8.948938845	1131	96.34%	7.717791008	1817	96.17%	8.798699222	1234	96.08%	7.874050248	2010	96%	8.617920567	934	96.34%	7.485400476	GO:0005773//vacuole;GO:0005783//endoplasmic reticulum	GO:0004190//aspartic-type endopeptidase activity	GO:0006629//lipid metabolic process;GO:0046686//response to cadmium ion;GO:0006508//proteolysis;GO:0009651//response to salt stress
MA_9567870g0010	NA	NA	PF04774.10,PF09598.5	HABP4_PAI-RBP1,Stm1_N	1161	2317	99.48%	8.939012716	4029	99.57%	9.550155257	1097	99.57%	8.070964798	3539	99.57%	9.393668987	1536	99.57%	8.230013998	4543	99.57%	9.766937986	GO:0044424//intracellular part	-	-
MA_10434959g0010	UniProt_ID	UniProt_annotation	Pfam_ID	Pfam_annotation	1584	2310	99.87%	8.934648467	3260	99.81%	9.244647643	1895	99.05%	8.859322315	2335	99.31%	8.793854857	2784	99.75%	9.087784524	2777	99.43%	9.056920819	GO:0005829//cytosol;GO:0005618//cell wall;GO:0046658//anchored to plasma membrane	GO:0005524//ATP binding;GO:0051082//unfolded protein binding	GO:0010498//proteasomal protein catabolic process;GO:0006457//protein folding;GO:0006364//rRNA processing;GO:0007010//cytoskeleton organization;GO:0042545//cell wall modification;GO:0006094//gluconeogenesis;GO:0009664//plant-type cell wall organization
MA_8948319g0010	sp|O22431|RL10_PINTA	60S ribosomal protein L10 OS=Pinus taeda GN=RPL10 PE=2 SV=1	PF00252.13	Ribosomal_L16	390	2307	92.31%	8.932774026	2435	91.79%	8.823772407	1874	92.31%	8.843249684	1611	92.56%	8.2585276	2034	92.31%	8.635040512	1964	92.31%	8.557296075	GO:0005730//nucleolus;GO:0009941//chloroplast envelope;GO:0005773//vacuole;GO:0022625//cytosolic large ribosomal subunit;GO:0005886//plasma membrane	GO:0003735//structural constituent of ribosome	GO:0006412//translation;GO:0071493//cellular response to UV-B;GO:0032502//developmental process
MA_76641g0010	sp|Q9ZNT3|ADF5_ARATH	Actin-depolymerizing factor 5 OS=Arabidopsis thaliana GN=ADF5 PE=1 SV=1	PF00241.15	Cofilin_ADF	432	2304	99.77%	8.930897145	3586	99.77%	9.382131054	2242	99.77%	9.101851843	2228	99.77%	8.726196373	2502	99.31%	8.9337363	2565	99.54%	8.942373933	GO:0015629//actin cytoskeleton	GO:0003779//actin binding	GO:0030042//actin filament depolymerization
MA_12166g0010	NA	NA	NA	NA	348	2298	99.71%	8.927136044	1066	98.85%	7.632438389	2615	99.71%	9.323830628	2505	99.71%	8.89522195	1588	99.71%	8.278031321	881	99.14%	7.401166382	-	-	-
MA_10199979g0010	UniProt_ID	UniProt_annotation	Pfam_ID	Pfam_annotation	426	2291	99.06%	8.922735663	661	97.89%	6.943367485	2021	99.53%	8.952170062	1323	99.06%	7.974481607	1957	99.30%	8.579378539	619	97.89%	6.892310095	GO:0048046//apoplast;GO:0009535//chloroplast thylakoid membrane	GO:0008289//lipid binding	GO:0006869//lipid transport
MA_177060g0010	NA	NA	PF09072.5	TMA7	195	2285	98.97%	8.918953197	2008	99.49%	8.545672885	1393	98.97%	8.415456861	2117	99.49%	8.652485381	1572	99.49%	8.263426248	2129	99.49%	8.673648637	GO:0005886//plasma membrane	-	-
MA_10432925g0010	sp|Q9M612|NACA_PINTA	Nascent polypeptide-associated complex subunit alpha-like protein OS=Pinus taeda PE=2 SV=1	PF00627.26,PF01849.13,PF09026.5	Cenp-B_dimeris,NAC,UBA	621	2280	98.71%	8.915793548	2572	99.19%	8.902725501	1707	98.87%	8.708629437	2128	99.19%	8.659960502	2198	99.19%	8.746885764	2433	99.36%	8.866166682	-	-	-
MA_12670g0020	UniProt_ID	UniProt_annotation	Pfam_ID	Pfam_annotation	777	2274	99.36%	8.911992812	3493	99.23%	9.344227564	2016	99.49%	8.948597264	4342	99.87%	9.688649261	2523	99.36%	8.945792318	3842	99.36%	9.525179167	GO:0005739//mitochondrion;GO:0009570//chloroplast stroma;GO:0005634//nucleus;GO:0005886//plasma membrane	GO:0005509//calcium ion binding;GO:0005524//ATP binding;GO:0019904//protein domain specific binding;GO:0051117//ATPase binding	GO:0009737//response to abscisic acid stimulus;GO:0009742//brassinosteroid mediated signaling pathway
MA_903132g0010	sp|Q41073|NLTP_PINTA	Non-specific lipid-transfer protein OS=Pinus taeda PE=2 SV=1	PF00234.17,PF14368.1	LTP_2,Tryp_alpha_amyl	282	2273	92.91%	8.911358382	291	92.20%	5.761122212	1171	92.91%	8.165100813	216	91.84%	5.362562342	1245	90.78%	7.927091253	206	87.23%	5.307347594	-	-	GO:0006810//transport
MA_9293473g0010	sp|Q9LQQ4|H2B1_ARATH	Histone H2B.1 OS=Arabidopsis thaliana GN=At1g07790 PE=1 SV=3	PF00125.19,PF00808.18,PF03847.8,PF09731.4	CBFD_NFYB_HMF,Histone,Mitofilin,TFIID_20kDa	426	2271	99.77%	8.910088683	2461	99.53%	8.839092163	1479	99.77%	8.501853555	1747	99.77%	8.375415867	2370	99.53%	8.855557624	2160	99.53%	8.694499138	GO:0000786//nucleosome;GO:0005730//nucleolus;GO:0009507//chloroplast	GO:0003677//DNA binding;GO:0046982//protein heterodimerization activity	GO:0006334//nucleosome assembly
MA_4671g0010	sp|Q9XHM1|EIF3C_MEDTR	Eukaryotic translation initiation factor 3 subunit C OS=Medicago truncatula GN=TIF3C1 PE=2 SV=1	PF05470.7	eIF-3c_N	2238	2266	98.44%	8.906909539	2341	98.48%	8.766987462	1841	98.48%	8.817625256	2670	98.53%	8.987233296	2923	98.48%	9.158062822	2689	98.53%	9.010471896	GO:0005852//eukaryotic translation initiation factor 3 complex;GO:0005634//nucleus;GO:0005829//cytosol	GO:0003743//translation initiation factor activity	GO:0006413//translational initiation
MA_92857g0020	UniProt_ID	UniProt_annotation	Pfam_ID	Pfam_annotation	642	2265	90.65%	8.906272868	4807	90.65%	9.804841281	1893	90.65%	8.85779928	5224	90.65%	9.955416385	2446	90.50%	8.901085514	4085	90.65%	9.613646559	GO:0005829//cytosol;GO:0009506//plasmodesma;GO:0009536//plastid;GO:0005773//vacuole;GO:0005794//Golgi apparatus	GO:0016004//phospholipase activator activity;GO:0005525//GTP binding	GO:0007264//small GTPase mediated signal transduction;GO:0006499//N-terminal protein myristoylation;GO:0006886//intracellular protein transport
MA_98979g0010	UniProt_ID	UniProt_annotation	Pfam_ID	Pfam_annotation	552	2265	96.38%	8.906272868	3686	96.74%	9.42180618	1991	96.56%	8.930599338	3321	96.74%	9.301958326	2467	96.74%	8.913416316	3151	96.74%	9.23917257	GO:0009941//chloroplast envelope;GO:0048046//apoplast;GO:0005829//cytosol;GO:0009570//chloroplast stroma;GO:0009579//thylakoid;GO:0005739//mitochondrion	GO:0004807//triose-phosphate isomerase activity	GO:0032504//multicellular organism reproduction;GO:0019288//isopentenyl diphosphate biosynthetic process, mevalonate-independent pathway;GO:0006816//calcium ion transport;GO:0009651//response to salt stress;GO:0006546//glycine catabolic process;GO:0007030//Golgi organization;GO:0006096//glycolysis;GO:0032880//regulation of protein localization;GO:0080022//primary root development;GO:0019563//glyc…
MA_9812298g0010	sp|Q9WZ25|LEUD2_THEMA	3-isopropylmalate dehydratase small subunit 2 OS=Thermotoga maritima (strain ATCC 43589 / MSB8 / DSM 3109 / JCM 10099) GN=leuD2 PE=3 SV=1	PF00694.14,PF06434.8	Aconitase_2_N,Aconitase_C	876	2262	97.37%	8.90436117	2583	98.86%	8.908881307	2186	99.43%	9.065367207	1970	98.97%	8.548685161	2489	99.89%	8.926222247	1910	99.77%	8.517084165	GO:0009316//3-isopropylmalate dehydratase complex;GO:0005739//mitochondrion;GO:0009570//chloroplast stroma	GO:0003861//3-isopropylmalate dehydratase activity	GO:0009651//response to salt stress;GO:0009266//response to temperature stimulus;GO:0006972//hyperosmotic response;GO:0006833//water transport;GO:0007030//Golgi organization;GO:0006096//glycolysis;GO:0046686//response to cadmium ion;GO:0009098//leucine biosynthetic process
MA_17985g0010	UniProt_ID	UniProt_annotation	Pfam_ID	Pfam_annotation	542	2260	99.82%	8.903085295	1519	98.15%	8.143151098	1895	98.15%	8.859322315	1714	98.15%	8.347911316	2139	98.15%	8.70763991	1905	99.26%	8.513303515	GO:0016023//cytoplasmic membrane-bounded vesicle;GO:0005773//vacuole;GO:0016020//membrane;GO:0005783//endoplasmic reticulum;GO:0005794//Golgi apparatus	GO:0004602//glutathione peroxidase activity;GO:0004364//glutathione transferase activity	GO:0055114//oxidation-reduction process;GO:0019370//leukotriene biosynthetic process;GO:0002540//leukotriene production involved in inflammatory response;GO:0006888//ER to Golgi vesicle-mediated transport
MA_118377g0010	sp|Q7XSA2|AGO1B_ORYSJ	Protein argonaute 1B OS=Oryza sativa subsp. japonica GN=AGO1B PE=2 SV=3	PF02170.17,PF02171.12,PF08699.5	DUF1785,PAZ,Piwi	3495	2258	94.33%	8.901808291	3143	97.31%	9.191926187	1932	96.14%	8.887212272	3455	99.34%	9.359017891	2844	99.31%	9.118541312	4268	98.71%	9.676863087	-	GO:0003743//translation initiation factor activity	GO:0006413//translational initiation
MA_10431745g0020	sp|Q9FLF0|RS92_ARATH	40S ribosomal protein S9-2 OS=Arabidopsis thaliana GN=RPS9C PE=2 SV=1	PF00163.14,PF01479.20	Ribosomal_S4,S4	594	2253	99.83%	8.898610828	3312	99.66%	9.267474878	1537	99.83%	8.557330269	2336	99.49%	8.794472449	1975	99.49%	8.592584077	3422	99.49%	9.358184449	GO:0005730//nucleolus;GO:0022626//cytosolic ribosome;GO:0005886//plasma membrane;GO:0005618//cell wall;GO:0015935//small ribosomal subunit;GO:0009507//chloroplast	GO:0003735//structural constituent of ribosome;GO:0019843//rRNA binding	GO:0006412//translation
MA_14999g0010	sp|P37707|B2_DAUCA	B2 protein OS=Daucus carota PE=2 SV=1	PF10539.4	Dev_Cell_Death	858	2245	99.77%	8.8934801	2294	99.77%	8.73773423	1947	99.53%	8.898367187	2337	99.42%	8.795089777	2248	99.77%	8.779329115	2403	99.88%	8.848270711	-	-	-
MA_75222g0010	NA	NA	NA	NA	450	2244	99.56%	8.892837474	2321	99.56%	8.754611704	2501	99.56%	9.259537311	1354	99.33%	8.007883805	3092	99.33%	9.239139826	3390	99.56%	9.344631952	-	-	-
MA_10436174g0030	sp|Q9P792|YN8B_SCHPO	ZZ-type zinc finger-containing protein P35G2.11c OS=Schizosaccharomyces pombe (strain 972 / ATCC 24843) GN=SPBP35G2.11c PE=2 SV=1	PF00569.12	ZZ	2037	2242	75.21%	8.891551363	2736	77.07%	8.99188628	1816	75.11%	8.797905224	3461	75.01%	9.36152076	3102	75.06%	9.243797441	3238	76.83%	9.278459651	-	-	-
MA_19370g0010	sp|P22180|PMA1_SOLLC	Plasma membrane ATPase 1 OS=Solanum lycopersicum GN=LHA1 PE=2 SV=1	PF00122.15,PF00690.21,PF00702.21,PF08282.7,PF12710.2,PF13246.1	Cation_ATPase_N,E1-E2_ATPase,HAD,Hydrolase,Hydrolase_3,Hydrolase_like2	2874	2242	98.96%	8.891551363	2081	99.03%	8.597177982	2527	99.06%	9.27445495	2280	99.48%	8.759473582	3161	99.27%	9.270975451	2201	99.51%	8.721620752	GO:0016021//integral to membrane;GO:0005886//plasma membrane	GO:0008553//hydrogen-exporting ATPase activity, phosphorylative mechanism;GO:0046872//metal ion binding;GO:0005524//ATP binding	GO:0015992//proton transport;GO:0009651//response to salt stress;GO:0006754//ATP biosynthetic process;GO:0006200//ATP catabolic process
MA_10435107g0010	NA	NA	NA	NA	354	2234	99.72%	8.886395422	1422	99.72%	8.047983076	1672	98.87%	8.678750069	575	97.46%	6.773011245	1476	98.87%	8.172547588	1349	99.72%	8.015558884	-	-	-
MA_102288g0010	sp|Q54XK2|SC61A_DICDI	Protein transport protein Sec61 subunit alpha OS=Dictyostelium discoideum GN=sec61a PE=3 SV=1	PF00344.15,PF10559.4	Plug_translocon,SecY	1364	2232	99.93%	8.885103553	3341	99.34%	9.280050298	1939	98.31%	8.892428634	2940	99.93%	9.126184902	2738	99.49%	9.063752111	2758	99.93%	9.047017888	GO:0016020//membrane	-	GO:0015031//protein transport
MA_10436996g0010	UniProt_ID	UniProt_annotation	Pfam_ID	Pfam_annotation	906	2228	96.58%	8.882516339	2798	96.58%	9.024208171	1765	96.58%	8.756820679	2395	96.58%	8.830450225	2033	96.25%	8.634331222	2537	96.58%	8.92654173	GO:0005737//cytoplasm;GO:0005839//proteasome core complex;GO:0005634//nucleus	GO:0004298//threonine-type endopeptidase activity	GO:0043161//proteasomal ubiquitin-dependent protein catabolic process;GO:0051788//response to misfolded protein;GO:0080129//proteasome core complex assembly;GO:0006635//fatty acid beta-oxidation;GO:0009853//photorespiration;GO:0009407//toxin catabolic process
MA_10429738g0010	NA	NA	NA	NA	501	2205	93.61%	8.867549138	3785	93.41%	9.460038292	1672	92.81%	8.678750069	1864	93.01%	8.468912209	2658	93.21%	9.020978698	4494	93.21%	9.751294536	-	-	-
MA_489467g0010	sp|O13716|AGN1_SCHPO	Glucan endo-1,3-alpha-glucosidase agn1 OS=Schizosaccharomyces pombe (strain 972 / ATCC 24843) GN=agn1 PE=1 SV=2	PF03659.9,PF14307.1	Glyco_hydro_71,Glyco_tran_WbsX	1032	2203	99.22%	8.866240274	1149	99.81%	7.74056089	2119	99.61%	9.020467825	12209	99.81%	11.18005563	6183	99.81%	10.2387899	1189	99.71%	7.833489179	-	-	-
MA_44561g0010	UniProt_ID	UniProt_annotation	Pfam_ID	Pfam_annotation	2157	2197	99.91%	8.862306543	2781	99.63%	9.015417529	1922	99.68%	8.879727457	1109	99.17%	7.720033079	2244	99.81%	8.776760327	858	99.35%	7.363023947	GO:0005737//cytoplasm	GO:0045548//phenylalanine ammonia-lyase activity	GO:0009800//cinnamic acid biosynthetic process;GO:0006559//L-phenylalanine catabolic process
MA_10436080g0010	UniProt_ID	UniProt_annotation	Pfam_ID	Pfam_annotation	1500	2175	99.67%	8.847790395	1195	99.93%	7.797168554	1866	99.93%	8.837079367	1188	99.33%	7.819265315	2593	99.67%	8.985266601	1125	99.53%	7.753699964	GO:0005829//cytosol;GO:0009570//chloroplast stroma	GO:0003855//3-dehydroquinate dehydratase activity;GO:0004764//shikimate 5-dehydrogenase activity;GO:0050661//NADP binding	GO:0055114//oxidation-reduction process;GO:0019632//shikimate metabolic process;GO:0009793//embryo development ending in seed dormancy;GO:0006865//amino acid transport
MA_130652g0010	sp|Q9SHI7|UBC34_ARATH	Ubiquitin-conjugating enzyme E2 34 OS=Arabidopsis thaliana GN=UBC34 PE=2 SV=1	PF00179.21,PF05773.17	RWD,UQ_con	912	2170	91.12%	8.8444708	2438	90.79%	8.825548396	2159	91.45%	9.047441175	1614	91.56%	8.261210853	2709	90.68%	9.048392878	2812	91.67%	9.074987004	-	GO:0004842//ubiquitin-protein ligase activity	GO:0016567//protein ubiquitination;GO:0006511//ubiquitin-dependent protein catabolic process
MA_14068g0010	UniProt_ID	UniProt_annotation	Pfam_ID	Pfam_annotation	4443	2162	98.54%	8.83914351	2099	98.24%	8.609600212	2370	98.60%	9.181935251	3938	98.58%	9.547769688	2769	98.87%	9.07999177	2078	98.38%	8.638676655	GO:0009941//chloroplast envelope;GO:0016021//integral to membrane;GO:0005829//cytosol;GO:0009570//chloroplast stroma;GO:0005886//plasma membrane;GO:0005739//mitochondrion	GO:0050660//flavin adenine dinucleotide binding;GO:0016040//glutamate synthase (NADH) activity;GO:0051536//iron-sulfur cluster binding;GO:0005506//iron ion binding;GO:0005351//sugar:hydrogen symporter activity;GO:0010181//FMN binding	GO:0006094//gluconeogenesis;GO:0048589//developmental growth;GO:0009651//response to salt stress;GO:0042128//nitrate assimilation;GO:0006537//glutamate biosynthetic process;GO:0006096//glycolysis;GO:0046686//response to cadmium ion;GO:0055085//transmembrane transport;GO:0055114//oxidation-reduction process;GO:0019676//ammonia assimilation cycle
MA_531422g0010	NA	NA	PF14009.1	DUF4228	591	2156	99.15%	8.835135094	500	99.49%	6.540996398	1663	98.82%	8.670965725	679	97.97%	7.012668868	2130	99.32%	8.701558283	655	98.65%	6.973801593	-	-	-
MA_37504g0010	sp|Q3T0K2|TCPG_BOVIN	T-complex protein 1 subunit gamma OS=Bos taurus GN=CCT3 PE=1 SV=1	PF00118.19	Cpn60_TCP1	1155	2154	99.65%	8.833796476	2501	99.74%	8.862347876	1818	99.57%	8.799492784	2293	99.57%	8.767674319	2512	99.74%	8.939489827	2561	99.74%	8.940122799	GO:0005829//cytosol	GO:0005524//ATP binding;GO:0051082//unfolded protein binding	GO:0006457//protein folding;GO:0006364//rRNA processing
MA_19741g0010	sp|Q9SCU1|PATL6_ARATH	Patellin-6 OS=Arabidopsis thaliana GN=PATL6 PE=2 SV=1	PF00650.15,PF03765.10,PF13308.1	CRAL_TRIO,CRAL_TRIO_N,YARHG	1320	2151	92.27%	8.831786218	1604	93.33%	8.221678213	1647	93.33%	8.657022324	1694	93.18%	8.330983049	2187	93.33%	8.739649248	1438	93.41%	8.107699128	GO:0005622//intracellular;GO:0005886//plasma membrane;GO:0016021//integral to membrane	GO:0005215//transporter activity	GO:0006810//transport
MA_82655g0010	sp|Q9M2Z4|MSBP2_ARATH	Membrane steroid-binding protein 2 OS=Arabidopsis thaliana GN=MSBP2 PE=1 SV=1	PF00173.23	Cyt-b5	792	2148	98.86%	8.829773155	2197	99.49%	8.675417589	1639	99.62%	8.64999976	2325	99.49%	8.787664352	2054	99.75%	8.649153562	2139	99.49%	8.680407586	GO:0043231//intracellular membrane-bounded organelle;GO:0044444//cytoplasmic part;GO:0016020//membrane	GO:0020037//heme binding	GO:0022900//electron transport chain
MA_436039g0010	sp|P83947|PME1_FICPW	Pectinesterase/pectinesterase inhibitor OS=Ficus pumila var. awkeotsang PE=1 SV=1	PF01095.14,PF04043.10,PF07602.6	DUF1565,PMEI,Pectinesterase	1671	2141	88.99%	8.825065055	1012	90.07%	7.557476331	2448	73.73%	9.228642054	1419	97.43%	8.075506261	2315	38%	8.821689988	613	88.03%	6.878269156	GO:0071944//cell periphery	GO:0016787//hydrolase activity	-
MA_216572g0010	UniProt_ID	UniProt_annotation	Pfam_ID	Pfam_annotation	1296	2140	99.77%	8.824391213	1654	99.15%	8.265949715	2117	99.85%	9.019105828	1073	99.54%	7.672445603	2146	99.54%	8.712352404	1472	99.54%	8.141401541	GO:0005576//extracellular region	GO:0008810//cellulase activity	GO:0009624//response to nematode;GO:0048440//carpel development;GO:0005975//carbohydrate metabolic process;GO:0010014//meristem initiation;GO:0010051//xylem and phloem pattern formation;GO:0009944//polarity specification of adaxial/abaxial axis;GO:0010093//specification of floral organ identity;GO:0009855//determination of bilateral symmetry
MA_5693g0010	sp|Q9LD55|EIF3A_ARATH	Eukaryotic translation initiation factor 3 subunit A OS=Arabidopsis thaliana GN=TIF3A1 PE=1 SV=1	PF01399.22	PCI	3126	2139	99.74%	8.823717057	2720	99.62%	8.983426252	1343	99.14%	8.36274018	2827	99.65%	9.069650436	1854	99.36%	8.501396499	2768	99.39%	9.052238429	GO:0005852//eukaryotic translation initiation factor 3 complex;GO:0005886//plasma membrane;GO:0005829//cytosol	GO:0003743//translation initiation factor activity	GO:0006413//translational initiation
MA_17326g0010	sp|O22431|RL10_PINTA	60S ribosomal protein L10 OS=Pinus taeda GN=RPL10 PE=2 SV=1	PF00252.13	Ribosomal_L16	696	2133	97.84%	8.819665488	3511	97.84%	9.351641859	1684	97.41%	8.689064287	2802	97.84%	9.056837785	2002	97.27%	8.612168474	3044	97.56%	9.18933922	GO:0005730//nucleolus;GO:0009941//chloroplast envelope;GO:0005773//vacuole;GO:0022625//cytosolic large ribosomal subunit;GO:0005886//plasma membrane	GO:0003735//structural constituent of ribosome	GO:0006412//translation;GO:0071493//cellular response to UV-B;GO:0032502//developmental process
MA_177763g0010	sp|Q9SP07|1433_LILLO	14-3-3-like protein OS=Lilium longiflorum PE=2 SV=1	PF00244.15	2014-3-3	807	2131	96.16%	8.818312433	2037	96.90%	8.566354483	1618	95.54%	8.631401224	2689	96.16%	8.997461401	2426	94.80%	8.889243091	2523	92.07%	8.918559994	GO:0005618//cell wall;GO:0005739//mitochondrion;GO:0009570//chloroplast stroma;GO:0005635//nuclear envelope;GO:0005886//plasma membrane	GO:0005524//ATP binding;GO:0019904//protein domain specific binding;GO:0004623//phospholipase A2 activity	GO:0006588//activation of tryptophan 5-monooxygenase activity;GO:0000077//DNA damage checkpoint;GO:0046686//response to cadmium ion
MA_82940g0020	sp|Q9FHW7|SKP1B_ARATH	SKP1-like protein 1B OS=Arabidopsis thaliana GN=SKP1B PE=1 SV=1	PF01466.14,PF03931.10	Skp1,Skp1_POZ	564	2124	35.11%	8.813566721	1838	35.11%	8.4180836	1413	41.67%	8.436015742	1322	38.30%	7.973391134	1826	35.11%	8.479447985	1528	35.11%	8.195250459	GO:0005634//nucleus	-	GO:0006511//ubiquitin-dependent protein catabolic process
MA_10436101g0010	UniProt_ID	UniProt_annotation	Pfam_ID	Pfam_annotation	831	2117	91.22%	8.808805347	2129	91.10%	8.630069153	1783	91.22%	8.771455074	2871	91.22%	9.091927974	2594	91.22%	8.985822767	1849	91.34%	8.470269208	GO:0005618//cell wall;GO:0005730//nucleolus;GO:0009941//chloroplast envelope;GO:0005773//vacuole;GO:0022626//cytosolic ribosome;GO:0005886//plasma membrane;GO:0048046//apoplast	GO:0005524//ATP binding;GO:0032440//2-alkenal reductase activity	GO:0009615//response to virus;GO:0055114//oxidation-reduction process;GO:0009409//response to cold;GO:0009408//response to heat;GO:0009617//response to bacterium;GO:0046686//response to cadmium ion;GO:0080167//response to karrikin
MA_6505g0010	sp|P33679|ZEAM_MAIZE	Zeamatin OS=Zea mays GN=Zlp PE=1 SV=2	PF00314.12	Thaumatin	744	2115	99.33%	8.807442063	673	87.90%	6.969304274	2624	99.46%	9.328786456	355	92.74%	6.078044877	4369	99.73%	9.737834433	243	97.18%	5.545127585	-	-	-
MA_502530g0010	UniProt_ID	UniProt_annotation	Pfam_ID	Pfam_annotation	1167	2114	75.15%	8.806759938	307	73.61%	5.838212739	3570	75.66%	9.772869977	622	73.86%	6.886269154	3036	75.41%	9.2127756	530	73.26%	6.668558564	GO:0016023//cytoplasmic membrane-bounded vesicle;GO:0005576//extracellular region	GO:0046872//metal ion binding;GO:0020037//heme binding;GO:0004601//peroxidase activity	GO:0042744//hydrogen peroxide catabolic process;GO:0055114//oxidation-reduction process
MA_10427963g0010	sp|P26360|ATPG3_IPOBA	ATP synthase subunit gamma, mitochondrial OS=Ipomoea batatas GN=ATPC PE=1 SV=2	PF00231.14,PF05815.6	ATP-synt,DUF844	846	2113	80.61%	8.80607749	2118	80.61%	8.622597552	1702	79.91%	8.704398657	2605	82.62%	8.951683667	1917	80.02%	8.549592809	1837	82.98%	8.460878157	GO:0045261//proton-transporting ATP synthase complex, catalytic core F(1);GO:0044446//intracellular organelle part;GO:0005634//nucleus;GO:0005739//mitochondrion	GO:0046961//proton-transporting ATPase activity, rotational mechanism;GO:0046933//hydrogen ion transporting ATP synthase activity, rotational mechanism	GO:0015986//ATP synthesis coupled proton transport
MA_339960g0010	NA	NA	NA	NA	402	2112	79.85%	8.805394719	400	73.13%	6.219428571	1335	80.85%	8.354123834	859	79.85%	7.351692957	808	76.12%	7.30368591	348	84.08%	6.062364468	-	-	-
MA_10434574g0010	UniProt_ID	UniProt_annotation	Pfam_ID	Pfam_annotation	801	2106	90.39%	8.801291294	2259	90.89%	8.71555798	1840	90.51%	8.816841608	2884	91.14%	9.098444675	2354	90.76%	8.845786954	2451	90.89%	8.876798669	GO:0005739//mitochondrion;GO:0009570//chloroplast stroma;GO:0005634//nucleus;GO:0005886//plasma membrane	GO:0005509//calcium ion binding;GO:0005524//ATP binding;GO:0019904//protein domain specific binding;GO:0051117//ATPase binding	GO:0009737//response to abscisic acid stimulus;GO:0009742//brassinosteroid mediated signaling pathway
MA_10432100g0020	sp|Q9FKA7|ORTH1_ARATH	E3 ubiquitin-protein ligase ORTHRUS 1 OS=Arabidopsis thaliana GN=ORTH1 PE=1 SV=1	PF00097.20,PF00628.24,PF02182.12,PF13445.1,PF13639.1,PF13920.1,PF13923.1,PF13961.1	DUF4219,PHD,YDG_SRA,zf-C3HC4,zf-C3HC4_2,zf-C3HC4_3,zf-RING_2,zf-RING_LisH	2214	2103	82.66%	8.799235196	4059	82.88%	9.560856468	1619	82.38%	8.632292326	2559	82.61%	8.925985418	1986	82.66%	8.600595025	6359	82.70%	10.25204725	-	GO:0097159;GO:1901363	GO:0009987//cellular process;GO:0044699
MA_10431626g0010	sp|O49884|RL30_LUPLU	60S ribosomal protein L30 OS=Lupinus luteus GN=RPL30 PE=3 SV=1	PF01248.21,PF13344.1	Hydrolase_6,Ribosomal_L7Ae	333	2099	99.70%	8.796489166	2334	99.40%	8.762668012	1877	99.40%	8.845556766	1929	99.40%	8.518350456	2121	99.70%	8.69545091	2105	99.40%	8.657296783	GO:0022625//cytosolic large ribosomal subunit	GO:0003735//structural constituent of ribosome	GO:0006412//translation
MA_50261g0010	NA	NA	PF09649.5,PF13136.1	CHZ,DUF3984	819	2099	94.63%	8.796489166	1654	94.75%	8.265949715	1556	93.65%	8.575049435	1214	94.51%	7.850485902	1935	94.63%	8.563072539	1729	94.51%	8.373488921	-	-	-
MA_95656g0010	sp|Q9FFC6|GDL78_ARATH	GDSL esterase/lipase At5g22810 OS=Arabidopsis thaliana GN=At5g22810 PE=2 SV=3	PF00657.17	Lipase_GDSL	1071	2086	99.07%	8.787528298	887	99.16%	7.367373448	1468	98.51%	8.491087124	1006	97.67%	7.579470584	2422	99.53%	8.886862897	1020	98.60%	7.61241009	-	GO:0016788//hydrolase activity, acting on ester bonds	-
MA_92421g0010	UniProt_ID	UniProt_annotation	Pfam_ID	Pfam_annotation	1620	2076	98.21%	8.780597249	3643	98.70%	9.404879414	1883	98.33%	8.850159892	3361	98.64%	9.319228561	2655	98.21%	9.019349761	2719	98.95%	9.026475333	GO:0009941//chloroplast envelope;GO:0048046//apoplast;GO:0010319//stromule;GO:0016020//membrane;GO:0005618//cell wall;GO:0005829//cytosol;GO:0009570//chloroplast stroma;GO:0009579//thylakoid;GO:0005634//nucleus;GO:0005739//mitochondrion	GO:0004618//phosphoglycerate kinase activity	GO:0019684//photosynthesis, light reaction;GO:0006098//pentose-phosphate shunt;GO:0009749//response to glucose stimulus;GO:0042744//hydrogen peroxide catabolic process;GO:0009744//response to sucrose stimulus;GO:0009697//salicylic acid biosynthetic process;GO:0019252//starch biosynthetic process;GO:0030003//cellular cation homeostasis;GO:0019288//isopentenyl diphosphate biosynthetic process, meva…
MA_10307468g0010	sp|Q9SSM2|MDLL_ARATH	(R)-mandelonitrile lyase-like OS=Arabidopsis thaliana GN=At1g73050 PE=2 SV=1	PF00070.22,PF00732.14,PF00890.19,PF01266.19,PF05199.8,PF05834.7,PF07992.9,PF13450.1	DAO,FAD_binding_2,GMC_oxred_C,GMC_oxred_N,Lycopene_cycl,NAD_binding_8,Pyr_redox,Pyr_redox_2	1623	2073	71.84%	8.778511425	85	63.71%	3.991622654	727	68.21%	7.477763011	86	61.98%	4.038967355	1213	71.41%	7.88954034	269	66.91%	5.691491085	-	-	-
MA_89872g0010	UniProt_ID	UniProt_annotation	Pfam_ID	Pfam_annotation	1344	2072	99.78%	8.777815479	2220	99.93%	8.690438995	2219	99.93%	9.086978567	1325	98.44%	7.976660082	3085	98.88%	9.235870526	2099	99.55%	8.653179695	GO:0009536//plastid	GO:0030170//pyridoxal phosphate binding;GO:0004069//L-aspartate:2-oxoglutarate aminotransferase activity;GO:0016829//lyase activity;GO:0080130//L-phenylalanine:2-oxoglutarate aminotransferase activity	GO:0009058//biosynthetic process
MA_56364g0010	sp|Q03033|EF1A_WHEAT	Elongation factor 1-alpha OS=Triticum aestivum GN=TEF1 PE=2 SV=1	PF03143.12,PF03144.20	GTP_EFTU_D2,GTP_EFTU_D3	483	2067	98.76%	8.774330707	3406	98.76%	9.30784463	1886	98.76%	8.852455958	2669	98.76%	8.986692961	2148	98.34%	8.713696008	3046	98.55%	9.190286648	GO:0005773//vacuole;GO:0009507//chloroplast;GO:0005730//nucleolus;GO:0005886//plasma membrane;GO:0005739//mitochondrion	GO:0003746//translation elongation factor activity;GO:0005525//GTP binding;GO:0003924//GTPase activity	GO:0006414//translational elongation;GO:0006184//GTP catabolic process;GO:0046686//response to cadmium ion
MA_10434639g0010	sp|P24805|TSJT1_TOBAC	Stem-specific protein TSJT1 OS=Nicotiana tabacum GN=TSJT1 PE=2 SV=1	PF12481.3,PF13522.1,PF13537.1	DUF3700,GATase_6,GATase_7	548	2056	91.97%	8.766634449	2981	90.15%	9.11559276	2227	93.25%	9.09216929	1681	90.51%	8.319872191	2838	99.09%	9.115494973	6130	98.54%	10.19913865	GO:0044424//intracellular part	-	-
MA_9991417g0010	sp|Q9XF97|RL4_PRUAR	60S ribosomal protein L4 OS=Prunus armeniaca GN=RPL4 PE=2 SV=1	PF00573.17,PF14374.1	Ribos_L4_asso_C,Ribosomal_L4	489	2050	97.96%	8.762419121	2755	98.57%	9.001868551	1456	98.36%	8.47924956	2165	99.18%	8.684823584	1919	97.96%	8.551096791	2586	98.98%	8.954135099	GO:0005730//nucleolus;GO:0005773//vacuole;GO:0005886//plasma membrane;GO:0005618//cell wall;GO:0022625//cytosolic large ribosomal subunit;GO:0009507//chloroplast	GO:0003735//structural constituent of ribosome	GO:0006412//translation
MA_10427936g0010	UniProt_ID	UniProt_annotation	Pfam_ID	Pfam_annotation	1029	2048	83.97%	8.76101127	6948	84.35%	10.33625599	2116	83.87%	9.018424347	5151	84.55%	9.935115985	1817	83.87%	8.472321595	4050	84.35%	9.601233915	-	GO:0020037//heme binding;GO:0046872//metal ion binding;GO:0004601//peroxidase activity	GO:0055114//oxidation-reduction process;GO:0006979//response to oxidative stress
MA_94870g0010	sp|Q9LT67|BH113_ARATH	Transcription factor bHLH113 OS=Arabidopsis thaliana GN=BHLH113 PE=2 SV=1	NA	NA	1443	2037	85.65%	8.753243437	873	85.65%	7.344434032	1568	85.65%	8.586129388	774	85.31%	7.201460556	2257	85.65%	8.785092219	1238	85.52%	7.891727776	-	GO:0046983//protein dimerization activity	-
MA_101990g0010	sp|P55876|IF5_MAIZE	Eukaryotic translation initiation factor 5 OS=Zea mays GN=EIF5 PE=2 SV=1	PF01873.12,PF02020.13,PF07553.6	Lipoprotein_Ltp,W2,eIF-5_eIF-2B	1542	2034	91.63%	8.751117658	1773	90.66%	8.366153754	1557	91.63%	8.575976022	2617	91.57%	8.958312949	2284	91.50%	8.802244674	2590	91.57%	8.956364491	-	GO:0003743//translation initiation factor activity	GO:0006413//translational initiation;GO:0016070//RNA metabolic process
MA_66158g0010	NA	NA	PF01439.13	Metallothio_2	249	2034	99.60%	8.751117658	414	99.20%	6.26899843	2644	99.60%	9.339738834	301	79.52%	5.840353319	2983	81.12%	9.187372008	279	88.35%	5.744054095	-	GO:0046872//metal ion binding	-
MA_1948g0010	UniProt_ID	UniProt_annotation	Pfam_ID	Pfam_annotation	1911	2024	96.55%	8.744009021	2247	96.76%	8.707875539	1557	96.23%	8.575976022	2269	97.17%	8.7524979	2335	96.65%	8.834097676	2429	96.65%	8.86379334	GO:0005737//cytoplasm;GO:0005886//plasma membrane;GO:0005634//nucleus	GO:0046982//protein heterodimerization activity;GO:0003700//sequence-specific DNA binding transcription factor activity;GO:0042803//protein homodimerization activity	GO:0009819//drought recovery;GO:0009873//ethylene mediated signaling pathway;GO:0009753//response to jasmonic acid stimulus;GO:2000377//regulation of reactive oxygen species metabolic process;GO:0009962//regulation of flavonoid biosynthetic process;GO:0042538//hyperosmotic salinity response;GO:0000303//response to superoxide;GO:0009644//response to high light intensity;GO:0010150//leaf senescence…
MA_64923g0010	UniProt_ID	UniProt_annotation	Pfam_ID	Pfam_annotation	777	2016	77.61%	8.738296783	2627	78.38%	8.933245188	1500	77.22%	8.522187177	2326	78.51%	8.788284599	1818	77.09%	8.473115157	3056	78.64%	9.195014474	GO:0005730//nucleolus;GO:0005773//vacuole;GO:0005886//plasma membrane;GO:0022625//cytosolic large ribosomal subunit;GO:0009507//chloroplast	GO:0008233//peptidase activity;GO:0003735//structural constituent of ribosome	GO:0006508//proteolysis;GO:0006412//translation
MA_302947g0010	sp|Q9M1H3|AB4F_ARATH	ABC transporter F family member 4 OS=Arabidopsis thaliana GN=ABCF4 PE=2 SV=1	PF00004.24,PF00005.22,PF00350.18,PF00910.17,PF01926.18,PF01935.12,PF02463.14,PF02492.14,PF03193.11,PF03205.9,PF03215.10,PF03308.11,PF05729.7,PF07728.9,PF08477.8,PF11181.3,PF12846.2,PF12848.2,PF13173.1,PF13175.1,PF13191.1,PF13207.1,PF13238.1,PF13304.1,PF13401.1,PF13476.1,PF13481.1,PF13521.1,PF13555.1,PF13558.1,PF13671.1	AAA,AAA_10,AAA_14,AAA_15,AAA_16,AAA_17,AAA_18,AAA_21,AAA_22,AAA_23,AAA_25,AAA_28,AAA_29,AAA_33,AAA_5,ABC_tran,ABC_tran_2,ArgK,DUF258,DUF87,Dynamin_N,MMR_HSR1,Miro,MobB,NACHT,RNA_helicase,Rad17,SMC_N,SbcCD_C,YflT,cobW	2154	2013	98.93%	8.73614885	2944	99.81%	9.097577097	1625	98.42%	8.637627414	1850	99.35%	8.458038547	2138	99.58%	8.706965438	2483	99.54%	8.895508654	GO:0005886//plasma membrane	GO:0015416//phosphonate transmembrane-transporting ATPase activity;GO:0005524//ATP binding	GO:0019243//methylglyoxal catabolic process to D-lactate;GO:0006200//ATP catabolic process
MA_68291g0010	UniProt_ID	UniProt_annotation	Pfam_ID	Pfam_annotation	1116	2007	99.73%	8.731843365	3490	99.19%	9.342988135	1653	99.28%	8.662266904	1963	99.82%	8.54355101	2269	99.64%	8.792740719	3580	99.64%	9.423294974	GO:0044424//intracellular part	GO:0003676//nucleic acid binding;GO:0000166//nucleotide binding	-
MA_12503g0010	UniProt_ID	UniProt_annotation	Pfam_ID	Pfam_annotation	321	2005	99.69%	8.730405344	143	95.33%	4.738677065	1469	99.07%	8.492069217	260	99.69%	5.629478689	1972	99.38%	8.590391531	183	98.13%	5.136985875	-	GO:0016491//oxidoreductase activity;GO:0000166//nucleotide binding;GO:0008270//zinc ion binding	GO:0055114//oxidation-reduction process
MA_10429328g0010	sp|Q01085|TIAR_HUMAN	Nucleolysin TIAR OS=Homo sapiens GN=TIAL1 PE=1 SV=1	PF00076.17,PF13893.1,PF14259.1	RRM_1,RRM_5,RRM_6	1476	1997	99.05%	8.724638881	2627	99.46%	8.933245188	1610	98.71%	8.624252519	2130	99.66%	8.661315463	2053	98.78%	8.648451178	3190	98.71%	9.256916441	-	GO:0097159;GO:1901363	-
MA_140124g0010	UniProt_ID	UniProt_annotation	Pfam_ID	Pfam_annotation	2202	1995	99.23%	8.723193656	106	80.84%	4.308479759	2443	99.55%	9.225692963	528	98.14%	6.650098789	3581	99.55%	9.450930173	196	85.69%	5.235735125	GO:0016023//cytoplasmic membrane-bounded vesicle;GO:0005618//cell wall;GO:0048046//apoplast	GO:0009044//xylan 1,4-beta-xylosidase activity	GO:0045493//xylan catabolic process
MA_201611g0010	UniProt_ID	UniProt_annotation	Pfam_ID	Pfam_annotation	867	1994	95.50%	8.722470501	1961	95.50%	8.511511759	2217	95.50%	9.085677963	2670	95.39%	8.987233296	2509	95.39%	8.937766177	847	95.16%	7.344419181	-	GO:0000166//nucleotide binding	-
MA_29029g0010	NA	NA	NA	NA	531	1992	99.62%	8.721023102	571	96.80%	6.732379827	2686	99.81%	9.362471696	138	98.87%	4.718081293	3189	99.81%	9.28369651	2534	99.81%	8.924835071	-	-	-
MA_10435293g0010	NA	NA	PF07839.6	CaM_binding	1662	1991	99.94%	8.720298857	1493	99.46%	8.118251661	1986	99.46%	8.926972652	1996	99.94%	8.567596484	2220	99.94%	8.761250802	1862	99.28%	8.480374333	-	-	-
MA_601245g0010	sp|Q9M4U5|HDT2_MAIZE	Histone deacetylase HDT2 OS=Zea mays GN=HDT2 PE=1 SV=1	PF12171.3,PF12874.2	zf-C2H2_jaz,zf-met	1110	1982	99.28%	8.713764244	4428	99.46%	9.686372542	1370	98.56%	8.391446187	4101	98.47%	9.60627504	1968	99.46%	8.587462944	4857	99.82%	9.863347903	-	-	-
MA_319g0010	sp|Q9M111|SUS3_ARATH	Sucrose synthase 3 OS=Arabidopsis thaliana GN=SUS3 PE=1 SV=1	PF00534.15,PF00862.14,PF13524.1,PF13692.1	Glyco_trans_1_2,Glyco_trans_1_4,Glycos_transf_1,Sucrose_synth	1065	1975	91.55%	8.708661224	2280	85.07%	8.728904594	1592	90.99%	8.608037231	2084	85.07%	8.629824784	1988	91.08%	8.602046793	2018	85.16%	8.596417494	GO:0005618//cell wall	GO:0016157//sucrose synthase activity	GO:0009058//biosynthetic process;GO:0080165//callose deposition in phloem sieve plate;GO:0005985//sucrose metabolic process
MA_40335g0010	UniProt_ID	UniProt_annotation	Pfam_ID	Pfam_annotation	3072	1971	87.04%	8.705737088	1293	88.90%	7.910834477	1696	87.50%	8.699305288	1541	86.39%	8.194458301	2768	89.97%	9.079470753	1729	89.03%	8.373488921	GO:0005634//nucleus	GO:0005515//protein binding;GO:0043565//sequence-specific DNA binding	GO:0042744//hydrogen peroxide catabolic process;GO:0010227//floral organ abscission;GO:0009911//positive regulation of flower development;GO:0045892//negative regulation of transcription, DNA-dependent;GO:0008285//negative regulation of cell proliferation;GO:0010150//leaf senescence;GO:0009737//response to abscisic acid stimulus;GO:0010047//fruit dehiscence;GO:0048481//ovule development
MA_56692g0010	sp|P41636|4CL_PINTA	4-coumarate--CoA ligase OS=Pinus taeda GN=4CL PE=2 SV=1	PF00501.23	AMP-binding	1485	1971	98.79%	8.705737088	496	98.59%	6.529420046	1678	99.06%	8.683916395	600	98.72%	6.834359563	2579	99.26%	8.977457678	368	97.91%	6.142870432	-	-	-
MA_72677g0010	UniProt_ID	UniProt_annotation	Pfam_ID	Pfam_annotation	1386	1970	98.20%	8.705005127	2502	98.27%	8.862924493	1948	98.48%	8.89910779	3044	98.27%	9.176328725	1782	98.27%	8.444268308	2466	98.48%	8.885599195	GO:0005774//vacuolar membrane;GO:0009536//plastid;GO:0005618//cell wall;GO:0005794//Golgi apparatus;GO:0005777//peroxisome;GO:0005829//cytosol;GO:0009506//plasmodesma;GO:0005886//plasma membrane;GO:0005739//mitochondrion	GO:0004069//L-aspartate:2-oxoglutarate aminotransferase activity;GO:0080130//L-phenylalanine:2-oxoglutarate aminotransferase activity;GO:0030170//pyridoxal phosphate binding;GO:0005507//copper ion binding	GO:0051788//response to misfolded protein;GO:0006635//fatty acid beta-oxidation;GO:0043161//proteasomal ubiquitin-dependent protein catabolic process;GO:0009693//ethylene biosynthetic process;GO:0009407//toxin catabolic process;GO:0080129//proteasome core complex assembly;GO:0048767//root hair elongation;GO:0006099//tricarboxylic acid cycle;GO:0006531//aspartate metabolic process;GO:0010150//leaf…
MA_9125g0010	UniProt_ID	UniProt_annotation	Pfam_ID	Pfam_annotation	2003	1967	97%	8.702807013	1858	96.75%	8.433693112	1467	97.10%	8.490104362	1876	96.85%	8.478167702	2342	97.45%	8.838415279	2087	97.25%	8.644910105	GO:0005634//nucleus	GO:0008270//zinc ion binding;GO:0046982//protein heterodimerization activity;GO:0042803//protein homodimerization activity	GO:0080022//primary root development;GO:0010468//regulation of gene expression;GO:0046740//spread of virus in host, cell to cell;GO:0010492//maintenance of shoot apical meristem identity;GO:0010071//root meristem specification;GO:0010078//maintenance of root meristem identity
MA_285833g0010	sp|Q8LGR0|CHE1_CHEAL	Pollen allergen Che a 1 OS=Chenopodium album PE=1 SV=1	PF01190.12	Pollen_Ole_e_I	480	1967	74.38%	8.702807013	3793	90.83%	9.463083961	1761	73.75%	8.753548333	5901	90.21%	10.13120511	1725	74.38%	8.397380705	4030	88.96%	9.594092729	-	-	-
MA_9401071g0010	UniProt_ID	UniProt_annotation	Pfam_ID	Pfam_annotation	636	1963	99.69%	8.699870976	820	99.53%	7.254129662	1667	99.37%	8.67443062	1063	99.53%	7.658943445	1910	99.69%	8.544316489	800	99.53%	7.262107215	-	GO:0000166//nucleotide binding	-
MA_94963g0010	UniProt_ID	UniProt_annotation	Pfam_ID	Pfam_annotation	705	1960	99.57%	8.697665019	3386	99.72%	9.299349419	1966	99.72%	8.912374045	3201	99.57%	9.248871422	2633	99.57%	9.007347691	3472	99.72%	9.379108601	GO:0005774//vacuolar membrane;GO:0031965//nuclear membrane;GO:0016021//integral to membrane;GO:0009507//chloroplast;GO:0005829//cytosol;GO:0005768//endosome;GO:0019898//extrinsic to membrane;GO:0009506//plasmodesma;GO:0005783//endoplasmic reticulum;GO:0009504//cell plate;GO:0005886//plasma membrane	GO:0005515//protein binding;GO:0005525//GTP binding	GO:0007010//cytoskeleton organization;GO:0006094//gluconeogenesis;GO:0006406//mRNA export from nucleus;GO:0072661//protein targeting to plasma membrane;GO:0016570//histone modification;GO:0010498//proteasomal protein catabolic process;GO:0048449;GO:0010074//maintenance of meristem identity;GO:0006888//ER to Golgi vesicle-mediated transport;GO:0009909//regulation of flower development;GO:0006606//…
MA_10427098g0010	sp|O23290|RL36A_ARATH	60S ribosomal protein L36a OS=Arabidopsis thaliana GN=RPL36AA PE=2 SV=3	PF00935.14	Ribosomal_L44	318	1957	98.74%	8.695455685	1283	98.11%	7.899637719	1700	96.54%	8.702702864	1224	98.74%	7.862316186	1821	98.11%	8.475493226	1659	98.11%	8.313882537	GO:0022625//cytosolic large ribosomal subunit;GO:0005739//mitochondrion	GO:0003735//structural constituent of ribosome	GO:0006412//translation
MA_38999g0010	sp|P92985|RBP1C_ARATH	Ran-binding protein 1 homolog c OS=Arabidopsis thaliana GN=RANBP1C PE=2 SV=1	PF00568.18,PF00638.13,PF08553.5	Ran_BP1,VID27,WH1	690	1956	99.57%	8.694718488	2389	99.28%	8.796263191	1732	99.57%	8.729599211	2887	99.86%	9.099944358	2186	99.57%	8.73898958	2323	99.42%	8.799433552	GO:0005634//nucleus	GO:0005515//protein binding	GO:0000278//mitotic cell cycle;GO:0006396//RNA processing;GO:0000060//protein import into nucleus, translocation;GO:0006406//mRNA export from nucleus
MA_105292g0010	sp|P0DH90|FRIGI_ARATH	Protein FRIGIDA OS=Arabidopsis thaliana GN=FRI PE=2 SV=1	PF07899.6	Frigida	1911	1955	94.66%	8.693980914	1912	95.29%	8.475014171	1757	94.56%	8.750268548	1842	94.98%	8.451788031	2319	95.24%	8.824180077	2105	94.77%	8.657296783	-	-	-
MA_66201g0010	UniProt_ID	UniProt_annotation	Pfam_ID	Pfam_annotation	837	1952	95.46%	8.691765926	327	93.19%	5.929121235	1446	95.34%	8.469310182	612	92.11%	6.862905161	3000	95.34%	9.195569161	179	91.04%	5.105189656	GO:0009505//plant-type cell wall;GO:0005773//vacuole;GO:0016020//membrane	GO:0046872//metal ion binding;GO:0020037//heme binding;GO:0004601//peroxidase activity	GO:0006979//response to oxidative stress;GO:0055114//oxidation-reduction process
MA_19406g0010	UniProt_ID	UniProt_annotation	Pfam_ID	Pfam_annotation	1737	1941	99.77%	8.683615085	3392	99.83%	9.301903239	1386	97.81%	8.408191475	4723	99.94%	9.80997967	1802	99.54%	8.460365491	4295	99.83%	9.685959979	GO:0005773//vacuole;GO:0016020//membrane	GO:0005528//FK506 binding;GO:0003755//peptidyl-prolyl cis-trans isomerase activity;GO:0005516//calmodulin binding	GO:0006457//protein folding;GO:0006950//response to stress;GO:0000413//protein peptidyl-prolyl isomerization
MA_74060g0010	sp|P42794|RL112_ARATH	60S ribosomal protein L11-2 OS=Arabidopsis thaliana GN=RPL11B PE=2 SV=2	PF00281.14,PF00673.16	Ribosomal_L5,Ribosomal_L5_C	543	1940	99.08%	8.682871811	3067	98.71%	9.156617767	1545	98.16%	8.564817513	2459	99.63%	8.868488467	2001	97.97%	8.611447847	2901	99.26%	9.119932836	GO:0005730//nucleolus;GO:0009506//plasmodesma;GO:0009507//chloroplast;GO:0005773//vacuole;GO:0016020//membrane;GO:0022625//cytosolic large ribosomal subunit;GO:0005794//Golgi apparatus	GO:0003735//structural constituent of ribosome	GO:0001510//RNA methylation;GO:0006412//translation
MA_63764g0010	sp|P56820|EIF3D_ARATH	Eukaryotic translation initiation factor 3 subunit D OS=Arabidopsis thaliana GN=TIF3D1 PE=1 SV=1	PF05091.7	eIF-3_zeta	1626	1937	99.94%	8.680639688	2393	99.82%	8.79867623	1596	99.45%	8.611656411	1913	99.32%	8.506337313	2145	99.45%	8.711680132	2038	99.57%	8.610641864	GO:0005829//cytosol	GO:0003743//translation initiation factor activity	GO:0006413//translational initiation
MA_5372344g0010	sp|Q9S7Y7|XYL1_ARATH	Alpha-xylosidase 1 OS=Arabidopsis thaliana GN=XYL1 PE=1 SV=1	PF01055.21	Glyco_hydro_31	854	1936	99.77%	8.679894879	1045	99.65%	7.603747485	1594	99.88%	8.609847956	945	99.53%	7.489272775	1602	99.30%	8.290690588	923	99.30%	7.468317774	GO:0044464//cell part	GO:0004553//hydrolase activity, hydrolyzing O-glycosyl compounds	GO:0005975//carbohydrate metabolic process
MA_10436470g0020	sp|P46297|RS23_FRAAN	40S ribosomal protein S23 OS=Fragaria ananassa GN=RPS23 PE=2 SV=1	PF00164.20	Ribosomal_S12	429	1936	99.77%	8.679894879	3706	99.77%	9.429611935	1286	99.53%	8.300195315	2882	99.77%	9.09744402	1679	99.53%	8.358398027	3504	99.53%	9.392342532	GO:0005730//nucleolus;GO:0022627//cytosolic small ribosomal subunit	GO:0003735//structural constituent of ribosome	GO:0006412//translation
MA_7388g0020	UniProt_ID	UniProt_annotation	Pfam_ID	Pfam_annotation	6810	1932	95.29%	8.676911792	2193	98.14%	8.67278913	1711	97.33%	8.712005151	2917	98.88%	9.114856068	2324	98%	8.827286657	3058	98.97%	9.195958183	GO:0016020//membrane;GO:0009505//plant-type cell wall;GO:0009507//chloroplast;GO:0005829//cytosol;GO:0005681//spliceosomal complex	GO:0016157//sucrose synthase activity	GO:0009630//gravitropism;GO:0006499//N-terminal protein myristoylation;GO:0000226//microtubule cytoskeleton organization;GO:0006346//methylation-dependent chromatin silencing;GO:0019375//galactolipid biosynthetic process;GO:0007267//cell-cell signaling;GO:0010431//seed maturation;GO:0000911//cytokinesis by cell plate formation;GO:0005986//sucrose biosynthetic process;GO:0010050//vegetative phase …
MA_10433908g0010	sp|Q8LDW9|XTH9_ARATH	Xyloglucan endotransglucosylase/hydrolase protein 9 OS=Arabidopsis thaliana GN=XTH9 PE=2 SV=2	PF00722.16,PF06955.7	Glyco_hydro_16,XET_C	696	1922	99.86%	8.669426976	2589	99.86%	8.912227982	1961	99.86%	8.908701194	2074	99.86%	8.622887069	1961	99.28%	8.582323567	2630	99.86%	8.978470957	GO:0005576//extracellular region	GO:0016762//xyloglucan:xyloglucosyl transferase activity;GO:0016798//hydrolase activity, acting on glycosyl bonds	GO:0010075//regulation of meristem growth;GO:0005975//carbohydrate metabolic process
MA_10427481g0010	UniProt_ID	UniProt_annotation	Pfam_ID	Pfam_annotation	690	1919	85.65%	8.667173938	1901	85.80%	8.466692362	1497	85.94%	8.519299861	1446	85.80%	8.102689735	2013	85.94%	8.620071703	1476	86.09%	8.145315264	GO:0005839//proteasome core complex;GO:0022626//cytosolic ribosome;GO:0005634//nucleus	GO:0004298//threonine-type endopeptidase activity	GO:0043161//proteasomal ubiquitin-dependent protein catabolic process;GO:0009651//response to salt stress;GO:0051788//response to misfolded protein;GO:0080129//proteasome core complex assembly;GO:0006635//fatty acid beta-oxidation;GO:0006096//glycolysis;GO:0006094//gluconeogenesis;GO:0046686//response to cadmium ion;GO:0009407//toxin catabolic process
MA_10430373g0010	UniProt_ID	UniProt_annotation	Pfam_ID	Pfam_annotation	843	1914	99.29%	8.663411038	2481	99.53%	8.850766878	1582	99.53%	8.598949358	1624	99.17%	8.270119155	1884	99.53%	8.524548026	2253	99.76%	8.755301357	GO:0009507//chloroplast;GO:0005739//mitochondrion	GO:0050897//cobalt ion binding;GO:0005515//protein binding	GO:0080156//mitochondrial mRNA modification;GO:0016554//cytidine to uridine editing
MA_10430437g0020	sp|Q9FVX2|PP129_ARATH	Pentatricopeptide repeat-containing protein At1g77360, mitochondrial OS=Arabidopsis thaliana GN=At1g77360 PE=2 SV=2	PF01535.15,PF11230.3,PF12854.2,PF13041.1,PF13812.1	DUF3029,PPR,PPR_1,PPR_2,PPR_3	1848	1913	99.73%	8.662657279	1884	99.84%	8.453736218	1751	99.73%	8.745334846	1722	99.57%	8.354627395	2230	99.78%	8.767733379	1806	99.84%	8.436331162	-	-	-
MA_10436655g0010	sp|P36914|AMYG_ASPOR	Glucoamylase OS=Aspergillus oryzae (strain ATCC 42149 / RIB 40) GN=glaA PE=2 SV=2	PF00686.14	CBM_20	882	1912	98.41%	8.661903125	1847	98.41%	8.425128788	1730	98.19%	8.7279328	1370	98.07%	8.02482574	2297	98.41%	8.810431093	2526	98.87%	8.920274087	-	-	GO:0071704
MA_99935g0010	sp|Q9SZA7|DRL29_ARATH	Probable disease resistance protein At4g33300 OS=Arabidopsis thaliana GN=At4g33300 PE=2 SV=3	PF00931.17,PF05659.6,PF12799.2,PF13173.1,PF13191.1,PF13207.1,PF13401.1,PF13855.1	AAA_14,AAA_16,AAA_17,AAA_22,LRR_4,LRR_8,NB-ARC,RPW8	2547	1910	99.76%	8.660393635	4570	98.78%	9.731906424	1553	98.51%	8.5722661	3032	98.90%	9.170631057	3624	99.57%	9.46814822	4007	98.70%	9.585836428	-	-	GO:0050896//response to stimulus
MA_93349g0010	sp|Q8K3P4|MSI1H_RAT	RNA-binding protein Musashi homolog 1 OS=Rattus norvegicus GN=Msi1 PE=2 SV=1	PF00076.17,PF07292.8,PF08206.6,PF08777.6,PF13893.1,PF14259.1	NID,OB_RNB,RRM_1,RRM_3,RRM_5,RRM_6	1475	1903	97.22%	8.655097948	1907	97.36%	8.471237481	1806	97.42%	8.789941113	1803	97.36%	8.420922835	2356	97.42%	8.847011912	1820	97.36%	8.447468648	-	-	-
MA_10434621g0010	sp|P49211|RL321_ARATH	60S ribosomal protein L32-1 OS=Arabidopsis thaliana GN=RPL32A PE=2 SV=2	PF01655.13	Ribosomal_L32e	402	1903	99.25%	8.655097948	2083	98.76%	8.598563524	1294	99.50%	8.309138824	1488	99.25%	8.143982633	1630	99.50%	8.315680672	2454	99.50%	8.878563074	GO:0005730//nucleolus;GO:0022625//cytosolic large ribosomal subunit	GO:0003735//structural constituent of ribosome	GO:0006412//translation
MA_10436167g0010	UniProt_ID	UniProt_annotation	Pfam_ID	Pfam_annotation	606	1902	96.20%	8.654339831	1929	96.70%	8.487781467	1800	97.36%	8.785141458	1595	96.70%	8.24413202	1990	97.19%	8.603497103	1579	97.03%	8.242601844	GO:0005774//vacuolar membrane;GO:0022626//cytosolic ribosome;GO:0009524//phragmoplast;GO:0009507//chloroplast;GO:0019773//proteasome core complex, alpha-subunit complex;GO:0005819//spindle;GO:0005634//nucleus	GO:0005515//protein binding;GO:0004298//threonine-type endopeptidase activity	GO:0051788//response to misfolded protein;GO:0009853//photorespiration;GO:0006094//gluconeogenesis;GO:0043161//proteasomal ubiquitin-dependent protein catabolic process;GO:0006833//water transport;GO:0009816//defense response to bacterium, incompatible interaction;GO:0009651//response to salt stress;GO:0080129//proteasome core complex assembly;GO:0006972//hyperosmotic response;GO:0007030//Golgi o…
MA_5789309g0010	sp|Q94JV4|SUI12_ARATH	Protein translation factor SUI1 homolog 2 OS=Arabidopsis thaliana GN=At1g54290 PE=2 SV=1	PF01253.17	SUI1	245	1902	64.08%	8.654339831	1309	66.94%	7.928570483	1589	73.06%	8.605316875	980	57.96%	7.541712947	1850	66.12%	8.498281367	1230	58.37%	7.882378565	-	GO:0003743//translation initiation factor activity	GO:0006413//translational initiation
MA_38260g0010	UniProt_ID	UniProt_annotation	Pfam_ID	Pfam_annotation	1386	1900	99.64%	8.652822403	2085	99.57%	8.599947736	1667	99.64%	8.67443062	1570	99.93%	8.221347355	2120	99.86%	8.694770714	1863	99.57%	8.481148726	GO:0000932//cytoplasmic mRNA processing body;GO:0005634//nucleus	GO:0003723//RNA binding;GO:0000166//nucleotide binding	GO:0043484//regulation of RNA splicing;GO:0006417//regulation of translation;GO:0006397//mRNA processing
MA_10432727g0010	sp|P49689|RS30_ARATH	40S ribosomal protein S30 OS=Arabidopsis thaliana GN=RPS30A PE=1 SV=3	PF04758.9	Ribosomal_S30	207	1895	89.86%	8.649021834	2481	90.82%	8.850766878	1347	90.34%	8.367029131	1470	90.82%	8.126430196	1930	90.34%	8.559340785	2206	89.86%	8.724893655	GO:0005730//nucleolus;GO:0022627//cytosolic small ribosomal subunit;GO:0005739//mitochondrion	GO:0003735//structural constituent of ribosome	GO:0001510//RNA methylation;GO:0006412//translation
MA_289g0020	UniProt_ID	UniProt_annotation	Pfam_ID	Pfam_annotation	4359	1893	99.66%	8.647498799	5609	99.86%	10.02742661	636	98.14%	7.284976278	4867	99.79%	9.853304391	921	98.69%	7.492422302	5092	99.89%	9.931507982	GO:0005829//cytosol;GO:0005886//plasma membrane	GO:0008135//translation factor activity, nucleic acid binding	-
MA_14148g0010	sp|Q9SP07|1433_LILLO	14-3-3-like protein OS=Lilium longiflorum PE=2 SV=1	PF00244.15	2014-3-3	795	1893	99.37%	8.647498799	3373	99.50%	9.293800585	1471	98.87%	8.494031401	3721	99.50%	9.466007648	1925	99.50%	8.555599354	2556	99.50%	8.937303933	-	GO:0019904//protein domain specific binding	-
MA_129829g0010	UniProt_ID	UniProt_annotation	Pfam_ID	Pfam_annotation	309	1893	75.08%	8.647498799	2302	75.08%	8.74275558	1397	90.94%	8.419592141	1477	90.94%	8.133281542	1560	90.94%	8.252374588	2232	91.26%	8.741794083	GO:0022625//cytosolic large ribosomal subunit;GO:0009536//plastid	GO:0046872//metal ion binding;GO:0003735//structural constituent of ribosome;GO:0019843//rRNA binding	GO:0006412//translation
MA_10429304g0010	sp|Q38884|EIF3I_ARATH	Eukaryotic translation initiation factor 3 subunit I OS=Arabidopsis thaliana GN=TIF3I1 PE=2 SV=2	PF00400.27	WD40	657	1892	87.82%	8.646736678	1832	87.52%	8.413367622	2022	88.28%	8.952883561	1259	87.52%	7.902974534	2017	87.06%	8.622934905	1818	87.52%	8.445882833	GO:0080008//CUL4 RING ubiquitin ligase complex	GO:0003743//translation initiation factor activity	GO:0006413//translational initiation;GO:0046686//response to cadmium ion;GO:0009651//response to salt stress
MA_53043g0010	sp|P0C073|RUB1_DESAN	Ubiquitin-NEDD8-like protein RUB1 OS=Deschampsia antarctica GN=RUB1 PE=2 SV=2	PF00240.18,PF01556.13,PF10302.4,PF11069.3,PF11470.3,PF11976.3,PF13019.1,PF13881.1	DUF2407,DUF2870,DnaJ_C,Rad60-SLD,Rad60-SLD_2,TUG,Telomere_Sde2,ubiquitin	462	1892	98.92%	8.646736678	1633	99.13%	8.247520878	1662	98.92%	8.670098199	1278	98.48%	7.924575572	1883	98.70%	8.523782264	1968	99.35%	8.56023062	GO:0005886//plasma membrane;GO:0005634//nucleus;GO:0005829//cytosol	-	GO:0009790//embryo development;GO:0009693//ethylene biosynthetic process;GO:0045116//protein neddylation;GO:0009733//response to auxin stimulus
MA_9719g0010	sp|Q9LVA0|BAG7_ARATH	BAG family molecular chaperone regulator 7 OS=Arabidopsis thaliana GN=BAG7 PE=1 SV=1	PF00612.22	IQ	1302	1890	99.69%	8.645211227	1910	99.62%	8.473504681	1636	99.39%	8.647357461	2115	99.85%	8.651122098	2218	99.85%	8.759950784	2512	99.62%	8.912257504	GO:0044444//cytoplasmic part	-	GO:0033554//cellular response to stress
MA_10436068g0010	UniProt_ID	UniProt_annotation	Pfam_ID	Pfam_annotation	1023	1883	99.41%	8.639859411	3101	99.61%	9.172520548	1586	99.80%	8.60259138	4167	99.80%	9.629305611	2604	99.71%	8.991372668	2428	99.61%	8.863199394	GO:0005829//cytosol;GO:0009506//plasmodesma;GO:0005774//vacuolar membrane;GO:0009570//chloroplast stroma;GO:0005794//Golgi apparatus;GO:0005634//nucleus;GO:0005886//plasma membrane;GO:0048046//apoplast	GO:0030060//L-malate dehydrogenase activity;GO:0016746//transferase activity, transferring acyl groups;GO:0000166//nucleotide binding	GO:0009651//response to salt stress;GO:0009266//response to temperature stimulus;GO:0006108//malate metabolic process;GO:0006099//tricarboxylic acid cycle;GO:0044262//cellular carbohydrate metabolic process;GO:0006972//hyperosmotic response;GO:0006833//water transport;GO:0007030//Golgi organization;GO:0006096//glycolysis;GO:0006094//gluconeogenesis;GO:0010043//response to zinc ion;GO:0046686//res…
MA_102655g0010	UniProt_ID	UniProt_annotation	Pfam_ID	Pfam_annotation	399	1880	99%	8.637559684	1691	99%	8.297857601	1469	99.75%	8.492069217	2175	99.75%	8.691470429	1839	98.75%	8.489679907	1415	99.75%	8.084445657	GO:0005730//nucleolus;GO:0009524//phragmoplast;GO:0005886//plasma membrane;GO:0005618//cell wall;GO:0005819//spindle;GO:0009507//chloroplast	GO:0003779//actin binding	GO:0009826//unidimensional cell growth;GO:0008154//actin polymerization or depolymerization
MA_74546g0010	sp|Q9LYK9|RS263_ARATH	40S ribosomal protein S26-3 OS=Arabidopsis thaliana GN=RPS26C PE=2 SV=1	PF01283.14,PF12773.2	DZR,Ribosomal_S26e	449	1879	99.55%	8.636792293	3701	98.22%	9.427664452	1475	98.89%	8.497947779	1892	99.33%	8.490416712	1975	99.55%	8.592584077	2674	98.89%	9.002403111	GO:0022627//cytosolic small ribosomal subunit;GO:0009507//chloroplast;GO:0016020//membrane	GO:0003735//structural constituent of ribosome	GO:0006412//translation
MA_110581g0010	sp|Q2EF88|YSL3_ARATH	Metal-nicotianamine transporter YSL3 OS=Arabidopsis thaliana GN=YSL3 PE=2 SV=1	PF03169.10	OPT	2130	1875	99.77%	8.633718641	100	80.70%	4.22482183	1710	99.86%	8.711161962	31	47.61%	2.581619051	2408	99.34%	8.878501155	102	84.69%	4.296829722	GO:0005886//plasma membrane	GO:0005488//binding;GO:0051980//iron-nicotianamine transmembrane transporter activity	GO:0009624//response to nematode;GO:0034755//iron ion transmembrane transport;GO:0010043//response to zinc ion;GO:0010039//response to iron ion;GO:0048316//seed development
MA_52620g0010	sp|P51110|DFRA_VITVI	Dihydroflavonol-4-reductase OS=Vitis vinifera GN=DFR PE=1 SV=1	PF00106.20,PF01073.14,PF01370.16,PF02719.10,PF05368.8,PF07993.7,PF08659.5,PF13460.1	3Beta_HSD,Epimerase,KR,NAD_binding_10,NAD_binding_4,NmrA,Polysacc_synt_2,adh_short	1029	1871	96.79%	8.630638426	1624	94.95%	8.239550167	1641	96.21%	8.651758608	1404	96.02%	8.060180036	1599	97.28%	8.287987224	359	90.77%	6.107197583	-	GO:0005488//binding	-
MA_17699g0010	sp|Q3SZX8|CCD25_BOVIN	Coiled-coil domain-containing protein 25 OS=Bos taurus GN=CCDC25 PE=2 SV=1	PF05670.8	DUF814	648	1867	98.92%	8.627551621	1055	98.92%	7.617481002	1533	98.92%	8.553572025	1713	99.07%	8.347069604	1850	99.07%	8.498281367	1100	99.07%	7.721293052	GO:0005737//cytoplasm	-	GO:0006623//protein targeting to vacuole;GO:0016192//vesicle-mediated transport
MA_160810g0010	UniProt_ID	UniProt_annotation	Pfam_ID	Pfam_annotation	1341	1859	86.06%	8.621358126	1672	86.43%	8.281560634	1633	86.13%	8.644710313	1838	87.77%	8.448652588	2170	86.95%	8.728393654	1473	86.43%	8.142380968	GO:0005829//cytosol;GO:0009346//citrate lyase complex;GO:0005886//plasma membrane	GO:0016829//lyase activity;GO:0046872//metal ion binding;GO:0003878//ATP citrate synthase activity;GO:0004775//succinate-CoA ligase (ADP-forming) activity;GO:0005524//ATP binding;GO:0048037//cofactor binding	GO:0016132//brassinosteroid biosynthetic process;GO:0006085//acetyl-CoA biosynthetic process;GO:0016926//protein desumoylation;GO:0010228//vegetative to reproductive phase transition of meristem;GO:0044262//cellular carbohydrate metabolic process;GO:0050665//hydrogen peroxide biosynthetic process;GO:0016126//sterol biosynthetic process
MA_93046g0010	sp|Q6Z382|COPG2_ORYSJ	Coatomer subunit gamma-2 OS=Oryza sativa subsp. japonica GN=Os07g0201100 PE=2 SV=1	PF01602.15,PF02985.17,PF06745.8,PF08752.5,PF12717.2,PF13513.1,PF13646.1	Adaptin_N,Cnd1,Gamma-COP,HEAT,HEAT_2,HEAT_EZ,KaiC	2520	1858	99.68%	8.620582066	3064	99.84%	9.155206128	1699	99.60%	8.70185422	4543	99.76%	9.753927491	2357	99.72%	8.847624002	3306	99.72%	9.308438809	GO:0009507//chloroplast;GO:0030126//COPI vesicle coat	GO:0005198//structural molecule activity	GO:0016192//vesicle-mediated transport;GO:0006886//intracellular protein transport
MA_36205g0010	NA	NA	PF00564.19	PB1	2502	1857	98.60%	8.619805588	1377	99.40%	8.001606742	1962	99.52%	8.909436512	2166	99.84%	8.685489648	1665	99.88%	8.346321585	1438	99.48%	8.107699128	-	-	-
MA_49950g0010	UniProt_ID	UniProt_annotation	Pfam_ID	Pfam_annotation	480	1851	98.96%	8.615137927	1987	99.38%	8.530509284	1568	99.38%	8.586129388	2013	99.38%	8.579828884	2081	99.58%	8.66798979	1681	98.33%	8.332882686	GO:0005634//nucleus	GO:0003743//translation initiation factor activity;GO:0003746//translation elongation factor activity;GO:0043022//ribosome binding	GO:0006413//translational initiation;GO:0006452//translational frameshifting;GO:0034050//host programmed cell death induced by symbiont;GO:0042742//defense response to bacterium;GO:0009611//response to wounding;GO:0008612//peptidyl-lysine modification to hypusine;GO:0045905//positive regulation of translational termination;GO:0010089//xylem development;GO:0045901//positive regulation of translati…
MA_8921185g0010	sp|Q9FRV0|CHIC_SECCE	Basic endochitinase C OS=Secale cereale GN=rscc PE=1 SV=1	PF00182.14,PF07941.6	Glyco_hydro_19,K_channel_TID	261	1848	99.23%	8.612798421	1225	97.70%	7.832924908	1152	98.08%	8.141510609	311	98.47%	5.88742748	3323	98.85%	9.343069585	849	96.93%	7.34781976	-	GO:0004568//chitinase activity	GO:0005975//carbohydrate metabolic process;GO:0006032//chitin catabolic process;GO:0016998//cell wall macromolecule catabolic process
MA_79741g0010	UniProt_ID	UniProt_annotation	Pfam_ID	Pfam_annotation	924	1848	82.47%	8.612798421	3551	82.14%	9.367982909	1491	82.36%	8.513507836	3825	82.25%	9.505771735	2116	82.14%	8.69204672	2961	82.14%	9.149461993	-	GO:0020037//heme binding;GO:0004601//peroxidase activity	GO:0055114//oxidation-reduction process;GO:0006979//response to oxidative stress
MA_10436962g0020	UniProt_ID	UniProt_annotation	Pfam_ID	Pfam_annotation	564	1847	94.15%	8.612017742	2702	91.67%	8.973849041	1368	91.67%	8.389339293	1834	94.15%	8.445510316	1793	93.09%	8.453143976	2417	94.15%	8.856649797	GO:0005840//ribosome	GO:0003735//structural constituent of ribosome;GO:0000166//nucleotide binding	GO:0006412//translation
MA_3443g0010	sp|P24805|TSJT1_TOBAC	Stem-specific protein TSJT1 OS=Nicotiana tabacum GN=TSJT1 PE=2 SV=1	PF00310.16,PF12481.3,PF13522.1,PF13537.1	DUF3700,GATase_2,GATase_6,GATase_7	702	1840	99.86%	8.606541127	312	98.86%	5.861482518	2154	99.15%	9.044096957	159	97.72%	4.921751741	3078	99.72%	9.2325938	1168	99%	7.807791641	-	-	-
MA_20110g0010	UniProt_ID	UniProt_annotation	Pfam_ID	Pfam_annotation	2034	1840	84.76%	8.606541127	3002	86.53%	9.125718669	1497	86.58%	8.519299861	2876	86.53%	9.094437882	2266	86.63%	8.790832392	3261	86.68%	9.288669536	GO:0005829//cytosol	GO:0005524//ATP binding;GO:0051082//unfolded protein binding	GO:0006457//protein folding;GO:0009651//response to salt stress;GO:0042545//cell wall modification;GO:0006096//glycolysis;GO:0006094//gluconeogenesis;GO:0009664//plant-type cell wall organization;GO:0046686//response to cadmium ion
MA_59925g0010	sp|P0CH10|RL403_CHLRE	Ubiquitin-60S ribosomal protein L40 OS=Chlamydomonas reinhardtii GN=UBI3 PE=1 SV=1	PF00240.18,PF00769.14,PF01025.14,PF03698.8,PF04156.9,PF07544.8,PF08317.6,PF08702.5,PF10302.4,PF11976.3,PF13118.1,PF13881.1	DUF2407,DUF3972,ERM,Fib_alpha,GrpE,IncA,Med9,Rad60-SLD,Rad60-SLD_2,Spc7,UPF0180,ubiquitin	762	1838	99.34%	8.604972554	1145	98.56%	7.735531882	1441	99.21%	8.464314695	858	99.34%	7.350013451	2285	99.34%	8.80287605	1783	99.48%	8.417845123	GO:0005730//nucleolus;GO:0022625//cytosolic large ribosomal subunit	GO:0003735//structural constituent of ribosome	GO:0006412//translation;GO:0016567//protein ubiquitination;GO:0009793//embryo development ending in seed dormancy
MA_17763g0010	UniProt_ID	UniProt_annotation	Pfam_ID	Pfam_annotation	1131	1837	99.47%	8.604187628	2025	99.56%	8.557832508	1546	99.47%	8.565750692	1717	99.73%	8.350433511	1956	99.47%	8.578641341	2269	99.73%	8.765508396	-	GO:0017069//snRNA binding;GO:0000166//nucleotide binding	GO:0000398//nuclear mRNA splicing, via spliceosome
MA_50378g0010	sp|P35683|IF4A1_ORYSJ	Eukaryotic initiation factor 4A-1 OS=Oryza sativa subsp. japonica GN=Os06g0701100 PE=2 SV=2	PF00270.24,PF00271.26,PF04851.10,PF13245.1	AAA_19,DEAD,Helicase_C,ResIII	1244	1830	94.45%	8.598681151	1679	94.45%	8.287586219	1622	94.29%	8.634962337	1569	94.37%	8.220428441	2127	94.61%	8.699525363	1560	93.73%	8.225142265	GO:0005829//cytosol;GO:0005730//nucleolus;GO:0009505//plant-type cell wall;GO:0005886//plasma membrane	GO:0003743//translation initiation factor activity;GO:0008026//ATP-dependent helicase activity;GO:0005524//ATP binding	GO:0006413//translational initiation;GO:0046686//response to cadmium ion
MA_10428795g0010	NA	NA	PF01764.20,PF05057.9,PF07819.8,PF12695.2,PF12697.2	Abhydrolase_5,Abhydrolase_6,DUF676,Lipase_3,PGAP1	1881	1829	99.89%	8.597892793	130	89.85%	4.601676135	1220	99.89%	8.224216153	20	36.58%	1.961891132	1777	99.89%	8.440215791	158	91.71%	4.925688653	-	-	-
MA_5630845g0010	sp|P42791|RL182_ARATH	60S ribosomal protein L18-2 OS=Arabidopsis thaliana GN=RPL18B PE=1 SV=2	PF00828.14	Ribosomal_L18e	342	1825	99.71%	8.594735046	3005	99.71%	9.127159444	1501	99.42%	8.523148333	2160	99.71%	8.681488643	2004	98.83%	8.613608649	2824	99.71%	9.081129408	GO:0005773//vacuole;GO:0005886//plasma membrane;GO:0022625//cytosolic large ribosomal subunit;GO:0009507//chloroplast	GO:0003735//structural constituent of ribosome	GO:0006412//translation
MA_10426694g0010	UniProt_ID	UniProt_annotation	Pfam_ID	Pfam_annotation	696	1822	99.43%	8.592362192	2582	99.28%	8.908322773	1344	98.13%	8.363813614	1879	99.43%	8.480472327	1778	98.56%	8.441027206	1997	99.14%	8.58132941	GO:0005730//nucleolus;GO:0005886//plasma membrane	GO:0008235//metalloexopeptidase activity;GO:0004177//aminopeptidase activity	GO:0009987//cellular process;GO:0006508//proteolysis
MA_7263500g0010	UniProt_ID	UniProt_annotation	Pfam_ID	Pfam_annotation	918	1814	98.47%	8.586015434	3899	99.67%	9.502843575	1745	99.56%	8.740384215	2575	99.67%	8.934975952	1206	99.35%	7.881194147	759	98.15%	7.186255777	GO:0005773//vacuole;GO:0005634//nucleus	-	GO:0006464//protein modification process;GO:0006511//ubiquitin-dependent protein catabolic process;GO:0009751//response to salicylic acid stimulus;GO:0007568//aging
MA_3113g0010	UniProt_ID	UniProt_annotation	Pfam_ID	Pfam_annotation	849	1813	99.76%	8.585220123	1701	99.29%	8.306361575	1966	99.41%	8.912374045	1361	98.82%	8.015320394	2808	99.76%	9.100166034	1522	99.76%	8.189576135	GO:0016021//integral to membrane;GO:0009526//plastid envelope;GO:0009535//chloroplast thylakoid membrane	GO:0008236//serine-type peptidase activity	GO:0010027//thylakoid membrane organization;GO:0051604//protein maturation;GO:0006508//proteolysis
MA_28412g0010	sp|P41918|RANA1_TOBAC	GTP-binding nuclear protein Ran-A1 OS=Nicotiana tabacum GN=RAN-A1 PE=2 SV=1	PF00025.16,PF00071.17,PF00910.17,PF03205.9,PF04665.7,PF06745.8,PF08477.8,PF13191.1,PF13401.1	AAA_16,AAA_22,Arf,KaiC,Miro,MobB,Pox_A32,RNA_helicase,Ras	606	1805	99.67%	8.578841798	2789	99.67%	9.019560975	1758	99.34%	8.751089193	2231	99.50%	8.728137218	2095	99.01%	8.677660753	1630	99.50%	8.288448348	GO:0048046//apoplast;GO:0005618//cell wall;GO:0005794//Golgi apparatus;GO:0005730//nucleolus;GO:0005829//cytosol;GO:0009506//plasmodesma;GO:0005886//plasma membrane	GO:0005515//protein binding;GO:0005525//GTP binding;GO:0003924//GTPase activity	GO:0006406//mRNA export from nucleus;GO:0009651//response to salt stress;GO:0006184//GTP catabolic process;GO:0007264//small GTPase mediated signal transduction;GO:0046686//response to cadmium ion;GO:0006606//protein import into nucleus
MA_10427033g0010	UniProt_ID	UniProt_annotation	Pfam_ID	Pfam_annotation	1707	1804	98.48%	8.578042521	61	78.79%	3.516284644	1378	98.13%	8.399843126	164	92.44%	4.966282901	1947	98.36%	8.571989559	66	69.89%	3.672632058	GO:0005576//extracellular region	GO:0046872//metal ion binding;GO:0016682//oxidoreductase activity, acting on diphenols and related substances as donors, oxygen as acceptor	GO:0044710
MA_31070g0010	UniProt_ID	UniProt_annotation	Pfam_ID	Pfam_annotation	1659	1791	82.82%	8.567611421	3121	83.73%	9.181793889	1605	82.76%	8.619766523	2692	81.98%	8.999069757	3387	83.48%	9.370587178	3908	82.34%	9.549748945	-	GO:0046872//metal ion binding;GO:0004497//monooxygenase activity;GO:0016705//oxidoreductase activity, acting on paired donors, with incorporation or reduction of molecular oxygen	GO:0051781//positive regulation of cell division;GO:0010229//inflorescence development;GO:0048366//leaf development
MA_10430279g0010	sp|P46301|RS25_SOLLC	40S ribosomal protein S25 OS=Solanum lycopersicum GN=RPS25 PE=3 SV=1	PF03297.10	Ribosomal_S25	327	1789	99.39%	8.565999921	2929	99.69%	9.090208873	1340	99.39%	8.359515078	2403	99.69%	8.835260215	1725	98.17%	8.397380705	2559	99.39%	8.938995914	GO:0005730//nucleolus;GO:0005886//plasma membrane;GO:0022627//cytosolic small ribosomal subunit;GO:0009507//chloroplast	-	-
MA_65580g0010	sp|P31168|COR47_ARATH	Dehydrin COR47 OS=Arabidopsis thaliana GN=COR47 PE=1 SV=2	PF00257.14,PF09731.4	Dehydrin,Mitofilin	753	1788	99.07%	8.565193496	218	97.88%	5.345259608	1308	98.54%	8.324657783	524	98.27%	6.63913809	493	98.80%	6.591488221	265	98.27%	5.669917673	-	-	GO:0050896//response to stimulus
MA_46923g0010	sp|Q9XI36|MBD10_ARATH	Methyl-CpG-binding domain-containing protein 10 OS=Arabidopsis thaliana GN=MBD10 PE=1 SV=1	PF01429.14	MBD	1014	1785	89.94%	8.562771512	1824	89.74%	8.407055574	1339	89.74%	8.35843844	1501	89.74%	8.156527887	1714	89.84%	8.388154135	1951	89.94%	8.54771737	GO:0044424//intracellular part	-	-
MA_104172g0010	UniProt_ID	UniProt_annotation	Pfam_ID	Pfam_annotation	1881	1781	87.77%	8.559535861	1678	88.30%	8.286726961	1594	87.88%	8.609847956	1438	87.99%	8.094688633	2017	88.25%	8.622934905	1937	87.72%	8.537330218	GO:0005773//vacuole;GO:0005783//endoplasmic reticulum	GO:0004190//aspartic-type endopeptidase activity	GO:0006629//lipid metabolic process;GO:0046686//response to cadmium ion;GO:0006508//proteolysis;GO:0009651//response to salt stress
MA_5009001g0010	NA	NA	NA	NA	313	1781	99.68%	8.559535861	7567	99.68%	10.45937119	2342	99.68%	9.164792906	7418	99.68%	10.46125092	1005	96.17%	7.618279313	2592	99.36%	8.957477896	-	-	-
MA_75417g0010	sp|P26585|HMGL_SOYBN	HMG1/2-like protein OS=Glycine max PE=2 SV=1	PF00505.14,PF09011.5	DUF1898,HMG_box	645	1780	82.95%	8.558725813	1234	82.95%	7.84348126	1537	83.10%	8.557330269	804	82.79%	7.256287738	1850	83.10%	8.498281367	642	82.64%	6.944902267	-	-	-
MA_8087771g0010	UniProt_ID	UniProt_annotation	Pfam_ID	Pfam_annotation	966	1773	54.14%	8.553042708	2001	54.14%	8.540636039	1392	54.45%	8.414421186	1935	54.24%	8.522829719	1880	54.14%	8.521482537	1603	59.21%	8.264358261	GO:0005618//cell wall;GO:0005730//nucleolus;GO:0009941//chloroplast envelope;GO:0005773//vacuole;GO:0022626//cytosolic ribosome;GO:0005886//plasma membrane;GO:0048046//apoplast	GO:0005524//ATP binding;GO:0032440//2-alkenal reductase activity	GO:0009615//response to virus;GO:0055114//oxidation-reduction process;GO:0009409//response to cold;GO:0009408//response to heat;GO:0009617//response to bacterium;GO:0046686//response to cadmium ion;GO:0080167//response to karrikin
MA_104604g0010	sp|P29675|SF3_HELAN	Pollen-specific protein SF3 OS=Helianthus annuus GN=SF3 PE=2 SV=1	PF00412.17	LIM	652	1773	99.85%	8.553042708	1721	98.77%	8.323220604	1713	99.08%	8.71369005	2376	98.77%	8.818961813	2207	99.69%	8.752779669	1462	99.69%	8.131570532	-	GO:0008270//zinc ion binding	-
MA_6875874g0010	sp|Q42538|SAT5_ARATH	Serine acetyltransferase 5 OS=Arabidopsis thaliana GN=SAT5 PE=1 SV=1	PF00132.19,PF06426.9	Hexapep,SATase_N	951	1771	99.58%	8.551414843	549	99.58%	6.67574581	1151	99.58%	8.140258269	607	99.05%	6.851079726	1210	99.26%	7.88596931	175	97.69%	5.072676843	GO:0009507//chloroplast;GO:0005829//cytosol;GO:0005874//microtubule;GO:0005634//nucleus;GO:0005739//mitochondrion	GO:0008270//zinc ion binding;GO:0009001//serine O-acetyltransferase activity;GO:0005525//GTP binding;GO:0003924//GTPase activity;GO:0005200//structural constituent of cytoskeleton	GO:0007017//microtubule-based process;GO:0006184//GTP catabolic process;GO:0006535//cysteine biosynthetic process from serine;GO:0051258//protein polymerization;GO:0046686//response to cadmium ion;GO:0009409//response to cold;GO:0009970//cellular response to sulfate starvation
MA_10431660g0010	UniProt_ID	UniProt_annotation	Pfam_ID	Pfam_annotation	1965	1769	62.85%	8.549785139	3776	61.17%	9.45660421	1606	63.77%	8.620664839	2465	59.90%	8.872003665	2086	60.71%	8.671451152	2834	59.80%	9.086228176	GO:0009570//chloroplast stroma	GO:0004768//stearoyl-CoA 9-desaturase activity;GO:0046914//transition metal ion binding;GO:0045300//acyl-[acyl-carrier-protein] desaturase activity	GO:0006633//fatty acid biosynthetic process;GO:0055114//oxidation-reduction process;GO:0042742//defense response to bacterium;GO:0002213//defense response to insect;GO:0051607//defense response to virus
MA_29804g0010	sp|O65050|RL15A_PICMA	60S ribosomal protein L15-1 OS=Picea mariana GN=SB61 PE=2 SV=1	PF00827.12	Ribosomal_L15e	507	1763	87.97%	8.544884953	2284	88.17%	8.731432866	1581	87.57%	8.598037414	1508	88.17%	8.163238108	1892	88.17%	8.530659531	1958	88.17%	8.552883036	GO:0005730//nucleolus;GO:0005886//plasma membrane;GO:0022625//cytosolic large ribosomal subunit	GO:0003735//structural constituent of ribosome	GO:0006412//translation
MA_123267g0010	UniProt_ID	UniProt_annotation	Pfam_ID	Pfam_annotation	1365	1762	97.80%	8.544066635	1866	97.88%	8.439889932	1422	98.10%	8.445172511	1822	98.02%	8.436042226	1682	97.73%	8.360972736	1369	97.22%	8.036783173	-	GO:0005488//binding;GO:0016705//oxidoreductase activity, acting on paired donors, with incorporation or reduction of molecular oxygen	GO:0006629//lipid metabolic process
MA_108099g0010	NA	NA	NA	NA	356	1755	99.44%	8.538325374	2687	59.55%	8.965819178	1918	99.44%	8.876722623	6172	99.72%	10.19597834	1688	99.44%	8.36610841	2554	99.44%	8.936174843	-	-	-
MA_123046g0010	sp|Q8LAL2|IAA26_ARATH	Auxin-responsive protein IAA26 OS=Arabidopsis thaliana GN=IAA26 PE=1 SV=2	PF02309.11	AUX_IAA	1857	1751	99.57%	8.535034366	1577	99.73%	8.197194429	1199	99.30%	8.199177016	1023	99.35%	7.603634514	2299	99.73%	8.811686429	2046	99.62%	8.616292574	-	-	-
MA_111188g0010	sp|Q9SJ56|BLH1_ARATH	BEL1-like homeodomain protein 1 OS=Arabidopsis thaliana GN=BLH1 PE=1 SV=1	PF00046.24,PF05920.6,PF07526.6	Homeobox,Homeobox_KN,POX	2640	1746	97.39%	8.53091002	1180	97.42%	7.778952465	1230	97.58%	8.235988516	703	97.35%	7.06274574	1712	97.35%	8.386470219	1195	97.61%	7.840748037	-	-	-
MA_183913g0010	UniProt_ID	UniProt_annotation	Pfam_ID	Pfam_annotation	1059	1744	99.43%	8.529256975	5652	99.91%	10.03844351	1387	99.43%	8.40923163	4741	99.62%	9.815466948	1995	99.43%	8.60711651	5369	99.62%	10.00792166	GO:0005634//nucleus;GO:0005829//cytosol;GO:0048046//apoplast	GO:0048040//UDP-glucuronate decarboxylase activity;GO:0051287//NAD binding	GO:0009226//nucleotide-sugar biosynthetic process
MA_10430230g0030	sp|Q8H6B1|SPT16_MAIZE	FACT complex subunit SPT16 OS=Zea mays GN=SPT16 PE=2 SV=1	PF00557.19,PF08512.7,PF08644.6	Peptidase_M24,Rtt106,SPT16	3150	1743	98.35%	8.528429742	1762	99.49%	8.357177681	1422	99.08%	8.445172511	1963	99.40%	8.54355101	2118	99.30%	8.69340936	2015	99.52%	8.59427169	GO:0005730//nucleolus;GO:0005719//nuclear euchromatin;GO:0035101//FACT complex	-	GO:0006281//DNA repair;GO:0006355//regulation of transcription, DNA-dependent;GO:0006260//DNA replication;GO:0010228//vegetative to reproductive phase transition of meristem
MA_83018g0010	sp|Q4KLL4|TM9S4_RAT	Transmembrane 9 superfamily member 4 OS=Rattus norvegicus GN=Tm9sf4 PE=2 SV=1	PF02990.11	EMP70	1656	1742	81.52%	8.527602034	2640	81.28%	8.940365565	1735	81.22%	8.732095224	3437	81.76%	9.351483125	2357	81.58%	8.847624002	2756	78.38%	9.045971509	GO:0016021//integral to membrane;GO:0005768//endosome;GO:0005774//vacuolar membrane;GO:0005802//trans-Golgi network;GO:0005576//extracellular region;GO:0005794//Golgi apparatus;GO:0005634//nucleus;GO:0005886//plasma membrane	-	GO:0009086//methionine biosynthetic process;GO:0006882//cellular zinc ion homeostasis;GO:0000394//RNA splicing, via endonucleolytic cleavage and ligation;GO:0007020//microtubule nucleation;GO:0006878//cellular copper ion homeostasis
MA_57932g0010	UniProt_ID	UniProt_annotation	Pfam_ID	Pfam_annotation	1122	1741	99.29%	8.526773851	139	87.17%	4.697891451	1556	99.20%	8.575049435	204	99.20%	5.28029616	2540	99.38%	8.955478695	110	92.87%	4.405252182	-	GO:0020037//heme binding;GO:0004601//peroxidase activity	GO:0055114//oxidation-reduction process;GO:0006979//response to oxidative stress
MA_21647g0010	UniProt_ID	UniProt_annotation	Pfam_ID	Pfam_annotation	246	1736	92.68%	8.522625788	2171	92.68%	8.658246376	1282	91.46%	8.295702684	1651	92.28%	8.293900381	1324	92.68%	8.015814075	1963	92.68%	8.556561505	GO:0022627//cytosolic small ribosomal subunit	GO:0003735//structural constituent of ribosome	GO:0000461//endonucleolytic cleavage to generate mature 3'-end of SSU-rRNA from (SSU-rRNA, 5.8S rRNA, LSU-rRNA);GO:0016925//protein sumoylation;GO:0006414//translational elongation;GO:0042545//cell wall modification;GO:0009664//plant-type cell wall organization;GO:0000447//endonucleolytic cleavage in ITS1 to separate SSU-rRNA from 5.8S rRNA and LSU-rRNA from tricistronic rRNA transcript (SSU-rRNA…
MA_21130g0010	UniProt_ID	UniProt_annotation	Pfam_ID	Pfam_annotation	2432	1732	84.91%	8.51929873	2964	84.46%	9.10734322	1556	83.84%	8.575049435	1487	84.25%	8.14301308	2765	85.57%	9.077906573	4473	84.09%	9.744537924	GO:0005634//nucleus;GO:0005829//cytosol	GO:0005524//ATP binding;GO:0017111//nucleoside-triphosphatase activity	GO:0009644//response to high light intensity;GO:0034605//cellular response to heat;GO:0042542//response to hydrogen peroxide;GO:0043335//protein unfolding
MA_202753g0010	UniProt_ID	UniProt_annotation	Pfam_ID	Pfam_annotation	810	1730	96.30%	8.517632319	427	92.84%	6.313550749	1303	92.47%	8.319134441	602	96.05%	6.839156558	1949	96.30%	8.573470386	186	91.60%	5.160381443	-	GO:0020037//heme binding;GO:0016710//trans-cinnamate 4-monooxygenase activity;GO:0005506//iron ion binding;GO:0009055//electron carrier activity	GO:0055114//oxidation-reduction process
MA_15580g0010	UniProt_ID	UniProt_annotation	Pfam_ID	Pfam_annotation	891	1729	92.93%	8.516798391	8125	93.38%	10.56201102	1569	92.70%	8.587048887	6649	93.49%	10.30336928	2002	93.49%	8.612168474	5463	93.49%	10.03295937	GO:0005618//cell wall;GO:0005739//mitochondrion;GO:0009507//chloroplast;GO:0016020//membrane;GO:0048046//apoplast	GO:0005507//copper ion binding;GO:0030060//L-malate dehydrogenase activity;GO:0000166//nucleotide binding	GO:0009651//response to salt stress;GO:0042742//defense response to bacterium;GO:0009409//response to cold;GO:0006108//malate metabolic process;GO:0006099//tricarboxylic acid cycle;GO:0044262//cellular carbohydrate metabolic process;GO:0046686//response to cadmium ion
MA_10429426g0010	UniProt_ID	UniProt_annotation	Pfam_ID	Pfam_annotation	657	1729	98.33%	8.516798391	2023	98.63%	8.556407272	1797	98.48%	8.782735629	1288	97.56%	7.935815949	2113	98.17%	8.690000343	2299	98.63%	8.784454105	GO:0005886//plasma membrane;GO:0005634//nucleus	-	GO:0006457//protein folding;GO:0009644//response to high light intensity;GO:0034976//response to endoplasmic reticulum stress;GO:0042542//response to hydrogen peroxide;GO:0009408//response to heat
MA_87055g0010	UniProt_ID	UniProt_annotation	Pfam_ID	Pfam_annotation	261	1729	98.85%	8.516798391	2254	99.62%	8.712361933	1351	99.23%	8.37130537	1508	99.62%	8.163238108	1628	98.47%	8.313909951	1687	99.23%	8.338021409	GO:0005618//cell wall;GO:0009506//plasmodesma;GO:0022627//cytosolic small ribosomal subunit	GO:0046872//metal ion binding;GO:0003735//structural constituent of ribosome	GO:0001510//RNA methylation;GO:0006412//translation;GO:0042545//cell wall modification;GO:0042254//ribosome biogenesis;GO:0009664//plant-type cell wall organization
MA_10430352g0010	sp|P0DH90|FRIGI_ARATH	Protein FRIGIDA OS=Arabidopsis thaliana GN=FRI PE=2 SV=1	PF07899.6	Frigida	1341	1725	99.48%	8.513457851	1974	99.48%	8.521041791	1293	99.25%	8.308023912	1234	99.40%	7.874050248	1710	99.03%	8.384784335	1954	99.48%	8.549933492	-	-	-
MA_10433352g0010	UniProt_ID	UniProt_annotation	Pfam_ID	Pfam_annotation	2052	1717	87.43%	8.506753477	4327	87.82%	9.653088243	1680	89.67%	8.685634401	2876	87.33%	9.094437882	2055	87.38%	8.649855603	4577	90.25%	9.777693793	GO:0005789//endoplasmic reticulum membrane	GO:0003958//NADPH-hemoprotein reductase activity;GO:0005506//iron ion binding;GO:0010181//FMN binding	GO:0006979//response to oxidative stress;GO:0009698//phenylpropanoid metabolic process;GO:0009737//response to abscisic acid stimulus;GO:0055114//oxidation-reduction process
MA_132354g0010	NA	NA	PF05514.6,PF07681.7	DoxX,HR_lesion	471	1714	99.79%	8.504231282	3463	99.79%	9.331785097	1367	99.79%	8.388284691	2484	99.79%	8.883078954	1682	99.79%	8.360972736	2545	99.79%	8.931082973	GO:0016023//cytoplasmic membrane-bounded vesicle;GO:0005783//endoplasmic reticulum	-	-
MA_10432049g0010	NA	NA	PF05050.7,PF05575.6,PF13383.1	Methyltransf_21,Methyltransf_22,V_cholerae_RfbT	894	1714	99.33%	8.504231282	1749	99.44%	8.346497088	1726	99.33%	8.724594193	951	99.89%	7.498398973	811	99.55%	7.309029231	478	98.77%	6.519724737	-	-	-
MA_179829g0010	sp|Q9SFF9|GL17_ARATH	Germin-like protein subfamily 1 member 7 OS=Arabidopsis thaliana GN=At3g05950 PE=2 SV=1	PF00190.17,PF07883.6	Cupin_1,Cupin_2	657	1713	91.02%	8.503389569	9381	97.11%	10.76937304	1924	90.87%	8.881227529	9950	97.26%	10.88489243	1406	90.56%	8.102475784	4498	97.11%	9.75257793	-	-	-
MA_10430803g0010	UniProt_ID	UniProt_annotation	Pfam_ID	Pfam_annotation	1242	1711	94.36%	8.50170467	2448	94.69%	8.83145262	1501	94.04%	8.523148333	3445	94.61%	9.354836769	1616	94.61%	8.303239739	1117	94.12%	7.743408739	-	GO:0008198//ferrous iron binding;GO:0016702//oxidoreductase activity, acting on single donors with incorporation of molecular oxygen, incorporation of two atoms of oxygen;GO:0008270//zinc ion binding	GO:0006725//cellular aromatic compound metabolic process;GO:0055114//oxidation-reduction process
MA_460451g0010	sp|Q7M443|CHIT2_TULBA	Chitinase 2 OS=Tulipa bakeri PE=1 SV=1	PF00704.23	Glyco_hydro_18	888	1710	99.10%	8.500861482	6849	99.89%	10.3155531	1235	98.76%	8.241838869	4694	99.89%	9.80109492	2603	99.44%	8.990818638	5935	99.55%	10.15250347	-	GO:0004553//hydrolase activity, hydrolyzing O-glycosyl compounds	GO:0008152//metabolic process
MA_6931g0010	sp|Q9ZTT5|CAMT_PINTA	Caffeoyl-CoA O-methyltransferase OS=Pinus taeda GN=CCOAOMT PE=2 SV=1	PF01596.12,PF12847.2,PF13578.1,PF13659.1,PF13847.1	Methyltransf_18,Methyltransf_24,Methyltransf_26,Methyltransf_3,Methyltransf_31	843	1699	85.53%	8.49155374	675	77.46%	6.973582098	1247	85.29%	8.255783674	734	83.51%	7.124957808	2028	86%	8.630779534	573	82.80%	6.780999299	-	GO:0008171//O-methyltransferase activity	GO:0032259//methylation
MA_10430340g0010	sp|Q84K00|NAC78_ARATH	NAC domain-containing protein 78 OS=Arabidopsis thaliana GN=NAC078 PE=2 SV=2	PF02365.10	NAM	1983	1696	99.39%	8.489004808	670	99.39%	6.962863661	1416	99.75%	8.43907446	801	99.24%	7.250897837	1863	99.24%	8.50838105	444	96.87%	6.413389231	GO:0005737//cytoplasm;GO:0005634//nucleus;GO:0005886//plasma membrane	GO:0003700//sequence-specific DNA binding transcription factor activity	GO:0010150//leaf senescence;GO:0009819//drought recovery;GO:2000377//regulation of reactive oxygen species metabolic process;GO:0045893//positive regulation of transcription, DNA-dependent
MA_99733g0010	UniProt_ID	UniProt_annotation	Pfam_ID	Pfam_annotation	1635	1693	88.32%	8.486451364	3235	88.07%	9.233543101	1492	88.26%	8.51447479	2744	88.32%	9.026666751	2134	87.65%	8.704264394	4553	88.26%	9.770109791	GO:0005730//nucleolus;GO:0009506//plasmodesma;GO:0005618//cell wall;GO:0005829//cytosol	GO:0008026//ATP-dependent helicase activity;GO:0003676//nucleic acid binding;GO:0005524//ATP binding	GO:0046686//response to cadmium ion
MA_97627g0010	sp|P08927|RUBB_PEA	RuBisCO large subunit-binding protein subunit beta, chloroplastic OS=Pisum sativum PE=1 SV=2	PF00118.19	Cpn60_TCP1	2073	1693	87.70%	8.486451364	2426	86.73%	8.818431284	1169	86.73%	8.16263572	2132	86.98%	8.662669153	1523	86.54%	8.217755731	2798	90.21%	9.067787655	GO:0005739//mitochondrion;GO:0005730//nucleolus;GO:0009941//chloroplast envelope;GO:0009570//chloroplast stroma;GO:0022626//cytosolic ribosome;GO:0005886//plasma membrane;GO:0010319//stromule;GO:0048046//apoplast	GO:0005524//ATP binding	GO:0042026//protein refolding;GO:0008219//cell death;GO:0051085//chaperone mediated protein folding requiring cofactor;GO:0009409//response to cold;GO:0009627//systemic acquired resistance
MA_31294g0010	UniProt_ID	UniProt_annotation	Pfam_ID	Pfam_annotation	744	1689	98.12%	8.483039728	1431	97.98%	8.057082094	1491	98.12%	8.513507836	1103	97.98%	7.712210041	2009	98.25%	8.617202809	1515	98.12%	8.182927759	GO:0005739//mitochondrion;GO:0009570//chloroplast stroma;GO:0005634//nucleus;GO:0005886//plasma membrane	GO:0005509//calcium ion binding;GO:0005524//ATP binding;GO:0019904//protein domain specific binding;GO:0051117//ATPase binding	GO:0009737//response to abscisic acid stimulus;GO:0009742//brassinosteroid mediated signaling pathway
MA_46769g0010	sp|Q9M354|AGD6_ARATH	Probable ADP-ribosylation factor GTPase-activating protein AGD6 OS=Arabidopsis thaliana GN=AGD6 PE=1 SV=1	PF01412.13	ArfGap	1545	1689	99.61%	8.483039728	2568	99.55%	8.900480497	1524	99.87%	8.545080009	3301	99.81%	9.293245058	2179	99.68%	8.734363435	2879	99.55%	9.108952229	GO:0005829//cytosol;GO:0005634//nucleus;GO:0005739//mitochondrion	GO:0005488//binding	GO:0030244//cellulose biosynthetic process;GO:0048193//Golgi vesicle transport
MA_103594g0010	sp|Q8LDW9|XTH9_ARATH	Xyloglucan endotransglucosylase/hydrolase protein 9 OS=Arabidopsis thaliana GN=XTH9 PE=2 SV=2	PF00722.16,PF06955.7	Glyco_hydro_16,XET_C	846	1688	96.45%	8.482185557	538	94.68%	6.646572673	1645	99.76%	8.655269885	200	93.14%	5.251797554	2077	99.88%	8.665214708	670	95.98%	7.006443145	GO:0048046//apoplast;GO:0005618//cell wall	GO:0004553//hydrolase activity, hydrolyzing O-glycosyl compounds;GO:0016762//xyloglucan:xyloglucosyl transferase activity	GO:0006073//cellular glucan metabolic process
MA_10427364g0010	UniProt_ID	UniProt_annotation	Pfam_ID	Pfam_annotation	2958	1684	97.30%	8.478763806	1956	98.11%	8.507829534	1483	96.99%	8.505748785	1737	98.11%	8.36713639	1995	98.07%	8.60711651	2458	97.50%	8.880912262	GO:0005829//cytosol;GO:0008540//proteasome regulatory particle, base subcomplex;GO:0009507//chloroplast;GO:0005886//plasma membrane	GO:0030234//enzyme regulator activity	GO:0043161//proteasomal ubiquitin-dependent protein catabolic process;GO:0043248//proteasome assembly;GO:0051788//response to misfolded protein;GO:0007010//cytoskeleton organization;GO:0042176//regulation of protein catabolic process;GO:0006094//gluconeogenesis;GO:0009630//gravitropism;GO:0050790//regulation of catalytic activity
MA_120861g0010	sp|Q9FJA6|RS33_ARATH	40S ribosomal protein S3-3 OS=Arabidopsis thaliana GN=RPS3C PE=1 SV=1	PF00189.15,PF07650.12	KH_2,Ribosomal_S3_C	771	1683	99.35%	8.477907099	2730	99.09%	8.98871958	1231	98.57%	8.237160486	2506	98.83%	8.895797646	1946	98.96%	8.571248576	2750	98.83%	9.04282781	GO:0005730//nucleolus;GO:0022626//cytosolic ribosome;GO:0005773//vacuole;GO:0005886//plasma membrane;GO:0015935//small ribosomal subunit;GO:0009507//chloroplast	GO:0003735//structural constituent of ribosome;GO:0003723//RNA binding	GO:0006412//translation;GO:0009651//response to salt stress
MA_18633g0010	NA	NA	PF01190.12	Pollen_Ole_e_I	975	1682	98.97%	8.477049882	95	91.18%	4.151198967	1770	99.69%	8.760900702	93	93.03%	4.151233587	2345	99.49%	8.840261732	17	51.69%	1.74663264	-	-	-
MA_10436888g0010	UniProt_ID	UniProt_annotation	Pfam_ID	Pfam_annotation	1689	1679	97.22%	8.474475173	1762	97.16%	8.357177681	2044	98.16%	8.968491921	1216	96.98%	7.852859732	2545	97.22%	8.958315297	2394	97.28%	8.842858343	GO:0005829//cytosol;GO:0005634//nucleus	GO:0004564//beta-fructofuranosidase activity;GO:0033926	GO:0008152//metabolic process
MA_45356g0010	UniProt_ID	UniProt_annotation	Pfam_ID	Pfam_annotation	1017	1678	99.31%	8.473615915	2532	99.71%	8.880116692	1415	99.41%	8.438055608	1439	99.41%	8.095691201	1803	99.61%	8.461165654	1348	99.61%	8.014489429	-	GO:0016491//oxidoreductase activity;GO:0005488//binding	GO:0050896//response to stimulus
MA_10436440g0030	sp|O49595|HMGB1_ARATH	High mobility group B protein 1 OS=Arabidopsis thaliana GN=HMGB1 PE=1 SV=1	PF00505.14,PF04690.8,PF09011.5	DUF1898,HMG_box,YABBY	456	1674	99.56%	8.470173754	3978	99.78%	9.531779022	999	99.56%	7.93602233	2552	99.56%	8.922034373	1582	99.56%	8.272571731	6888	99.56%	10.36732377	GO:0000785//chromatin;GO:0005634//nucleus	GO:0003700//sequence-specific DNA binding transcription factor activity;GO:0003677//DNA binding;GO:0003682//chromatin binding;GO:0030527//structural constituent of chromatin	GO:0006333//chromatin assembly or disassembly;GO:0006007//glucose catabolic process
MA_10431529g0010	NA	NA	PF05423.8	Mycobact_memb	1071	1673	98.51%	8.469311929	2386	99.53%	8.79445076	1246	99.07%	8.254626741	1830	99.81%	8.442361185	1946	99.25%	8.571248576	2263	99.25%	8.761689214	-	-	GO:0043170
MA_56062g0020	NA	NA	PF01190.12,PF13620.1,PF13715.1	CarboxypepD_reg,Cna_B_2,Pollen_Ole_e_I	1464	1667	99.86%	8.464130139	614	99.25%	6.837039339	1305	99.66%	8.321346316	377	99.04%	6.164671961	1729	99.52%	8.400721245	854	98.91%	7.356286304	-	-	-
MA_913013g0020	UniProt_ID	UniProt_annotation	Pfam_ID	Pfam_annotation	492	1657	99.80%	8.455452248	2418	99.59%	8.813666961	1397	99.80%	8.419592141	1792	99.80%	8.412096531	1833	99.80%	8.484966497	1620	99.80%	8.279572928	GO:0005886//plasma membrane;GO:0048046//apoplast	GO:0003755//peptidyl-prolyl cis-trans isomerase activity	GO:0006457//protein folding;GO:0046686//response to cadmium ion;GO:0000413//protein peptidyl-prolyl isomerization
MA_258707g0010	UniProt_ID	UniProt_annotation	Pfam_ID	Pfam_annotation	1392	1656	99.28%	8.454581581	2737	99.93%	8.992413388	1329	99.93%	8.347627636	4181	99.35%	9.634143975	1648	99.21%	8.331520118	2407	99.64%	8.850669705	GO:0005768//endosome;GO:0005794//Golgi apparatus;GO:0005886//plasma membrane;GO:0005774//vacuolar membrane;GO:0009507//chloroplast;GO:0005802//trans-Golgi network	-	GO:0016132//brassinosteroid biosynthetic process;GO:0006084//acetyl-CoA metabolic process;GO:0016126//sterol biosynthetic process
MA_101927g0010	NA	NA	NA	NA	588	1650	99.15%	8.449346516	1929	99.49%	8.487781467	1251	99.49%	8.260402149	1481	99.49%	8.137182038	1492	99.49%	8.188097163	1667	99.49%	8.320820669	-	-	-
MA_83835g0010	sp|P24314|PCNA_CATRO	Proliferating cell nuclear antigen OS=Catharanthus roseus PE=2 SV=1	PF00591.16,PF00705.13,PF02144.11,PF02747.10,PF04139.8	Glycos_transf_3,PCNA_C,PCNA_N,Rad1,Rad9	786	1649	98.98%	8.448472156	1577	99.24%	8.197194429	1309	99.11%	8.325759918	1222	99.24%	7.859957877	1881	99.24%	8.522249521	1542	98.98%	8.208404397	GO:0043626//PCNA complex;GO:0005634//nucleus	GO:0030337//DNA polymerase processivity factor activity;GO:0003677//DNA binding	GO:0006275//regulation of DNA replication
MA_141232g0010	UniProt_ID	UniProt_annotation	Pfam_ID	Pfam_annotation	456	1648	99.34%	8.447597265	3348	99.34%	9.283069392	1147	98.46%	8.135238012	2279	99.78%	8.758840821	1527	99.12%	8.221538611	2894	99.78%	9.116448064	GO:0005618//cell wall;GO:0005730//nucleolus;GO:0009507//chloroplast;GO:0022626//cytosolic ribosome;GO:0016020//membrane	GO:0003735//structural constituent of ribosome	GO:0000911//cytokinesis by cell plate formation;GO:0006412//translation;GO:0010090//trichome morphogenesis;GO:0009965//leaf morphogenesis
MA_100087g0010	sp|Q8VZG8|Y4885_ARATH	Probable LRR receptor-like serine/threonine-protein kinase At4g08850 OS=Arabidopsis thaliana GN=At4g08850 PE=1 SV=3	PF00560.28,PF08263.7,PF12799.2,PF13504.1,PF13516.1,PF13855.1	LRRNT_2,LRR_1,LRR_4,LRR_6,LRR_7,LRR_8	1761	1646	99.94%	8.44584589	64	75.30%	3.584997394	1553	99.26%	8.5722661	215	97.67%	5.355883186	1576	99.38%	8.267091401	76	81.77%	3.874737465	GO:0009506//plasmodesma;GO:0005618//cell wall;GO:0005829//cytosol	GO:0003824//catalytic activity	GO:0007165//signal transduction
MA_19582g0010	UniProt_ID	UniProt_annotation	Pfam_ID	Pfam_annotation	420	1645	99.05%	8.444969404	1787	99.05%	8.377497665	1544	97.62%	8.563883729	1146	98.57%	7.767359767	1993	98.33%	8.605669836	1891	99.76%	8.502664684	GO:0005634//nucleus	GO:0019789//SUMO ligase activity;GO:0004842//ubiquitin-protein ligase activity	GO:0016579//protein deubiquitination;GO:0016925//protein sumoylation;GO:0016567//protein ubiquitination;GO:0009737//response to abscisic acid stimulus
MA_10426033g0010	NA	NA	PF01764.20,PF05057.9,PF07819.8,PF12695.2,PF12697.2	Abhydrolase_5,Abhydrolase_6,DUF676,Lipase_3,PGAP1	2076	1640	99.61%	8.440578971	2169	99.57%	8.65691701	1411	97.78%	8.433972987	1358	99.61%	8.012137977	2285	99.86%	8.80287605	1781	99.66%	8.416226391	-	-	-
MA_19827g0010	sp|Q39817|CALX_SOYBN	Calnexin homolog OS=Glycine max PE=2 SV=1	PF00262.13,PF02439.10,PF07423.6	Adeno_E3_CR2,Calreticulin,DUF1510	1641	1640	99.57%	8.440578971	3115	99.82%	9.17901814	1486	99.21%	8.508663322	3277	99.88%	9.282719192	1954	99.33%	8.577165816	3066	98.60%	9.199726858	GO:0005789//endoplasmic reticulum membrane;GO:0009505//plant-type cell wall;GO:0005773//vacuole;GO:0016023//cytoplasmic membrane-bounded vesicle;GO:0005886//plasma membrane;GO:0016021//integral to membrane;GO:0009507//chloroplast;GO:0005739//mitochondrion	GO:0005509//calcium ion binding;GO:0051082//unfolded protein binding	GO:0006457//protein folding
MA_86450g0010	UniProt_ID	UniProt_annotation	Pfam_ID	Pfam_annotation	807	1637	99.88%	8.437938284	1262	99.50%	7.875837811	1365	99.38%	8.386173172	1778	98.88%	8.400784386	1490	99.88%	8.186162606	1268	99.38%	7.926257427	GO:0009941//chloroplast envelope;GO:0009570//chloroplast stroma	GO:0045174//glutathione dehydrogenase (ascorbate) activity	GO:0009407//toxin catabolic process;GO:0010583;GO:0010027//thylakoid membrane organization;GO:0010731//protein glutathionylation
MA_9129425g0010	sp|P49636|RL40_NICSY	Ubiquitin-60S ribosomal protein L40 OS=Nicotiana sylvestris GN=UBICEP52-7 PE=2 SV=2	PF00240.18,PF01020.12,PF10302.4,PF11976.3,PF13019.1,PF13881.1	DUF2407,Rad60-SLD,Rad60-SLD_2,Ribosomal_L40e,Telomere_Sde2,ubiquitin	297	1632	98.99%	8.433526369	2518	99.33%	8.872119154	1406	98.99%	8.428853411	1746	98.65%	8.374590055	1779	98.99%	8.441838164	2435	99.33%	8.86735189	GO:0005730//nucleolus;GO:0022625//cytosolic large ribosomal subunit	GO:0003735//structural constituent of ribosome	GO:0006412//translation;GO:0016567//protein ubiquitination;GO:0009793//embryo development ending in seed dormancy
MA_10430339g0010	sp|O81221|ACT_GOSHI	Actin OS=Gossypium hirsutum PE=3 SV=1	PF00022.14,PF01663.17,PF10183.4,PF13150.1	Actin,DUF3989,ESSS,Phosphodiest	1494	1624	82.13%	8.426439121	3134	86.88%	9.187789753	1434	82.06%	8.457291826	7791	85.61%	10.53202451	1885	86.68%	8.525313382	2797	89.29%	9.067272038	GO:0005618//cell wall;GO:0005856//cytoskeleton;GO:0005737//cytoplasm;GO:0005634//nucleus;GO:0005886//plasma membrane	GO:0005524//ATP binding	GO:0048767//root hair elongation
MA_14292g0010	UniProt_ID	UniProt_annotation	Pfam_ID	Pfam_annotation	651	1623	99.39%	8.425550762	465	98.16%	6.436407496	1445	99.08%	8.468312467	616	99.23%	6.872296212	2122	99.54%	8.696130785	356	99.08%	6.095107889	-	GO:0016301//kinase activity;GO:0032440//2-alkenal reductase activity	GO:0016310//phosphorylation;GO:0055114//oxidation-reduction process
MA_10426407g0030	NA	NA	PF00564.19	PB1	1887	1620	99.58%	8.422882398	1508	99.42%	8.13266912	1523	99.95%	8.544133358	1684	99.52%	8.32244384	1656	99.95%	8.338504435	1214	98.62%	7.863496397	-	-	-
MA_10436322g0010	UniProt_ID	UniProt_annotation	Pfam_ID	Pfam_annotation	942	1616	83.55%	8.419316885	2345	83.55%	8.769449924	1500	81.95%	8.522187177	2559	87.69%	8.925985418	1918	84.50%	8.550344996	2500	88.32%	8.905350512	GO:0005774//vacuolar membrane;GO:0009507//chloroplast;GO:0005777//peroxisome;GO:0005730//nucleolus;GO:0005829//cytosol;GO:0005739//mitochondrion	GO:0003988//acetyl-CoA C-acyltransferase activity	GO:0051788//response to misfolded protein;GO:0009611//response to wounding;GO:0006635//fatty acid beta-oxidation;GO:0043161//proteasomal ubiquitin-dependent protein catabolic process;GO:0009407//toxin catabolic process;GO:0080129//proteasome core complex assembly;GO:0009695//jasmonic acid biosynthetic process;GO:0010111//glyoxysome organization;GO:0009789//positive regulation of abscisic acid med…
MA_9738483g0010	UniProt_ID	UniProt_annotation	Pfam_ID	Pfam_annotation	534	1610	65.36%	8.413952038	1894	66.10%	8.461371563	1381	65.54%	8.40297942	1667	66.29%	8.307810173	1693	66.48%	8.370374218	2060	66.10%	8.626128371	GO:0005618//cell wall;GO:0005730//nucleolus;GO:0009507//chloroplast;GO:0022626//cytosolic ribosome;GO:0005886//plasma membrane	GO:0003735//structural constituent of ribosome;GO:0016705//oxidoreductase activity, acting on paired donors, with incorporation or reduction of molecular oxygen;GO:0009055//electron carrier activity;GO:0020037//heme binding;GO:0005506//iron ion binding	GO:0006412//translation;GO:0055114//oxidation-reduction process
MA_181748g0010	sp|Q9FIK7|THIC2_ARATH	Probable acetyl-CoA acetyltransferase, cytosolic 2 OS=Arabidopsis thaliana GN=At5g47720 PE=2 SV=1	PF00108.18,PF00109.21,PF02803.13	Thiolase_C,Thiolase_N,ketoacyl-synt	1335	1607	98.35%	8.411262115	1822	98.20%	8.405473238	1511	98.35%	8.532724837	2835	98.80%	9.073726568	1664	97.68%	8.345455102	1702	98.35%	8.350788705	GO:0005777//peroxisome;GO:0005886//plasma membrane	GO:0003985//acetyl-CoA C-acetyltransferase activity	GO:0008152//metabolic process
MA_95933g0010	UniProt_ID	UniProt_annotation	Pfam_ID	Pfam_annotation	1011	1596	56.08%	8.401355931	1173	47.48%	7.770372265	1075	44.81%	8.041751383	493	30.56%	6.551245402	1201	54.50%	7.87520288	585	38.77%	6.810874983	GO:0005737//cytoplasm	GO:0004022//alcohol dehydrogenase (NAD) activity;GO:0008270//zinc ion binding;GO:0000166//nucleotide binding	GO:0006970//response to osmotic stress;GO:0055114//oxidation-reduction process
MA_463504g0010	PgdbPcontorta_232.g11680.t1	sp|Q8GSM7|HST_TOBAC	PF02458.10	Transferase	995	1595	94.87%	8.400451986	219	93.27%	5.351847268	1241	94.97%	8.24882812	80	86.83%	3.935256005	1433	94.77%	8.129908136	137	90.75%	4.720637431	-	-	-
MA_43044g0010	UniProt_ID	UniProt_annotation	Pfam_ID	Pfam_annotation	387	1593	86.05%	8.398642397	971	85.53%	7.497840324	1156	86.30%	8.146509124	848	86.30%	7.333109977	1775	85.79%	8.438591591	1103	85.79%	7.725220537	-	GO:0004869//cysteine-type endopeptidase inhibitor activity;GO:0008233//peptidase activity	GO:0010466//negative regulation of peptidase activity;GO:0033554//cellular response to stress;GO:0006508//proteolysis;GO:0009266//response to temperature stimulus
MA_177756g0010	sp|A5D7E2|TM9S4_BOVIN	Transmembrane 9 superfamily member 4 OS=Bos taurus GN=TM9SF4 PE=2 SV=2	PF02990.11	EMP70	2028	1591	91.22%	8.396830535	2805	91.52%	9.027812336	1231	91.47%	8.237160486	3031	91.42%	9.170155234	1861	91.22%	8.506831847	2776	91.22%	9.056401303	GO:0016021//integral to membrane;GO:0005768//endosome;GO:0009505//plant-type cell wall;GO:0005774//vacuolar membrane;GO:0005802//trans-Golgi network;GO:0005576//extracellular region;GO:0005794//Golgi apparatus;GO:0005634//nucleus;GO:0005886//plasma membrane	-	GO:0009086//methionine biosynthetic process;GO:0006882//cellular zinc ion homeostasis;GO:0000394//RNA splicing, via endonucleolytic cleavage and ligation;GO:0006878//cellular copper ion homeostasis
MA_118904g0010	UCPtaeda_isotig41885.g3437.t1	sp|Q9SY69|PPR29_ARATH	PF00637.15,PF01535.15,PF07719.12,PF10963.3,PF12854.2,PF13041.1,PF13176.1,PF13424.1,PF13428.1,PF13812.1	Clathrin,DUF2765,PPR,PPR_1,PPR_2,PPR_3,TPR_12,TPR_14,TPR_2,TPR_7	1665	1591	99.34%	8.396830535	2339	99.58%	8.765754652	1276	98.50%	8.288937396	2625	99.64%	8.962715607	1825	99.76%	8.4786579	2367	99.88%	8.826498333	-	-	-
MA_10433493g0010	sp|Q0CGL5|NACB_ASPTN	Nascent polypeptide-associated complex subunit beta OS=Aspergillus terreus (strain NIH 2624 / FGSC A1156) GN=egd1 PE=3 SV=1	PF00176.18,PF01849.13	NAC,SNF2_N	447	1589	99.55%	8.395016394	1721	99.55%	8.323220604	1297	97.99%	8.312478397	1423	99.78%	8.079565905	1600	99.55%	8.288888908	1954	99.55%	8.549933492	-	-	GO:0009651//response to salt stress
MA_10435561g0010	UniProt_ID	UniProt_annotation	Pfam_ID	Pfam_annotation	957	1588	99.69%	8.394108468	1551	98.96%	8.17321812	1242	99.58%	8.24998971	2027	99.69%	8.589825326	1303	99.37%	7.992756814	1294	99.48%	7.955528872	GO:0042651//thylakoid membrane;GO:0009507//chloroplast	GO:0050660//flavin adenine dinucleotide binding;GO:0005507//copper ion binding;GO:0050661//NADP binding;GO:0004324//ferredoxin-NADP+ reductase activity	GO:0015979//photosynthesis;GO:0022900//electron transport chain
MA_95955g0010	UniProt_ID	UniProt_annotation	Pfam_ID	Pfam_annotation	1524	1587	90.94%	8.39319997	1835	89.83%	8.415727538	1364	89.24%	8.385116253	1942	90.35%	8.52803801	1982	91.14%	8.597687097	1885	90.62%	8.498081058	GO:0005747//mitochondrial respiratory chain complex I	GO:0051287//NAD binding;GO:0051539//4 iron, 4 sulfur cluster binding;GO:0008137//NADH dehydrogenase (ubiquinone) activity;GO:0010181//FMN binding	GO:0006499//N-terminal protein myristoylation;GO:0051788//response to misfolded protein;GO:0009853//photorespiration;GO:0006120//mitochondrial electron transport, NADH to ubiquinone;GO:0000902//cell morphogenesis;GO:0080129//proteasome core complex assembly;GO:0006511//ubiquitin-dependent protein catabolic process;GO:0048193//Golgi vesicle transport;GO:0016049//cell growth
MA_12242g0010	UniProt_ID	UniProt_annotation	Pfam_ID	Pfam_annotation	1400	1585	99.64%	8.391381255	2629	99.79%	8.93434292	1561	99.43%	8.579676428	2440	99.64%	8.857300164	2173	99.50%	8.730386327	2209	99.57%	8.726853838	GO:0009505//plant-type cell wall;GO:0016023//cytoplasmic membrane-bounded vesicle;GO:0005576//extracellular region;GO:0009507//chloroplast;GO:0005773//vacuole;GO:0005783//endoplasmic reticulum;GO:0005886//plasma membrane	GO:0003756//protein disulfide isomerase activity;GO:0009055//electron carrier activity;GO:0015035//protein disulfide oxidoreductase activity	GO:0006662//glycerol ether metabolic process;GO:0034976//response to endoplasmic reticulum stress;GO:0006457//protein folding;GO:0045454//cell redox homeostasis;GO:0009408//response to heat;GO:0009627//systemic acquired resistance;GO:0009644//response to high light intensity;GO:0042542//response to hydrogen peroxide;GO:0006984//ER-nucleus signaling pathway
MA_10426049g0010	UniProt_ID	UniProt_annotation	Pfam_ID	Pfam_annotation	1908	1582	96.65%	8.388648877	377	92.98%	6.134102973	854	95.96%	7.709896255	454	94.18%	6.432475611	1160	95.96%	7.825112754	254	95.28%	5.608871469	GO:0009507//chloroplast	GO:0050897//cobalt ion binding;GO:0051287//NAD binding;GO:0016619//malate dehydrogenase (oxaloacetate-decarboxylating) activity;GO:0008270//zinc ion binding;GO:0004473//malate dehydrogenase (oxaloacetate-decarboxylating) (NADP+) activity;GO:0042803//protein homodimerization activity	GO:0006108//malate metabolic process;GO:0055114//oxidation-reduction process;GO:0051289//protein homotetramerization
MA_14389g0010	sp|P45816|SEC14_YARLI	SEC14 cytosolic factor OS=Yarrowia lipolytica (strain CLIB 122 / E 150) GN=SEC14 PE=3 SV=2	PF00650.15,PF03765.10,PF05335.8,PF13716.1	CRAL_TRIO,CRAL_TRIO_2,CRAL_TRIO_N,DUF745	1686	1581	96.26%	8.387736933	2111	96.14%	8.617822671	1339	96.80%	8.35843844	4029	97.15%	9.580724245	1745	96.32%	8.414006588	2284	96.26%	8.77501235	GO:0044444//cytoplasmic part;GO:0043231//intracellular membrane-bounded organelle	-	-
MA_19290g0010	UniProt_ID	UniProt_annotation	Pfam_ID	Pfam_annotation	1320	1581	99.77%	8.387736933	914	99.55%	7.410609499	1291	99.47%	8.305791502	1327	99.17%	7.978835273	1442	99.09%	8.13893755	927	99.85%	7.474553094	GO:0009507//chloroplast;GO:0005829//cytosol	GO:0004252//serine-type endopeptidase activity;GO:0070008//serine-type exopeptidase activity	GO:0048193//Golgi vesicle transport;GO:0030244//cellulose biosynthetic process;GO:0006508//proteolysis
MA_10431770g0010	sp|P54651|HSC90_DICDI	Heat shock cognate 90 kDa protein OS=Dictyostelium discoideum GN=hspD PE=1 SV=2	PF00183.13,PF02518.21,PF13589.1	HATPase_c,HATPase_c_3,HSP90	2409	1580	99.63%	8.386824413	2640	99.83%	8.940365565	1281	99.75%	8.294577337	2174	99.75%	8.690807121	1825	99.75%	8.4786579	3016	99.79%	9.17600949	GO:0005774//vacuolar membrane;GO:0009941//chloroplast envelope;GO:0005829//cytosol;GO:0009570//chloroplast stroma;GO:0005886//plasma membrane;GO:0005739//mitochondrion	GO:0051082//unfolded protein binding;GO:0005524//ATP binding	GO:0006457//protein folding;GO:0009414//response to water deprivation;GO:0009793//embryo development ending in seed dormancy;GO:0010157//response to chlorate;GO:0009651//response to salt stress;GO:0009658//chloroplast organization;GO:0009408//response to heat;GO:0009704//de-etiolation;GO:0045037//protein import into chloroplast stroma;GO:0048481//ovule development
MA_10433869g0010	sp|Q2V6J9|UFOG7_FRAAN	UDP-glucose flavonoid 3-O-glucosyltransferase 7 OS=Fragaria ananassa GN=GT7 PE=1 SV=1	PF00201.13	UDPGT	1677	1578	97.91%	8.384997638	169	87.54%	4.978911602	1376	98.09%	8.397748468	330	93.32%	5.972845589	2375	98.57%	8.858597438	91	67.62%	4.133049461	-	GO:0035251//UDP-glucosyltransferase activity	GO:0008152//metabolic process
MA_9777560g0010	UniProt_ID	UniProt_annotation	Pfam_ID	Pfam_annotation	957	1576	98.54%	8.383168548	1947	99.48%	8.501177752	1696	98.33%	8.699305288	894	99.06%	7.409276799	1712	99.58%	8.386470219	2418	99.37%	8.857246445	GO:0005634//nucleus	GO:0003676//nucleic acid binding;GO:0004535//poly(A)-specific ribonuclease activity	-
MA_52085g0010	sp|Q9SRT2|BH062_ARATH	Transcription factor bHLH62 OS=Arabidopsis thaliana GN=BHLH62 PE=2 SV=1	PF00010.21,PF02724.9	CDC45,HLH	1404	1576	99.43%	8.383168548	703	99.43%	7.032176752	1068	99.43%	8.032330766	607	99.79%	6.851079726	1444	99.79%	8.140936435	860	99%	7.366381005	-	-	-
MA_19953g0020	UniProt_ID	UniProt_annotation	Pfam_ID	Pfam_annotation	702	1574	97.29%	8.381337135	94	95.44%	4.136012563	1320	97.58%	8.33782816	164	94.44%	4.966282901	4226	97.58%	9.689829681	27	78.92%	2.398709336	GO:0048046//apoplast;GO:0005773//vacuole;GO:0005618//cell wall	-	GO:0031348//negative regulation of defense response;GO:0009615//response to virus;GO:0009595//detection of biotic stimulus;GO:0009867//jasmonic acid mediated signaling pathway;GO:0009697//salicylic acid biosynthetic process;GO:0035304//regulation of protein dephosphorylation;GO:0009862//systemic acquired resistance, salicylic acid mediated signaling pathway;GO:0006944//cellular membrane fusion;GO…
MA_92282g0010	sp|P51425|RL39_MAIZE	60S ribosomal protein L39 OS=Zea mays GN=RPL39 PE=3 SV=1	PF00832.15	Ribosomal_L39	239	1572	99.16%	8.379503395	2375	99.58%	8.78778563	1072	99.58%	8.037721506	1712	99.58%	8.3462274	1480	99.58%	8.176450722	2463	99.16%	8.883843379	GO:0022625//cytosolic large ribosomal subunit;GO:0005739//mitochondrion	GO:0003735//structural constituent of ribosome	GO:0006412//translation
MA_10426681g0010	UniProt_ID	UniProt_annotation	Pfam_ID	Pfam_annotation	744	1568	98.66%	8.375828907	1230	99.73%	7.838799081	1007	99.06%	7.947523697	1004	97.58%	7.576600976	1317	98.25%	8.008169193	758	99.60%	7.184354993	GO:0005773//vacuole;GO:0005886//plasma membrane;GO:0016021//integral to membrane;GO:0009507//chloroplast	GO:0005515//protein binding;GO:0015250//water channel activity	GO:0009269//response to desiccation;GO:0006833//water transport;GO:0006970//response to osmotic stress;GO:0080170//hydrogen peroxide transmembrane transport;GO:0009737//response to abscisic acid stimulus
MA_27352g0010	UniProt_ID	UniProt_annotation	Pfam_ID	Pfam_annotation	1095	1568	98.90%	8.375828907	1256	99.09%	7.868965095	1572	98.63%	8.589803875	1324	98.63%	7.975571256	2115	99.36%	8.691364917	1662	98.81%	8.316488248	GO:0009570//chloroplast stroma;GO:0005886//plasma membrane	GO:0004158//dihydroorotate oxidase activity;GO:0017113//dihydropyrimidine dehydrogenase (NADP+) activity	GO:0055114//oxidation-reduction process;GO:0006212//uracil catabolic process;GO:0006222//UMP biosynthetic process;GO:0006207//'de novo' pyrimidine base biosynthetic process;GO:0043562//cellular response to nitrogen levels
MA_10437205g0010	sp|P35135|UBC4_SOLLC	Ubiquitin-conjugating enzyme E2-17 kDa OS=Solanum lycopersicum PE=2 SV=1	PF00179.21,PF05743.8,PF05773.17,PF14461.1	Prok-E2_B,RWD,UEV,UQ_con	447	1567	98.21%	8.374908821	1632	99.11%	8.246637415	1550	99.11%	8.569477384	1698	99.11%	8.33438463	1809	99.11%	8.465957339	1316	99.11%	7.979841429	GO:0005737//cytoplasm;GO:0005886//plasma membrane;GO:0005634//nucleus	GO:0004842//ubiquitin-protein ligase activity	GO:0016567//protein ubiquitination;GO:0006511//ubiquitin-dependent protein catabolic process
MA_55585g0010	sp|Q9ZW96|LBD40_ARATH	LOB domain-containing protein 40 OS=Arabidopsis thaliana GN=LBD40 PE=2 SV=1	NA	NA	783	1566	99.36%	8.373988147	2896	99.62%	9.073865088	1482	99.23%	8.504775963	1998	99.36%	8.569040985	1642	99.49%	8.326259602	2580	99.62%	8.950784538	-	-	-
MA_101402g0010	UniProt_ID	UniProt_annotation	Pfam_ID	Pfam_annotation	1512	1564	99.67%	8.372145036	5231	99.67%	9.926779085	1268	99.40%	8.279867378	5782	99.87%	10.10181677	1458	99.40%	8.154851617	5002	99.60%	9.905783169	GO:0005739//mitochondrion;GO:0005774//vacuolar membrane;GO:0005576//extracellular region;GO:0009507//chloroplast;GO:0005783//endoplasmic reticulum;GO:0005794//Golgi apparatus	GO:0003756//protein disulfide isomerase activity	GO:0006979//response to oxidative stress;GO:0030244//cellulose biosynthetic process;GO:0006499//N-terminal protein myristoylation;GO:0048193//Golgi vesicle transport
MA_45897g0010	sp|P56331|IF1A_ONOVI	Eukaryotic translation initiation factor 1A OS=Onobrychis viciifolia PE=2 SV=2	PF01176.14	eIF-1a	438	1560	96.35%	8.368451735	800	96.80%	7.218527731	1361	94.98%	8.381940841	542	95.43%	6.687818454	1797	96.35%	8.456358002	965	97.26%	7.532482072	-	GO:0003743//translation initiation factor activity	GO:0006413//translational initiation
MA_469246g0010	sp|P86888|PMLN_PRUPE	Peamaclein OS=Prunus persica PE=1 SV=1	PF02704.9	GASA	516	1556	95.54%	8.364748954	4517	95.54%	9.715079025	1327	90.50%	8.345455719	858	87.79%	7.350013451	2331	83.33%	8.831624661	3747	95.16%	9.489062385	-	-	-
MA_9754703g0010	sp|Q8L7C9|GSTUK_ARATH	Glutathione S-transferase U20 OS=Arabidopsis thaliana GN=GSTU20 PE=1 SV=1	PF00043.20,PF02798.15,PF13409.1,PF13410.1,PF13417.1	GST_C,GST_C_2,GST_N,GST_N_2,GST_N_3	699	1555	98.86%	8.363821773	28	71.39%	2.406660153	1022	99.14%	7.968844702	115	94.99%	4.456088169	792	97.57%	7.274849071	37	84.12%	2.846168313	-	-	-
MA_123491g0010	UniProt_ID	UniProt_annotation	Pfam_ID	Pfam_annotation	768	1555	99.61%	8.363821773	2517	99.74%	8.871546202	1172	99.48%	8.166331781	1800	99.61%	8.418521011	1227	99.61%	7.906089256	1999	99.74%	8.582773188	GO:0005739//mitochondrion	-	GO:0006139//nucleobase, nucleoside, nucleotide and nucleic acid metabolic process
MA_10433492g0010	UniProt_ID	UniProt_annotation	Pfam_ID	Pfam_annotation	1464	1550	91.67%	8.359176904	3322	91.39%	9.271823623	1399	91.19%	8.421655345	2825	91.60%	9.068629601	2056	91.33%	8.650557303	3773	91.53%	9.499037181	GO:0005829//cytosol;GO:0005739//mitochondrion;GO:0009507//chloroplast	GO:0005507//copper ion binding;GO:0016847//1-aminocyclopropane-1-carboxylate synthase activity;GO:0004021//L-alanine:2-oxoglutarate aminotransferase activity;GO:0005524//ATP binding;GO:0030170//pyridoxal phosphate binding	GO:0001666//response to hypoxia;GO:0042218//1-aminocyclopropane-1-carboxylate biosynthetic process;GO:0019481//L-alanine catabolic process, by transamination;GO:0046686//response to cadmium ion
MA_545872g0010	UniProt_ID	UniProt_annotation	Pfam_ID	Pfam_annotation	303	1550	96.04%	8.359176904	1917	97.03%	8.478781001	1083	95.71%	8.052443012	1738	96.70%	8.367966479	1323	97.03%	8.014724426	1762	97.69%	8.400757165	GO:0005774//vacuolar membrane;GO:0048046//apoplast;GO:0009507//chloroplast;GO:0005794//Golgi apparatus;GO:0005777//peroxisome;GO:0005829//cytosol;GO:0009506//plasmodesma;GO:0005886//plasma membrane	GO:0004550//nucleoside diphosphate kinase activity;GO:0005524//ATP binding	GO:0006241//CTP biosynthetic process;GO:0009651//response to salt stress;GO:0006165//nucleoside diphosphate phosphorylation;GO:0006183//GTP biosynthetic process;GO:0006228//UTP biosynthetic process;GO:0046686//response to cadmium ion
MA_36839g0020	sp|O43347|MSI1H_HUMAN	RNA-binding protein Musashi homolog 1 OS=Homo sapiens GN=MSI1 PE=1 SV=1	PF00076.17,PF13893.1,PF14259.1	RRM_1,RRM_5,RRM_6	909	1539	99.45%	8.348905245	1673	99.67%	8.282422974	1471	99.23%	8.494031401	1404	99.45%	8.060180036	1884	99.67%	8.524548026	2019	99.78%	8.597132053	-	-	-
MA_118809g0010	sp|P51117|CFI1_VITVI	Chalcone--flavonone isomerase 1 OS=Vitis vinifera GN=CHI1 PE=2 SV=1	PF01874.11,PF02431.10,PF04348.8,PF04766.7,PF06855.7	Baculo_p26,Chalcone,CitG,DUF1250,LppC	1287	1538	99.61%	8.347967821	876	99.07%	7.34938042	1108	99.22%	8.085352629	648	99.46%	6.945301891	1346	99.69%	8.039580461	430	99.07%	6.36721905	-	GO:0016872//intramolecular lyase activity	-
MA_118630g0010	sp|Q9SK27|ENL1_ARATH	Early nodulin-like protein 1 OS=Arabidopsis thaliana GN=At2g25060 PE=1 SV=2	PF02298.12	Cu_bind_like	697	1535	99.86%	8.34515189	1249	99.71%	7.860905325	1012	99.86%	7.954665766	688	99.28%	7.031651971	1489	99.86%	8.185194355	1066	99.14%	7.676017873	GO:0046658//anchored to plasma membrane;GO:0009506//plasmodesma	GO:0005507//copper ion binding;GO:0009055//electron carrier activity	GO:0044763
MA_10432555g0010	UniProt_ID	UniProt_annotation	Pfam_ID	Pfam_annotation	1470	1534	99.80%	8.344212023	2225	99.66%	8.693683924	1255	99.80%	8.265005887	1954	99.25%	8.536922996	1426	99.80%	8.122845978	2111	99.93%	8.661402154	GO:0005576//extracellular region;GO:0005794//Golgi apparatus;GO:0005783//endoplasmic reticulum;GO:0005886//plasma membrane	GO:0008398//sterol 14-demethylase activity;GO:0009055//electron carrier activity;GO:0019825//oxygen binding;GO:0020037//heme binding;GO:0008168//methyltransferase activity;GO:0005506//iron ion binding	GO:0009086//methionine biosynthetic process;GO:0055114//oxidation-reduction process;GO:0032259//methylation;GO:0000394//RNA splicing, via endonucleolytic cleavage and ligation;GO:0019745//pentacyclic triterpenoid biosynthetic process;GO:0009793//embryo development ending in seed dormancy;GO:0016126//sterol biosynthetic process
MA_10431443g0010	UniProt_ID	UniProt_annotation	Pfam_ID	Pfam_annotation	468	1533	99.79%	8.343271544	2081	99.79%	8.597177982	1351	99.79%	8.37130537	1969	99.79%	8.547952829	1769	99.79%	8.433707993	2484	99.79%	8.896089449	GO:0005829//cytosol	GO:0046872//metal ion binding;GO:0004784//superoxide dismutase activity	GO:0042742//defense response to bacterium;GO:0046688//response to copper ion;GO:0000303//response to superoxide;GO:0010193//response to ozone;GO:0006801//superoxide metabolic process;GO:0010039//response to iron ion;GO:0009651//response to salt stress;GO:0055114//oxidation-reduction process
MA_1464g0010	UCPmenziesii_isotig11672.g2229.t1	sp|A5YVF1|SGS3_SOLLC	PF03468.9	XS	2364	1528	99.24%	8.33855993	1953	99.24%	8.505615679	1218	99.37%	8.221850109	1803	99.37%	8.420922835	1435	99.41%	8.131919562	2163	99.15%	8.696501028	GO:0005737//cytoplasm	-	-
MA_10434917g0010	sp|Q9SZX3|ASSY_ARATH	Argininosuccinate synthase, chloroplastic OS=Arabidopsis thaliana GN=At4g24830 PE=2 SV=3	PF00764.14	Arginosuc_synth	603	1525	99.34%	8.335725558	1145	99.34%	7.735531882	1095	98.34%	8.068333343	997	99.34%	7.566512158	1425	99.34%	8.12183427	1752	99.17%	8.392548351	GO:0009570//chloroplast stroma	GO:0005524//ATP binding;GO:0004055//argininosuccinate synthase activity	GO:0006526//arginine biosynthetic process
MA_8584g0010	sp|Q06364|PSMD3_DAUCA	Probable 26S proteasome non-ATPase regulatory subunit 3 OS=Daucus carota GN=21D7 PE=1 SV=2	PF01399.22,PF08375.6	PCI,Rpn3_C	1272	1525	94.34%	8.335725558	2287	94.34%	8.733326167	1296	94.18%	8.311366065	1771	94.42%	8.395094877	1814	94.26%	8.469938288	2454	94.18%	8.878563074	GO:0000502//proteasome complex;GO:0005886//plasma membrane	GO:0030234//enzyme regulator activity	GO:0042176//regulation of protein catabolic process;GO:0050790//regulation of catalytic activity
MA_124901g0010	sp|Q42262|RS3A2_ARATH	40S ribosomal protein S3a-2 OS=Arabidopsis thaliana GN=RPS3AB PE=2 SV=3	PF01015.13	Ribosomal_S3Ae	786	1521	99.75%	8.331937711	2210	99.49%	8.683927158	1091	99.49%	8.063055989	1952	99.49%	8.53544596	1564	99.49%	8.25606789	1980	99.75%	8.568998609	GO:0005730//nucleolus;GO:0022626//cytosolic ribosome;GO:0005886//plasma membrane;GO:0005618//cell wall;GO:0009507//chloroplast	GO:0003735//structural constituent of ribosome	GO:0006412//translation
MA_109548g0010	UniProt_ID	UniProt_annotation	Pfam_ID	Pfam_annotation	1578	1519	95.63%	8.330040052	1262	95.63%	7.875837811	1253	95.44%	8.262705855	1881	95.94%	8.482006701	2142	95.75%	8.709661435	1302	95.12%	7.96441728	GO:0016021//integral to membrane	GO:0020037//heme binding;GO:0005506//iron ion binding;GO:0009055//electron carrier activity;GO:0016711//flavonoid 3'-monooxygenase activity	GO:0055114//oxidation-reduction process
MA_96120g0010	UniProt_ID	UniProt_annotation	Pfam_ID	Pfam_annotation	1416	1514	97.60%	8.325284956	889	95.41%	7.370620934	1693	98.66%	8.696751845	859	95.76%	7.351692957	1584	98.59%	8.274393891	1120	97.53%	7.747276556	GO:0016023//cytoplasmic membrane-bounded vesicle	GO:0004180//carboxypeptidase activity	-
MA_10428446g0010	sp|P46639|KNAT1_ARATH	Homeobox protein knotted-1-like 1 OS=Arabidopsis thaliana GN=KNAT1 PE=1 SV=1	PF00046.24,PF03789.8,PF03790.8,PF03791.8,PF05920.6	ELK,Homeobox,Homeobox_KN,KNOX1,KNOX2	1323	1511	99.62%	8.322424357	177	96.90%	5.045445353	1500	98.72%	8.522187177	302	97.96%	5.845130459	1815	98.94%	8.470733161	378	98.79%	6.181499113	GO:0005634//nucleus	GO:0003677//DNA binding	-
MA_10429805g0030	sp|Q9FLF0|RS92_ARATH	40S ribosomal protein S9-2 OS=Arabidopsis thaliana GN=RPS9C PE=2 SV=1	PF00163.14,PF01479.20	Ribosomal_S4,S4	594	1507	94.28%	8.31860138	3570	94.78%	9.375680542	1157	92.76%	8.147756052	2749	94.11%	9.029292698	1759	94.61%	8.425531745	3387	93.77%	9.343354854	GO:0005730//nucleolus;GO:0022626//cytosolic ribosome;GO:0005886//plasma membrane;GO:0005618//cell wall;GO:0015935//small ribosomal subunit;GO:0009507//chloroplast	GO:0003735//structural constituent of ribosome;GO:0019843//rRNA binding	GO:0006412//translation
MA_119894g0010	UniProt_ID	UniProt_annotation	Pfam_ID	Pfam_annotation	411	1505	99.03%	8.316686086	2997	98.78%	9.123314177	1034	97.57%	7.985677504	2767	98.78%	9.038706729	1488	97.81%	8.184225453	3232	98.78%	9.275784277	GO:0005730//nucleolus;GO:0005886//plasma membrane;GO:0005618//cell wall;GO:0022627//cytosolic small ribosomal subunit;GO:0009507//chloroplast	GO:0003735//structural constituent of ribosome;GO:0000166//nucleotide binding	GO:0006412//translation
MA_98236g0010	sp|O04203|HSPR2_ARATH	Nematode resistance protein-like HSPRO2 OS=Arabidopsis thaliana GN=HSPRO2 PE=1 SV=1	PF07014.7,PF07231.7	Hs1pro-1_C,Hs1pro-1_N	1257	1501	96.26%	8.312847853	1609	96.42%	8.226167	1429	96.50%	8.452254478	1107	95.94%	7.717430111	1836	96.42%	8.487325127	2266	96.42%	8.763600068	-	-	-
MA_4137775g0010	UniProt_ID	UniProt_annotation	Pfam_ID	Pfam_annotation	1230	1499	99.92%	8.3109249	2541	99.92%	8.885234654	1156	99.84%	8.146509124	2517	99.92%	8.90211519	1593	99.35%	8.28256525	2111	99.92%	8.661402154	GO:0005747//mitochondrial respiratory chain complex I;GO:0009507//chloroplast;GO:0048046//apoplast	GO:0005507//copper ion binding;GO:0008270//zinc ion binding;GO:0050897//cobalt ion binding;GO:0005524//ATP binding;GO:0050660//flavin adenine dinucleotide binding;GO:0004148//dihydrolipoyl dehydrogenase activity	GO:0055114//oxidation-reduction process;GO:0009416//response to light stimulus;GO:0045454//cell redox homeostasis;GO:0046686//response to cadmium ion
MA_141445g0010	UniProt_ID	UniProt_annotation	Pfam_ID	Pfam_annotation	1338	1497	82.29%	8.308999381	942	81.69%	7.454118947	1363	81.99%	8.384058559	795	81.24%	7.240057247	2147	82.51%	8.713024362	1116	82.29%	7.742117158	-	GO:0047918//GDP-mannose 3,5-epimerase activity;GO:0050662//coenzyme binding;GO:0000166//nucleotide binding	GO:0044237//cellular metabolic process
MA_121856g0010	UniProt_ID	UniProt_annotation	Pfam_ID	Pfam_annotation	2412	1493	87.77%	8.305140615	5631	87.89%	10.03307367	1414	87.85%	8.437036035	6041	87.81%	10.1650302	1879	87.85%	8.520715147	5021	87.89%	9.911252291	GO:0005739//mitochondrion;GO:0009941//chloroplast envelope;GO:0009705//plant-type vacuole membrane;GO:0010008//endosome membrane;GO:0005886//plasma membrane	GO:0004427//inorganic diphosphatase activity;GO:0032440//2-alkenal reductase activity;GO:0009678//hydrogen-translocating pyrophosphatase activity	GO:0055114//oxidation-reduction process;GO:0009414//response to water deprivation;GO:0009651//response to salt stress;GO:0009926//auxin polar transport;GO:0048366//leaf development;GO:0015992//proton transport
MA_72639g0010	sp|Q9XI36|MBD10_ARATH	Methyl-CpG-binding domain-containing protein 10 OS=Arabidopsis thaliana GN=MBD10 PE=1 SV=1	PF01429.14	MBD	1233	1486	99.76%	8.298362841	2428	99.84%	8.81961991	988	98.22%	7.920056729	1849	99.11%	8.457258712	1176	98.86%	7.844867552	2120	99.76%	8.66753839	-	-	-
MA_698119g0010	NA	NA	PF00582.21	Usp	303	1479	95.38%	8.291553074	1573	95.38%	8.193531602	1105	95.38%	8.081442884	1302	95.38%	7.951406784	1373	95.05%	8.068223142	1347	95.71%	8.01341918	GO:0009506//plasmodesma;GO:0005737//cytoplasm;GO:0005886//plasma membrane	-	GO:0009409//response to cold
MA_15943g0010	sp|Q5EA79|GALM_BOVIN	Aldose 1-epimerase OS=Bos taurus GN=GALM PE=2 SV=1	PF01263.15	Aldose_epim	1086	1479	99.72%	8.291553074	5275	99.26%	9.938862259	1857	96.22%	8.830106069	6172	99.54%	10.19597834	2593	99.54%	8.985266601	3082	99.45%	9.207234802	-	GO:0016853//isomerase activity	GO:0005975//carbohydrate metabolic process
MA_141447g0010	NA	NA	PF04774.10,PF09598.5	HABP4_PAI-RBP1,Stm1_N	1184	1477	99.66%	8.289601508	2079	99.07%	8.595791108	1018	99.58%	7.963189839	1803	99.58%	8.420922835	1320	99.32%	8.011450533	2689	99.58%	9.010471896	GO:0044464//cell part	-	-
MA_20157g0020	sp|P49098|CYB5_TOBAC	Cytochrome b5 OS=Nicotiana tabacum PE=2 SV=1	PF00173.23	Cyt-b5	453	1476	99.56%	8.288624734	713	97.79%	7.052539758	1124	99.56%	8.106027519	354	96.47%	6.073980944	892	96.47%	7.446290305	412	96.47%	6.305599932	-	GO:0020037//heme binding;GO:0046872//metal ion binding	-
MA_20325g0010	sp|P58223|Y4837_ARATH	KH domain-containing protein At4g18375 OS=Arabidopsis thaliana GN=At4g18375 PE=2 SV=1	PF00013.24,PF07650.12,PF13014.1,PF13083.1,PF13184.1	KH_1,KH_2,KH_3,KH_4,KH_5	2157	1472	95.78%	8.284711012	1923	95.69%	8.483288253	1189	95.32%	8.18709913	1911	95.64%	8.504828612	1874	95.73%	8.516872057	2120	95.46%	8.66753839	-	-	-
MA_167441g0010	sp|Q5R4Y2|RANB3_PONAB	Ran-binding protein 3 OS=Pongo abelii GN=RANBP3 PE=2 SV=1	PF00638.13,PF08911.6	NUP50,Ran_BP1	1410	1467	99.36%	8.279803881	2458	99.79%	8.837332779	1243	98.72%	8.251150366	1593	98.79%	8.242322431	1469	99.08%	8.16569159	2146	99.57%	8.68512008	GO:0005829//cytosol	GO:0005515//protein binding	-
MA_30699g0010	UniProt_ID	UniProt_annotation	Pfam_ID	Pfam_annotation	588	1467	87.93%	8.279803881	1112	87.59%	7.69335976	1137	88.27%	8.122610404	1068	87.93%	7.66571032	1551	87.59%	8.244029928	1267	87.59%	7.925119654	GO:0000421//autophagic vacuole membrane;GO:0033110//CVT vesicle membrane;GO:0005874//microtubule	GO:0004519//endonuclease activity;GO:0003676//nucleic acid binding	GO:0006914//autophagy;GO:0015031//protein transport
MA_10427237g0010	NA	NA	NA	NA	987	1463	99.59%	8.275866123	1715	98.38%	8.318183549	1679	99.09%	8.684775654	701	98.99%	7.058638421	2604	99.59%	8.991372668	3227	99.59%	9.273551003	-	-	-
MA_3390g0010	UniProt_ID	UniProt_annotation	Pfam_ID	Pfam_annotation	489	1462	82%	8.274880002	2001	82.62%	8.540636039	1160	82.62%	8.151490381	1389	82.41%	8.044689246	1482	82.21%	8.178398336	2241	82%	8.747598407	GO:0005794//Golgi apparatus;GO:0022625//cytosolic large ribosomal subunit	GO:0003735//structural constituent of ribosome	GO:0042254//ribosome biogenesis;GO:0001510//RNA methylation;GO:0006412//translation
MA_10429869g0010	UniProt_ID	UniProt_annotation	Pfam_ID	Pfam_annotation	717	1461	85.63%	8.273893207	2529	85.77%	8.878406663	1190	85.50%	8.188311479	2291	85.50%	8.766415698	1461	85.22%	8.15781606	2086	85.50%	8.644218828	GO:0016023//cytoplasmic membrane-bounded vesicle;GO:0009507//chloroplast;GO:0005794//Golgi apparatus;GO:0005829//cytosol;GO:0005783//endoplasmic reticulum;GO:0005886//plasma membrane	GO:0005525//GTP binding;GO:0005215//transporter activity	GO:0051788//response to misfolded protein;GO:0009853//photorespiration;GO:0006833//water transport;GO:0006623//protein targeting to vacuole;GO:0009651//response to salt stress;GO:0000902//cell morphogenesis;GO:0007033//vacuole organization;GO:0080129//proteasome core complex assembly;GO:0006972//hyperosmotic response;GO:0006511//ubiquitin-dependent protein catabolic process;GO:0007030//Golgi orga…
MA_500183g0010	sp|P23444|H1_MAIZE	Histone H1 OS=Zea mays PE=2 SV=2	PF00538.14	Linker_histone	585	1459	99.83%	8.271917588	1804	99.83%	8.391153567	888	99.66%	7.76618754	1187	99.32%	7.818050925	1234	99.83%	7.914293068	1554	99.15%	8.219584524	-	-	-
MA_10431920g0010	NA	NA	PF07939.6	DUF1685	654	1457	98.78%	8.269939261	663	98.93%	6.947722794	1620	98.78%	8.633182879	1252	99.39%	7.894934015	1446	98.62%	8.142932554	705	98.78%	7.079851895	-	-	GO:0010286//heat acclimation
MA_10432535g0010	sp|P35683|IF4A1_ORYSJ	Eukaryotic initiation factor 4A-1 OS=Oryza sativa subsp. japonica GN=Os06g0701100 PE=2 SV=2	PF00270.24,PF00271.26,PF04851.10,PF13245.1,PF13401.1	AAA_19,AAA_22,DEAD,Helicase_C,ResIII	1185	1453	98.06%	8.265974449	2117	98.40%	8.621916393	1418	98.40%	8.441110009	2104	98.57%	8.643600921	1914	98.40%	8.547333891	1779	98.65%	8.41460584	GO:0005829//cytosol;GO:0005730//nucleolus;GO:0009505//plant-type cell wall;GO:0005886//plasma membrane	GO:0003743//translation initiation factor activity;GO:0008026//ATP-dependent helicase activity;GO:0005524//ATP binding	GO:0006413//translational initiation;GO:0046686//response to cadmium ion
MA_94070g0010	NA	NA	PF04674.7	Phi_1	1020	1450	98.24%	8.262993673	45	73.14%	3.081564779	1625	98.82%	8.637627414	53	83.24%	3.345806114	1532	99.31%	8.226253305	95	87.45%	4.194778451	-	-	-
MA_10433318g0010	UniProt_ID	UniProt_annotation	Pfam_ID	Pfam_annotation	207	1449	99.03%	8.261998711	1422	99.03%	8.047983076	793	99.03%	7.603045987	1311	99.03%	7.961341219	1494	99.03%	8.190029128	1423	99.03%	8.0925764	GO:0005730//nucleolus;GO:0022625//cytosolic large ribosomal subunit	GO:0003735//structural constituent of ribosome	GO:0042254//ribosome biogenesis;GO:0006412//translation
MA_119486g0010	sp|Q5JK68|CDKC2_ORYSJ	Cyclin-dependent kinase C-2 OS=Oryza sativa subsp. japonica GN=CDKC-2 PE=2 SV=1	PF00069.20,PF07714.12	Pkinase,Pkinase_Tyr	1686	1448	99.47%	8.261003062	1295	99.17%	7.913063439	1402	99.29%	8.424744629	1370	98.99%	8.02482574	1577	99.11%	8.268006236	1851	99.58%	8.471828457	GO:0005829//cytosol;GO:0016604//nuclear body	GO:0008353//RNA polymerase II carboxy-terminal domain kinase activity;GO:0005524//ATP binding;GO:0004693//cyclin-dependent protein kinase activity	GO:0009615//response to virus;GO:0006468//protein phosphorylation;GO:0048440//carpel development;GO:0007049//cell cycle;GO:0050792//regulation of viral reproduction;GO:0048366//leaf development;GO:0006397//mRNA processing
MA_10436304g0020	NA	NA	PF06886.6	TPX2	2388	1447	84.17%	8.260006726	2068	88.40%	8.588139381	1260	87.81%	8.270739977	1864	89.57%	8.468912209	1432	90.12%	8.12890137	2367	89.49%	8.826498333	-	-	-
MA_10427678g0010	UniProt_ID	UniProt_annotation	Pfam_ID	Pfam_annotation	2001	1444	89.76%	8.257013582	1862	90.15%	8.436794849	1062	90.15%	8.0242067	1528	89.91%	8.182239964	2152	90.30%	8.716379469	2397	90.20%	8.844664723	GO:0016020//membrane;GO:0005634//nucleus;GO:0009536//plastid	-	GO:0009827//plant-type cell wall modification;GO:0009860//pollen tube growth
MA_90790g0010	NA	NA	PF05564.7	Auxin_repressed	465	1442	99.57%	8.255014697	486	99.14%	6.500066134	1541	99.57%	8.561078748	314	99.57%	5.901255334	1822	99.57%	8.476285046	1699	99.57%	8.348244269	-	-	-
MA_10428060g0020	NA	NA	PF04774.10	HABP4_PAI-RBP1	1071	1442	96.45%	8.255014697	2426	98.13%	8.818431284	846	93.74%	7.696325832	2677	97.57%	8.991009987	1128	97.48%	7.78477265	2630	97.76%	8.978470957	-	-	-
MA_792979g0010	UniProt_ID	UniProt_annotation	Pfam_ID	Pfam_annotation	894	1441	96.31%	8.254014214	2	10.96%	-1.104301766	817	96.64%	7.646034494	5	24.38%	0.063770746	1673	96.31%	8.353234782	3	16.44%	-0.575295455	-	GO:0016491//oxidoreductase activity;GO:0005488//binding	-
MA_3688g0010	sp|Q00466|HAT7_ARATH	Homeobox-leucine zipper protein HAT7 OS=Arabidopsis thaliana GN=HAT7 PE=2 SV=4	PF00046.24,PF02183.13,PF05920.6,PF06156.8	DUF972,HALZ,Homeobox,Homeobox_KN	930	1437	99.25%	8.250005334	94	93.87%	4.136012563	1197	99.78%	8.196769514	73	89.35%	3.804011472	1526	99.78%	8.220593821	100	86.13%	4.268401314	GO:0005634//nucleus	GO:0003700//sequence-specific DNA binding transcription factor activity;GO:0000976//transcription regulatory region sequence-specific DNA binding	GO:0006355//regulation of transcription, DNA-dependent
MA_10426365g0010	sp|Q84K00|NAC78_ARATH	NAC domain-containing protein 78 OS=Arabidopsis thaliana GN=NAC078 PE=2 SV=2	PF02365.10	NAM	2133	1436	99.20%	8.249001371	1141	98.31%	7.730485283	1208	98.64%	8.209961331	685	97.84%	7.025351983	1894	98.83%	8.532183371	1024	98.59%	7.618053892	-	GO:0003677//DNA binding	GO:0006355//regulation of transcription, DNA-dependent
MA_10436646g0010	sp|A2Y3Q5|HEMH_ORYSI	Ferrochelatase-2, chloroplastic OS=Oryza sativa subsp. indica GN=HEMH PE=2 SV=2	PF00762.14	Ferrochelatase	1008	1433	93.06%	8.245985282	799	92.76%	7.216724362	1240	92.46%	8.247665594	973	92.86%	7.531376296	1585	92.76%	8.275304109	807	93.15%	7.274668072	GO:0009507//chloroplast	GO:0004325//ferrochelatase activity	GO:0006783//heme biosynthetic process
MA_63321g0010	sp|Q08298|RD22_ARATH	Dehydration-responsive protein RD22 OS=Arabidopsis thaliana GN=RD22 PE=2 SV=1	PF03181.10	BURP	1023	1432	94.53%	8.244978517	181	94.62%	5.077595877	1000	94.92%	7.937465026	112	93.65%	4.418120318	1453	94.33%	8.149897303	223	91.79%	5.421480644	-	-	-
MA_537118g0010	sp|Q9M2S4|LRKS4_ARATH	L-type lectin-domain containing receptor kinase S.4 OS=Arabidopsis thaliana GN=LECRKS4 PE=1 SV=1	PF00139.14	Lectin_legB	1101	1430	99.73%	8.242962875	1299	99.82%	7.917511057	1221	99.73%	8.225397722	894	99.82%	7.409276799	1454	99.55%	8.150889528	1311	99.73%	7.974351715	-	-	-
MA_98095g0010	sp|Q1PFE1|AIL1_ARATH	AP2-like ethylene-responsive transcription factor AIL1 OS=Arabidopsis thaliana GN=AIL1 PE=2 SV=1	PF00847.15	AP2	2457	1430	99.43%	8.242962875	103	69.35%	4.267257096	1008	97.76%	7.948954942	60	56.04%	3.523202364	1803	99.67%	8.461165654	161	89.34%	4.952739977	-	-	-
MA_663956g0010	sp|Q9FFY3|VAS_ARATH	Lipid transfer-like protein VAS OS=Arabidopsis thaliana GN=VAS PE=2 SV=1	PF00234.17,PF14368.1	LTP_2,Tryp_alpha_amyl	597	1429	98.99%	8.241953998	836	98.66%	7.281991869	1387	99.66%	8.40923163	507	96.31%	6.591603139	1173	97.99%	7.841184073	631	97.99%	6.919988546	-	GO:0004672//protein kinase activity	-
MA_11189g0010	UniProt_ID	UniProt_annotation	Pfam_ID	Pfam_annotation	663	1428	89.44%	8.240944414	1140	88.39%	7.72922087	1309	89.29%	8.325759918	917	88.24%	7.445903475	1625	89.29%	8.311249787	1082	88.69%	7.697500932	GO:0005840//ribosome;GO:0005634//nucleus	GO:0003735//structural constituent of ribosome	GO:0000398//nuclear mRNA splicing, via spliceosome;GO:0042254//ribosome biogenesis;GO:0051604//protein maturation;GO:0006412//translation
MA_11149g0010	UniProt_ID	UniProt_annotation	Pfam_ID	Pfam_annotation	630	1423	99.37%	8.235885871	1704	99.37%	8.308903023	1317	99.68%	8.33454682	855	92.06%	7.344963172	1687	99.84%	8.365253733	1217	99.37%	7.86705568	GO:0005829//cytosol;GO:0009536//plastid;GO:0005886//plasma membrane	-	GO:0006950//response to stress
MA_15211g0010	UniProt_ID	UniProt_annotation	Pfam_ID	Pfam_annotation	465	1422	99.78%	8.23487203	1237	99.57%	7.846982949	1141	99.57%	8.127674718	1030	99.57%	7.613467917	1521	99.35%	8.215860565	1069	99.78%	7.68007039	GO:0005829//cytosol;GO:0005634//nucleus;GO:0005886//plasma membrane	GO:0005509//calcium ion binding;GO:0005515//protein binding	GO:0010099//regulation of photomorphogenesis;GO:0006084//acetyl-CoA metabolic process;GO:0005513//detection of calcium ion;GO:0019722//calcium-mediated signaling;GO:0009612//response to mechanical stimulus
MA_75004g0010	sp|Q9LW00|MBD11_ARATH	Methyl-CpG-binding domain-containing protein 11 OS=Arabidopsis thaliana GN=MBD11 PE=1 SV=1	PF01429.14	MBD	972	1415	98.35%	8.227755127	1056	99.90%	7.618847191	634	99.90%	7.280435928	778	99.69%	7.208892356	985	99.69%	7.589294008	1760	99.69%	8.399119134	GO:0044424//intracellular part	-	-
MA_10430792g0010	sp|Q9M352|RL362_ARATH	60S ribosomal protein L36-2 OS=Arabidopsis thaliana GN=RPL36B PE=2 SV=1	PF01158.13,PF04011.7,PF11418.3	LemA,Ribosomal_L36e,Scaffolding_pro	333	1415	99.40%	8.227755127	2330	99.40%	8.760193936	921	99.10%	7.818799929	1520	99.40%	8.174669228	1065	99.40%	7.701896824	2216	99.10%	8.73141727	GO:0005886//plasma membrane;GO:0022625//cytosolic large ribosomal subunit	GO:0003735//structural constituent of ribosome	GO:0006412//translation
MA_6183884g0010	NA	NA	PF04674.7	Phi_1	333	1414	99.40%	8.226735554	426	99.40%	6.31017207	1234	99.70%	8.240670695	317	99.40%	5.914951909	1092	99.40%	7.737999511	212	97.30%	5.348668654	GO:0005576//extracellular region;GO:0009506//plasmodesma;GO:0009505//plant-type cell wall	-	GO:0080167//response to karrikin;GO:0007020//microtubule nucleation
MA_121578g0010	sp|Q38914|ANT_ARATH	AP2-like ethylene-responsive transcription factor ANT OS=Arabidopsis thaliana GN=ANT PE=1 SV=2	PF00847.15	AP2	1908	1410	99.95%	8.222650044	1140	99.53%	7.72922087	1158	99.79%	8.149001903	523	99.69%	6.636384854	1542	99.90%	8.23563672	1001	99.32%	7.585296328	-	-	-
MA_1420253g0010	UniProt_ID	UniProt_annotation	Pfam_ID	Pfam_annotation	236	1408	97.46%	8.220602941	1242	98.31%	7.852800275	1397	98.31%	8.419592141	982	98.31%	7.544652724	1786	98.31%	8.447502145	1082	98.31%	7.697500932	-	-	GO:0009751//response to salicylic acid stimulus;GO:0007568//aging
MA_803464g0010	UniProt_ID	UniProt_annotation	Pfam_ID	Pfam_annotation	895	1408	99.44%	8.220602941	1021	99.44%	7.570243628	1244	99.22%	8.252310089	1067	98.88%	7.664359482	1805	99.55%	8.462764651	1077	98.88%	7.690821777	-	GO:0008430//selenium binding	GO:0046686//response to cadmium ion;GO:0010197//polar nucleus fusion;GO:0071291//cellular response to selenium ion;GO:0042542//response to hydrogen peroxide;GO:0000103//sulfate assimilation
MA_81112g0010	UniProt_ID	UniProt_annotation	Pfam_ID	Pfam_annotation	1890	1407	93.92%	8.2195783	1330	94.18%	7.951522934	1192	93.76%	8.190733125	2284	94.55%	8.762001854	1572	94.07%	8.263426248	1420	94.18%	8.089532739	-	GO:0004489//methylenetetrahydrofolate reductase (NADPH) activity	GO:0035999;GO:0055114//oxidation-reduction process;GO:0006555//methionine metabolic process
MA_10436707g0010	UniProt_ID	UniProt_annotation	Pfam_ID	Pfam_annotation	1827	1406	98.08%	8.21855293	643	94.03%	6.903566477	1164	97.87%	8.156454498	1014	96.11%	7.590892277	1546	97.15%	8.239373065	736	95.62%	7.141891338	GO:0009505//plant-type cell wall;GO:0009507//chloroplast;GO:0048046//apoplast	GO:0009044//xylan 1,4-beta-xylosidase activity;GO:0046556//alpha-N-arabinofuranosidase activity;GO:0030246//carbohydrate binding;GO:0004558//alpha-glucosidase activity	GO:0010411//xyloglucan metabolic process;GO:0046686//response to cadmium ion;GO:0045493//xylan catabolic process
MA_10430999g0010	sp|Q54ZW0|PHG1B_DICDI	Putative phagocytic receptor 1b OS=Dictyostelium discoideum GN=phg1b PE=2 SV=1	PF02990.11,PF13273.1	DUF4064,EMP70	1638	1405	98.72%	8.217526831	2684	98.72%	8.964207828	1276	98.60%	8.288937396	3200	98.66%	9.24842072	1576	98.72%	8.267091401	2430	98.72%	8.864387041	GO:0005802//trans-Golgi network;GO:0016021//integral to membrane;GO:0005794//Golgi apparatus;GO:0005768//endosome	-	GO:0006810//transport
MA_10428225g0010	sp|P30079|CHSY_PINSY	Chalcone synthase OS=Pinus sylvestris GN=CHS PE=3 SV=1	PF00195.14	Chal_sti_synt_N	560	1401	97.14%	8.213415122	1682	96.79%	8.290160928	1385	96.96%	8.407150569	696	96.79%	7.04831867	1583	97.32%	8.273483098	725	97.14%	7.120181427	-	-	-
MA_53004g0010	sp|Q9SLH0|EIL1_ARATH	ETHYLENE INSENSITIVE 3-like 1 protein OS=Arabidopsis thaliana GN=EIL1 PE=1 SV=1	PF04873.8	EIN3	1932	1398	99.79%	8.210323631	1054	99.90%	7.616113519	1274	99.69%	8.286675232	959	99.90%	7.510478123	1826	99.95%	8.479447985	1102	99.90%	7.723912563	-	-	-
MA_74605g0010	UniProt_ID	UniProt_annotation	Pfam_ID	Pfam_annotation	2382	1396	95.34%	8.208258951	3056	96.39%	9.151434991	1266	94.88%	8.277590935	3895	96.47%	9.531931927	1693	96.47%	8.370374218	3270	96.73%	9.292645122	GO:0005829//cytosol;GO:0005635//nuclear envelope;GO:0009506//plasmodesma;GO:0005783//endoplasmic reticulum	GO:0003676//nucleic acid binding	GO:0009306//protein secretion;GO:0006007//glucose catabolic process;GO:0009651//response to salt stress;GO:0009845//seed germination;GO:0046686//response to cadmium ion;GO:0009686//gibberellin biosynthetic process
MA_12604g0010	UCPmenziesii_isotig20469.g2252.t1	sp|P58223|Y4837_ARATH	PF00013.24,PF00936.14,PF07650.12,PF13014.1,PF13083.1,PF13184.1	BMC,KH_1,KH_2,KH_3,KH_4,KH_5	1699	1393	99.12%	8.20515638	1786	99.35%	8.376690337	1207	98.88%	8.208767047	1835	99.23%	8.446296526	1684	99.12%	8.36268666	1885	98.94%	8.498081058	-	-	-
MA_8524117g0010	NA	NA	NA	NA	759	1393	96.05%	8.20515638	299	95.78%	5.800182332	959	97.76%	7.87709857	318	89.72%	5.919488689	1305	97.89%	7.994968689	222	93.02%	5.415011148	-	-	-
MA_14581g0010	UniProt_ID	UniProt_annotation	Pfam_ID	Pfam_annotation	2886	1391	99.06%	8.203084286	1123	97.99%	7.707554548	1220	98.37%	8.224216153	1845	98.86%	8.454135149	1461	98.82%	8.15781606	1208	97.75%	7.85635138	-	GO:0030170//pyridoxal phosphate binding;GO:0008184//glycogen phosphorylase activity	GO:0005975//carbohydrate metabolic process
MA_15064g0010	UCPtaeda_isotig28067.g1658.t1	sp|Q9LSS5|ICR3_ARATH	PF05701.6	DUF827	2127	1389	97.88%	8.201009212	1140	99.76%	7.72922087	1022	98.87%	7.968844702	1970	99.67%	8.548685161	1309	99.72%	7.999382291	1305	98.97%	7.967736365	-	-	-
MA_21726g0010	sp|Q9FGZ9|UBL5_ARATH	Ubiquitin-like protein 5 OS=Arabidopsis thaliana GN=UBL5 PE=1 SV=1	PF00240.18,PF11976.3	Rad60-SLD,ubiquitin	222	1388	99.10%	8.199970555	594	99.10%	6.789303139	871	98.20%	7.738316428	479	98.20%	6.509726132	943	99.10%	7.526460654	423	97.75%	6.343567782	-	-	-
MA_100776g0010	sp|Q552J0|TCPQ_DICDI	T-complex protein 1 subunit theta OS=Dictyostelium discoideum GN=cct8 PE=3 SV=1	PF00118.19	Cpn60_TCP1	1635	1388	99.63%	8.199970555	2097	99.69%	8.608225234	1048	99.57%	8.00507072	1481	99.76%	8.137182038	1625	99.69%	8.311249787	2070	99.88%	8.63311311	GO:0005737//cytoplasm;GO:0016020//membrane	GO:0005524//ATP binding;GO:0051082//unfolded protein binding	GO:0006457//protein folding
MA_762051g0010	sp|P24805|TSJT1_TOBAC	Stem-specific protein TSJT1 OS=Nicotiana tabacum GN=TSJT1 PE=2 SV=1	PF00310.16,PF12481.3,PF13522.1,PF13537.1	DUF3700,GATase_2,GATase_6,GATase_7	759	1383	98.68%	8.194766022	885	98.42%	7.364118636	1254	98.95%	8.263856329	804	98.81%	7.256287738	1699	98.81%	8.375476593	1349	98.02%	8.015558884	GO:0005737//cytoplasm;GO:0005886//plasma membrane	-	GO:0009733//response to auxin stimulus;GO:0010044//response to aluminum ion
MA_10430161g0010	UniProt_ID	UniProt_annotation	Pfam_ID	Pfam_annotation	939	1378	81.90%	8.189542645	1068	82.32%	7.635141331	1006	82.32%	7.946091031	972	81.90%	7.529893567	1330	82.32%	8.022334741	1088	82.11%	7.705475315	GO:0005739//mitochondrion;GO:0009941//chloroplast envelope;GO:0009535//chloroplast thylakoid membrane;GO:0009570//chloroplast stroma;GO:0048046//apoplast	GO:0005507//copper ion binding;GO:0005524//ATP binding	GO:0006457//protein folding;GO:0009409//response to cold;GO:0046686//response to cadmium ion
MA_10427039g0010	UniProt_ID	UniProt_annotation	Pfam_ID	Pfam_annotation	2883	1377	99.20%	8.188495696	1670	97.68%	8.279834406	1027	98.89%	7.975882252	1898	99.24%	8.494983411	1522	99.10%	8.216808459	1647	99.45%	8.303412372	GO:0031897//Tic complex;GO:0005618//cell wall;GO:0005829//cytosol;GO:0009570//chloroplast stroma;GO:0009535//chloroplast thylakoid membrane;GO:0005739//mitochondrion	GO:0004176//ATP-dependent peptidase activity;GO:0003677//DNA binding;GO:0004518//nuclease activity;GO:0005524//ATP binding	GO:0042744//hydrogen peroxide catabolic process;GO:0009902//chloroplast relocation;GO:0006289//nucleotide-excision repair;GO:0010304//PSII associated light-harvesting complex II catabolic process;GO:0034660//ncRNA metabolic process;GO:0006508//proteolysis;GO:0042793//transcription from plastid promoter;GO:0045037//protein import into chloroplast stroma;GO:0010380//regulation of chlorophyll biosyn…
MA_94233g0010	UniProt_ID	UniProt_annotation	Pfam_ID	Pfam_annotation	1005	1376	78.81%	8.187447988	1321	84.18%	7.941730848	1035	83.48%	7.987071412	1127	83.88%	7.743250845	1219	84.18%	7.896655989	1272	83.68%	7.930799564	GO:0022626//cytosolic ribosome;GO:0019773//proteasome core complex, alpha-subunit complex;GO:0005886//plasma membrane;GO:0005634//nucleus	GO:0004298//threonine-type endopeptidase activity	GO:0046686//response to cadmium ion;GO:0006511//ubiquitin-dependent protein catabolic process
MA_64117g0010	UniProt_ID	UniProt_annotation	Pfam_ID	Pfam_annotation	3012	1369	99.80%	8.180092644	6118	99.87%	10.15273243	1342	99.57%	8.361665947	2919	99.93%	9.115844723	1585	99.57%	8.275304109	8766	99.80%	10.71513487	GO:0016021//integral to membrane;GO:0009507//chloroplast;GO:0005829//cytosol;GO:0005886//plasma membrane;GO:0005634//nucleus	GO:0016161//beta-amylase activity;GO:0043621//protein self-association;GO:0032440//2-alkenal reductase activity;GO:0043169//cation binding;GO:0004709//MAP kinase kinase kinase activity;GO:0033612//receptor serine/threonine kinase binding;GO:0005524//ATP binding	GO:0009934//regulation of meristem structural organization;GO:0009414//response to water deprivation;GO:0000186//activation of MAPKK activity;GO:0010480//microsporocyte differentiation;GO:0009825//multidimensional cell growth;GO:0005983//starch catabolic process;GO:0010075//regulation of meristem growth;GO:0043481//anthocyanin accumulation in tissues in response to UV light;GO:0048767//root hair …
MA_19916g0010	NA	NA	NA	NA	1707	1362	99.41%	8.172699608	1521	99.94%	8.145048757	1192	99.65%	8.190733125	2092	99.94%	8.635351035	1442	99.88%	8.13893755	1244	99.65%	7.898700138	GO:0005802//trans-Golgi network;GO:0005794//Golgi apparatus;GO:0005768//endosome	GO:0016757//transferase activity, transferring glycosyl groups	GO:0007020//microtubule nucleation
MA_10429761g0010	NA	NA	PF06749.7	DUF1218	528	1362	99.81%	8.172699608	1615	99.43%	8.231535174	1269	99.62%	8.281004253	1173	98.67%	7.800941254	1797	99.62%	8.456358002	1924	99.43%	8.527617578	GO:0005576//extracellular region;GO:0009506//plasmodesma;GO:0005886//plasma membrane	-	-
MA_10425823g0010	sp|Q852A1|EXPA7_ORYSJ	Expansin-A7 OS=Oryza sativa subsp. japonica GN=EXPA7 PE=2 SV=1	PF01357.16,PF03330.13	DPBB_1,Pollen_allerg_1	1212	1359	64.36%	8.169519529	860	60.15%	7.322801521	1184	70.87%	8.181022057	950	60.15%	7.496881944	1268	60.15%	7.953489751	779	59.98%	7.223754835	GO:0005576//extracellular region;GO:0016020//membrane;GO:0009505//plant-type cell wall	-	GO:0009664//plant-type cell wall organization;GO:0006949//syncytium formation
MA_10436259g0020	sp|P49637|R27A3_ARATH	60S ribosomal protein L27a-3 OS=Arabidopsis thaliana GN=RPL27AC PE=2 SV=2	PF00828.14	Ribosomal_L18e	438	1356	99.77%	8.166332425	2209	98.17%	8.683274355	892	97.03%	7.772667933	1098	99.54%	7.705658282	1058	99.54%	7.6923875	1498	99.54%	8.166652991	GO:0005730//nucleolus;GO:0009506//plasmodesma;GO:0022625//cytosolic large ribosomal subunit;GO:0016020//membrane	GO:0003735//structural constituent of ribosome	GO:0006412//translation
MA_20049g0010	sp|Q8GY23|UPL1_ARATH	E3 ubiquitin-protein ligase UPL1 OS=Arabidopsis thaliana GN=UPL1 PE=1 SV=3	PF00632.20,PF14377.1	DUF4414,HECT	6222	1352	87.53%	8.162071972	1851	97.20%	8.428248973	1068	89.10%	8.032330766	2538	97.72%	8.914099672	1356	96.24%	8.050255279	2753	97.64%	9.044400516	GO:0009506//plasmodesma;GO:0016020//membrane;GO:0005634//nucleus;GO:0005829//cytosol;GO:0005739//mitochondrion;GO:0000151//ubiquitin ligase complex	GO:0004842//ubiquitin-protein ligase activity	GO:0016567//protein ubiquitination;GO:0006511//ubiquitin-dependent protein catabolic process
MA_71921g0010	sp|Q8VZB9|R10A1_ARATH	60S ribosomal protein L10a-1 OS=Arabidopsis thaliana GN=RPL10AA PE=2 SV=1	PF00687.16	Ribosomal_L1	651	1352	99.08%	8.162071972	2958	99.54%	9.104420319	889	99.08%	7.767810369	2643	99.39%	8.972572739	1165	99.23%	7.831315236	2561	99.08%	8.940122799	GO:0005730//nucleolus;GO:0022625//cytosolic large ribosomal subunit;GO:0005886//plasma membrane	GO:0003723//RNA binding;GO:0003735//structural constituent of ribosome	GO:0006412//translation;GO:0009955//adaxial/abaxial pattern formation;GO:0048569//post-embryonic organ development
MA_2306036g0010	NA	NA	NA	NA	333	1351	99.40%	8.16100489	1135	99.70%	7.72288213	1130	99.10%	8.11370485	1057	98.80%	7.650781075	1144	99.10%	7.805083694	1137	99.40%	7.769000453	-	-	-
MA_10427843g0020	sp|Q8GZ43|YZR3_ARATH	RanBP2-type zinc finger protein At1g67325 OS=Arabidopsis thaliana GN=At1g67325 PE=1 SV=1	PF00628.24,PF00641.13,PF08273.7,PF10058.4,PF12172.3	DUF2296,DUF35_N,PHD,Prim_Zn_Ribbon,zf-RanBP	756	1347	99.60%	8.156728651	1471	99.60%	8.096841966	1128	99.74%	8.111150277	1323	99.87%	7.974481607	1312	99.60%	8.002683654	1547	99.87%	8.213073317	-	-	-
MA_43836g0010	NA	NA	NA	NA	525	1343	84.95%	8.152439699	1453	85.71%	8.079085495	1007	85.52%	7.947523697	1003	85.71%	7.575164029	1001	86.67%	7.612528652	997	91.62%	7.579522654	-	-	-
MA_169758g0010	sp|Q05609|CTR1_ARATH	Serine/threonine-protein kinase CTR1 OS=Arabidopsis thaliana GN=CTR1 PE=1 SV=1	PF00069.20,PF00564.19,PF07714.12	PB1,Pkinase,Pkinase_Tyr	4644	1341	95.80%	8.150290432	1759	99.53%	8.354719938	1119	96.04%	8.099598387	2705	99.59%	9.006018653	1519	98.39%	8.213962906	1922	99.81%	8.526117505	GO:0005829//cytosol	GO:0005524//ATP binding;GO:0004674//protein serine/threonine kinase activity	GO:0006468//protein phosphorylation
MA_330807g0010	UniProt_ID	UniProt_annotation	Pfam_ID	Pfam_annotation	1254	1333	98.96%	8.141661203	1606	99.68%	8.223475404	1112	99.28%	8.090549194	1766	99.20%	8.391017161	1332	98.96%	8.024501764	1402	99.60%	8.071134678	GO:0016020//membrane;GO:0009536//plastid	-	GO:0006623//protein targeting to vacuole;GO:0016192//vesicle-mediated transport
MA_10435790g0010	sp|Q9FL03|SCL4_ARATH	Scarecrow-like protein 4 OS=Arabidopsis thaliana GN=SCL4 PE=2 SV=1	PF03514.9	GRAS	1683	1332	89.07%	8.140578911	694	89.13%	7.013601023	1106	83.54%	8.082747309	488	94.47%	6.536553879	1406	96.38%	8.102475784	960	86.45%	7.524991426	-	-	GO:0006355//regulation of transcription, DNA-dependent
MA_587787g0010	UniProt_ID	UniProt_annotation	Pfam_ID	Pfam_annotation	1637	1331	99.94%	8.139495806	476	99.94%	6.470102543	1074	99.94%	8.040409341	539	99.63%	6.679818277	1214	99.21%	7.890728721	552	99.57%	6.727180277	GO:0016021//integral to membrane;GO:0005886//plasma membrane	GO:0004674//protein serine/threonine kinase activity;GO:0005524//ATP binding;GO:0005515//protein binding	GO:0009944//polarity specification of adaxial/abaxial axis;GO:0048519;GO:0006468//protein phosphorylation;GO:0010223//secondary shoot formation;GO:0010075//regulation of meristem growth;GO:0010014//meristem initiation;GO:0009887//organ morphogenesis;GO:0010051//xylem and phloem pattern formation;GO:0010089//xylem development;GO:0048439//flower morphogenesis;GO:0009855//determination of bilateral …
MA_102643g0010	UniProt_ID	UniProt_annotation	Pfam_ID	Pfam_annotation	546	1331	99.63%	8.139495806	526	98.90%	6.61405986	1088	99.08%	8.059085266	456	99.63%	6.438810177	1885	99.63%	8.525313382	731	99.08%	7.132063677	GO:0009570//chloroplast stroma	GO:0008113//peptide-methionine-(S)-S-oxide reductase activity	GO:0034599//cellular response to oxidative stress;GO:0055114//oxidation-reduction process;GO:0080167//response to karrikin
MA_19627g0010	UniProt_ID	UniProt_annotation	Pfam_ID	Pfam_annotation	1521	1328	99.74%	8.136241605	338	97.24%	5.976782162	1574	99.74%	8.591637616	385	99.41%	6.194926177	2422	99.87%	8.886862897	299	95.40%	5.843761815	GO:0016021//integral to membrane;GO:0005783//endoplasmic reticulum	GO:0004420//hydroxymethylglutaryl-CoA reductase (NADPH) activity;GO:0050661//NADP binding;GO:0042282//hydroxymethylglutaryl-CoA reductase activity	GO:0015936//coenzyme A metabolic process;GO:0055114//oxidation-reduction process;GO:0008299//isoprenoid biosynthetic process;GO:0016126//sterol biosynthetic process
MA_130918g0010	UniProt_ID	UniProt_annotation	Pfam_ID	Pfam_annotation	1149	1327	99.48%	8.135155239	322	97.48%	5.906925489	917	99.39%	7.812523921	282	97.91%	5.746446184	903	99.13%	7.463962737	180	97.65%	5.113204649	-	GO:0003677//DNA binding;GO:0003682//chromatin binding	GO:0009753//response to jasmonic acid stimulus;GO:0009739//response to gibberellin stimulus;GO:0009651//response to salt stress;GO:0009751//response to salicylic acid stimulus;GO:0031540//regulation of anthocyanin biosynthetic process;GO:0009631//cold acclimation
MA_10432363g0010	sp|Q9FLH0|NMCP_ARATH	Putative nuclear matrix constituent protein 1-like protein OS=Arabidopsis thaliana GN=At5g65770 PE=2 SV=1	NA	NA	3915	1327	92.08%	8.135155239	4005	92.69%	9.541536767	378	78.95%	6.535109064	3485	92.67%	9.371489039	632	88.58%	6.949503616	3950	92.06%	9.565169169	GO:0005829//cytosol;GO:0005652//nuclear lamina	-	GO:0006997//nucleus organization
MA_102570g0010	UniProt_ID	UniProt_annotation	Pfam_ID	Pfam_annotation	747	1327	98.13%	8.135155239	2071	99.73%	8.590230244	995	98.80%	7.930237079	1452	99.46%	8.108661575	1389	98.80%	8.084932066	1999	99.20%	8.582773188	-	GO:0008270//zinc ion binding;GO:0003676//nucleic acid binding	-
MA_168789g0010	UniProt_ID	UniProt_annotation	Pfam_ID	Pfam_annotation	582	1321	36.25%	8.128619803	2780	36.08%	9.014898761	1106	32.30%	8.082747309	1781	36.77%	8.403215895	1590	32.30%	8.279846603	2032	32.30%	8.60638926	GO:0000015//phosphopyruvate hydratase complex;GO:0005740//mitochondrial envelope;GO:0009507//chloroplast;GO:0005634//nucleus;GO:0005886//plasma membrane;GO:0048046//apoplast	GO:0005507//copper ion binding;GO:0000287//magnesium ion binding;GO:0004634//phosphopyruvate hydratase activity	GO:0009651//response to salt stress;GO:0009416//response to light stimulus;GO:0009409//response to cold;GO:0009737//response to abscisic acid stimulus;GO:0006096//glycolysis;GO:0046686//response to cadmium ion
MA_73785g0010	UniProt_ID	UniProt_annotation	Pfam_ID	Pfam_annotation	903	1321	95.02%	8.128619803	637	94.24%	6.890051671	1389	93.58%	8.411309693	470	93.58%	6.48239004	1528	95.46%	8.222482783	625	94.13%	6.906215697	GO:0005777//peroxisome;GO:0009570//chloroplast stroma	-	GO:0000097//sulfur amino acid biosynthetic process;GO:0034641//cellular nitrogen compound metabolic process;GO:1901607
MA_630582g0010	UniProt_ID	UniProt_annotation	Pfam_ID	Pfam_annotation	1179	1321	94.57%	8.128619803	1788	94.32%	8.378304542	1132	94.49%	8.116254909	1035	94.15%	7.620450965	1597	94.49%	8.286182162	2068	94.83%	8.631718865	GO:0005739//mitochondrion;GO:0009941//chloroplast envelope;GO:0009579//thylakoid;GO:0009570//chloroplast stroma;GO:0005634//nucleus;GO:0048046//apoplast	GO:0005524//ATP binding;GO:0032440//2-alkenal reductase activity;GO:0051082//unfolded protein binding	GO:0055114//oxidation-reduction process;GO:0006457//protein folding;GO:0009409//response to cold;GO:0009408//response to heat;GO:0009658//chloroplast organization;GO:0048481//ovule development;GO:0045036//protein targeting to chloroplast;GO:0046686//response to cadmium ion
MA_6354g0010	sp|O49884|RL30_LUPLU	60S ribosomal protein L30 OS=Lupinus luteus GN=RPL30 PE=3 SV=1	PF01248.21	Ribosomal_L7Ae	339	1318	99.41%	8.125340949	2387	99.41%	8.795055157	955	99.41%	7.871071637	1459	99.71%	8.115597623	1566	99.71%	8.257911001	2073	99.71%	8.635201955	GO:0005840//ribosome	GO:0003735//structural constituent of ribosome	GO:0006412//translation
MA_319g0020	sp|O24301|SUS2_PEA	Sucrose synthase 2 OS=Pisum sativum GN=SUS2 PE=2 SV=1	PF00862.14,PF08222.6	HTH_CodY,Sucrose_synth	1323	1317	93.50%	8.12424634	1767	91.38%	8.361264639	1173	90.78%	8.1675617	2064	91.61%	8.61591583	1687	91.69%	8.365253733	1541	91.38%	8.207468797	-	GO:0016157//sucrose synthase activity	GO:0009058//biosynthetic process;GO:0005985//sucrose metabolic process
MA_11716g0010	sp|P52409|E13B_WHEAT	Glucan endo-1,3-beta-glucosidase OS=Triticum aestivum GN=GLC1 PE=2 SV=1	PF00332.13,PF07983.8,PF08491.5	Glyco_hydro_17,SE,X8	1443	1316	85.93%	8.123150899	2161	85.93%	8.65158726	1039	85.93%	7.992633617	1458	85.86%	8.114608798	1206	85.93%	7.881194147	1759	86%	8.398299421	-	GO:0016787//hydrolase activity	GO:0005975//carbohydrate metabolic process
MA_10429054g0030	sp|Q94A40|COPA1_ARATH	Coatomer subunit alpha-1 OS=Arabidopsis thaliana GN=At1g62020 PE=1 SV=2	PF04053.9,PF06957.6,PF13428.1	COPI_C,Coatomer_WDAD,TPR_14	1506	1315	99.73%	8.122054626	1689	99.80%	8.296150774	1182	99.80%	8.178584042	1767	99.80%	8.391833627	1440	99.60%	8.136935892	1521	99.80%	8.188628241	GO:0030126//COPI vesicle coat;GO:0005886//plasma membrane	GO:0016905//myosin heavy chain kinase activity;GO:0005198//structural molecule activity	GO:0016192//vesicle-mediated transport;GO:0006886//intracellular protein transport
MA_10429159g0020	sp|Q9M5L0|RL35_EUPES	60S ribosomal protein L35 OS=Euphorbia esula GN=RPL35 PE=2 SV=1	PF00380.14,PF00831.18,PF06818.10	Fez1,Ribosomal_L29,Ribosomal_S9	372	1313	97.58%	8.119859578	2080	99.73%	8.596484712	991	98.92%	7.924428536	1427	98.12%	8.083614157	1231	98.92%	7.910782859	2056	98.39%	8.623324979	GO:0005840//ribosome	GO:0003735//structural constituent of ribosome	GO:0006412//translation
MA_2450g0010	UniProt_ID	UniProt_annotation	Pfam_ID	Pfam_annotation	1167	1313	98.89%	8.119859578	1178	99.23%	7.776506182	1097	99.57%	8.070964798	1203	98.20%	7.837359554	1300	99.83%	7.98943263	1245	98.89%	7.899858929	GO:0048046//apoplast	GO:0004869//cysteine-type endopeptidase inhibitor activity	GO:0019222//regulation of metabolic process
MA_10432569g0010	UniProt_ID	UniProt_annotation	Pfam_ID	Pfam_annotation	1509	1311	67.40%	8.117661185	814	65.14%	7.243541027	1028	66.93%	7.977285652	530	63.15%	6.655548068	1557	67.06%	8.249598394	1002	65.67%	7.586736144	-	GO:0033772;GO:0009055//electron carrier activity;GO:0005506//iron ion binding;GO:0020037//heme binding	GO:0010075//regulation of meristem growth;GO:0051781//positive regulation of cell division;GO:0010229//inflorescence development;GO:0048366//leaf development;GO:0055114//oxidation-reduction process
MA_10326002g0010	UniProt_ID	UniProt_annotation	Pfam_ID	Pfam_annotation	1398	1310	77.97%	8.116560731	1538	71.53%	8.161078867	1130	66.67%	8.11370485	1392	67.81%	8.047800739	1785	77.54%	8.446694365	1539	67.74%	8.205595775	GO:0005737//cytoplasm;GO:0005634//nucleus	-	GO:0009751//response to salicylic acid stimulus;GO:0007568//aging;GO:0006464//protein modification process
MA_10431043g0010	UniProt_ID	UniProt_annotation	Pfam_ID	Pfam_annotation	1635	1310	97.92%	8.116560731	602	84.10%	6.80858757	1465	98.35%	8.488136826	1262	94.98%	7.9064068	2269	99.14%	8.792740719	1147	94.07%	7.781628061	GO:0009507//chloroplast;GO:0005739//mitochondrion	GO:0016620//oxidoreductase activity, acting on the aldehyde or oxo group of donors, NAD or NADP as acceptor;GO:0005524//ATP binding	GO:0046686//response to cadmium ion;GO:0055114//oxidation-reduction process
MA_103548g0010	sp|Q94DE2|BD31A_ORYSJ	Protein BUD31 homolog 1 OS=Oryza sativa subsp. japonica GN=Os01g0857700 PE=2 SV=1	PF01125.12	G10	519	1310	99.61%	8.116560731	1290	99.61%	7.907484565	1556	99.61%	8.575049435	760	99.61%	7.175143565	1783	99.42%	8.445077447	1231	99.61%	7.883550535	GO:0005634//nucleus;GO:0005829//cytosol	-	-
MA_194g0030	UniProt_ID	UniProt_annotation	Pfam_ID	Pfam_annotation	450	1305	99.11%	8.111045835	542	98%	6.657249466	1144	99.33%	8.131461321	210	94.89%	5.32201555	1295	99.33%	7.983875247	691	97.11%	7.050935064	-	GO:0016881//acid-amino acid ligase activity	GO:0006511//ubiquitin-dependent protein catabolic process
MA_83924g0010	sp|Q7F8R0|C3H14_ORYSJ	Zinc finger CCCH domain-containing protein 14 OS=Oryza sativa subsp. japonica GN=Os02g0194200 PE=2 SV=1	PF00013.24,PF00642.19,PF08352.7,PF13014.1	KH_1,KH_3,oligo_HPY,zf-CCCH	936	1305	81.94%	8.111045835	1554	82.26%	8.17600504	1127	82.48%	8.109871292	893	81.73%	7.407663046	1355	82.16%	8.049191344	1543	82.37%	8.20933939	-	GO:0005488//binding	-
MA_10432549g0010	UniProt_ID	UniProt_annotation	Pfam_ID	Pfam_annotation	1533	1305	99.74%	8.111045835	2522	99.80%	8.874408693	1100	99.61%	8.074903004	2321	99.61%	8.785180693	1335	99.80%	8.027746207	2355	99.87%	8.819167239	GO:0005750//mitochondrial respiratory chain complex III;GO:0005741//mitochondrial outer membrane;GO:0005758//mitochondrial intermembrane space;GO:0005759//mitochondrial matrix;GO:0009507//chloroplast;GO:0005886//plasma membrane	GO:0046872//metal ion binding;GO:0004222//metalloendopeptidase activity;GO:0005524//ATP binding	GO:0009651//response to salt stress;GO:0006508//proteolysis
MA_104034g0010	UniProt_ID	UniProt_annotation	Pfam_ID	Pfam_annotation	2415	1304	96.40%	8.109940322	1440	96.73%	8.066124084	807	95.78%	7.628278023	1408	97.47%	8.064282976	1270	98.34%	7.955762607	1828	98.47%	8.453794534	GO:0000786//nucleosome;GO:0005634//nucleus	GO:0005515//protein binding;GO:0003676//nucleic acid binding;GO:0004003//ATP-dependent DNA helicase activity	GO:0006346//methylation-dependent chromatin silencing;GO:0031048//chromatin silencing by small RNA;GO:0016246//RNA interference;GO:0090241//negative regulation of histone H4 acetylation;GO:0006344//maintenance of chromatin silencing;GO:0008283//cell proliferation;GO:0009294//DNA mediated transformation;GO:0016572//histone phosphorylation;GO:0044030//regulation of DNA methylation;GO:0006349//regul…
MA_102653g0020	UniProt_ID	UniProt_annotation	Pfam_ID	Pfam_annotation	1218	1301	87.93%	8.106618689	608	81.28%	6.822883592	1385	87.03%	8.407150569	575	82.92%	6.773011245	1508	86.04%	8.203480928	487	81.77%	6.546608031	GO:0005829//cytosol	GO:0035671//enone reductase activity;GO:0005488//binding	GO:0009611//response to wounding;GO:0010051//xylem and phloem pattern formation;GO:0008202//steroid metabolic process
MA_10431601g0020	NA	NA	PF13266.1	DUF4057	687	1300	99.85%	8.105509777	1148	98.84%	7.73930528	960	98.98%	7.878601377	1073	98.98%	7.672445603	1059	99.71%	7.693749819	1219	98.84%	7.869423665	GO:0005737//cytoplasm;GO:0005634//nucleus	-	GO:0000911//cytokinesis by cell plate formation;GO:0000280//nuclear division;GO:0016572//histone phosphorylation;GO:0051567//histone H3-K9 methylation;GO:0006342//chromatin silencing;GO:0007000//nucleolus organization;GO:0008283//cell proliferation
MA_62101g0010	sp|P42654|1433B_VICFA	14-3-3-like protein B OS=Vicia faba PE=2 SV=1	PF00244.15,PF13424.1	14-3-3,TPR_12	780	1297	98.72%	8.102177916	1301	98.97%	7.919729735	814	98.59%	7.640730462	1148	98.59%	7.769874269	1130	98.85%	7.787327223	1334	98.46%	7.999433213	-	GO:0019904//protein domain specific binding	-
MA_10429759g0010	sp|P49200|RS201_ARATH	40S ribosomal protein S20-1 OS=Arabidopsis thaliana GN=RPS20A PE=1 SV=2	PF00338.17	Ribosomal_S10	345	1295	99.71%	8.099952393	2548	99.71%	8.889202777	932	99.71%	7.835919489	1615	99.71%	8.262104162	1350	99.42%	8.043859871	1996	99.42%	8.580606979	GO:0005730//nucleolus;GO:0005794//Golgi apparatus;GO:0005618//cell wall;GO:0022627//cytosolic small ribosomal subunit;GO:0009507//chloroplast;GO:0016020//membrane	GO:0003735//structural constituent of ribosome;GO:0003723//RNA binding	GO:0006412//translation
MA_96561g0010	UniProt_ID	UniProt_annotation	Pfam_ID	Pfam_annotation	510	1292	78.24%	8.096607658	949	78.24%	7.464794329	1258	78.24%	8.268449075	760	78.43%	7.175143565	1487	77.84%	8.1832559	1031	78.24%	7.627877728	-	GO:0003676//nucleic acid binding;GO:0000166//nucleotide binding	-
MA_15820g0010	UniProt_ID	UniProt_annotation	Pfam_ID	Pfam_annotation	1104	1286	99.46%	8.089894835	704	98.91%	7.034226035	1297	99.55%	8.312478397	1489	99.82%	8.144951535	1411	99.55%	8.10759536	1133	99.55%	7.763918298	GO:0005777//peroxisome;GO:0009506//plasmodesma;GO:0009570//chloroplast stroma;GO:0022626//cytosolic ribosome;GO:0016020//membrane;GO:0005634//nucleus;GO:0048046//apoplast	GO:0052853;GO:0008891//glycolate oxidase activity;GO:0052854;GO:0052852;GO:0010181//FMN binding	GO:0055114//oxidation-reduction process;GO:0042742//defense response to bacterium;GO:0050665//hydrogen peroxide biosynthetic process
MA_76465g0010	UniProt_ID	UniProt_annotation	Pfam_ID	Pfam_annotation	813	1285	99.88%	8.088772988	984	99.51%	7.517017535	1082	99.63%	8.051110883	909	99.75%	7.433268955	1513	99.63%	8.208254906	918	99.51%	7.460485534	GO:0009570//chloroplast stroma;GO:0005829//cytosol	GO:0003866//3-phosphoshikimate 1-carboxyvinyltransferase activity	GO:0033587;GO:0009423//chorismate biosynthetic process;GO:0009073//aromatic amino acid family biosynthetic process;GO:0018920//glyphosate metabolic process
MA_130673g0010	UniProt_ID	UniProt_annotation	Pfam_ID	Pfam_annotation	384	1285	99.74%	8.088772988	2291	99.74%	8.735846709	1408	99.22%	8.430903422	1788	99.74%	8.40887353	1402	99.22%	8.098367002	2887	98.96%	9.112954854	GO:0005773//vacuole;GO:0009507//chloroplast;GO:0005829//cytosol;GO:0048046//apoplast;GO:0005783//endoplasmic reticulum	GO:0005515//protein binding;GO:0008234//cysteine-type peptidase activity	GO:0052541//plant-type cell wall cellulose metabolic process;GO:0052546;GO:0006508//proteolysis;GO:0009651//response to salt stress
MA_130537g0010	sp|O80507|CSK2E_ARATH	Putative casein kinase II subunit beta-4 OS=Arabidopsis thaliana GN=At2g44680 PE=2 SV=1	PF01214.13	CK_II_beta	894	1284	99.55%	8.087650268	1598	99.78%	8.216273168	1039	99.44%	7.992633617	1208	99.89%	7.843340885	1445	99.66%	8.14193484	1898	99.78%	8.507993906	GO:0005956//protein kinase CK2 complex	GO:0019887//protein kinase regulator activity	GO:0045859//regulation of protein kinase activity
MA_20588g0010	UniProt_ID	UniProt_annotation	Pfam_ID	Pfam_annotation	405	1282	70.86%	8.085402203	1742	70.86%	8.34071308	930	70.12%	7.832821914	1346	70.86%	7.999337642	1450	70.86%	8.146916527	1668	70.86%	8.321685594	GO:0022625//cytosolic large ribosomal subunit	GO:0003735//structural constituent of ribosome	GO:0042254//ribosome biogenesis;GO:0001510//RNA methylation;GO:0006412//translation
MA_10428715g0010	sp|O64982|PRS7_PRUPE	26S protease regulatory subunit 7 OS=Prunus persica GN=RPT1 PE=2 SV=1	PF00004.24,PF00125.19,PF00910.17,PF01637.13,PF01695.12,PF05496.7,PF05673.8,PF06068.8,PF07724.9,PF07728.9,PF13173.1,PF13191.1,PF13207.1,PF13238.1,PF13245.1,PF13401.1,PF13479.1,PF13521.1,PF13671.1	AAA,AAA_14,AAA_16,AAA_17,AAA_18,AAA_19,AAA_2,AAA_22,AAA_24,AAA_28,AAA_33,AAA_5,Arch_ATPase,DUF815,Histone,IstB_IS21,RNA_helicase,RuvB_N,TIP49	1278	1280	99.84%	8.083150631	1377	99.53%	8.001606742	933	99.22%	7.837465786	1459	99.30%	8.115597623	1252	99.37%	7.935176835	1278	99.53%	7.937586068	GO:0005829//cytosol;GO:0008540//proteasome regulatory particle, base subcomplex;GO:0005634//nucleus;GO:0005886//plasma membrane	GO:0005524//ATP binding;GO:0016887//ATPase activity	GO:0006511//ubiquitin-dependent protein catabolic process
MA_10187060g0010	sp|Q9LQ48|GSTUF_ARATH	Glutathione S-transferase U15 OS=Arabidopsis thaliana GN=GSTU15 PE=2 SV=1	PF00043.20,PF13410.1	GST_C,GST_C_2	426	1277	92.25%	8.079766669	905	92.25%	7.39634097	885	92.25%	7.76130807	1156	92.25%	7.779888678	1703	92.25%	8.378868179	786	92.25%	7.236652578	-	-	-
MA_577g0010	sp|Q8RY59|RCD1_ARATH	Inactive poly [ADP-ribose] polymerase RCD1 OS=Arabidopsis thaliana GN=RCD1 PE=1 SV=1	PF00644.15,PF02825.15,PF10359.4,PF12174.3	Fmp27_WPPW,PARP,RST,WWE	2175	1276	99.59%	8.078636915	1501	99.86%	8.125958898	1219	99.59%	8.223033616	1832	99.26%	8.44393661	1857	99.49%	8.503728442	2460	99.40%	8.882085424	-	-	-
MA_9446650g0010	UniProt_ID	UniProt_annotation	Pfam_ID	Pfam_annotation	975	1275	99.69%	8.077506277	293	99.69%	5.770986832	1302	99.90%	8.318027231	338	98.56%	6.007351151	1850	99.90%	8.498281367	202	98.36%	5.27912772	-	GO:0016621//cinnamoyl-CoA reductase activity;GO:0045552//dihydrokaempferol 4-reductase activity;GO:0050662//coenzyme binding;GO:0000166//nucleotide binding	GO:0009409//response to cold;GO:0009809//lignin biosynthetic process;GO:0055114//oxidation-reduction process
MA_427215g0010	NA	NA	NA	NA	330	1275	99.70%	8.077506277	1954	99.70%	8.506354008	984	99.09%	7.91420697	1520	99.70%	8.174669228	1074	99.70%	7.714031714	1661	99.39%	8.3156202	-	-	-
MA_5468g0010	sp|Q9M612|NACA_PINTA	Nascent polypeptide-associated complex subunit alpha-like protein OS=Pinus taeda PE=2 SV=1	PF00627.26,PF01849.13	NAC,UBA	621	1275	98.39%	8.077506277	1432	98.55%	8.058089562	1042	98.23%	7.996791242	1347	99.19%	8.000408685	1157	98.71%	7.821378425	1323	97.75%	7.987492102	-	-	-
MA_10430424g0010	sp|Q7Y1Z0|CHI5_ORYSJ	Chitinase 5 OS=Oryza sativa subsp. japonica GN=Cht5 PE=2 SV=1	PF00182.14	Glyco_hydro_19	610	1275	88.52%	8.077506277	6148	88.85%	10.15978891	1150	88.52%	8.139004842	3964	89.02%	9.557262338	1802	88.85%	8.460365491	3359	88.85%	9.331380438	-	-	GO:0009056//catabolic process;GO:0043170
MA_7933g0010	NA	NA	PF03080.10,PF14365.1	DUF239,DUF4409	1227	1274	99.51%	8.076374751	756	99.51%	7.136966411	1179	98.53%	8.174919277	1224	99.84%	7.862316186	1276	98.78%	7.962559769	932	99.67%	7.482309538	GO:0016023//cytoplasmic membrane-bounded vesicle	-	-
MA_208841g0010	UniProt_ID	UniProt_annotation	Pfam_ID	Pfam_annotation	309	1273	84.14%	8.075242337	1503	84.79%	8.127879291	1426	83.50%	8.449223605	1074	85.11%	7.673788895	1419	85.11%	8.11574908	3644	85.44%	9.448854808	GO:0005829//cytosol;GO:0005634//nucleus;GO:0005886//plasma membrane	-	GO:0009737//response to abscisic acid stimulus
MA_360253g0010	NA	NA	PF13930.1	Endonuclea_NS_2	528	1270	96.97%	8.071839753	932	99.24%	7.438730054	1602	98.86%	8.617068215	1020	99.62%	7.599399594	2242	99.81%	8.775474216	701	94.51%	7.071648916	-	-	-
MA_13350g0010	UniProt_ID	UniProt_annotation	Pfam_ID	Pfam_annotation	522	1269	99.62%	8.070703773	1745	98.85%	8.34319478	1029	97.70%	7.978687688	1166	99.81%	7.792309719	1139	99.23%	7.798767156	1494	99.04%	8.162796804	GO:0005618//cell wall;GO:0005829//cytosol;GO:0008540//proteasome regulatory particle, base subcomplex;GO:0009506//plasmodesma;GO:0005886//plasma membrane;GO:0005634//nucleus	GO:0004871//signal transducer activity;GO:0005515//protein binding;GO:0008568//microtubule-severing ATPase activity;GO:0008233//peptidase activity;GO:0005524//ATP binding	GO:0010155//regulation of proton transport;GO:0007010//cytoskeleton organization;GO:0051788//response to misfolded protein;GO:0009853//photorespiration;GO:0006094//gluconeogenesis;GO:0006635//fatty acid beta-oxidation;GO:0043161//proteasomal ubiquitin-dependent protein catabolic process;GO:0009825//multidimensional cell growth;GO:0009664//plant-type cell wall organization;GO:0009407//toxin catabo…
MA_10432831g0010	sp|O80360|RK3_TOBAC	50S ribosomal protein L3, chloroplastic (Fragment) OS=Nicotiana tabacum GN=RPL3 PE=2 SV=1	PF00297.17	Ribosomal_L3	900	1267	99.67%	8.068429125	862	99.11%	7.326150785	1206	99.33%	8.207571774	673	97.89%	6.999873263	1659	99.11%	8.341114861	1309	99%	7.972149967	GO:0005840//ribosome;GO:0009570//chloroplast stroma;GO:0016020//membrane	GO:0003735//structural constituent of ribosome;GO:0019843//rRNA binding	GO:0006412//translation
MA_52763g0010	UniProt_ID	UniProt_annotation	Pfam_ID	Pfam_annotation	1293	1265	99.61%	8.066150885	1264	99.61%	7.87812146	1201	99.46%	8.201580507	1893	99.85%	8.491178833	1482	99.61%	8.178398336	914	99.54%	7.454188982	GO:0005794//Golgi apparatus;GO:0016020//membrane	GO:0050662//coenzyme binding;GO:0050378//UDP-glucuronate 4-epimerase activity;GO:0000166//nucleotide binding	GO:0005975//carbohydrate metabolic process;GO:0009225//nucleotide-sugar metabolic process
MA_10435137g0010	sp|O04209|CLC2_ARATH	Clathrin light chain 2 OS=Arabidopsis thaliana GN=CLC2 PE=1 SV=1	PF01086.12,PF10186.4	Atg14,Clathrin_lg_ch	1065	1264	98.69%	8.065010415	2332	99.81%	8.761431505	1091	97.75%	8.063055989	2852	99.34%	9.082350298	1387	99.81%	8.082854003	1853	99.62%	8.473386022	GO:0030132//clathrin coat of coated pit;GO:0030130//clathrin coat of trans-Golgi network vesicle	GO:0005198//structural molecule activity	GO:0016192//vesicle-mediated transport;GO:0006886//intracellular protein transport
MA_90403g0010	UniProt_ID	UniProt_annotation	Pfam_ID	Pfam_annotation	546	1264	99.45%	8.065010415	1488	98.35%	8.113413645	759	98.35%	7.539865728	916	98.35%	7.444330198	1018	98.17%	7.636812211	1126	98.17%	7.754981221	-	GO:0008080//N-acetyltransferase activity	GO:0006591//ornithine metabolic process;GO:0009753//response to jasmonic acid stimulus
MA_137340g0010	sp|Q8L8A5|GIF1_ARATH	GRF1-interacting factor 1 OS=Arabidopsis thaliana GN=GIF1 PE=1 SV=1	PF01301.14,PF05030.7	Glyco_hydro_35,SSXT	589	1263	99.32%	8.063869042	1230	99.66%	7.838799081	1053	98.47%	8.011934173	683	99.66%	7.021136655	1516	99.49%	8.211111729	1359	99.49%	8.026210059	-	-	-
MA_102349g0010	UniProt_ID	UniProt_annotation	Pfam_ID	Pfam_annotation	1995	1256	99.95%	8.055854049	463	99.05%	6.430195667	1095	98.75%	8.068333343	294	93.18%	5.806462951	1130	99.30%	7.787327223	585	98.40%	6.810874983	GO:0005618//cell wall;GO:0048046//apoplast	GO:0009044//xylan 1,4-beta-xylosidase activity;GO:0008422//beta-glucosidase activity	GO:0045493//xylan catabolic process
MA_20223g0020	UniProt_ID	UniProt_annotation	Pfam_ID	Pfam_annotation	1356	1251	97.49%	8.050101669	85	86.95%	3.991622654	1746	97.42%	8.741210501	47	73.08%	3.174194735	2575	99.78%	8.975218771	265	92.33%	5.669917673	GO:0005618//cell wall	GO:0020037//heme binding;GO:0046872//metal ion binding;GO:0004601//peroxidase activity	GO:0051707//response to other organism;GO:0055114//oxidation-reduction process;GO:0006979//response to oxidative stress
MA_10432200g0010	sp|P49690|RL23_ARATH	60S ribosomal protein L23 OS=Arabidopsis thaliana GN=RPL23A PE=2 SV=3	PF00238.14	Ribosomal_L14	423	1245	99.29%	8.043168399	2447	99.76%	8.830863283	824	99.05%	7.658335257	1598	99.76%	8.246842156	1236	99.53%	7.916628471	1944	99.76%	8.542533142	GO:0005739//mitochondrion;GO:0005730//nucleolus;GO:0009507//chloroplast;GO:0022625//cytosolic large ribosomal subunit	GO:0003735//structural constituent of ribosome	GO:0006412//translation;GO:0009793//embryo development ending in seed dormancy
MA_10427170g0010	sp|Q10LP5|SUS4_ORYSJ	Sucrose synthase 4 OS=Oryza sativa subsp. japonica GN=SUS4 PE=2 SV=1	PF00534.15,PF00862.14,PF08222.6,PF13524.1,PF13692.1	Glyco_trans_1_2,Glyco_trans_1_4,Glycos_transf_1,HTH_CodY,Sucrose_synth	2028	1240	95.27%	8.037365113	1854	95.56%	8.430584691	1006	93.98%	7.946091031	1811	95.27%	8.427308218	1734	93.98%	8.404886072	1194	94.92%	7.839540761	-	GO:0016157//sucrose synthase activity	GO:0009058//biosynthetic process;GO:0005985//sucrose metabolic process
MA_10430977g0010	UniProt_ID	UniProt_annotation	Pfam_ID	Pfam_annotation	468	1239	91.24%	8.036201649	1470	91.24%	8.095861208	1561	91.03%	8.579676428	1565	91.45%	8.21674692	2219	91.03%	8.76060094	1746	91.45%	8.38760055	GO:0005737//cytoplasm;GO:0005634//nucleus	-	GO:0009751//response to salicylic acid stimulus;GO:0007568//aging
MA_43229g0010	sp|P26792|INV1_DAUCA	Beta-fructofuranosidase, insoluble isoenzyme 1 OS=Daucus carota GN=INV1 PE=1 SV=1	PF00251.15,PF08244.7	Glyco_hydro_32C,Glyco_hydro_32N	1608	1238	94.71%	8.035037246	3204	95.27%	9.219653693	1572	95.46%	8.589803875	2318	94.71%	8.783315139	1939	95.02%	8.566051007	3325	94.40%	9.316705178	-	GO:0004553//hydrolase activity, hydrolyzing O-glycosyl compounds	-
MA_94077g0010	UniProt_ID	UniProt_annotation	Pfam_ID	Pfam_annotation	831	1236	98.92%	8.032705617	2310	99.76%	8.747759513	1275	99.16%	8.287806757	1184	99.76%	7.81440161	1828	99.64%	8.481026858	2421	99.28%	8.85903491	GO:0005737//cytoplasm;GO:0005634//nucleus	-	GO:0042787//protein ubiquitination involved in ubiquitin-dependent protein catabolic process;GO:0009751//response to salicylic acid stimulus;GO:0007568//aging
MA_14272g0010	sp|Q8BGF9|S2544_MOUSE	Solute carrier family 25 member 44 OS=Mus musculus GN=Slc25a44 PE=2 SV=1	PF00153.22	Mito_carr	1248	1236	99.76%	8.032705617	1416	99.36%	8.041885025	1100	98.64%	8.074903004	757	99.36%	7.169441206	1560	99.76%	8.252374588	1535	97.28%	8.20184242	GO:0005743//mitochondrial inner membrane;GO:0016021//integral to membrane	-	GO:0055085//transmembrane transport;GO:0006839//mitochondrial transport
MA_102140g0020	sp|P49637|R27A3_ARATH	60S ribosomal protein L27a-3 OS=Arabidopsis thaliana GN=RPL27AC PE=2 SV=2	PF00828.14	Ribosomal_L18e	438	1234	99.77%	8.030370214	1452	99.77%	8.078092587	963	97.95%	7.88310043	1290	97.72%	7.938053553	1522	99.77%	8.216808459	1411	98.40%	8.080363036	GO:0005730//nucleolus;GO:0009506//plasmodesma;GO:0022625//cytosolic large ribosomal subunit;GO:0016020//membrane	GO:0003735//structural constituent of ribosome	GO:0006412//translation
MA_5434g0010	UniProt_ID	UniProt_annotation	Pfam_ID	Pfam_annotation	1359	1233	86.53%	8.029201093	234	85.95%	5.447214251	859	82.56%	7.718313403	240	84.77%	5.514232211	1644	86.24%	8.328015239	422	86.39%	6.340157154	-	GO:0016491//oxidoreductase activity	GO:0044710
MA_10432580g0010	UniProt_ID	UniProt_annotation	Pfam_ID	Pfam_annotation	2622	1229	99.58%	8.024515113	3129	99.62%	9.1854866	942	99.89%	7.851308382	4006	99.89%	9.572465889	1487	99.77%	8.1832559	5274	99.89%	9.982168246	GO:0005634//nucleus	GO:0005515//protein binding;GO:0043565//sequence-specific DNA binding	GO:0042744//hydrogen peroxide catabolic process;GO:0010227//floral organ abscission;GO:0009911//positive regulation of flower development;GO:0045892//negative regulation of transcription, DNA-dependent;GO:0008285//negative regulation of cell proliferation;GO:0010150//leaf senescence;GO:0009737//response to abscisic acid stimulus;GO:0010047//fruit dehiscence;GO:0048481//ovule development
MA_10249530g0010	sp|Q9FHW7|SKP1B_ARATH	SKP1-like protein 1B OS=Arabidopsis thaliana GN=SKP1B PE=1 SV=1	PF01466.14,PF03931.10	Skp1,Skp1_POZ	402	1228	54.48%	8.023341235	1019	53.23%	7.567416199	943	41.04%	7.852838281	816	53.48%	7.277648203	1209	44.53%	7.884777	971	52.99%	7.541419808	GO:0005737//cytoplasm;GO:0005730//nucleolus	GO:0016874//ligase activity	GO:0006511//ubiquitin-dependent protein catabolic process
MA_20909g0010	UniProt_ID	UniProt_annotation	Pfam_ID	Pfam_annotation	2004	1228	99.30%	8.023341235	1205	99.65%	7.809186074	1019	98.80%	7.964605634	958	99.30%	7.508973749	1409	99.75%	8.105549709	1204	99.55%	7.851568301	GO:0009507//chloroplast;GO:0005634//nucleus	GO:0050660//flavin adenine dinucleotide binding;GO:0030976//thiamine pyrophosphate binding;GO:0000287//magnesium ion binding;GO:0003984//acetolactate synthase activity	GO:0009097//isoleucine biosynthetic process;GO:0009099//valine biosynthetic process
MA_74917g0010	UniProt_ID	UniProt_annotation	Pfam_ID	Pfam_annotation	327	1227	95.11%	8.022166402	1738	95.11%	8.337397491	833	93.58%	7.673997963	1648	93.88%	8.291277299	1163	95.11%	7.828837442	1806	95.41%	8.436331162	-	GO:0008270//zinc ion binding;GO:0003676//nucleic acid binding	-
MA_10430596g0010	UniProt_ID	UniProt_annotation	Pfam_ID	Pfam_annotation	3639	1226	99.34%	8.020990612	1232	99.62%	7.84114207	1117	99.67%	8.09701869	1074	99.78%	7.673788895	1381	98.60%	8.076601793	1501	99.09%	8.169538382	GO:0009507//chloroplast;GO:0005634//nucleus;GO:0005829//cytosol	GO:0003676//nucleic acid binding	GO:0009846//pollen germination;GO:0009555//pollen development;GO:0048481//ovule development
MA_758709g0010	UniProt_ID	UniProt_annotation	Pfam_ID	Pfam_annotation	429	1222	98.83%	8.016277843	1623	98.60%	8.238661808	1000	98.37%	7.937465026	874	98.83%	7.376653701	1066	99.53%	7.703250197	1139	99.77%	7.771534832	GO:0005681//spliceosomal complex;GO:0005737//cytoplasm	GO:0003676//nucleic acid binding;GO:0003824//catalytic activity	GO:0016049//cell growth;GO:0006623//protein targeting to vacuole;GO:0000902//cell morphogenesis;GO:0016197//endosome transport;GO:0006944//cellular membrane fusion;GO:0007067//mitosis;GO:0007030//Golgi organization;GO:0007033//vacuole organization;GO:0048193//Golgi vesicle transport
MA_10428353g0020	UniProt_ID	UniProt_annotation	Pfam_ID	Pfam_annotation	1233	1217	96.67%	8.01036515	2837	97.16%	9.044174816	1111	96.51%	8.089251807	2439	97.16%	8.856708895	1406	96.51%	8.102475784	3093	96.76%	9.212373941	GO:0005739//mitochondrion;GO:0016021//integral to membrane;GO:0009941//chloroplast envelope;GO:0009534//chloroplast thylakoid	GO:0015120//phosphoglycerate transmembrane transporter activity;GO:0071917//triose-phosphate transmembrane transporter activity;GO:0015297//antiporter activity	GO:0019684//photosynthesis, light reaction;GO:0015713//phosphoglycerate transport;GO:0035436//triose phosphate transmembrane transport;GO:0009643//photosynthetic acclimation;GO:0019344//cysteine biosynthetic process;GO:0035304//regulation of protein dephosphorylation
MA_18731g0010	UniProt_ID	UniProt_annotation	Pfam_ID	Pfam_annotation	2991	1215	99.90%	8.007993271	1264	99.50%	7.87812146	1022	99.30%	7.968844702	931	98.19%	7.467751086	1464	99.87%	8.160774424	1242	99.57%	7.896379759	GO:0005886//plasma membrane;GO:0005634//nucleus	GO:0005515//protein binding;GO:0004674//protein serine/threonine kinase activity;GO:0003700//sequence-specific DNA binding transcription factor activity;GO:0005524//ATP binding	GO:0009630//gravitropism;GO:0009880//embryonic pattern specification;GO:0048653//anther development;GO:0009825//multidimensional cell growth;GO:0009664//plant-type cell wall organization;GO:2000034//regulation of seed maturation;GO:0010075//regulation of meristem growth;GO:0048825//cotyledon development;GO:0051301//cell division;GO:0043481//anthocyanin accumulation in tissues in response to UV li…
MA_55076g0010	sp|Q9ZTX8|ARFF_ARATH	Auxin response factor 6 OS=Arabidopsis thaliana GN=ARF6 PE=1 SV=2	PF02309.11	AUX_IAA	1665	1212	98.98%	8.004428125	1544	98.74%	8.166694294	1235	98.98%	8.241838869	1081	98.98%	7.683157077	1316	98.56%	8.007073753	1803	98.98%	8.43393333	-	-	-
MA_18703g0010	sp|P40234|CKI2_SCHPO	Casein kinase I homolog 2 OS=Schizosaccharomyces pombe (strain 972 / ATCC 24843) GN=cki2 PE=1 SV=2	PF00069.20,PF07714.12	Pkinase,Pkinase_Tyr	2550	1212	92.27%	8.004428125	1265	92.39%	7.879261931	1004	92.78%	7.943221422	1454	92.55%	8.110646708	1351	92.59%	8.044927743	1608	92.75%	8.268849843	GO:0005634//nucleus	GO:0005524//ATP binding;GO:0004674//protein serine/threonine kinase activity	GO:0006468//protein phosphorylation
MA_55416g0010	NA	NA	PF12544.3	LAM_C	387	1211	99.48%	8.003237782	1253	99.22%	7.86551642	1078	99.48%	8.045770035	1272	99.22%	7.917789068	1311	99.74%	8.001584039	779	98.71%	7.223754835	-	-	-
MA_79622g0010	sp|Q9VVE5|MSIR6_DROME	RNA-binding protein Musashi homolog Rbp6 OS=Drosophila melanogaster GN=Rbp6 PE=2 SV=3	PF00076.17,PF07292.8,PF08777.6,PF13300.1,PF13893.1,PF14259.1	DUF4078,NID,RRM_1,RRM_3,RRM_5,RRM_6	1299	1211	99.85%	8.003237782	1584	99.15%	8.203582083	1021	99.54%	7.967433062	1428	99.54%	8.084624448	1583	99.62%	8.273483098	1341	99.31%	8.006980962	-	-	-
MA_121183g0010	sp|Q0IU52|ASP1_ORYSJ	Aspartic proteinase Asp1 OS=Oryza sativa subsp. japonica GN=ASP1 PE=2 SV=1	PF00026.18	Asp	975	1208	99.69%	7.999660851	717	99.79%	7.06060516	834	99.69%	7.675727813	652	98.56%	6.954173219	1265	99.79%	7.950073739	694	98.56%	7.057180507	-	GO:0016787//hydrolase activity	GO:0006499//N-terminal protein myristoylation
MA_647307g0010	sp|Q9SSE7|AROD2_ARATH	Arogenate dehydratase/prephenate dehydratase 2, chloroplastic OS=Arabidopsis thaliana GN=ADT2 PE=1 SV=1	PF00800.13	PDT	1260	1204	99.05%	7.994877771	666	99.76%	6.954231204	988	99.68%	7.920056729	852	98.89%	7.339895151	1520	99.68%	8.214912047	681	99.52%	7.029919469	-	GO:0004664//prephenate dehydratase activity	GO:0009094//L-phenylalanine biosynthetic process
MA_96512g0020	sp|O22259|ERF71_ARATH	Ethylene-responsive transcription factor ERF071 OS=Arabidopsis thaliana GN=ERF071 PE=2 SV=1	PF00847.15	AP2	1131	1203	74.80%	7.993679519	684	63.31%	6.99267687	1255	63.22%	8.265005887	442	63.48%	6.393872772	1345	63.22%	8.038508622	1220	80.90%	7.870606202	GO:0005634//nucleus	-	GO:0006952//defense response;GO:0048510//regulation of timing of transition from vegetative to reproductive phase;GO:0034059//response to anoxia;GO:0045893//positive regulation of transcription, DNA-dependent
MA_9035900g0010	sp|P11890|HS23C_CHERU	Small heat shock protein, chloroplastic OS=Chenopodium rubrum GN=HSP23 PE=2 SV=1	PF00011.16	HSP20	673	1203	99.41%	7.993679519	2957	99.11%	9.103932592	845	98.96%	7.694620518	1699	99.85%	8.335233774	1109	98.81%	7.760275899	3323	98.81%	9.315837261	-	-	-
MA_10434292g0010	sp|P48489|PP1_ORYSJ	Serine/threonine-protein phosphatase PP1 OS=Oryza sativa subsp. japonica GN=Os03g0268000 PE=2 SV=2	PF00149.23	Metallophos	851	1201	99.76%	7.991280026	749	99.41%	7.123554807	1204	98%	8.205178252	774	98.12%	7.201460556	1698	99.53%	8.374627449	686	97.18%	7.040465533	-	GO:0004721//phosphoprotein phosphatase activity	GO:0006470//protein dephosphorylation
MA_21765g0010	UniProt_ID	UniProt_annotation	Pfam_ID	Pfam_annotation	2448	1200	98.90%	7.990078781	1676	97.83%	8.285006907	1103	98.53%	8.078830488	1492	98.57%	8.147854343	1042	98%	7.670413615	1895	97.63%	8.505712364	GO:0016023//cytoplasmic membrane-bounded vesicle;GO:0043680//filiform apparatus;GO:0009506//plasmodesma;GO:0005886//plasma membrane	GO:0004713//protein tyrosine kinase activity;GO:0004674//protein serine/threonine kinase activity;GO:0005524//ATP binding	GO:0006833//water transport;GO:0010483//pollen tube reception;GO:0009651//response to salt stress;GO:0000902//cell morphogenesis;GO:0009791//post-embryonic development;GO:0050832//defense response to fungus;GO:0048767//root hair elongation;GO:0006972//hyperosmotic response;GO:0046777//protein autophosphorylation;GO:0007030//Golgi organization;GO:0006096//glycolysis;GO:0030244//cellulose biosynthe…
MA_16198g0010	sp|O80763|NRX1_ARATH	Probable nucleoredoxin 1 OS=Arabidopsis thaliana GN=At1g60420 PE=1 SV=1	PF00085.15,PF00578.16,PF08534.5,PF09597.5,PF13098.1,PF13899.1,PF13905.1	AhpC-TSA,IGR,Redoxin,Thioredoxin,Thioredoxin_2,Thioredoxin_7,Thioredoxin_8	606	1200	85.97%	7.990078781	1236	94.39%	7.845816663	1230	96.20%	8.235988516	816	93.89%	7.277648203	1430	97.69%	8.126885729	761	95.21%	7.190049849	-	-	GO:0044699
MA_8414035g0010	UniProt_ID	UniProt_annotation	Pfam_ID	Pfam_annotation	936	1199	99.89%	7.988876535	1792	99.89%	8.381527542	1104	99.25%	8.080137277	1693	99.68%	8.330131399	1478	99.68%	8.174500475	1558	99.89%	8.223292062	GO:0016021//integral to membrane;GO:0005774//vacuolar membrane;GO:0009507//chloroplast;GO:0005886//plasma membrane	GO:0015120//phosphoglycerate transmembrane transporter activity;GO:0005315//inorganic phosphate transmembrane transporter activity;GO:0071917//triose-phosphate transmembrane transporter activity;GO:0015152//glucose-6-phosphate transmembrane transporter activity;GO:0015297//antiporter activity	GO:0007276//gamete generation;GO:0009749//response to glucose stimulus;GO:0009744//response to sucrose stimulus;GO:0015713//phosphoglycerate transport;GO:0015760//glucose-6-phosphate transport;GO:0035436//triose phosphate transmembrane transport;GO:0010109//regulation of photosynthesis;GO:0009553//embryo sac development;GO:0034389//lipid particle organization;GO:0010152//pollen maturation;GO:0007…
MA_10434077g0010	UniProt_ID	UniProt_annotation	Pfam_ID	Pfam_annotation	1728	1198	99.31%	7.987673287	2531	99.54%	8.879546908	676	98.90%	7.372905698	1655	99.25%	8.297390423	1029	99.19%	7.652310061	2349	99.59%	8.815487675	GO:0005829//cytosol;GO:0005618//cell wall;GO:0005730//nucleolus;GO:0009506//plasmodesma	-	GO:0001510//RNA methylation;GO:0009220//pyrimidine ribonucleotide biosynthetic process
MA_92435g0010	UniProt_ID	UniProt_annotation	Pfam_ID	Pfam_annotation	1905	1197	98.90%	7.986469034	2579	99.69%	8.90664587	728	99.11%	7.479744736	2133	99.53%	8.663345522	1645	99.53%	8.328892258	3796	99.69%	9.507803915	GO:0005829//cytosol;GO:0005730//nucleolus;GO:0016020//membrane	GO:0004612//phosphoenolpyruvate carboxykinase (ATP) activity;GO:0005524//ATP binding;GO:0016301//kinase activity	GO:0016310//phosphorylation;GO:0009817//defense response to fungus, incompatible interaction;GO:0006094//gluconeogenesis;GO:0046686//response to cadmium ion;GO:0016036//cellular response to phosphate starvation
MA_64588g0010	sp|Q9SDY5|RCE1_ARATH	NEDD8-conjugating enzyme Ubc12 OS=Arabidopsis thaliana GN=RCE1 PE=1 SV=1	PF00179.21	UQ_con	492	1192	89.43%	7.980432644	1097	89.63%	7.673775363	1139	87.80%	8.125144783	1081	89.84%	7.683157077	1003	90.65%	7.615406848	1267	87.80%	7.925119654	-	GO:0004842//ubiquitin-protein ligase activity	GO:0009790//embryo development;GO:0016567//protein ubiquitination;GO:0009733//response to auxin stimulus
MA_122595g0010	UniProt_ID	UniProt_annotation	Pfam_ID	Pfam_annotation	1089	1191	98.99%	7.979222329	1109	99.45%	7.689464091	884	98.99%	7.759677906	1029	99.08%	7.612067242	1212	99.08%	7.888350978	1355	98.99%	8.02195902	GO:0005634//nucleus	-	GO:0015706//nitrate transport;GO:0010167//response to nitrate;GO:0006807//nitrogen compound metabolic process;GO:0060776//simple leaf morphogenesis
MA_10430522g0010	sp|O04486|RAA2A_ARATH	Ras-related protein RABA2a OS=Arabidopsis thaliana GN=RABA2A PE=2 SV=1	PF00009.22,PF00025.16,PF00071.17,PF01926.18,PF02421.13,PF03193.11,PF04670.7,PF05783.6,PF08477.8,PF09439.5,PF10662.4,PF13173.1,PF13175.1,PF13191.1,PF13401.1,PF13479.1	AAA_14,AAA_15,AAA_16,AAA_22,AAA_24,Arf,DLIC,DUF258,FeoB_N,GTP_EFTU,Gtr1_RagA,MMR_HSR1,Miro,PduV-EutP,Ras,SRPRB	642	1186	99.69%	7.973155478	1864	99.38%	8.438343221	973	97.51%	7.897996742	1658	99.38%	8.300002424	1100	99.84%	7.748525376	1483	99.69%	8.152138834	GO:0005768//endosome;GO:0009504//cell plate;GO:0005886//plasma membrane;GO:0005829//cytosol	GO:0005525//GTP binding;GO:0016787//hydrolase activity	GO:0000910//cytokinesis;GO:0016192//vesicle-mediated transport;GO:0019932//second-messenger-mediated signaling;GO:0007264//small GTPase mediated signal transduction;GO:0015031//protein transport
MA_10429683g0010	UniProt_ID	UniProt_annotation	Pfam_ID	Pfam_annotation	666	1182	97.90%	7.968283561	1665	99.40%	8.275509777	1055	98.35%	8.014670437	1594	99.10%	8.243227509	1213	99.25%	7.88954034	1423	99.25%	8.0925764	GO:0005739//mitochondrion;GO:0005886//plasma membrane	GO:0005507//copper ion binding;GO:0004017//adenylate kinase activity;GO:0005524//ATP binding	GO:0046939//nucleotide phosphorylation;GO:0046686//response to cadmium ion;GO:0006163//purine nucleotide metabolic process
MA_10435945g0010	sp|P31583|RHN1_NICPL	Ras-related protein RHN1 OS=Nicotiana plumbaginifolia GN=RHN1 PE=2 SV=1	PF00009.22,PF00025.16,PF00071.17,PF01926.18,PF02421.13,PF04670.7,PF06745.8,PF08477.8,PF09439.5,PF13191.1,PF13479.1	AAA_16,AAA_24,Arf,FeoB_N,GTP_EFTU,Gtr1_RagA,KaiC,MMR_HSR1,Miro,Ras,SRPRB	567	1180	93.30%	7.965841419	1695	93.30%	8.301265208	1357	93.30%	8.377696056	1333	93.47%	7.985341237	2067	93.47%	8.658253561	1585	93.30%	8.248071785	GO:0005768//endosome;GO:0005886//plasma membrane	GO:0005525//GTP binding	GO:0007264//small GTPase mediated signal transduction;GO:0015031//protein transport
MA_75297g0010	sp|Q9SZA7|DRL29_ARATH	Probable disease resistance protein At4g33300 OS=Arabidopsis thaliana GN=At4g33300 PE=2 SV=3	PF00931.17,PF05659.6,PF05729.7,PF12799.2,PF13173.1,PF13191.1,PF13401.1,PF13504.1,PF13855.1	AAA_14,AAA_16,AAA_22,LRR_4,LRR_7,LRR_8,NACHT,NB-ARC,RPW8	2484	1178	99.64%	7.963395136	502	98.59%	6.546749925	754	99.36%	7.530336664	752	99.48%	7.159886899	1071	99.64%	7.709998081	426	99.03%	6.353751554	GO:0048046//apoplast	-	GO:0044763;GO:0042742//defense response to bacterium;GO:0050794//regulation of cellular process;GO:0031347//regulation of defense response
MA_9973625g0010	UniProt_ID	UniProt_annotation	Pfam_ID	Pfam_annotation	731	1178	99.86%	7.963395136	751	99.32%	7.127399433	1168	99.73%	8.161401592	300	99.73%	5.835560308	1412	99.73%	8.108617099	541	99.18%	6.69816715	GO:0005576//extracellular region	GO:0004190//aspartic-type endopeptidase activity	GO:0006508//proteolysis
MA_100300g0010	sp|Q9C944|H2AV3_ARATH	Probable histone H2A variant 3 OS=Arabidopsis thaliana GN=At1g52740 PE=1 SV=1	PF00125.19,PF00808.18	CBFD_NFYB_HMF,Histone	438	1177	98.17%	7.962170437	1277	99.77%	7.892877715	1072	99.32%	8.037721506	733	99.32%	7.122992283	1447	99.09%	8.143929579	1282	99.77%	7.942092733	GO:0000786//nucleosome;GO:0005773//vacuole;GO:0005634//nucleus	GO:0003677//DNA binding;GO:0046982//protein heterodimerization activity	GO:0042742//defense response to bacterium;GO:0009909//regulation of flower development;GO:0016048//detection of temperature stimulus;GO:0006334//nucleosome assembly
MA_398390g0010	sp|A2XFI3|PDC2_ORYSI	Pyruvate decarboxylase isozyme 2 OS=Oryza sativa subsp. indica GN=PDC2 PE=2 SV=2	PF00205.17,PF02775.16,PF02776.13	TPP_enzyme_C,TPP_enzyme_M,TPP_enzyme_N	1902	1176	97.58%	7.960944698	1264	98.63%	7.87812146	1126	98.53%	8.108591172	1556	98.95%	8.208428989	1576	98.74%	8.267091401	1573	98.48%	8.237111086	GO:0016020//membrane	GO:0000287//magnesium ion binding;GO:0030976//thiamine pyrophosphate binding;GO:0004737//pyruvate decarboxylase activity	GO:0008152//metabolic process;GO:0001666//response to hypoxia
MA_136671g0010	UniProt_ID	UniProt_annotation	Pfam_ID	Pfam_annotation	1791	1174	99.33%	7.958490091	1742	99.83%	8.34071308	943	98.60%	7.852838281	1778	99.50%	8.400784386	1470	99.50%	8.166673015	2003	99.83%	8.585656417	GO:0005634//nucleus	GO:0003723//RNA binding;GO:0004652//polynucleotide adenylyltransferase activity	GO:0043631//RNA polyadenylation
MA_197097g0010	NA	NA	PF04674.7	Phi_1	987	1170	91.39%	7.953568312	2293	91.89%	8.737105331	983	91.69%	7.912740816	856	91.79%	7.346648563	1209	91.29%	7.884777	1627	91.79%	8.285791451	-	-	-
MA_77052g0010	NA	NA	PF05678.9	VQ	915	1166	99.45%	7.948629685	412	99.45%	6.262020448	1252	99.56%	8.261554462	552	99.13%	6.714169781	1257	99.34%	7.940924631	474	98.91%	6.5076139	-	-	-
MA_31009g0010	sp|Q9SV15|WRK11_ARATH	Probable WRKY transcription factor 11 OS=Arabidopsis thaliana GN=WRKY11 PE=2 SV=2	PF10533.4	Plant_zn_clust	1155	1165	92.29%	7.947392382	2293	92.21%	8.737105331	1153	92.29%	8.142761862	1923	92.29%	8.513857241	1469	92.29%	8.16569159	2905	92.29%	9.121920362	-	-	-
MA_132592g0010	sp|P81748|MIFH_TRITR	Macrophage migration inhibitory factor homolog OS=Trichuris trichiura PE=1 SV=2	PF01187.13	MIF	405	1164	98.52%	7.946154017	917	98.52%	7.415334487	924	98.52%	7.823489083	790	98.52%	7.23096078	1030	98.77%	7.653710736	721	98.27%	7.112205207	GO:0005777//peroxisome;GO:0009507//chloroplast	GO:0050178//phenylpyruvate tautomerase activity	GO:0051707//response to other organism;GO:0006954//inflammatory response
MA_45656g0030	sp|Q9XE58|SCL14_ARATH	Scarecrow-like protein 14 OS=Arabidopsis thaliana GN=SCL14 PE=2 SV=2	PF03514.9	GRAS	2211	1164	99.91%	7.946154017	873	99.41%	7.344434032	816	99.86%	7.644268649	939	99.73%	7.480088479	1340	99.86%	8.03313745	686	99.41%	7.040465533	-	-	-
MA_9989648g0010	NA	NA	PF01752.12	Peptidase_M9	243	1164	98.77%	7.946154017	113	98.77%	4.400318626	384	97.53%	6.557799362	74	96.71%	3.823507648	622	99.59%	6.926511973	62	96.30%	3.583133907	-	-	-
MA_10845g0010	NA	NA	PF00627.26	UBA	2088	1163	99.52%	7.944914588	1357	99.23%	7.980506622	1037	99.57%	7.989855195	1461	99.66%	8.117573241	1470	99.33%	8.166673015	1378	99.14%	8.046233175	-	-	-
MA_10429336g0010	UniProt_ID	UniProt_annotation	Pfam_ID	Pfam_annotation	450	1161	97.78%	7.942432532	2060	99.11%	8.582548887	875	97.56%	7.744922942	2413	99.78%	8.841250239	1034	98.67%	7.659299876	1660	99.11%	8.31475163	GO:0005829//cytosol;GO:0005634//nucleus;GO:0005886//plasma membrane	GO:0005509//calcium ion binding;GO:0005515//protein binding	GO:0010099//regulation of photomorphogenesis;GO:0006084//acetyl-CoA metabolic process;GO:0005513//detection of calcium ion;GO:0019722//calcium-mediated signaling;GO:0009612//response to mechanical stimulus
MA_19015g0010	UniProt_ID	UniProt_annotation	Pfam_ID	Pfam_annotation	1707	1158	97.19%	7.938701422	1254	97.07%	7.866666894	1013	97.13%	7.956089947	930	94.43%	7.466201467	1331	98.77%	8.02341866	1722	98.36%	8.36763789	-	GO:0003676//nucleic acid binding;GO:0005524//ATP binding;GO:0008026//ATP-dependent helicase activity	-
MA_95356g0010	UniProt_ID	UniProt_annotation	Pfam_ID	Pfam_annotation	1236	1157	99.60%	7.937455571	2578	99.60%	8.906086469	1314	99.43%	8.331258	2248	99.60%	8.739086296	2406	99.76%	8.877302654	5043	99.68%	9.917559165	GO:0005739//mitochondrion	GO:0005507//copper ion binding;GO:0008270//zinc ion binding;GO:0050897//cobalt ion binding;GO:0004353//glutamate dehydrogenase [NAD(P)+] activity;GO:0005524//ATP binding	GO:0009646//response to absence of light;GO:0055114//oxidation-reduction process;GO:0009651//response to salt stress;GO:0006520//cellular amino acid metabolic process;GO:0051171//regulation of nitrogen compound metabolic process;GO:0046686//response to cadmium ion
MA_20589g0010	NA	NA	NA	NA	588	1157	98.64%	7.937455571	697	98.30%	7.019819546	881	99.15%	7.754776333	1196	98.47%	7.828943809	918	98.30%	7.487717858	394	98.47%	6.241231113	GO:0016020//membrane;GO:0043231//intracellular membrane-bounded organelle;GO:0044444//cytoplasmic part	-	GO:0044763;GO:0050896//response to stimulus
MA_24261g0010	sp|Q71H73|H33_VITVI	Histone H3.3 OS=Vitis vinifera PE=2 SV=3	PF00125.19,PF00808.18	CBFD_NFYB_HMF,Histone	555	1156	68.65%	7.936208644	1948	68.65%	8.501918355	780	68.65%	7.579214396	1230	68.65%	7.86936807	1073	68.47%	7.712688422	1690	68.65%	8.340583923	GO:0000786//nucleosome;GO:0005634//nucleus	GO:0003677//DNA binding;GO:0046982//protein heterodimerization activity	GO:0006007//glucose catabolic process;GO:0006605//protein targeting;GO:0006334//nucleosome assembly
MA_77810g0010	UniProt_ID	UniProt_annotation	Pfam_ID	Pfam_annotation	774	1153	73.51%	7.932461382	1228	79.84%	7.836452281	957	73.51%	7.87408825	912	73.51%	7.438019876	1020	79.84%	7.639642413	963	79.84%	7.529490479	GO:0005829//cytosol;GO:0005774//vacuolar membrane;GO:0019773//proteasome core complex, alpha-subunit complex;GO:0005634//nucleus;GO:0005886//plasma membrane;GO:0048046//apoplast	GO:0004298//threonine-type endopeptidase activity	GO:0043161//proteasomal ubiquitin-dependent protein catabolic process;GO:0009651//response to salt stress;GO:0051788//response to misfolded protein;GO:0009409//response to cold;GO:0080129//proteasome core complex assembly;GO:0006972//hyperosmotic response;GO:0006833//water transport;GO:0007030//Golgi organization;GO:0006096//glycolysis;GO:0006094//gluconeogenesis;GO:0009853//photorespiration;GO:0…
MA_20260g0010	sp|Q9AV81|PUB72_ORYSJ	U-box domain-containing protein 72 OS=Oryza sativa subsp. japonica GN=PUB72 PE=2 SV=1	PF00400.27,PF04564.10,PF08606.6,PF11789.3	Prp19,U-box,WD40,zf-Nse	1572	1153	99.11%	7.932461382	1970	99.11%	8.518116173	984	98.73%	7.91420697	1378	99.49%	8.033222679	1465	99.05%	8.161759199	3082	99.43%	9.207234802	GO:0005730//nucleolus;GO:0005618//cell wall;GO:0009507//chloroplast;GO:0000151//ubiquitin ligase complex	GO:0004842//ubiquitin-protein ligase activity	GO:0042742//defense response to bacterium;GO:0046686//response to cadmium ion;GO:0016567//protein ubiquitination
MA_52972g0010	UniProt_ID	UniProt_annotation	Pfam_ID	Pfam_annotation	891	1152	94.61%	7.931210128	629	89%	6.871832707	910	93.60%	7.801474781	815	92.48%	7.275880194	1059	94.39%	7.693749819	544	94.05%	6.706137861	-	GO:0016616//oxidoreductase activity, acting on the CH-OH group of donors, NAD or NADP as acceptor;GO:0008270//zinc ion binding;GO:0000166//nucleotide binding	GO:0044237//cellular metabolic process;GO:0055114//oxidation-reduction process
MA_92651g0010	sp|Q94JM3|ARFB_ARATH	Auxin response factor 2 OS=Arabidopsis thaliana GN=ARF2 PE=1 SV=2	PF02309.11,PF02362.16,PF06507.8	AUX_IAA,Auxin_resp,B3	2880	1149	88.19%	7.927449844	1129	88.02%	7.715238694	853	87.33%	7.708206917	1177	92.22%	7.805850472	1542	89.48%	8.23563672	1570	93.61%	8.23435785	-	-	GO:0009908//flower development;GO:0044767;GO:0048513//organ development;GO:0050794//regulation of cellular process
MA_50745g0010	sp|Q7TQ20|DNJC2_RAT	DnaJ homolog subfamily C member 2 OS=Rattus norvegicus GN=Dnajc2 PE=2 SV=1	PF00226.26,PF00249.26,PF13921.1	DnaJ,Myb_DNA-bind_6,Myb_DNA-binding	2157	1149	97.91%	7.927449844	1666	99.26%	8.276375741	625	96.71%	7.259825648	1324	98.79%	7.975571256	927	98.28%	7.501785418	1657	98.19%	8.312142778	GO:0005634//nucleus	GO:0003677//DNA binding;GO:0003682//chromatin binding	GO:0006457//protein folding
MA_2314g0010	sp|Q98TX3|PDCD4_CHICK	Programmed cell death protein 4 OS=Gallus gallus GN=PDCD4 PE=2 SV=1	PF02847.12	MA3	2148	1148	97.16%	7.926194234	1009	97.63%	7.553195334	1030	98.09%	7.980088363	1078	97.81%	7.679149588	1605	97.63%	8.293388896	1368	98.32%	8.035729342	-	GO:0003743//translation initiation factor activity	GO:0006413//translational initiation;GO:0016070//RNA metabolic process
MA_107950g0010	sp|Q9SV15|WRK11_ARATH	Probable WRKY transcription factor 11 OS=Arabidopsis thaliana GN=WRKY11 PE=2 SV=2	PF03106.10,PF10533.4	Plant_zn_clust,WRKY	1182	1148	99.83%	7.926194234	1079	99.83%	7.649917667	1172	99.49%	8.166331781	1314	99.75%	7.964637554	1054	99.75%	7.686925326	1216	99.49%	7.865870228	-	-	-
MA_29443g0010	sp|Q9LEB4|RBP45_NICPL	Polyadenylate-binding protein RBP45 OS=Nicotiana plumbaginifolia GN=RBP45 PE=1 SV=1	PF00076.17,PF08777.6,PF13893.1,PF14259.1	RRM_1,RRM_3,RRM_5,RRM_6	1287	1147	94.33%	7.924937531	1350	94.09%	7.973048063	932	90.52%	7.835919489	1404	96.04%	8.060180036	1255	96.66%	7.93862826	1349	96.66%	8.015558884	-	-	-
MA_131585g0010	sp|Q3T0E5|APMAP_BOVIN	Adipocyte plasma membrane-associated protein OS=Bos taurus GN=APMAP PE=2 SV=1	PF01436.16	NHL	864	1146	99.77%	7.923679733	220	97.92%	5.358404984	932	99.77%	7.835919489	365	99.77%	6.118066723	1181	99.77%	7.85098586	184	97.57%	5.144826629	-	-	-
MA_872634g0010	sp|P29766|RL8_SOLLC	60S ribosomal protein L8 OS=Solanum lycopersicum GN=RPL8 PE=2 SV=1	PF03947.13	Ribosomal_L2_C	522	1146	86.59%	7.923679733	1385	86.40%	8.009961134	1156	87.36%	8.146509124	877	83.52%	7.381594442	1545	90.61%	8.238439885	1459	83.33%	8.128608118	GO:0005730//nucleolus;GO:0005773//vacuole;GO:0005886//plasma membrane;GO:0022625//cytosolic large ribosomal subunit;GO:0009507//chloroplast	GO:0003735//structural constituent of ribosome;GO:0003723//RNA binding	GO:0006412//translation
MA_57835g0010	sp|Q9LX88|R15A4_ARATH	40S ribosomal protein S15a-4 OS=Arabidopsis thaliana GN=RPS15AD PE=2 SV=3	PF00410.14	Ribosomal_S8	354	1145	98.87%	7.922420836	1896	98.59%	8.462893795	906	98.87%	7.795122783	1472	97.18%	8.128391046	1120	99.15%	7.77450888	1620	97.18%	8.279572928	GO:0005886//plasma membrane;GO:0005618//cell wall;GO:0022627//cytosolic small ribosomal subunit	GO:0003735//structural constituent of ribosome	GO:0006412//translation
MA_10431395g0010	UniProt_ID	UniProt_annotation	Pfam_ID	Pfam_annotation	1338	1143	99.03%	7.919899743	1679	98.65%	8.287586219	913	99.10%	7.806220492	1607	99.25%	8.254942149	1376	98.95%	8.071370841	1725	99.55%	8.370148381	GO:0005829//cytosol;GO:0008540//proteasome regulatory particle, base subcomplex;GO:0005886//plasma membrane;GO:0005634//nucleus	GO:0008568//microtubule-severing ATPase activity;GO:0008233//peptidase activity;GO:0005524//ATP binding	GO:0051788//response to misfolded protein;GO:0009853//photorespiration;GO:0006094//gluconeogenesis;GO:0006635//fatty acid beta-oxidation;GO:0035266//meristem growth;GO:0043161//proteasomal ubiquitin-dependent protein catabolic process;GO:0010078//maintenance of root meristem identity;GO:0010311//lateral root formation;GO:0009651//response to salt stress;GO:0009407//toxin catabolic process;GO:0090…
MA_10436490g0010	UniProt_ID	UniProt_annotation	Pfam_ID	Pfam_annotation	1233	1140	60.10%	7.916109824	2083	98.62%	8.598563524	1254	51.01%	8.263856329	3764	99.68%	9.482581671	1367	56.37%	8.061907064	1837	96.92%	8.460878157	GO:0009505//plant-type cell wall;GO:0046658//anchored to plasma membrane;GO:0048046//apoplast	-	GO:0007389//pattern specification process;GO:0008361//regulation of cell size;GO:0009664//plant-type cell wall organization;GO:0009926//auxin polar transport;GO:0010015//root morphogenesis;GO:0009832//plant-type cell wall biogenesis;GO:0040007//growth
MA_10431018g0010	sp|Q8LGG8|USPAL_ARATH	Universal stress protein A-like protein OS=Arabidopsis thaliana GN=At3g01520 PE=1 SV=2	PF00582.21	Usp	312	1139	92.63%	7.914844302	1595	92.31%	8.213563032	994	92.31%	7.928787135	903	92.63%	7.423719918	1380	92.63%	8.075557119	1797	92.63%	8.429125678	-	-	GO:0006950//response to stress
MA_10434164g0020	sp|Q3U0V1|FUBP2_MOUSE	Far upstream element-binding protein 2 OS=Mus musculus GN=Khsrp PE=1 SV=2	PF00013.24,PF07650.12,PF13014.1,PF13083.1,PF13184.1	KH_1,KH_2,KH_3,KH_4,KH_5	2085	1139	98.13%	7.914844302	1577	98.85%	8.197194429	972	98.75%	7.896514014	1268	98.80%	7.913246931	1353	98.23%	8.047061119	1497	99.18%	8.16568991	-	-	-
MA_5028840g0010	sp|Q8L9A9|XTH8_ARATH	Probable xyloglucan endotransglucosylase/hydrolase protein 8 OS=Arabidopsis thaliana GN=XTH8 PE=2 SV=2	PF00722.16,PF06955.7	Glyco_hydro_16,XET_C	336	1138	99.40%	7.913577669	923	99.40%	7.42473829	1027	99.11%	7.975882252	926	99.11%	7.459986293	1116	99.70%	7.769349482	823	98.51%	7.302974462	GO:0005576//extracellular region	GO:0016798//hydrolase activity, acting on glycosyl bonds;GO:0016740//transferase activity	-
MA_10426991g0010	sp|Q54J73|PAP_DICDI	Poly(A) polymerase OS=Dictyostelium discoideum GN=papA PE=3 SV=1	PF03813.9,PF04926.10,PF04928.12	Nrap,PAP_RNA-bind,PAP_central	1291	1138	93.80%	7.913577669	632	93.11%	6.878691808	1140	93.57%	8.126410305	529	93.11%	6.652826001	1489	93.49%	8.185194355	716	93.88%	7.102172517	-	-	-
MA_43617g0010	UniProt_ID	UniProt_annotation	Pfam_ID	Pfam_annotation	2148	1138	99.30%	7.913577669	893	98.84%	7.377094058	1034	98.93%	7.985677504	669	98.23%	6.991279372	1284	99.30%	7.971573121	1267	99.53%	7.925119654	GO:0009536//plastid	GO:0016772//transferase activity, transferring phosphorus-containing groups	-
MA_3905g0020	NA	NA	PF12171.3,PF13912.1	zf-C2H2_6,zf-C2H2_jaz	756	1137	99.87%	7.912309923	1434	99.87%	8.060102392	890	99.60%	7.769431375	1379	99.87%	8.034268869	1374	99.87%	8.069273138	2002	99.87%	8.58493615	-	-	-
MA_10432206g0010	UniProt_ID	UniProt_annotation	Pfam_ID	Pfam_annotation	3207	1137	98.29%	7.912309923	2230	99.03%	8.696921572	972	97.04%	7.896514014	2423	99.25%	8.847215494	1421	98.82%	8.11778033	3192	99.53%	9.257820527	GO:0005829//cytosol;GO:0005618//cell wall;GO:0005643//nuclear pore;GO:0030089//phycobilisome	GO:0008565//protein transporter activity;GO:0016829//lyase activity	GO:0009165//nucleotide biosynthetic process;GO:0052546;GO:0006886//intracellular protein transport;GO:0052541//plant-type cell wall cellulose metabolic process;GO:0009793//embryo development ending in seed dormancy
MA_156774g0010	UniProt_ID	UniProt_annotation	Pfam_ID	Pfam_annotation	672	1136	50.15%	7.911041062	957	49.26%	7.476898816	855	52.38%	7.711583618	704	58.93%	7.064795023	947	52.23%	7.53256408	774	52.38%	7.214471051	GO:0005737//cytoplasm;GO:0005634//nucleus	GO:0004693//cyclin-dependent protein kinase activity;GO:0005515//protein binding;GO:0016538//cyclin-dependent protein kinase regulator activity	GO:0000278//mitotic cell cycle;GO:0010440//stomatal lineage progression;GO:0045736//negative regulation of cyclin-dependent protein kinase activity;GO:0006661//phosphatidylinositol biosynthetic process;GO:0051301//cell division;GO:0042023//DNA endoreduplication
MA_10435565g0010	NA	NA	PF04674.7	Phi_1	993	1133	99.19%	7.907227769	920	90.03%	7.42004405	1073	95.27%	8.03906605	414	96.17%	6.299567419	1297	99.60%	7.98610077	499	97.18%	6.58169049	-	-	-
MA_31325g0010	sp|O65282|CH10C_ARATH	20 kDa chaperonin, chloroplastic OS=Arabidopsis thaliana GN=CPN21 PE=1 SV=2	PF00166.16	Cpn10	750	1130	98.80%	7.90340437	1648	99.73%	8.26070831	919	99.47%	7.815665338	1334	99.73%	7.986422717	1257	99.87%	7.940924631	1744	99.73%	8.385947505	GO:0005737//cytoplasm	GO:0005524//ATP binding	GO:0006457//protein folding
MA_10048g0010	UniProt_ID	UniProt_annotation	Pfam_ID	Pfam_annotation	2268	1130	98.94%	7.90340437	758	98.59%	7.140775509	1077	99.12%	8.044431728	1003	99.25%	7.575164029	1457	99.07%	8.153862115	693	98.72%	7.055101695	GO:0016020//membrane	GO:0004673//protein histidine kinase activity;GO:0005488//binding;GO:0004871//signal transducer activity	GO:0000160//two-component signal transduction system (phosphorelay);GO:0016310//phosphorylation
MA_38g0010	sp|Q9ZSY8|IAA27_ARATH	Auxin-responsive protein IAA27 OS=Arabidopsis thaliana GN=IAA27 PE=1 SV=1	PF02309.11	AUX_IAA	1386	1128	99.57%	7.900849796	4658	99.78%	9.759419917	520	99.21%	6.994713927	7070	99.93%	10.39193565	835	99.64%	7.351077965	5952	99.78%	10.15662962	-	-	-
MA_92132g0010	UniProt_ID	UniProt_annotation	Pfam_ID	Pfam_annotation	1608	1127	99.44%	7.899570811	1479	99.13%	8.10466412	1052	99.19%	8.010564092	1460	99.75%	8.11658577	1452	99.75%	8.148904395	1725	99.32%	8.370148381	GO:0005829//cytosol;GO:0005618//cell wall;GO:0005730//nucleolus;GO:0005635//nuclear envelope	GO:0008565//protein transporter activity;GO:0005515//protein binding	GO:0048767//root hair elongation;GO:0010498//proteasomal protein catabolic process;GO:0006606//protein import into nucleus;GO:0007010//cytoskeleton organization;GO:0006094//gluconeogenesis
MA_94185g0010	NA	NA	NA	NA	3435	1126	84.05%	7.898290691	1144	83.93%	7.734271886	958	82.21%	7.875594195	1123	82.97%	7.738123536	1257	82.47%	7.940924631	1592	82.62%	8.25442728	-	-	-
MA_501220g0010	UniProt_ID	UniProt_annotation	Pfam_ID	Pfam_annotation	468	1124	99.57%	7.895727039	43	93.38%	3.016713635	908	99.57%	7.798302278	18	76.50%	1.813792493	1380	99.15%	8.075557119	39	89.74%	2.921130371	-	GO:0016706//oxidoreductase activity, acting on paired donors, with incorporation or reduction of molecular oxygen, 2-oxoglutarate as one donor, and incorporation of one atom each of oxygen into both donors	GO:0055114//oxidation-reduction process
MA_35043g0010	sp|Q5E9E4|SSRB_BOVIN	Translocon-associated protein subunit beta OS=Bos taurus GN=SSR2 PE=2 SV=1	PF05753.9	TRAP_beta	438	1123	92.69%	7.894443502	2256	92.92%	8.713641202	942	92.47%	7.851308382	1249	92.69%	7.891474313	1125	92.69%	7.780932288	1585	93.15%	8.248071785	GO:0016021//integral to membrane;GO:0005783//endoplasmic reticulum;GO:0005886//plasma membrane	-	-
MA_10436287g0020	NA	NA	NA	NA	636	1122	91.19%	7.893158823	1449	91.35%	8.075109757	746	89.31%	7.514958024	1378	89.62%	8.033222679	772	91.19%	7.237973069	1411	94.50%	8.080363036	-	-	-
MA_10433458g0020	sp|P81295|PRR3_JUNAS	Pathogenesis-related protein OS=Juniperus ashei PE=1 SV=1	PF00314.12,PF00947.14	Pico_P2A,Thaumatin	523	1121	88.15%	7.891872998	171	87.95%	4.995834905	844	89.29%	7.692913186	497	87.57%	6.562891843	2303	89.10%	8.814193829	207	86.23%	5.314317149	-	-	-
MA_118124g0010	UniProt_ID	UniProt_annotation	Pfam_ID	Pfam_annotation	267	1118	99.25%	7.888008634	1017	99.25%	7.564583218	981	98.13%	7.909804031	684	99.25%	7.023245858	1320	99.25%	8.011450533	1246	99.25%	7.90101679	GO:0005681//spliceosomal complex;GO:0005732//small nucleolar ribonucleoprotein complex;GO:0005829//cytosol	GO:0003676//nucleic acid binding	GO:0016925//protein sumoylation;GO:0000398//nuclear mRNA splicing, via spliceosome
MA_10436904g0020	UniProt_ID	UniProt_annotation	Pfam_ID	Pfam_annotation	1119	1116	69.35%	7.885426629	945	69.35%	7.458703787	1379	69.44%	8.400889315	855	69.44%	7.344963172	2094	70.78%	8.676972115	1172	69.35%	7.81272183	-	GO:0008233//peptidase activity	GO:0008152//metabolic process
MA_26803g0010	sp|Q7F8R0|C3H14_ORYSJ	Zinc finger CCCH domain-containing protein 14 OS=Oryza sativa subsp. japonica GN=Os02g0194200 PE=2 SV=1	PF00642.19	zf-CCCH	1239	1114	99.92%	7.882839994	1274	99.68%	7.889485797	1116	99.84%	8.09572711	933	99.68%	7.470845339	1429	99.92%	8.125876851	1262	99.92%	7.919417295	-	-	-
MA_95995g0010	NA	NA	PF00257.14	Dehydrin	255	1114	98.82%	7.882839994	106	99.22%	4.308479759	1837	99.22%	8.814488108	34	89.41%	2.712863584	1898	99.61%	8.53522623	61	93.73%	3.559864128	-	-	GO:0006950//response to stress;GO:0009415//response to water
MA_93384g0010	UniProt_ID	UniProt_annotation	Pfam_ID	Pfam_annotation	3234	1114	98.76%	7.882839994	1481	99.23%	8.10661305	912	97.25%	7.804640322	2005	99.78%	8.574085378	1409	98.42%	8.105549709	1805	98.42%	8.435532328	-	GO:0017111//nucleoside-triphosphatase activity;GO:0000166//nucleotide binding	-
MA_250203g0010	UniProt_ID	UniProt_annotation	Pfam_ID	Pfam_annotation	798	1113	99.50%	7.881544936	3977	99.50%	9.531416354	676	99.50%	7.372905698	3168	99.50%	9.233923427	842	99.50%	7.363114823	3287	99.50%	9.300124802	GO:0005576//extracellular region	-	GO:0048653//anther development;GO:0045492//xylan biosynthetic process;GO:0009825//multidimensional cell growth;GO:0009664//plant-type cell wall organization;GO:0010075//regulation of meristem growth;GO:0007389//pattern specification process;GO:0043481//anthocyanin accumulation in tissues in response to UV light;GO:0048767//root hair elongation;GO:0005982//starch metabolic process;GO:0008361//regu…
MA_129986g0010	UniProt_ID	UniProt_annotation	Pfam_ID	Pfam_annotation	969	1111	99.48%	7.878951326	1530	99.48%	8.153557468	879	99.38%	7.751499341	1084	99.59%	7.687153465	1200	99.48%	7.874001635	1151	99.59%	7.786648318	GO:0005737//cytoplasm	GO:0003723//RNA binding;GO:0000166//nucleotide binding	GO:0050896//response to stimulus;GO:0071704;GO:0044763
MA_52903g0010	sp|Q9SDQ3|SCL1_ARATH	Scarecrow-like protein 1 OS=Arabidopsis thaliana GN=SCL1 PE=2 SV=1	PF03514.9	GRAS	2103	1111	98.95%	7.878951326	702	99.48%	7.030124554	1061	98.72%	8.02284823	1304	99.33%	7.953620356	1408	99.86%	8.104525795	364	98.38%	6.127124627	-	-	GO:0006355//regulation of transcription, DNA-dependent
MA_10431642g0010	UniProt_ID	UniProt_annotation	Pfam_ID	Pfam_annotation	723	1110	75.66%	7.877652771	901	82.85%	7.38995382	1132	88.38%	8.116254909	708	75.80%	7.07296317	1376	83.68%	8.071370841	1268	86.03%	7.926257427	GO:0005634//nucleus	GO:0035064//methylated histone residue binding;GO:0008270//zinc ion binding	-
MA_76720g0010	NA	NA	NA	NA	261	1110	99.62%	7.877652771	44	84.67%	3.04950357	744	99.23%	7.511087612	91	81.61%	4.120038965	356	97.32%	6.122340213	98	96.55%	4.239401442	-	-	-
MA_24774g0010	sp|P04793|HSP13_SOYBN	17.5 kDa class I heat shock protein OS=Glycine max GN=HSP17.5-M PE=3 SV=1	PF00011.16,PF04969.11,PF12875.2,PF14120.1	CS,DUF3826,HSP20,YhzD	456	1110	96.27%	7.877652771	308	96.71%	5.842896818	693	95.83%	7.408711646	561	95.61%	6.73748134	1082	85.09%	7.724733256	1402	85.09%	8.071134678	-	-	-
MA_183086g0010	UniProt_ID	UniProt_annotation	Pfam_ID	Pfam_annotation	951	1109	99.37%	7.876353045	974	99.37%	7.502288514	989	99.37%	7.921515471	1035	99.37%	7.620450965	1287	99.47%	7.974938663	1121	99.58%	7.748563528	GO:0071944//cell periphery;GO:0009507//chloroplast;GO:0016020//membrane	GO:0005509//calcium ion binding;GO:0046914//transition metal ion binding;GO:0005544//calcium-dependent phospholipid binding	GO:0010035//response to inorganic substance;GO:0009266//response to temperature stimulus;GO:1901700;GO:0006970//response to osmotic stress
MA_10431466g0010	sp|Q9MAB3|NOP5B_ARATH	Probable nucleolar protein 5-2 OS=Arabidopsis thaliana GN=NOP5-2 PE=2 SV=1	PF01798.13,PF08060.8	NOSIC,Nop	1682	1109	97.32%	7.876353045	2653	97.44%	8.947450972	429	94.29%	6.717473895	1804	97.56%	8.421722555	839	96.79%	7.357968461	2141	97.44%	8.681755584	-	-	-
MA_132866g0010	UniProt_ID	UniProt_annotation	Pfam_ID	Pfam_annotation	486	1109	99.59%	7.876353045	765	99.38%	7.154028706	956	99.79%	7.872580732	699	99.38%	7.054519374	1106	99.59%	7.756369682	962	99.59%	7.527992353	GO:0005634//nucleus	GO:0004842//ubiquitin-protein ligase activity	GO:0006301//postreplication repair;GO:0006511//ubiquitin-dependent protein catabolic process;GO:0009739//response to gibberellin stimulus;GO:0009910//negative regulation of flower development;GO:0009965//leaf morphogenesis;GO:0016567//protein ubiquitination
MA_10427207g0010	sp|Q8LCG7|NFYC2_ARATH	Nuclear transcription factor Y subunit C-2 OS=Arabidopsis thaliana GN=NFYC2 PE=2 SV=2	PF00125.19,PF00808.18	CBFD_NFYB_HMF,Histone	606	1107	99.67%	7.873750076	622	99.67%	6.855700166	1029	99.67%	7.978687688	514	99.67%	6.611366394	1275	99.67%	7.96142913	720	99.67%	7.110204243	GO:0016602//CCAAT-binding factor complex;GO:0005737//cytoplasm	GO:0043565//sequence-specific DNA binding;GO:0003700//sequence-specific DNA binding transcription factor activity;GO:0046982//protein heterodimerization activity	GO:0006355//regulation of transcription, DNA-dependent
MA_10434974g0010	sp|Q43644|NDUS1_SOLTU	NADH dehydrogenase [ubiquinone] iron-sulfur protein 1, mitochondrial OS=Solanum tuberosum PE=2 SV=1	PF00384.17,PF09326.6	DUF1982,Molybdopterin	1371	1107	99.64%	7.873750076	1804	99.64%	8.391153567	943	99.42%	7.852838281	2011	99.78%	8.57839515	1251	99.42%	7.934024522	1674	99.42%	8.326864283	GO:0005747//mitochondrial respiratory chain complex I	GO:0008137//NADH dehydrogenase (ubiquinone) activity	GO:0045333//cellular respiration
MA_10430708g0010	UniProt_ID	UniProt_annotation	Pfam_ID	Pfam_annotation	1416	1107	99.08%	7.873750076	1003	98.66%	7.54459504	1077	97.67%	8.044431728	1480	99.44%	8.136207902	1346	99.36%	8.039580461	1163	99.29%	7.801605118	GO:0005829//cytosol;GO:0009506//plasmodesma;GO:0005886//plasma membrane	GO:0004197//cysteine-type endopeptidase activity;GO:0042802//identical protein binding	GO:0009611//response to wounding;GO:0009805//coumarin biosynthetic process;GO:0006816//calcium ion transport;GO:0009651//response to salt stress;GO:0007033//vacuole organization;GO:0015706//nitrate transport;GO:0043068//positive regulation of programmed cell death;GO:0048767//root hair elongation;GO:0007030//Golgi organization;GO:0016540//protein autoprocessing;GO:0010167//response to nitrate;GO:…
MA_10435545g0020	NA	NA	PF01842.20,PF13291.1,PF13740.1	ACT,ACT_4,ACT_6	1071	1107	97.20%	7.873750076	761	98.69%	7.146470365	1132	98.97%	8.116254909	897	98.51%	7.414107256	1522	99.81%	8.216808459	895	99.25%	7.423899245	-	-	-
MA_10436042g0030	sp|Q9ZPH2|GRS17_ARATH	Monothiol glutaredoxin-S17 OS=Arabidopsis thaliana GN=GRXS17 PE=2 SV=1	PF00085.15,PF00462.19,PF02824.16,PF03960.10,PF04908.10,PF07449.6,PF09673.5,PF13098.1,PF13417.1,PF13899.1	ArsC,GST_N_3,Glutaredoxin,HyaE,SH3BGR,TGS,Thioredoxin,Thioredoxin_2,Thioredoxin_7,TrbC_Ftype	1197	1105	98.41%	7.871142403	772	99%	7.167161262	960	98.25%	7.878601377	597	98.75%	6.82713403	1020	99.33%	7.639642413	932	99.16%	7.482309538	GO:0005829//cytosol	-	GO:0000280//nuclear division;GO:0009926//auxin polar transport;GO:0051726//regulation of cell cycle;GO:0072593//reactive oxygen species metabolic process;GO:0009408//response to heat;GO:0007000//nucleolus organization
MA_21175g0010	UniProt_ID	UniProt_annotation	Pfam_ID	Pfam_annotation	468	1102	99.79%	7.867222033	1829	99.79%	8.411003839	912	98.93%	7.804640322	1551	99.79%	8.203787109	1274	99.79%	7.960297604	1450	99.79%	8.119684203	-	GO:0016491//oxidoreductase activity;GO:0005488//binding	-
MA_10436705g0010	sp|Q84VX0|RFS1_ARATH	Probable galactinol--sucrose galactosyltransferase 1 OS=Arabidopsis thaliana GN=RFS1 PE=2 SV=1	PF02065.13,PF05691.7	Melibiase,Raffinose_syn	1905	1099	99.32%	7.863290982	1152	99.53%	7.744321174	1117	99.16%	8.09701869	968	98.90%	7.523947366	1618	99.21%	8.305023597	1724	99.21%	8.369312036	-	GO:0047268//galactinol-raffinose galactosyltransferase activity	GO:0008152//metabolic process
MA_10426544g0020	UniProt_ID	UniProt_annotation	Pfam_ID	Pfam_annotation	486	1098	90.53%	7.861978247	3280	97.74%	9.253470145	725	91.15%	7.473791378	1682	91.36%	8.320729917	1029	91.15%	7.652310061	3190	97.53%	9.256916441	-	GO:0051287//NAD binding;GO:0004365//glyceraldehyde-3-phosphate dehydrogenase (NAD+) (phosphorylating) activity;GO:0050661//NADP binding	GO:0006006//glucose metabolic process;GO:0055114//oxidation-reduction process
MA_17539g0010	sp|Q9FYE4|CML50_ARATH	Probable calcium-binding protein CML50 OS=Arabidopsis thaliana GN=CML50 PE=2 SV=1	PF00036.27,PF13202.1,PF13405.1,PF13499.1,PF13833.1	EF_hand_3,EF_hand_4,EF_hand_5,EF_hand_6,efhand	774	1097	99.48%	7.860664317	1107	97.67%	7.686861122	875	97.29%	7.744922942	788	98.97%	7.227306072	889	98.71%	7.441432742	1213	98.71%	7.862308016	-	-	-
MA_30487g0010	UniProt_ID	UniProt_annotation	Pfam_ID	Pfam_annotation	1212	1096	99.59%	7.85934919	1140	99.34%	7.72922087	882	99.67%	7.756412042	1067	99.26%	7.664359482	1032	99.26%	7.656508013	1201	99.50%	7.847970556	GO:0005829//cytosol;GO:0008540//proteasome regulatory particle, base subcomplex;GO:0009507//chloroplast;GO:0005886//plasma membrane	GO:0030234//enzyme regulator activity	GO:0043161//proteasomal ubiquitin-dependent protein catabolic process;GO:0043248//proteasome assembly;GO:0051788//response to misfolded protein;GO:0007010//cytoskeleton organization;GO:0042176//regulation of protein catabolic process;GO:0006094//gluconeogenesis;GO:0009630//gravitropism;GO:0050790//regulation of catalytic activity
MA_104378g0010	sp|Q6GQE1|T184C_XENLA	Transmembrane protein 184C OS=Xenopus laevis GN=tmem184c PE=2 SV=1	PF03619.11	Solute_trans_a	828	1095	99.15%	7.858032862	1139	99.03%	7.727955348	903	99.28%	7.790340365	977	99.52%	7.537292019	1155	99.52%	7.818883491	1231	99.15%	7.883550535	GO:0016021//integral to membrane	-	-
MA_10435373g0010	sp|Q4R5D9|YTHD2_MACFA	YTH domain family protein 2 OS=Macaca fascicularis GN=YTHDF2 PE=2 SV=1	PF04146.10,PF07316.6	DUF1463,YTH	1752	1094	97.55%	7.856715332	1374	98.80%	7.99846133	820	97.26%	7.651319097	1958	97.83%	8.53987254	1060	97.43%	7.695110852	1394	97.77%	8.062881842	-	-	-
MA_80564g0010	UniProt_ID	UniProt_annotation	Pfam_ID	Pfam_annotation	499	1092	99.80%	7.854076657	985	99.80%	7.5184822	854	99.80%	7.709896255	693	98.80%	7.042091199	1046	99.80%	7.675938543	1092	99.40%	7.710767187	GO:0009527//plastid outer membrane;GO:0016021//integral to membrane;GO:0009941//chloroplast envelope;GO:0005773//vacuole	-	GO:0009749//response to glucose stimulus;GO:0009753//response to jasmonic acid stimulus;GO:0009744//response to sucrose stimulus;GO:0009409//response to cold;GO:0009611//response to wounding;GO:0045037//protein import into chloroplast stroma
MA_10427036g0020	NA	NA	PF07876.7	Dabb	843	1090	94.07%	7.851433148	737	94.19%	7.100269378	916	93.12%	7.810950644	557	93.59%	6.727167122	1027	93.48%	7.649504625	564	93.71%	6.758179393	GO:0005829//cytosol;GO:0005777//peroxisome;GO:0009570//chloroplast stroma	-	GO:0009086//methionine biosynthetic process;GO:0000394//RNA splicing, via endonucleolytic cleavage and ligation;GO:0019761//glucosinolate biosynthetic process;GO:0019344//cysteine biosynthetic process
MA_16118g0010	sp|Q93WV0|WRK20_ARATH	Probable WRKY transcription factor 20 OS=Arabidopsis thaliana GN=WRKY20 PE=2 SV=1	PF03106.10	WRKY	2700	1089	97.81%	7.850109574	1110	97.70%	7.690763816	908	98.19%	7.798302278	1056	97.81%	7.649416179	1304	98.26%	7.993863175	1231	97%	7.883550535	-	-	-
MA_135861g0010	UniProt_ID	UniProt_annotation	Pfam_ID	Pfam_annotation	1565	1088	99.49%	7.848784785	1379	99.49%	8.00369988	718	99.49%	7.45980392	1974	99.87%	8.55161078	937	99.49%	7.517256827	1145	99.17%	7.779111366	GO:0005794//Golgi apparatus;GO:0005886//plasma membrane;GO:0005634//nucleus;GO:0005829//cytosol	GO:0004467//long-chain fatty acid-CoA ligase activity	GO:0006633//fatty acid biosynthetic process;GO:0002213//defense response to insect;GO:0009611//response to wounding;GO:0001676//long-chain fatty acid metabolic process;GO:0009805//coumarin biosynthetic process
MA_10428887g0010	sp|P29675|SF3_HELAN	Pollen-specific protein SF3 OS=Helianthus annuus GN=SF3 PE=2 SV=1	PF00412.17	LIM	594	1088	99.83%	7.848784785	1652	99.83%	8.264204695	867	99.66%	7.731679521	1326	99.66%	7.977748087	1367	99.83%	8.061907064	1301	99.66%	7.963309219	-	GO:0051015//actin filament binding;GO:0008270//zinc ion binding	GO:0051017//actin filament bundle assembly
MA_70500g0010	UniProt_ID	UniProt_annotation	Pfam_ID	Pfam_annotation	1894	1086	99.31%	7.846131552	1070	99.37%	7.637839219	778	99.47%	7.575512803	970	99.31%	7.52692353	1101	99.47%	7.749835726	1086	99.10%	7.702822082	GO:0005730//nucleolus;GO:0005681//spliceosomal complex	GO:0005515//protein binding	GO:0006499//N-terminal protein myristoylation;GO:0009651//response to salt stress;GO:0000956//nuclear-transcribed mRNA catabolic process;GO:0010228//vegetative to reproductive phase transition of meristem;GO:0009737//response to abscisic acid stimulus;GO:0045893//positive regulation of transcription, DNA-dependent;GO:0000398//nuclear mRNA splicing, via spliceosome;GO:0042752//regulation of circad…
MA_40819g0010	sp|Q9FDZ9|RL212_ARATH	60S ribosomal protein L21-2 OS=Arabidopsis thaliana GN=RPL21E PE=2 SV=1	PF01157.13	Ribosomal_L21e	498	1081	87.35%	7.839477043	1393	87.35%	8.018267426	745	87.35%	7.513024116	1329	85.94%	7.981007189	982	86.75%	7.584895544	1452	87.15%	8.121672071	GO:0005730//nucleolus;GO:0022625//cytosolic large ribosomal subunit;GO:0009507//chloroplast;GO:0005739//mitochondrion	GO:0003735//structural constituent of ribosome	GO:0006412//translation
MA_259175g0010	sp|Q5EA79|GALM_BOVIN	Aldose 1-epimerase OS=Bos taurus GN=GALM PE=2 SV=1	PF01263.15	Aldose_epim	941	1076	97.13%	7.832791697	1005	96.49%	7.547467505	1239	97.02%	8.24650213	952	97.24%	7.49991441	1477	97.45%	8.173524362	1648	99.47%	8.304287794	-	GO:0016853//isomerase activity	GO:0005975//carbohydrate metabolic process
MA_101924g0020	sp|P40392|RIC1_ORYSJ	Ras-related protein RIC1 OS=Oryza sativa subsp. japonica GN=RIC1 PE=2 SV=2	PF00004.24,PF00009.22,PF00025.16,PF00071.17,PF00735.13,PF01926.18,PF03193.11,PF04670.7,PF08477.8,PF09439.5,PF10662.4,PF13191.1,PF13401.1,PF13555.1	AAA,AAA_16,AAA_22,AAA_29,Arf,DUF258,GTP_EFTU,Gtr1_RagA,MMR_HSR1,Miro,PduV-EutP,Ras,SRPRB,Septin	483	1074	93.17%	7.83010886	1756	93.37%	8.352258	797	93.37%	7.610300282	1741	93.17%	8.370453885	1154	93.17%	7.817634404	1345	92.96%	8.011276298	GO:0005773//vacuole;GO:0005886//plasma membrane	GO:0016787//hydrolase activity;GO:0005525//GTP binding	GO:0007264//small GTPase mediated signal transduction;GO:0006888//ER to Golgi vesicle-mediated transport;GO:0046686//response to cadmium ion;GO:0015031//protein transport
MA_10394417g0010	sp|Q8LGG8|USPAL_ARATH	Universal stress protein A-like protein OS=Arabidopsis thaliana GN=At3g01520 PE=1 SV=2	PF00582.21	Usp	441	1074	79.14%	7.83010886	1301	79.14%	7.919729735	829	79.37%	7.667057745	1056	79.14%	7.649416179	1097	79.14%	7.744587171	1173	79.14%	7.813951749	-	-	GO:0009409//response to cold
MA_16336g0010	NA	NA	PF12353.3,PF13696.1	eIF3g,zf-CCHC_2	1481	1073	99.26%	7.828765569	1743	99.59%	8.341540788	855	99.19%	7.711583618	1179	99.80%	7.80829883	1132	99.26%	7.789877281	1678	99.19%	8.330306444	-	-	-
MA_10436879g0010	sp|Q6PC91|BT3L4_DANRE	Transcription factor BTF3 homolog 4 OS=Danio rerio GN=btf3l4 PE=2 SV=1	PF00176.18,PF01849.13	NAC,SNF2_N	534	1072	87.08%	7.827421025	1114	87.08%	7.69595104	855	85.96%	7.711583618	938	86.33%	7.478552062	928	84.64%	7.503340046	1202	86.70%	7.849170801	GO:0016023//cytoplasmic membrane-bounded vesicle	-	GO:0009651//response to salt stress
MA_10428991g0010	NA	NA	PF11891.3	DUF3411	1608	1072	95.83%	7.827421025	648	93.66%	6.914732903	1050	96.08%	8.00782002	645	95.77%	6.938612412	1305	95.58%	7.994968689	885	94.84%	7.407698119	GO:0005739//mitochondrion;GO:0009706//chloroplast inner membrane	-	-
MA_10431141g0010	UniProt_ID	UniProt_annotation	Pfam_ID	Pfam_annotation	699	1070	98.43%	7.824728173	1215	97.85%	7.821104317	817	97.42%	7.646034494	909	98.28%	7.433268955	1032	99%	7.656508013	1173	99.71%	7.813951749	GO:0005739//mitochondrion;GO:0009570//chloroplast stroma	GO:0030955//potassium ion binding;GO:0004743//pyruvate kinase activity;GO:0000287//magnesium ion binding	GO:0006633//fatty acid biosynthetic process;GO:0048316//seed development;GO:0006096//glycolysis;GO:0016310//phosphorylation;GO:0046686//response to cadmium ion
MA_96623g0010	sp|Q8RVH5|7SBG2_SOYBN	Basic 7S globulin 2 OS=Glycine max PE=1 SV=1	NA	NA	759	1069	99.08%	7.82337986	1335	99.34%	7.956934399	958	99.34%	7.875594195	3422	99.47%	9.345173953	1220	98.81%	7.897838526	1043	99.34%	7.644564508	-	-	-
MA_15889g0020	UniProt_ID	UniProt_annotation	Pfam_ID	Pfam_annotation	1647	1068	78.93%	7.822030286	1566	78.87%	8.187099193	963	78.63%	7.88310043	2048	78.93%	8.604691305	1214	79.17%	7.890728721	1563	79.11%	8.227913127	GO:0009941//chloroplast envelope;GO:0005829//cytosol;GO:0009570//chloroplast stroma	GO:0004347//glucose-6-phosphate isomerase activity;GO:0016740//transferase activity;GO:0003723//RNA binding;GO:0005524//ATP binding	GO:0006094//gluconeogenesis;GO:0043085//positive regulation of catalytic activity;GO:0019252//starch biosynthetic process;GO:0009664//plant-type cell wall organization;GO:0019288//isopentenyl diphosphate biosynthetic process, mevalonate-independent pathway;GO:0009911//positive regulation of flower development;GO:0006955//immune response;GO:0000023//maltose metabolic process;GO:0006096//glycolysis…
MA_100402g0010	UniProt_ID	UniProt_annotation	Pfam_ID	Pfam_annotation	1053	1067	92.31%	7.820679447	1684	92.59%	8.291874852	882	91.64%	7.756412042	4055	94.02%	9.590003206	1301	94.30%	7.990541543	1655	92.02%	8.310400918	GO:0005773//vacuole;GO:0005634//nucleus	-	GO:0006464//protein modification process;GO:0006511//ubiquitin-dependent protein catabolic process;GO:0009751//response to salicylic acid stimulus;GO:0007568//aging
MA_20337g0010	NA	NA	PF05641.7,PF08880.6	Agenet,QLQ	7722	1059	79.53%	7.809826965	1434	88.69%	8.060102392	751	75.51%	7.524588868	2480	91.05%	8.880754369	890	82.04%	7.443053748	2190	90.13%	8.714394122	-	-	-
MA_10437224g0010	NA	NA	PF01001.14,PF01764.20,PF06830.6,PF12695.2,PF12697.2	Abhydrolase_5,Abhydrolase_6,HCV_NS4b,Lipase_3,Root_cap	2802	1059	87.97%	7.809826965	1197	85.26%	7.799580079	588	84.37%	7.171858179	677	89.22%	7.008416263	758	87.08%	7.211587317	830	82.30%	7.315185981	-	-	-
MA_10431284g0010	UniProt_ID	UniProt_annotation	Pfam_ID	Pfam_annotation	288	1058	99.65%	7.808464647	556	67.71%	6.694008016	940	98.61%	7.848243707	501	84.72%	6.574445018	985	90.97%	7.589294008	653	68.75%	6.969393048	GO:0005829//cytosol;GO:0009505//plant-type cell wall;GO:0009507//chloroplast;GO:0005886//plasma membrane	GO:0003999//adenine phosphoribosyltransferase activity	GO:0009116//nucleoside metabolic process;GO:0006168//adenine salvage;GO:0046686//response to cadmium ion
MA_707397g0010	UniProt_ID	UniProt_annotation	Pfam_ID	Pfam_annotation	357	1057	99.44%	7.807101041	21	86.55%	2.000034894	1255	99.16%	8.265005887	27	85.99%	2.385698841	996	98.88%	7.605307941	29	80.39%	2.499992672	-	GO:0008289//lipid binding	GO:0006869//lipid transport
MA_720108g0010	PgdbPpinaster_8655.g31875.t1	sp|Q8LGG8|USPAL_ARATH	PF00105.13,PF00582.21,PF11230.3	DUF3029,Usp,zf-C4	471	1057	99.15%	7.807101041	163	96.39%	4.926916964	851	98.94%	7.704822293	258	96.39%	5.618359597	689	99.15%	7.073988688	105	98.09%	4.338448811	-	-	GO:0044699;GO:0006950//response to stress
MA_10429334g0010	NA	NA	PF00643.19,PF04640.9	PLATZ,zf-B_box	909	1056	77.12%	7.805736145	1043	77.01%	7.600985024	1119	77.23%	8.099598387	751	77.23%	7.157968421	1330	77.12%	8.022334741	2110	77.34%	8.660718737	GO:0005622//intracellular	GO:0008270//zinc ion binding	-
MA_10429943g0030	sp|P37220|ASR3_SOLLC	Abscisic stress-ripening protein 3 OS=Solanum lycopersicum GN=ASR3 PE=4 SV=2	PF02496.11	ABA_WDS	531	1056	97.93%	7.805736145	807	99.25%	7.231088588	436	94.92%	6.740797417	869	99.25%	7.368381344	2634	99.62%	9.007895411	394	97.36%	6.241231113	-	-	GO:0006950//response to stress
MA_96585g0010	UCPlambertiana_isotig14039.g1441.t1	sp|Q9CAD0|EGL1_ARATH	PF00010.21,PF13291.1,PF14215.1	ACT_4,HLH,bHLH-MYC_N	1734	1056	96.77%	7.805736145	458	94.06%	6.414548062	906	97.06%	7.795122783	388	94%	6.206109916	1069	96.94%	7.707302714	223	90.83%	5.421480644	-	-	-
MA_137982g0010	UniProt_ID	UniProt_annotation	Pfam_ID	Pfam_annotation	1050	1052	99.14%	7.800263611	819	99.14%	7.252370278	951	99.05%	7.86501942	598	99.05%	6.829546564	1094	98.95%	7.740638186	1699	98.95%	8.348244269	GO:0005773//vacuole;GO:0005576//extracellular region	GO:0004185//serine-type carboxypeptidase activity	GO:0006508//proteolysis;GO:0007020//microtubule nucleation
MA_12709g0010	sp|O60784|TOM1_HUMAN	Target of Myb protein 1 OS=Homo sapiens GN=TOM1 PE=1 SV=2	PF00790.14,PF01602.15,PF03127.9,PF11099.3	Adaptin_N,GAT,M11L,VHS	1677	1048	92.07%	7.794770239	1248	92.19%	7.859750245	1006	92.37%	7.946091031	1256	92.19%	7.899534083	1237	92.55%	7.917794756	1400	92.49%	8.069075891	-	-	-
MA_117035g0010	UniProt_ID	UniProt_annotation	Pfam_ID	Pfam_annotation	1293	1048	98.99%	7.794770239	327	95.75%	5.929121235	1055	99.30%	8.014670437	248	96.60%	5.561441169	1280	98.76%	7.967073484	162	95.28%	4.961645531	GO:0005783//endoplasmic reticulum	GO:0005488//binding;GO:0016491//oxidoreductase activity	-
MA_53545g0010	NA	NA	PF05142.7	DUF702	1674	1048	97.01%	7.794770239	217	86.92%	5.33864173	725	95.70%	7.473791378	195	94.03%	5.215363924	1092	97.13%	7.737999511	283	94.62%	5.764554548	-	-	-
MA_89683g0010	sp|Q9FDW1|MYB44_ARATH	Transcription factor MYB44 OS=Arabidopsis thaliana GN=MYB44 PE=2 SV=1	PF00249.26,PF13921.1	Myb_DNA-bind_6,Myb_DNA-binding	1257	1045	99.44%	7.79063644	1821	99.44%	8.404681419	1009	98.81%	7.950384769	378	99.44%	6.168488617	1249	99.12%	7.931717133	2190	99.84%	8.714394122	-	-	-
MA_568538g0010	sp|O49813|OLEE1_BETPN	Olee1-like protein OS=Betula pendula PE=2 SV=1	PF01190.12	Pollen_Ole_e_I	486	1045	99.59%	7.79063644	5032	99.59%	9.870829691	1041	99.59%	7.995406698	3355	99.79%	9.316651169	1598	99.38%	8.287084975	3585	99.79%	9.425308225	-	-	-
MA_10427630g0010	sp|Q9XES1|ECA4_ARATH	Calcium-transporting ATPase 4, endoplasmic reticulum-type OS=Arabidopsis thaliana GN=ECA4 PE=2 SV=2	PF00122.15,PF00689.16,PF00690.21,PF00702.21,PF08282.7,PF12710.2,PF13246.1	Cation_ATPase_C,Cation_ATPase_N,E1-E2_ATPase,HAD,Hydrolase,Hydrolase_3,Hydrolase_like2	2985	1043	98.69%	7.787873978	2046	98.69%	8.57271309	870	96.45%	7.736660061	2555	98.76%	8.923729003	1309	98.69%	7.999382291	2210	98.53%	8.727506642	GO:0016021//integral to membrane;GO:0005789//endoplasmic reticulum membrane;GO:0005886//plasma membrane;GO:0005634//nucleus	GO:0046872//metal ion binding;GO:0005388//calcium-transporting ATPase activity;GO:0005524//ATP binding	GO:0010042//response to manganese ion;GO:0030026//cellular manganese ion homeostasis;GO:0006816//calcium ion transport;GO:0006754//ATP biosynthetic process;GO:0046686//response to cadmium ion;GO:0006828//manganese ion transport
MA_194998g0010	UniProt_ID	UniProt_annotation	Pfam_ID	Pfam_annotation	1089	1043	99.63%	7.787873978	1132	99.36%	7.719065474	1346	99.63%	8.365958088	1321	99.54%	7.972299837	1612	99.82%	8.299665392	1441	99.72%	8.110704744	-	GO:0016740//transferase activity	GO:0008299//isoprenoid biosynthetic process
MA_218163g0010	NA	NA	NA	NA	777	1042	73.23%	7.786490761	147	67.82%	4.778341283	825	73.36%	7.660083979	168	70.40%	5.000943908	936	72.59%	7.515717131	176	72.20%	5.080873996	-	-	-
MA_4224g0010	NA	NA	PF04398.7	DUF538	549	1041	98.72%	7.785106217	830	97.27%	7.271606497	888	98.54%	7.76618754	761	98.72%	7.177039354	1108	98.72%	7.758975001	668	98.18%	7.002133373	GO:0005773//vacuole	-	-
MA_3964g0010	sp|Q84L30|RD23D_ARATH	Putative DNA repair protein RAD23-4 OS=Arabidopsis thaliana GN=RAD23-4 PE=2 SV=2	PF00240.18,PF00627.26,PF02845.11,PF04360.7,PF09280.6,PF09288.5,PF10302.4,PF11976.3	CUE,DUF2407,Rad60-SLD,Serglycin,UBA,UBA_3,XPC-binding,ubiquitin	1011	1039	98.81%	7.782333136	1842	99.80%	8.421219043	845	99.21%	7.694620518	1306	99.60%	7.955830536	1221	99.41%	7.899020095	1730	99.60%	8.374322849	-	-	-
MA_27769g0010	UniProt_ID	UniProt_annotation	Pfam_ID	Pfam_annotation	1777	1038	99.49%	7.780944594	901	99.21%	7.38995382	760	99.10%	7.541764011	901	99.83%	7.420522809	1225	99.66%	7.903736715	892	99.44%	7.419057982	GO:0009507//chloroplast;GO:0005829//cytosol	GO:0004430//1-phosphatidylinositol 4-kinase activity	GO:0031348//negative regulation of defense response;GO:0006499//N-terminal protein myristoylation;GO:0009611//response to wounding;GO:0009867//jasmonic acid mediated signaling pathway;GO:0009862//systemic acquired resistance, salicylic acid mediated signaling pathway;GO:0009414//response to water deprivation;GO:0006944//cellular membrane fusion;GO:0010363//regulation of plant-type hypersensitive …
MA_10437213g0010	UniProt_ID	UniProt_annotation	Pfam_ID	Pfam_annotation	1074	1038	99.91%	7.780944594	1248	99.63%	7.859750245	790	99.16%	7.597581226	1098	99.91%	7.705658282	1104	99.63%	7.75375965	1407	99.63%	8.07626883	GO:0009536//plastid	GO:0003727//single-stranded RNA binding	GO:0046719
MA_10206328g0010	sp|P46302|RS28_MAIZE	40S ribosomal protein S28 OS=Zea mays GN=RPS28 PE=3 SV=1	PF01200.13	Ribosomal_S28e	198	1037	94.95%	7.779554714	1455	94.95%	8.081069263	760	94.95%	7.541764011	1153	94.95%	7.776141416	919	94.95%	7.489287711	1392	94.95%	8.060811235	GO:0005618//cell wall;GO:0022627//cytosolic small ribosomal subunit;GO:0005886//plasma membrane	GO:0003735//structural constituent of ribosome	GO:0006412//translation;GO:0006407//rRNA export from nucleus
MA_10427362g0010	UniProt_ID	UniProt_annotation	Pfam_ID	Pfam_annotation	960	1036	99.69%	7.778163494	2228	99.69%	8.695627384	826	99.17%	7.661830583	962	99.69%	7.514981858	1420	99.69%	8.116765063	1971	99.27%	8.562427618	GO:0016023//cytoplasmic membrane-bounded vesicle;GO:0009507//chloroplast	GO:0004765//shikimate kinase activity;GO:0046872//metal ion binding;GO:0005524//ATP binding	GO:0009423//chorismate biosynthetic process;GO:0016310//phosphorylation;GO:0019632//shikimate metabolic process;GO:0009073//aromatic amino acid family biosynthetic process
MA_9143g0010	UniProt_ID	UniProt_annotation	Pfam_ID	Pfam_annotation	1734	1035	99.54%	7.776770931	944	99.48%	7.457177125	979	99.83%	7.906861256	1013	99.42%	7.589469501	1380	99.77%	8.075557119	901	98.96%	7.433533304	GO:0009507//chloroplast;GO:0005829//cytosol	GO:0030976//thiamine pyrophosphate binding;GO:0004737//pyruvate decarboxylase activity;GO:0000287//magnesium ion binding;GO:0016740//transferase activity;GO:0008949//oxalyl-CoA decarboxylase activity	GO:0009407//toxin catabolic process;GO:0010583;GO:0046482//para-aminobenzoic acid metabolic process
MA_10427109g0010	sp|Q7M443|CHIT2_TULBA	Chitinase 2 OS=Tulipa bakeri PE=1 SV=1	PF00704.23	Glyco_hydro_18	915	1032	99.89%	7.772585159	1485	99.78%	8.110503029	832	99.89%	7.672266036	2283	99.78%	8.761370202	1733	99.89%	8.404054068	2599	99.89%	8.961368062	-	GO:0004568//chitinase activity	GO:0005975//carbohydrate metabolic process
MA_96852g0010	UniProt_ID	UniProt_annotation	Pfam_ID	Pfam_annotation	1371	1028	85.56%	7.766985172	459	83.95%	6.41769119	749	83.88%	7.520744242	782	84.76%	7.216286069	855	85.85%	7.385205991	258	84.32%	5.631370093	GO:0009505//plant-type cell wall;GO:0016023//cytoplasmic membrane-bounded vesicle;GO:0048046//apoplast	GO:0004557//alpha-galactosidase activity	GO:0009965//leaf morphogenesis;GO:0009911//positive regulation of flower development;GO:0032940//secretion by cell;GO:0016139//glycoside catabolic process;GO:0046477//glycosylceramide catabolic process;GO:0009311//oligosaccharide metabolic process
MA_10275802g0010	sp|P49043|VPE_CITSI	Vacuolar-processing enzyme OS=Citrus sinensis PE=2 SV=1	NA	NA	612	1028	99.51%	7.766985172	922	99.67%	7.42317524	900	99.67%	7.78554204	715	99.51%	7.087147084	1043	99.67%	7.671796832	690	99.51%	7.048847227	GO:0016023//cytoplasmic membrane-bounded vesicle	GO:0016787//hydrolase activity	-
MA_10434136g0010	sp|Q9SH59|RTNLC_ARATH	Reticulon-like protein B3 OS=Arabidopsis thaliana GN=RTNLB3 PE=1 SV=1	PF00257.14,PF00999.16,PF02453.12	Dehydrin,Na_H_Exchanger,Reticulon	691	1026	92.76%	7.764177005	1885	93.92%	8.454501574	868	93.63%	7.733341612	1554	93.49%	8.206574028	1016	93.78%	7.633976446	1362	93.49%	8.029390137	GO:0016020//membrane;GO:0005783//endoplasmic reticulum	-	-
MA_1999g0010	sp|A2Z3C4|6PGL4_ORYSI	Probable 6-phosphogluconolactonase 4, chloroplastic OS=Oryza sativa subsp. indica GN=OsI_031067 PE=3 SV=2	PF01182.15	Glucosamine_iso	783	1026	99.87%	7.764177005	987	98.60%	7.521407077	758	98.98%	7.537964944	1270	99.62%	7.915519787	995	99.36%	7.603859452	1066	98.98%	7.676017873	GO:0009507//chloroplast	GO:0016787//hydrolase activity	GO:0006952//defense response;GO:0051707//response to other organism;GO:0005975//carbohydrate metabolic process
MA_10435174g0010	sp|O60506|HNRPQ_HUMAN	Heterogeneous nuclear ribonucleoprotein Q OS=Homo sapiens GN=SYNCRIP PE=1 SV=2	PF00076.17,PF01648.15,PF03467.10,PF08777.6,PF13893.1,PF14259.1	ACPS,RRM_1,RRM_3,RRM_5,RRM_6,Smg4_UPF3	1521	1023	99.15%	7.75995448	1673	99.93%	8.282422974	826	99.34%	7.661830583	1691	99.47%	8.328426589	1139	99.15%	7.798767156	2234	99.34%	8.743085952	GO:0005829//cytosol	GO:0097159;GO:1901363	GO:0009987//cellular process;GO:0009628//response to abiotic stimulus;GO:0044699
MA_14404g0010	UniProt_ID	UniProt_annotation	Pfam_ID	Pfam_annotation	1431	1022	99.02%	7.758544221	871	97%	7.341126993	649	97.13%	7.314145289	780	99.30%	7.212593949	927	98.18%	7.501785418	747	99.09%	7.163279392	GO:0005945//6-phosphofructokinase complex;GO:0009536//plastid	GO:0003872//6-phosphofructokinase activity;GO:0005524//ATP binding	GO:0006002//fructose 6-phosphate metabolic process;GO:0006096//glycolysis;GO:0016310//phosphorylation
MA_34351g0010	UniProt_ID	UniProt_annotation	Pfam_ID	Pfam_annotation	1150	1021	97.39%	7.757132582	1081	99.57%	7.652588089	1084	95.13%	8.053773911	681	97.13%	7.016908974	1288	97.13%	7.976058768	1564	96.35%	8.228835566	-	GO:0032440//2-alkenal reductase activity;GO:0005524//ATP binding	GO:0006950//response to stress;GO:0055114//oxidation-reduction process
MA_207021g0010	UniProt_ID	UniProt_annotation	Pfam_ID	Pfam_annotation	687	1021	98.98%	7.757132582	400	98.98%	6.219428571	1378	98.69%	8.399843126	190	96.65%	5.177986315	2244	99.71%	8.776760327	823	98.11%	7.302974462	GO:0016023//cytoplasmic membrane-bounded vesicle	GO:0020037//heme binding;GO:0004601//peroxidase activity	GO:0006979//response to oxidative stress;GO:0055114//oxidation-reduction process
MA_96703g0010	sp|Q42540|UBC7_ARATH	Ubiquitin-conjugating enzyme E2 7 OS=Arabidopsis thaliana GN=UBC7 PE=2 SV=1	PF00179.21,PF05773.17	RWD,UQ_con	621	1019	95.17%	7.754305153	1147	95.33%	7.738048577	1100	95.49%	8.074903004	920	95.49%	7.450613038	1169	95.33%	7.836258093	1332	95.33%	7.99726944	-	GO:0004842//ubiquitin-protein ligase activity	GO:0016579//protein deubiquitination
MA_141469g0010	sp|Q56YJ8|FAMA_ARATH	Transcription factor FAMA OS=Arabidopsis thaliana GN=FMA PE=1 SV=1	PF00010.21,PF13291.1	ACT_4,HLH	1332	1018	99.10%	7.752889358	211	97.15%	5.298283992	1261	99.02%	8.271884065	247	97.82%	5.555623842	1128	98.87%	7.78477265	184	96.70%	5.144826629	GO:0005634//nucleus;GO:0005739//mitochondrion	-	-
MA_57254g0010	UniProt_ID	UniProt_annotation	Pfam_ID	Pfam_annotation	927	1017	99.03%	7.751472172	680	98.81%	6.98422149	733	98.81%	7.489612729	798	99.03%	7.245487725	886	98.81%	7.436558767	852	99.35%	7.352905647	GO:0016021//integral to membrane;GO:0005789//endoplasmic reticulum membrane;GO:0005886//plasma membrane	GO:0003865//3-oxo-5-alpha-steroid 4-dehydrogenase activity;GO:0019166//trans-2-enoyl-CoA reductase (NADPH) activity;GO:0009922//fatty acid elongase activity	GO:0010025//wax biosynthetic process;GO:0055114//oxidation-reduction process;GO:0006665//sphingolipid metabolic process
MA_5013g0010	sp|Q9SL48|SLY1_ARATH	SEC1 family transport protein SLY1 OS=Arabidopsis thaliana GN=SLY1 PE=1 SV=1	PF00995.18	Sec1	1884	1016	98.09%	7.750053593	1251	99.31%	7.863212714	928	99.36%	7.829717674	1274	99.36%	7.920054785	1158	98.83%	7.822624275	1094	99.63%	7.713405862	GO:0005829//cytosol	GO:0008565//protein transporter activity	GO:0006904//vesicle docking involved in exocytosis;GO:0009630//gravitropism;GO:0009306//protein secretion
MA_47641g0010	NA	NA	PF00168.25,PF13436.1	C2,Gly-zipper_OmpA	1038	1016	98.75%	7.750053593	3101	99.61%	9.172520548	1151	99.23%	8.140258269	2593	99.71%	8.945023782	1499	99.23%	8.194847753	2746	99.52%	9.040728199	-	-	-
MA_5834239g0010	UniProt_ID	UniProt_annotation	Pfam_ID	Pfam_annotation	510	1015	96.86%	7.748633617	97	92.55%	4.181100453	716	97.06%	7.455782468	115	79.02%	4.456088169	857	98.82%	7.388574808	155	95.29%	4.898120393	GO:0005886//plasma membrane;GO:0005829//cytosol	GO:0004022//alcohol dehydrogenase (NAD) activity;GO:0008270//zinc ion binding;GO:0000166//nucleotide binding	GO:0046686//response to cadmium ion;GO:0001666//response to hypoxia;GO:0009651//response to salt stress;GO:0055114//oxidation-reduction process
MA_950659g0010	UniProt_ID	UniProt_annotation	Pfam_ID	Pfam_annotation	1314	1014	98.10%	7.747212243	1474	97.26%	8.099780246	668	99.39%	7.355743324	1446	99.70%	8.102689735	832	97.41%	7.345888408	1786	97.26%	8.420269821	GO:0005634//nucleus;GO:0005829//cytosol	GO:0003677//DNA binding;GO:0003743//translation initiation factor activity;GO:0000166//nucleotide binding	GO:0006413//translational initiation
MA_31023g0010	UniProt_ID	UniProt_annotation	Pfam_ID	Pfam_annotation	3453	1014	98.55%	7.747212243	1781	99.57%	8.372646907	359	86.65%	6.460807534	1459	99.48%	8.115597623	555	93.72%	6.762225048	1717	99.16%	8.363444006	GO:0009507//chloroplast;GO:0005652//nuclear lamina;GO:0005739//mitochondrion	GO:0004084//branched-chain-amino-acid transaminase activity	GO:0006997//nucleus organization;GO:0044237//cellular metabolic process;GO:0044710
MA_108477g0010	UniProt_ID	UniProt_annotation	Pfam_ID	Pfam_annotation	1812	1012	99.78%	7.744365286	721	99.61%	7.068625723	1210	99.78%	8.212346938	711	99.61%	7.079059074	1197	99.61%	7.870391887	731	99.28%	7.132063677	-	-	GO:0006952//defense response;GO:0051707//response to other organism;GO:0009753//response to jasmonic acid stimulus;GO:0050789//regulation of biological process;GO:0044763;GO:0009639//response to red or far red light
MA_10432415g0020	sp|Q86A88|DYL_DICDI	Dynein light chain, cytoplasmic OS=Dictyostelium discoideum GN=dlcB PE=3 SV=1	PF01221.13	Dynein_light	855	1012	97.08%	7.744365286	796	96.96%	7.21130069	1054	97.08%	8.013302953	629	97.19%	6.902401695	1084	97.19%	7.727396284	832	97.19%	7.318656085	-	-	-
MA_10432966g0010	UniProt_ID	UniProt_annotation	Pfam_ID	Pfam_annotation	621	1012	99.03%	7.744365286	1191	98.71%	7.792333375	760	98.39%	7.541764011	958	97.91%	7.508973749	896	98.39%	7.452741719	1011	98.71%	7.599630227	GO:0005829//cytosol;GO:0005730//nucleolus	GO:0003743//translation initiation factor activity;GO:0043023//ribosomal large subunit binding;GO:0043022//ribosome binding	GO:0006413//translational initiation;GO:0071215//cellular response to abscisic acid stimulus;GO:0042273//ribosomal large subunit biogenesis;GO:0042256//mature ribosome assembly;GO:0009793//embryo development ending in seed dormancy
MA_25710g0010	NA	NA	NA	NA	720	1011	99.58%	7.742939698	1173	96.94%	7.770372265	981	99.58%	7.909804031	826	99.58%	7.295210136	1174	99.72%	7.842412944	1050	96.94%	7.654210069	-	-	-
MA_158801g0010	sp|B2RS91|RRN3_MOUSE	RNA polymerase I-specific transcription initiation factor RRN3 OS=Mus musculus GN=Rrn3 PE=1 SV=1	PF05327.6	RRN3	864	1011	99.31%	7.742939698	1258	99.42%	7.87125964	866	99.65%	7.730015513	1356	99.19%	8.010012459	1156	99.42%	7.820131497	1420	99.88%	8.089532739	-	-	-
MA_91155g0010	sp|Q9SIM9|ORE9_ARATH	F-box protein ORE9 OS=Arabidopsis thaliana GN=ORE9 PE=1 SV=2	PF12937.2	F-box-like	2802	1011	98.43%	7.742939698	690	97.89%	7.005267743	1237	99.54%	8.244172384	531	95.72%	6.658265009	1663	99.57%	8.344588097	1271	99.32%	7.929665369	-	-	GO:0007275//multicellular organismal development
MA_10431045g0030	sp|Q9LIG0|Y3136_ARATH	Clavaminate synthase-like protein At3g21360 OS=Arabidopsis thaliana GN=At3g21360 PE=1 SV=1	PF02668.11	TauD	951	1011	98.42%	7.742939698	2333	98.21%	8.762049891	810	99.47%	7.633627949	1256	98.42%	7.899534083	854	98.84%	7.383518628	599	97.27%	6.844965566	GO:0005634//nucleus	-	-
MA_34778g0010	sp|P70168|IMB1_MOUSE	Importin subunit beta-1 OS=Mus musculus GN=Kpnb1 PE=1 SV=2	PF02985.17,PF03810.14,PF04510.7,PF12755.2,PF13513.1,PF13646.1	DUF577,HEAT,HEAT_2,HEAT_EZ,IBN_N,Vac14_Fab1_bd	2685	1009	97.50%	7.740084288	1740	98.10%	8.339056238	675	95.57%	7.370771533	1799	97.39%	8.417719514	1290	97.50%	7.978296373	1954	98.10%	8.549933492	GO:0005643//nuclear pore;GO:0009507//chloroplast	GO:0008565//protein transporter activity	GO:0006913//nucleocytoplasmic transport;GO:0006886//intracellular protein transport
MA_17906g0010	UniProt_ID	UniProt_annotation	Pfam_ID	Pfam_annotation	471	1008	99.15%	7.738654462	833	99.15%	7.276808528	851	98.09%	7.704822293	741	98.94%	7.13864201	1117	99.58%	7.770641063	817	98.94%	7.292424543	GO:0005773//vacuole;GO:0005576//extracellular region	-	GO:0015706//nitrate transport;GO:0010167//response to nitrate;GO:0006661//phosphatidylinositol biosynthetic process
MA_954115g0010	NA	NA	NA	NA	552	1007	99.09%	7.737223216	1355	99.82%	7.978379537	724	98.91%	7.471801453	604	99.09%	6.843937656	863	99.09%	7.398634314	629	98.73%	6.91541219	-	-	-
MA_10426377g0010	sp|A7HHN3|UREG_ANADF	Urease accessory protein UreG OS=Anaeromyxobacter sp. (strain Fw109-5) GN=ureG PE=3 SV=1	PF02492.14	cobW	480	1007	90%	7.737223216	745	89.58%	7.115834681	853	89.79%	7.708206917	480	90%	6.512731748	976	89.58%	7.57605818	817	89.58%	7.292424543	GO:0005737//cytoplasm;GO:0016020//membrane	GO:0016151//nickel ion binding;GO:0016530//metallochaperone activity;GO:0005524//ATP binding;GO:0003924//GTPase activity;GO:0042803//protein homodimerization activity	GO:0006184//GTP catabolic process;GO:0048554//positive regulation of metalloenzyme activity
MA_32466g0010	sp|P23244|HBP2_CASGL	Hemoglobin-2 OS=Casuarina glauca GN=HBII PE=3 SV=1	PF00042.17	Globin	753	1007	98.94%	7.737223216	2184	99.20%	8.666857529	948	99.34%	7.860463537	1065	99.73%	7.661654005	1546	99.20%	8.239373065	2696	99.73%	9.014221941	-	GO:0020037//heme binding;GO:0005506//iron ion binding;GO:0019825//oxygen binding	GO:0015671//oxygen transport
MA_10429520g0010	UniProt_ID	UniProt_annotation	Pfam_ID	Pfam_annotation	1366	1006	99.56%	7.73579055	825	99.85%	7.262894544	855	99.85%	7.711583618	1143	99.85%	7.763579778	1068	99.85%	7.705953139	515	98.61%	6.62717824	GO:0009507//chloroplast;GO:0005773//vacuole	GO:0080123//jasmonate-amino synthetase activity;GO:0070566//adenylyltransferase activity	GO:0009864//induced systemic resistance, jasmonic acid mediated signaling pathway;GO:0009585//red, far-red light phototransduction;GO:0010193//response to ozone;GO:0009694//jasmonic acid metabolic process;GO:0031348//negative regulation of defense response;GO:0009640//photomorphogenesis;GO:0010119//regulation of stomatal movement;GO:0009627//systemic acquired resistance;GO:0009733//response to au…
MA_10434249g0010	NA	NA	NA	NA	1131	1005	98.32%	7.734356459	266	97.35%	5.631761862	869	98.32%	7.735001791	108	92.04%	4.36589036	1545	98.32%	8.238439885	147	94.16%	4.821920767	-	-	-
MA_10434187g0020	UniProt_ID	UniProt_annotation	Pfam_ID	Pfam_annotation	1491	1005	99.46%	7.734356459	774	99.46%	7.170891568	762	99.46%	7.545553101	2254	99.53%	8.742930922	937	99.40%	7.517256827	614	98.52%	6.880618823	GO:0005829//cytosol	GO:0000234//phosphoethanolamine N-methyltransferase activity;GO:0004379//glycylpeptide N-tetradecanoyltransferase activity;GO:0052667//phosphomethylethanolamine N-methyltransferase activity	GO:0006499//N-terminal protein myristoylation;GO:0043085//positive regulation of catalytic activity;GO:0019252//starch biosynthetic process;GO:0000023//maltose metabolic process;GO:0009698//phenylpropanoid metabolic process;GO:0042425//choline biosynthetic process;GO:0010183//pollen tube guidance;GO:0006598//polyamine catabolic process;GO:0042398//cellular modified amino acid biosynthetic process…
MA_18002g0010	sp|Q9SJ56|BLH1_ARATH	BEL1-like homeodomain protein 1 OS=Arabidopsis thaliana GN=BLH1 PE=1 SV=1	PF00046.24,PF05920.6,PF07526.6	Homeobox,Homeobox_KN,POX	2511	1005	98.61%	7.734356459	482	98.73%	6.488155271	682	98.45%	7.385644809	391	98.37%	6.217207624	1088	99.88%	7.732707639	641	99.64%	6.942655078	-	-	-
MA_10432146g0010	UniProt_ID	UniProt_annotation	Pfam_ID	Pfam_annotation	798	1004	99.12%	7.732920942	1172	99.12%	7.769142346	825	99.12%	7.660083979	1169	99.25%	7.796015274	1079	99.12%	7.720729474	1341	99%	8.006980962	GO:0009579//thylakoid;GO:0009570//chloroplast stroma;GO:0005759//mitochondrial matrix	GO:0005507//copper ion binding;GO:0000774//adenyl-nucleotide exchange factor activity;GO:0051087//chaperone binding;GO:0042803//protein homodimerization activity;GO:0004750//ribulose-phosphate 3-epimerase activity	GO:0006457//protein folding;GO:0009793//embryo development ending in seed dormancy
MA_10432139g0010	UCPmenziesii_isotig10732.g4353.t1	sp|P95245|PHLC_MYCTU	PF04185.9	Phosphoesterase	1608	1004	99.50%	7.732920942	839	99.56%	7.287156654	931	99.44%	7.834371533	915	98.69%	7.442755203	985	99.38%	7.589294008	1020	99.56%	7.61241009	GO:0005886//plasma membrane	GO:0016788//hydrolase activity, acting on ester bonds	-
MA_180044g0010	sp|Q9FWX7|AB11B_ARATH	ABC transporter B family member 11 OS=Arabidopsis thaliana GN=ABCB11 PE=2 SV=1	PF00005.22,PF00503.15,PF00664.18,PF01580.13,PF01583.15,PF01926.18,PF01935.12,PF02463.14,PF03193.11,PF03205.9,PF05673.8,PF06414.7,PF07728.9,PF09818.4,PF12846.2,PF13175.1,PF13191.1,PF13207.1,PF13238.1,PF13304.1,PF13401.1,PF13476.1,PF13555.1,PF13558.1,PF13604.1,PF13671.1	AAA_10,AAA_15,AAA_16,AAA_17,AAA_18,AAA_21,AAA_22,AAA_23,AAA_29,AAA_30,AAA_33,AAA_5,ABC_ATPase,ABC_membrane,ABC_tran,APS_kinase,DUF258,DUF815,DUF87,FtsK_SpoIIIE,G-alpha,MMR_HSR1,MobB,SMC_N,SbcCD_C,Zeta_toxin	4230	1003	94.47%	7.731483994	388	85.46%	6.175540927	565	90.14%	7.114342788	1552	96.60%	8.20471668	923	93.43%	7.495550097	351	84.33%	6.074730502	GO:0016021//integral to membrane;GO:0005886//plasma membrane	GO:0015415//phosphate transmembrane-transporting ATPase activity;GO:0008559//xenobiotic-transporting ATPase activity;GO:0005524//ATP binding	GO:0009630//gravitropism;GO:0048767//root hair elongation;GO:0010540//basipetal auxin transport;GO:0010315//auxin efflux;GO:0055085//transmembrane transport;GO:0006200//ATP catabolic process;GO:0009735//response to cytokinin stimulus
MA_10436637g0030	sp|Q7TP47|HNRPQ_RAT	Heterogeneous nuclear ribonucleoprotein Q OS=Rattus norvegicus GN=Syncrip PE=2 SV=1	PF00076.17,PF08777.6,PF11608.3,PF13893.1,PF14259.1	Limkain-b1,RRM_1,RRM_3,RRM_5,RRM_6	2472	1001	93.93%	7.728605799	1546	93.81%	8.168561257	607	92.72%	7.217700172	1725	94.26%	8.357137886	928	94.17%	7.503340046	1504	93.81%	8.172418014	-	-	-
MA_230579g0010	sp|Q41785|TBB8_MAIZE	Tubulin beta-8 chain OS=Zea mays GN=TUBB8 PE=2 SV=1	PF03953.12	Tubulin_C	468	1001	99.57%	7.728605799	1933	99.36%	8.490769188	859	98.72%	7.718313403	2536	99.15%	8.912962572	942	99.36%	7.524930755	1559	99.15%	8.22421746	GO:0005874//microtubule;GO:0005737//cytoplasm;GO:0005886//plasma membrane	GO:0003924//GTPase activity;GO:0005200//structural constituent of cytoskeleton;GO:0005525//GTP binding	GO:0009651//response to salt stress;GO:0009409//response to cold;GO:0051258//protein polymerization;GO:0006184//GTP catabolic process;GO:0007018//microtubule-based movement
MA_10426168g0010	UniProt_ID	UniProt_annotation	Pfam_ID	Pfam_annotation	1773	1000	78.74%	7.727164545	884	75.07%	7.362488471	1193	79.75%	8.191942425	295	68.64%	5.811353447	1278	92.55%	7.964818392	480	61.14%	6.525742243	GO:0009506//plasmodesma;GO:0009505//plant-type cell wall;GO:0016020//membrane	GO:0016491//oxidoreductase activity	GO:0048767//root hair elongation;GO:0015706//nitrate transport;GO:0010106//cellular response to iron ion starvation;GO:0006826//iron ion transport;GO:0010167//response to nitrate
MA_18049g0010	UniProt_ID	UniProt_annotation	Pfam_ID	Pfam_annotation	456	999	99.12%	7.72572185	1162	99.56%	7.75678514	926	99.34%	7.82660674	909	99.34%	7.433268955	1219	98.90%	7.896655989	1891	99.12%	8.502664684	GO:0005634//nucleus	GO:0009927//histidine phosphotransfer kinase activity;GO:0032440//2-alkenal reductase activity	GO:0009553//embryo sac development;GO:0000160//two-component signal transduction system (phosphorelay);GO:0080036//regulation of cytokinin mediated signaling pathway;GO:0016049//cell growth;GO:0055114//oxidation-reduction process;GO:0051301//cell division
MA_42912g0010	UniProt_ID	UniProt_annotation	Pfam_ID	Pfam_annotation	348	999	99.14%	7.72572185	1248	98.28%	7.859750245	702	99.43%	7.427313989	1047	97.70%	7.637073656	760	98.28%	7.215386384	1167	99.43%	7.806556457	GO:0008250//oligosaccharyltransferase complex;GO:0016021//integral to membrane	GO:0004579//dolichyl-diphosphooligosaccharide-protein glycotransferase activity	GO:0006486//protein glycosylation;GO:0006915//apoptosis
MA_102060g0010	UniProt_ID	UniProt_annotation	Pfam_ID	Pfam_annotation	2937	999	85.84%	7.72572185	1988	85.39%	8.531234986	1026	91.18%	7.974477486	2918	89.75%	9.11535048	1323	93.09%	8.014724426	1733	82.02%	8.376821744	GO:0016021//integral to membrane;GO:0005794//Golgi apparatus;GO:0005886//plasma membrane	GO:0008270//zinc ion binding;GO:0016760//cellulose synthase (UDP-forming) activity	GO:0009833//primary cell wall biogenesis;GO:0030244//cellulose biosynthetic process;GO:0042538//hyperosmotic salinity response
MA_68666g0010	sp|O82199|C3H20_ARATH	Zinc finger CCCH domain-containing protein 20 OS=Arabidopsis thaliana GN=At2g19810 PE=2 SV=1	NA	NA	1692	999	88%	7.72572185	621	88%	6.85338072	880	87.29%	7.753138768	299	86.05%	5.83075132	1201	87.53%	7.87520288	759	87.88%	7.186255777	-	-	GO:0009987//cellular process
MA_10436556g0010	UniProt_ID	UniProt_annotation	Pfam_ID	Pfam_annotation	249	999	98.39%	7.72572185	1110	99.60%	7.690763816	847	95.58%	7.698029132	907	96.79%	7.43009296	902	95.58%	7.462365068	882	98.80%	7.402802091	GO:0005622//intracellular	GO:0008270//zinc ion binding;GO:0003676//nucleic acid binding;GO:0003700//sequence-specific DNA binding transcription factor activity	GO:0006355//regulation of transcription, DNA-dependent;GO:0007067//mitosis
MA_230579g0020	sp|Q9ZRB1|TBB2_WHEAT	Tubulin beta-2 chain OS=Triticum aestivum GN=TUBB2 PE=2 SV=1	PF00091.20,PF03953.12,PF10644.4	Misat_Myo_SegII,Tubulin,Tubulin_C	891	997	98.32%	7.722832124	1806	98.43%	8.392751678	891	98.32%	7.771050561	2780	98.77%	9.045467749	1124	98.77%	7.779649892	1334	98.65%	7.999433213	GO:0005874//microtubule;GO:0005737//cytoplasm;GO:0005886//plasma membrane	GO:0003924//GTPase activity;GO:0005200//structural constituent of cytoskeleton;GO:0005525//GTP binding	GO:0009651//response to salt stress;GO:0009409//response to cold;GO:0051258//protein polymerization;GO:0006184//GTP catabolic process;GO:0007018//microtubule-based movement
MA_10257270g0010	UniProt_ID	UniProt_annotation	Pfam_ID	Pfam_annotation	1269	997	99.53%	7.722832124	667	99.76%	6.956394165	977	99.76%	7.903912466	668	99.53%	6.989122877	1189	99.92%	7.860721503	723	99.76%	7.116198829	GO:0009507//chloroplast;GO:0005829//cytosol;GO:0005886//plasma membrane;GO:0005634//nucleus	GO:0005515//protein binding;GO:0004674//protein serine/threonine kinase activity;GO:0004842//ubiquitin-protein ligase activity;GO:0005524//ATP binding	GO:0051788//response to misfolded protein;GO:0043161//proteasomal ubiquitin-dependent protein catabolic process;GO:0009825//multidimensional cell growth;GO:0009729//detection of brassinosteroid stimulus;GO:0051510//regulation of unidimensional cell growth;GO:0046827//positive regulation of protein export from nucleus;GO:0046777//protein autophosphorylation;GO:0042538//hyperosmotic salinity respon…
MA_10425957g0010	UniProt_ID	UniProt_annotation	Pfam_ID	Pfam_annotation	1410	996	98.58%	7.721385088	1440	99.93%	8.066124084	676	99.79%	7.372905698	1242	99.57%	7.883369264	1014	99.86%	7.631135096	1506	99.72%	8.17433458	GO:0005634//nucleus;GO:0080008//CUL4 RING ubiquitin ligase complex	GO:0016746//transferase activity, transferring acyl groups;GO:0000166//nucleotide binding	-
MA_42861g0010	sp|P27788|FER3_MAIZE	Ferredoxin-3, chloroplastic OS=Zea mays GN=FDX3 PE=2 SV=1	PF00111.22	Fer2	462	994	98.70%	7.718486654	1692	99.35%	8.298710257	754	99.35%	7.530336664	1869	98.70%	8.472775883	960	99.78%	7.55222375	1365	99.57%	8.032563221	-	GO:0051536//iron-sulfur cluster binding	-
MA_10434855g0010	NA	NA	PF00582.21	Usp	669	994	98.65%	7.718486654	661	98.80%	6.943367485	1277	98.95%	8.29006715	1164	98.95%	7.789834051	1504	98.95%	8.199650338	673	99.70%	7.012883758	GO:0005737//cytoplasm;GO:0005886//plasma membrane	-	GO:0009409//response to cold;GO:0002238//response to molecule of fungal origin
MA_6291g0010	sp|Q1KLZ2|CAS1_MALDO	L-3-cyanoalanine synthase 1, mitochondrial OS=Malus domestica GN=CAS1 PE=1 SV=1	PF00291.20	PALP	1227	992	95.27%	7.715582385	559	98.04%	6.70176446	754	91.77%	7.530336664	761	96.66%	7.177039354	878	92.26%	7.423480422	651	96.74%	6.964970991	GO:0043231//intracellular membrane-bounded organelle;GO:0044444//cytoplasmic part	GO:0050017//L-3-cyanoalanine synthase activity	GO:0009836;GO:0019344//cysteine biosynthetic process
MA_32338g0010	sp|Q9C5Z2|EIF3H_ARATH	Eukaryotic translation initiation factor 3 subunit H OS=Arabidopsis thaliana GN=TIF3H1 PE=2 SV=2	PF01398.16	JAB	1020	992	99.41%	7.715582385	1995	99.51%	8.536304702	675	99.51%	7.370771533	1549	99.51%	8.201926167	1013	96.47%	7.62971232	1814	99.71%	8.442705964	-	GO:0003743//translation initiation factor activity	GO:0006413//translational initiation
MA_102795g0010	sp|Q40374|PR1_MEDTR	Pathogenesis-related protein PR-1 OS=Medicago truncatula GN=PR-1 PE=2 SV=1	PF00188.21,PF05140.9	CAP,ResB	528	991	99.05%	7.714128055	351	99.05%	6.031151018	839	98.86%	7.684346089	764	99.05%	7.182711819	586	98.67%	6.840569244	69	89.02%	3.736290695	GO:0005576//extracellular region	-	-
MA_798143g0020	sp|Q6PC91|BT3L4_DANRE	Transcription factor BTF3 homolog 4 OS=Danio rerio GN=btf3l4 PE=2 SV=1	PF00176.18,PF00406.17,PF01849.13,PF03265.10	ADK,DNase_II,NAC,SNF2_N	462	990	98.92%	7.712672258	1337	97.84%	7.959093315	716	97.19%	7.455782468	1273	97.84%	7.918922371	873	97.84%	7.415245839	1232	98.27%	7.884721554	GO:0005634//nucleus	-	GO:0009651//response to salt stress
MA_114887g0010	NA	NA	PF04186.8,PF05553.6,PF14364.1	DUF4408,DUF761,FxsA	846	990	97.75%	7.712672258	1103	97.99%	7.681641053	721	97.99%	7.465815158	773	98.11%	7.199596609	1009	97.99%	7.624007142	979	97.87%	7.553251305	-	-	-
MA_13061g0010	sp|Q3U0V1|FUBP2_MOUSE	Far upstream element-binding protein 2 OS=Mus musculus GN=Khsrp PE=1 SV=2	PF00013.24,PF07650.12,PF13014.1,PF13083.1,PF13184.1	KH_1,KH_2,KH_3,KH_4,KH_5	2283	989	98.90%	7.71121499	1806	99.56%	8.392751678	830	98.20%	7.668795932	2140	99.87%	8.668071247	1036	99.39%	7.662086348	2108	99.74%	8.659350929	GO:0005829//cytosol	-	-
MA_88184g0010	sp|Q9LD55|EIF3A_ARATH	Eukaryotic translation initiation factor 3 subunit A OS=Arabidopsis thaliana GN=TIF3A1 PE=1 SV=1	PF01399.22	PCI	2649	987	90.83%	7.708296031	1237	89.54%	7.846982949	670	90.94%	7.360053096	1478	91.24%	8.134257655	998	90.83%	7.608200564	1337	90.90%	8.002672799	-	GO:0003743//translation initiation factor activity	GO:0006413//translational initiation
MA_164160g0010	UniProt_ID	UniProt_annotation	Pfam_ID	Pfam_annotation	387	987	99.48%	7.708296031	337	98.71%	5.972513831	1299	99.22%	8.314700492	230	99.22%	5.452962068	1507	99.22%	8.202524233	455	98.71%	6.448656866	-	GO:0009055//electron carrier activity;GO:0015035//protein disulfide oxidoreductase activity	GO:0045454//cell redox homeostasis;GO:0006662//glycerol ether metabolic process
MA_10434030g0010	UniProt_ID	UniProt_annotation	Pfam_ID	Pfam_annotation	2118	985	96.88%	7.705371154	3463	87.30%	9.331785097	833	95.47%	7.673997963	1551	97.59%	8.203787109	1328	95%	8.020164459	4375	97.97%	9.712581794	GO:0005829//cytosol;GO:0005618//cell wall;GO:0005886//plasma membrane	GO:0005524//ATP binding;GO:0051082//unfolded protein binding	GO:0006457//protein folding;GO:0009408//response to heat;GO:0046685//response to arsenic-containing substance;GO:0009644//response to high light intensity;GO:0042542//response to hydrogen peroxide;GO:0009816//defense response to bacterium, incompatible interaction
MA_12926g0010	NA	NA	PF04852.7	DUF640	639	983	99.53%	7.702440335	45	94.68%	3.081564779	1426	99.53%	8.449223605	72	91.55%	3.784248217	1119	99.37%	7.773220759	38	94.99%	2.884136163	-	-	-
MA_935449g0010	UniProt_ID	UniProt_annotation	Pfam_ID	Pfam_annotation	711	982	89.03%	7.70097269	602	88.61%	6.80858757	802	89.59%	7.619317156	573	89.45%	6.767988803	937	90.30%	7.517256827	571	90.15%	6.775959311	GO:0009507//chloroplast;GO:0005829//cytosol	GO:0003960//NADPH:quinone reductase activity;GO:0008270//zinc ion binding;GO:0000166//nucleotide binding	GO:0030154//cell differentiation;GO:0009644//response to high light intensity;GO:0055114//oxidation-reduction process
MA_193136g0010	sp|Q7T293|SDE2_DANRE	Protein SDE2 homolog OS=Danio rerio GN=sde2 PE=2 SV=2	PF13297.1	Telomere_Sde2_2	942	981	99.58%	7.69950355	832	99.26%	7.275076601	909	99.68%	7.799889401	551	99.68%	6.711556203	1179	99.58%	7.84854165	912	99.58%	7.451030371	-	-	-
MA_20205g0020	UniProt_ID	UniProt_annotation	Pfam_ID	Pfam_annotation	1464	981	98.22%	7.69950355	1006	98.98%	7.548901596	840	99.25%	7.686063583	892	98.09%	7.406047486	1216	98.91%	7.893102551	1108	99.66%	7.731742677	GO:0005886//plasma membrane	GO:0004674//protein serine/threonine kinase activity;GO:0004713//protein tyrosine kinase activity;GO:0005524//ATP binding	GO:0006468//protein phosphorylation;GO:0009742//brassinosteroid mediated signaling pathway
MA_10433117g0010	NA	NA	PF11937.3	DUF3455	1068	981	99.63%	7.69950355	2966	99.91%	9.108316206	767	99.72%	7.554982514	7136	99.91%	10.40534011	735	99.72%	7.167163478	2088	99.91%	8.645601051	-	-	-
MA_88311g0010	sp|Q6YYB0|Y8359_ORYSJ	Uncharacterized protein Os08g0359500 OS=Oryza sativa subsp. japonica GN=Os08g0359500 PE=2 SV=1	PF00018.23,PF04969.11	CS,SH3_1	624	980	99.36%	7.698032913	1183	99.36%	7.78261413	699	99.84%	7.421139821	781	99.20%	7.21444119	934	99.36%	7.5126328	1521	99.84%	8.188628241	-	-	-
MA_48532g0010	UniProt_ID	UniProt_annotation	Pfam_ID	Pfam_annotation	555	980	77.30%	7.698032913	617	76.94%	6.844065465	628	76.94%	7.266728508	638	77.12%	6.922881937	1033	77.30%	7.65790462	235	76.58%	5.496932872	GO:0009941//chloroplast envelope;GO:0005886//plasma membrane	GO:0016491//oxidoreductase activity	GO:0046686//response to cadmium ion;GO:0055114//oxidation-reduction process
MA_83329g0010	sp|Q9M069|E137_ARATH	Glucan endo-1,3-beta-glucosidase 7 OS=Arabidopsis thaliana GN=At4g34480 PE=1 SV=2	PF00332.13,PF07983.8	Glyco_hydro_17,X8	1431	979	99.58%	7.696560775	562	98.95%	6.709479425	882	99.37%	7.756412042	693	99.02%	7.042091199	979	99.86%	7.580483629	483	99.51%	6.534721702	-	GO:0004553//hydrolase activity, hydrolyzing O-glycosyl compounds	GO:0005975//carbohydrate metabolic process
MA_129465g0010	UniProt_ID	UniProt_annotation	Pfam_ID	Pfam_annotation	960	978	98.75%	7.695087134	401	84.06%	6.223026316	747	98.33%	7.516889343	589	95%	6.80768713	912	99.58%	7.478262695	538	96.46%	6.690152157	GO:0009941//chloroplast envelope;GO:0005886//plasma membrane	GO:0016491//oxidoreductase activity	GO:0046686//response to cadmium ion;GO:0055114//oxidation-reduction process
MA_10435764g0010	UniProt_ID	UniProt_annotation	Pfam_ID	Pfam_annotation	915	977	74.21%	7.693611985	1166	73.66%	7.761740731	1114	74.10%	8.093140475	1939	74.32%	8.525808188	1121	74.86%	7.775795852	1067	74.21%	7.677369977	GO:0048046//apoplast;GO:0005794//Golgi apparatus	GO:0004568//chitinase activity;GO:0030247//polysaccharide binding	GO:0009750//response to fructose stimulus;GO:0043255//regulation of carbohydrate biosynthetic process;GO:0009611//response to wounding;GO:0009805//coumarin biosynthetic process;GO:0006833//water transport;GO:0009825//multidimensional cell growth;GO:0006816//calcium ion transport;GO:0010075//regulation of meristem growth;GO:0009651//response to salt stress;GO:0006032//chitin catabolic process;GO:0…
MA_32668g0010	sp|P17407|21KD_DAUCA	21 kDa protein OS=Daucus carota PE=2 SV=1	PF04043.10	PMEI	417	977	78.18%	7.693611985	163	76.74%	4.926916964	684	76.26%	7.389866305	273	76.74%	5.69973615	1065	75.54%	7.701896824	168	73.62%	5.013954404	-	GO:0030599//pectinesterase activity;GO:0004857//enzyme inhibitor activity	GO:0043086//negative regulation of catalytic activity
MA_10432963g0010	UniProt_ID	UniProt_annotation	Pfam_ID	Pfam_annotation	834	976	95.32%	7.692135327	914	95.32%	7.410609499	810	94%	7.633627949	1142	95.44%	7.762317577	966	95.32%	7.561207869	865	95.20%	7.374739632	-	GO:0016881//acid-amino acid ligase activity	GO:0006511//ubiquitin-dependent protein catabolic process
MA_10431596g0010	sp|P28186|RAE1C_ARATH	Ras-related protein RABE1c OS=Arabidopsis thaliana GN=RABE1C PE=1 SV=1	PF00009.22,PF00025.16,PF00071.17,PF02421.13,PF04670.7,PF08477.8	Arf,FeoB_N,GTP_EFTU,Gtr1_RagA,Miro,Ras	783	975	74.97%	7.690657156	1665	74.97%	8.275509777	802	74.84%	7.619317156	1353	74.84%	8.006818299	1215	74.84%	7.891916124	1591	74.97%	8.253521064	GO:0005773//vacuole;GO:0005886//plasma membrane	GO:0016787//hydrolase activity;GO:0005525//GTP binding	GO:0007264//small GTPase mediated signal transduction;GO:0015031//protein transport;GO:0009873//ethylene mediated signaling pathway
MA_121360g0010	NA	NA	PF00076.17	RRM_1	534	971	99.06%	7.684729279	1386	99.25%	8.01100204	803	98.31%	7.621113787	907	99.44%	7.43009296	1151	97.57%	7.813880642	1218	99.44%	7.868240158	-	GO:0097159;GO:1901363	-
MA_170509g0020	UniProt_ID	UniProt_annotation	Pfam_ID	Pfam_annotation	1920	971	98.80%	7.684729279	1343	99.48%	7.965550745	966	97.45%	7.887585496	1544	99.64%	8.197263283	2920	99.27%	9.156581616	1617	99.32%	8.276899619	GO:0005576//extracellular region	GO:0016174//NAD(P)H oxidase activity;GO:0004601//peroxidase activity;GO:0020037//heme binding;GO:0016165//lipoxygenase activity	GO:0015706//nitrate transport;GO:0071446//cellular response to salicylic acid stimulus;GO:0008219//cell death;GO:0042742//defense response to bacterium;GO:0010106//cellular response to iron ion starvation;GO:0009627//systemic acquired resistance;GO:0001561//fatty acid alpha-oxidation;GO:0009737//response to abscisic acid stimulus;GO:0006826//iron ion transport;GO:0010167//response to nitrate;GO:0…
MA_8033g0010	UniProt_ID	UniProt_annotation	Pfam_ID	Pfam_annotation	1347	965	99.41%	7.675791542	1562	99.41%	8.183410613	547	95.62%	7.067674728	2310	99.63%	8.778328501	790	99.41%	7.271203599	1840	99.93%	8.463231657	GO:0022626//cytosolic ribosome;GO:0009505//plant-type cell wall;GO:0009507//chloroplast	GO:0080079//cellobiose glucosidase activity;GO:0047668//amygdalin beta-glucosidase activity;GO:0004567//beta-mannosidase activity;GO:0080082//esculin beta-glucosidase activity;GO:0080081//4-methylumbelliferyl-beta-D-glucopyranoside beta-glucosidase activity;GO:0080083//beta-gentiobiose beta-glucosidase activity	GO:0008152//metabolic process
MA_93206g0010	sp|O48556|IPYR_MAIZE	Soluble inorganic pyrophosphatase OS=Zea mays GN=IPP PE=2 SV=1	PF00719.14	Pyrophosphatase	819	965	96.46%	7.675791542	1591	95.12%	8.20994158	554	94.99%	7.086003224	1996	94.99%	8.567596484	794	95.12%	7.278485356	1191	95.73%	7.835912859	GO:0005737//cytoplasm	GO:0004427//inorganic diphosphatase activity;GO:0000287//magnesium ion binding	GO:0046686//response to cadmium ion;GO:0006796//phosphate metabolic process
MA_10435320g0020	UCPtaeda_isotig42001.g828.t1	sp|Q922D4|PP6R3_MOUSE	PF04499.10	SAPS	2562	963	99.18%	7.672799949	1164	99.61%	7.759265063	790	97.93%	7.597581226	1231	99.18%	7.87054004	1092	99.10%	7.737999511	1405	99.45%	8.074217361	-	-	-
MA_174842g0010	UniProt_ID	UniProt_annotation	Pfam_ID	Pfam_annotation	2004	963	99.85%	7.672799949	2225	99.90%	8.693683924	877	99.90%	7.748214889	2176	99.90%	8.692133432	1172	99.95%	7.839954154	2004	99.85%	8.586376325	GO:0005789//endoplasmic reticulum membrane;GO:0005886//plasma membrane;GO:0016021//integral to membrane;GO:0009536//plastid	GO:0004579//dolichyl-diphosphooligosaccharide-protein glycotransferase activity	GO:0006486//protein glycosylation
MA_10431947g0010	UniProt_ID	UniProt_annotation	Pfam_ID	Pfam_annotation	330	963	99.09%	7.672799949	681	99.39%	6.986339986	819	99.39%	7.649559713	510	99.70%	6.600106278	980	99.39%	7.581955767	692	99.09%	7.053019884	GO:0031372//UBC13-MMS2 complex	GO:0016881//acid-amino acid ligase activity	GO:0006301//postreplication repair
MA_10434967g0010	sp|Q9FJH0|RAA1F_ARATH	Ras-related protein RABA1f OS=Arabidopsis thaliana GN=RABA1F PE=2 SV=1	PF00009.22,PF00025.16,PF00071.17,PF01926.18,PF02421.13,PF03193.11,PF04670.7,PF08477.8,PF09439.5,PF13173.1,PF13175.1,PF13191.1,PF13401.1	AAA_14,AAA_15,AAA_16,AAA_22,Arf,DUF258,FeoB_N,GTP_EFTU,Gtr1_RagA,MMR_HSR1,Miro,Ras,SRPRB	654	963	99.08%	7.672799949	1003	99.85%	7.54459504	892	97.71%	7.772667933	1072	97.40%	7.67110106	1227	99.85%	7.906089256	1056	99.85%	7.662426675	GO:0005829//cytosol	GO:0005525//GTP binding;GO:0016787//hydrolase activity	GO:0046686//response to cadmium ion;GO:0016192//vesicle-mediated transport;GO:0007264//small GTPase mediated signal transduction;GO:0015031//protein transport
MA_110270g0010	UniProt_ID	UniProt_annotation	Pfam_ID	Pfam_annotation	1005	962	82.39%	7.671301823	590	82.59%	6.779563388	1033	81.69%	7.984282247	433	81.19%	6.36422731	1270	82.29%	7.955762607	832	82.09%	7.318656085	-	GO:0020037//heme binding;GO:0004601//peroxidase activity	GO:0055114//oxidation-reduction process;GO:0006979//response to oxidative stress
MA_168323g0010	sp|Q05966|GRP10_BRANA	Glycine-rich RNA-binding protein 10 OS=Brassica napus GN=GRP10 PE=2 SV=1	PF00076.17,PF00098.18,PF13893.1,PF13917.1,PF14259.1	RRM_1,RRM_5,RRM_6,zf-CCHC,zf-CCHC_3	996	962	92.17%	7.671301823	998	92.17%	7.537388756	790	92.27%	7.597581226	708	92.27%	7.07296317	1028	92.17%	7.650908025	880	91.87%	7.399528816	-	GO:0046872//metal ion binding;GO:0097159;GO:1901363	-
MA_10429714g0010	UniProt_ID	UniProt_annotation	Pfam_ID	Pfam_annotation	1104	960	88.59%	7.668300897	1094	88.59%	7.669826378	800	88.59%	7.615717166	621	88.77%	6.883949708	1036	88.86%	7.662086348	906	88.77%	7.441512832	GO:0005829//cytosol;GO:0009506//plasmodesma;GO:0008541//proteasome regulatory particle, lid subcomplex;GO:0009507//chloroplast;GO:0005634//nucleus	-	GO:0043161//proteasomal ubiquitin-dependent protein catabolic process;GO:0051510//regulation of unidimensional cell growth;GO:0034976//response to endoplasmic reticulum stress;GO:0006457//protein folding;GO:0051788//response to misfolded protein;GO:0080129//proteasome core complex assembly;GO:0009408//response to heat;GO:0051604//protein maturation;GO:0042023//DNA endoreduplication;GO:0046686//re…
MA_233898g0010	sp|Q40854|MT3_PICGL	Metallothionein-like protein EMB30 OS=Picea glauca GN=EMB30 PE=3 SV=1	NA	NA	216	959	97.69%	7.666798089	25	60.19%	2.246195481	457	97.69%	6.808587507	362	97.69%	6.106176312	716	97.69%	7.129404841	120	89.35%	4.530238959	-	-	-
MA_8341732g0010	NA	NA	NA	NA	571	959	99.65%	7.666798089	955	99.12%	7.473882202	818	98.42%	7.64779818	971	99.12%	7.528409313	1006	98.60%	7.619713403	939	99.65%	7.493098974	GO:0044424//intracellular part	-	-
MA_10432446g0030	UniProt_ID	UniProt_annotation	Pfam_ID	Pfam_annotation	1470	958	98.78%	7.665293715	128	85.37%	4.579394688	604	98.37%	7.210558103	82	71.29%	3.970661341	479	98.71%	6.549968951	49	54.90%	3.246706243	GO:0016020//membrane	GO:0005488//binding;GO:0016709//oxidoreductase activity, acting on paired donors, with incorporation or reduction of molecular oxygen, NADH or NADPH as one donor, and incorporation of one atom of oxygen	GO:0016099//monoterpenoid biosynthetic process
[truncated: 21,420 more rows]
