# Supplementary material for: Transcriptome analysis of callus from Picea balfouriana
Source: BMC Genomics. 2014 Jul 4;15(1):553. doi: 10.1186/1471-2164-15-553 (PMC4094777; doi:10.1186/1471-2164-15-553)
Supplement: Supplementary file 2 — Additional file 2: Enriched GO terms and KEGG pathways for the 22,295 genes identified in six libraries of Picea balfouriana. (XLS 36 KB) [file 12864_2013_6231_MOESM2_ESM.xls]

## Sheet: GO
Cellular component	Corrected P-value	Biological process	Corrected P-value	Gene Ontology term	Corrected P-value
intracellular organelle part	2.21e-05	anion binding	3.3e-05	primary metabolic process	3.23e-18
organelle part	6.63e-05	ribonucleotide binding	0.00015	organic substance metabolic process	4e-12
endosome	0.0005	nucleoside binding	0.00029	nitrogen compound metabolic process	3.01e-11
Golgi apparatus	0.0012	ribonucleoside binding	0.00031	cellular macromolecule metabolic process	3.14e-10
protein complex	0.00452	purine nucleotide binding	0.00033	cellular metabolic process	2.18e-09
cell	0.00656	purine nucleoside binding	0.00044	cellular process	4.86e-09
cell part	0.00656	purine ribonucleoside binding	0.00044	macromolecule metabolic process	8.09e-09
cytoplasmic part	0.01899	purine ribonucleotide binding	0.00044	cellular nitrogen compound metabolic process	2.6e-08
cytoplasm	0.02566	purine ribonucleoside triphosphate binding	0.00052	cellular protein metabolic process	3.46e-08
intracellular	0.02857	RNA binding	0.00061	protein metabolic process	6.8e-08
trans-Golgi network	0.0309	small molecule binding	0.00141	organelle organization	1e-07
cytosol	0.03992	nucleotide binding	0.00663	organonitrogen compound metabolic process	2e-07
		nucleoside phosphate binding	0.00663	heterocycle metabolic process	1.16e-06
		phosphoric ester hydrolase activity	0.01562	nucleobase-containing compound metabolic process	2.24e-06
		adenyl nucleotide binding	0.03334	macromolecule modification	2.38e-06
		adenyl ribonucleotide binding	0.03506	metabolic process	7.97e-06
		ATP binding	0.04062	carbohydrate derivative biosynthetic process	2.17e-05
				organonitrogen compound biosynthetic process	3.19e-05
				nucleoside phosphate biosynthetic process	3.64e-05
				nucleotide biosynthetic process	4.12e-05
				carbohydrate derivative metabolic process	4.96e-05
				organic cyclic compound metabolic process	6.09e-05
				organic substance catabolic process	9.27e-05
				cellular protein modification process	0.00021
				protein modification process	0.00021
				cellular amino acid metabolic process	0.00027
				ribonucleotide biosynthetic process	0.00035
				ribose phosphate biosynthetic process	0.00035
				catabolic process	0.0004
				nucleic acid metabolic process	0.00065
				protein methylation	0.00182
				protein alkylation	0.00182
				macromolecule methylation	0.00231
				histone methylation	0.00424
				cellular aromatic compound metabolic process	0.00776
				organophosphate biosynthetic process	0.01511
				pyrimidine-containing compound metabolic process	0.01946
				cellular amino acid biosynthetic process	0.03048
				cellular component organization	0.03384
				histone lysine methylation	0.04091

## Sheet: Pathway
Pathway ID	Description	Q value
ko00230	Purine metabolism	1.47434e-07
ko03020	RNA polymerase	0.000190256
ko00240	Pyrimidine metabolism	0.000303754
ko00562	Inositol phosphate metabolism	0.000474265
ko00400	Phenylalanine, tyrosine and tryptophan biosynthesis	0.00213147
ko00970	Aminoacyl-tRNA biosynthesis	0.00466446
ko03008	Ribosome biogenesis in eukaryotes	0.00703322
ko00860	Porphyrin and chlorophyll metabolism	0.00848937
ko03040	Spliceosome	0.0120518
ko00600	Sphingolipid metabolism	0.0125843
ko00310	Lysine degradation	0.0136639
ko03018	RNA degradation	0.0165966
ko00561	Glycerolipid metabolism	0.0222348
ko00630	Glyoxylate and dicarboxylate metabolism	0.0251043
ko00100	Steroid biosynthesis	0.0267407
ko00052	Galactose metabolism	0.0396743
ko00603	Glycosphingolipid biosynthesis - globo series	0.0400019
ko00071	Fatty acid metabolism	0.0429535
ko03013	RNA transport	0.0431334
ko00061	Fatty acid biosynthesis	0.0450706
