# Supplementary material for: Transcriptome analysis of callus from Picea balfouriana
Source: BMC Genomics. 2014 Jul 4;15(1):553. doi: 10.1186/1471-2164-15-553 (PMC4094777; doi:10.1186/1471-2164-15-553)
Supplement: Supplementary file 3 — Additional file 3: Genes selected from two-factor analysis of variance as differentially expressed between the ET and NET libraries. (XLS 705 KB) [file 12864_2013_6231_MOESM3_ESM.xls]

GeneID	UniProt_ID	UniProt_annotation	Pfam_ID	Pfam_annotation	Pr of genotype	Pr of "ET vs NET"
MA_6198238g0010	NA	NA	NA	NA	0.09618	0.00332
MA_14427g0010	sp|P0CH33|UBQ11_ARATH	Polyubiquitin 11 OS=Arabidopsis thaliana GN=UBQ11 PE=1 SV=1	PF00240.18,PF01556.13,PF04452.9,PF08337.7,PF10302.4,PF11069.3,PF11470.3,PF11976.3,PF13019.1,PF13860.1,PF13881.1	DUF2407,DUF2870,DnaJ_C,FlgD_ig,Methyltrans_RNA,Plexin_cytopl,Rad60-SLD,Rad60-SLD_2,TUG,Telomere_Sde2,ubiquitin	0.4156	0.0118
MA_10265000g0010	sp|Q05736|PR1_ASPOF	Pathogenesis-related protein 1 OS=Asparagus officinalis GN=PR1 PE=2 SV=1	PF00407.14,PF10604.4	Bet_v_1,Polyketide_cyc2	0.4022	0.0122
MA_19860g0010	sp|P09189|HSP7C_PETHY	Heat shock cognate 70 kDa protein OS=Petunia hybrida GN=HSP70 PE=2 SV=1	PF00012.15,PF01968.13,PF02782.11,PF06723.8,PF08841.5	DDR,FGGY_C,HSP70,Hydantoinase_A,MreB_Mbl	0.4621	0.0498
MA_10204459g0010	sp|P04352|CALM_CHLRE	Calmodulin OS=Chlamydomonas reinhardtii PE=1 SV=2	PF00036.27,PF12763.2,PF13202.1,PF13405.1,PF13499.1,PF13833.1	EF_hand_3,EF_hand_4,EF_hand_5,EF_hand_6,efhand,efhand_3	0.60742	0.00832
MA_120345g0010	NA	NA	PF00257.14,PF10500.4	Dehydrin,SR-25	0.17459	0.00131
MA_248276g0010	sp|P83880|AMP1_PINMO	Antimicrobial peptide 1 OS=Pinus monticola PE=1 SV=2	PF09117.5	MiAMP1	0.5393	0.0419
MA_10103038g0010	sp|P83880|AMP1_PINMO	Antimicrobial peptide 1 OS=Pinus monticola PE=1 SV=2	PF09117.5	MiAMP1	0.6073	0.0273
MA_10427891g0010	sp|P49315|CATA1_NICPL	Catalase isozyme 1 (Fragment) OS=Nicotiana plumbaginifolia GN=CAT1 PE=2 SV=1	PF00199.14,PF06628.7	Catalase,Catalase-rel	0.2667	0.0238
MA_10426264g0020	sp|Q9M5M0|CHS7_PICMA	Chalcone synthase 7 OS=Picea mariana GN=CSF7 PE=2 SV=1	PF00195.14,PF02797.10,PF08392.7,PF08541.5,PF08545.5	ACP_syn_III,ACP_syn_III_C,Chal_sti_synt_C,Chal_sti_synt_N,FAE1_CUT1_RppA	0.4615	0.0428
MA_10433815g0030	sp|O80763|NRX1_ARATH	Probable nucleoredoxin 1 OS=Arabidopsis thaliana GN=At1g60420 PE=1 SV=1	PF00085.15,PF00462.19,PF00578.16,PF02630.9,PF03107.11,PF05768.9,PF06110.6,PF07449.6,PF07649.7,PF08534.5,PF10589.4,PF13098.1,PF13462.1,PF13728.1,PF13899.1,PF13905.1	AhpC-TSA,C1_2,C1_3,DUF836,DUF953,Glutaredoxin,HyaE,NADH_4Fe-4S,Redoxin,SCO1-SenC,Thioredoxin,Thioredoxin_2,Thioredoxin_4,Thioredoxin_7,Thioredoxin_8,TraF	0.7065	0.0156
MA_19057g0010	sp|O80760|Y639_ARATH	Probable polygalacturonase non-catalytic subunit At1g60390 OS=Arabidopsis thaliana GN=At1g60390 PE=2 SV=1	PF03181.10	BURP	0.5396	0.0112
MA_98378g0010	NA	NA	PF04674.7	Phi_1	0.6586	0.0487
MA_10383244g0010	NA	NA	NA	NA	0.06047	0.00744
MA_81735g0010	sp|Q8L9A9|XTH8_ARATH	Probable xyloglucan endotransglucosylase/hydrolase protein 8 OS=Arabidopsis thaliana GN=XTH8 PE=2 SV=2	PF00722.16,PF06955.7	Glyco_hydro_16,XET_C	0.3633	0.0207
MA_10430613g0010	sp|Q96520|PER12_ARATH	Peroxidase 12 OS=Arabidopsis thaliana GN=PER12 PE=1 SV=1	PF00141.18	peroxidase	0.70519	0.00544
MA_44504g0020	NA	NA	PF02018.12,PF04862.7,PF09339.5,PF14344.1	CBM_4_9,DUF4397,DUF642,HTH_IclR	0.6817	0.0378
MA_10432716g0030	sp|P49237|E13B_MAIZE	Glucan endo-1,3-beta-glucosidase, acidic isoform OS=Zea mays PE=2 SV=1	PF00332.13	Glyco_hydro_17	0.3282	0.0136
MA_10433058g0020	sp|P50346|RLA0_SOYBN	60S acidic ribosomal protein P0 OS=Glycine max PE=2 SV=1	PF00428.14,PF00466.15	Ribosomal_60s,Ribosomal_L10	0.6439	0.0414
MA_12000g0010	sp|Q8VZB9|R10A1_ARATH	60S ribosomal protein L10a-1 OS=Arabidopsis thaliana GN=RPL10AA PE=2 SV=1	PF00687.16	Ribosomal_L1	0.5124	0.0438
MA_73656g0010	sp|O65012|C78A4_PINRA	Cytochrome P450 78A4 OS=Pinus radiata GN=CYP78A4 PE=2 SV=1	PF00067.17	p450	0.20326	0.00637
MA_4477g0010	sp|Q0JNR2|CYT12_ORYSJ	Cysteine proteinase inhibitor 12 OS=Oryza sativa subsp. japonica GN=Os01g0270100 PE=2 SV=1	PF00028.12,PF00031.16	Cadherin,Cystatin	0.35106	0.00187
MA_8819148g0010	sp|Q05736|PR1_ASPOF	Pathogenesis-related protein 1 OS=Asparagus officinalis GN=PR1 PE=2 SV=1	PF00407.14,PF10604.4	Bet_v_1,Polyketide_cyc2	0.417	0.038
MA_20764g0010	sp|Q9M5M0|CHS7_PICMA	Chalcone synthase 7 OS=Picea mariana GN=CSF7 PE=2 SV=1	PF00195.14,PF02797.10,PF08392.7,PF08541.5,PF08545.5	ACP_syn_III,ACP_syn_III_C,Chal_sti_synt_C,Chal_sti_synt_N,FAE1_CUT1_RppA	0.243	0.018
MA_158457g0010	sp|Q9ZRS8|RL37A_PSEMZ	60S ribosomal protein L37a OS=Pseudotsuga menziesii GN=RPL37A PE=3 SV=1	PF00130.17,PF01780.14,PF08792.5	A2L_zn_ribbon,C1_1,Ribosomal_L37ae	0.1796	0.0251
MA_18245g0010	sp|O65351|SUBL_ARATH	Subtilisin-like protease OS=Arabidopsis thaliana GN=ARA12 PE=1 SV=1	PF00082.17,PF02225.17,PF05922.11	Inhibitor_I9,PA,Peptidase_S8	0.907	0.0125
MA_130835g0010	sp|Q39769|G3PC_GINBI	Glyceraldehyde-3-phosphate dehydrogenase, cytosolic OS=Ginkgo biloba PE=2 SV=1	PF00044.19,PF01113.15,PF02800.15,PF02826.14	2-Hacid_dh_C,DapB_N,Gp_dh_C,Gp_dh_N	0.184347	0.000684
MA_23066g0010	sp|P43296|RD19A_ARATH	Cysteine proteinase RD19a OS=Arabidopsis thaliana GN=RD19A PE=2 SV=1	PF00112.18,PF03051.10,PF08246.7	Inhibitor_I29,Peptidase_C1,Peptidase_C1_2	0.222	0.028
MA_10432758g0010	sp|P35684|RL3_ORYSJ	60S ribosomal protein L3 OS=Oryza sativa subsp. japonica GN=RPL3 PE=2 SV=2	PF00297.17	Ribosomal_L3	0.2066	0.0336
MA_127596g0010	sp|Q8VYK6|RS43_ARATH	40S ribosomal protein S4-3 OS=Arabidopsis thaliana GN=RPS4D PE=2 SV=2	PF00467.24,PF00900.15,PF01479.20,PF08071.7	KOW,RS4NT,Ribosomal_S4e,S4	0.2323	0.0259
MA_2272g0010	NA	NA	PF00168.25	C2	0.7671	0.0174
MA_93674g0010	sp|P21616|AVP_VIGRR	Pyrophosphate-energized vacuolar membrane proton pump OS=Vigna radiata var. radiata PE=1 SV=3	PF03030.11	H_PPase	0.3573	0.0368
MA_109678g0010	sp|P35685|RL7A_ORYSJ	60S ribosomal protein L7a OS=Oryza sativa subsp. japonica GN=RPL7A PE=2 SV=1	PF01248.21,PF06957.6	COPI_C,Ribosomal_L7Ae	0.1456	0.0206
MA_108626g0020	sp|P35134|UBC11_ARATH	Ubiquitin-conjugating enzyme E2 11 OS=Arabidopsis thaliana GN=UBC11 PE=2 SV=2	PF00179.21,PF05743.8,PF05773.17,PF14461.1	Prok-E2_B,RWD,UEV,UQ_con	0.9415	0.0356
MA_45077g0010	NA	NA	NA	NA	0.9228	0.0278
MA_6199g0020	sp|Q9FUL4|RL24_PRUAV	60S ribosomal protein L24 OS=Prunus avium GN=RPL24 PE=2 SV=1	PF01246.15,PF03234.9	CDC37_N,Ribosomal_L24e	0.0588	0.0117
MA_10433663g0010	sp|P35133|UBC10_ARATH	Ubiquitin-conjugating enzyme E2 10 OS=Arabidopsis thaliana GN=UBC10 PE=1 SV=1	PF00179.21,PF05743.8,PF05773.17,PF14461.1	Prok-E2_B,RWD,UEV,UQ_con	0.3506	0.0336
MA_10430573g0010	sp|P48419|C75A3_PETHY	Flavonoid 3',5'-hydroxylase 2 OS=Petunia hybrida GN=CYP75A3 PE=2 SV=1	PF00067.17,PF07666.6	MpPF26,p450	0.5658	0.0207
MA_10434624g0020	sp|P83947|PME1_FICPW	Pectinesterase/pectinesterase inhibitor OS=Ficus pumila var. awkeotsang PE=1 SV=1	PF01095.14,PF04043.10,PF07602.6	DUF1565,PMEI,Pectinesterase	0.668	0.0302
MA_123220g0010	sp|P52777|PALY_PINTA	Phenylalanine ammonia-lyase OS=Pinus taeda GN=PAL PE=3 SV=1	PF00221.14	Lyase_aromatic	0.742	0.0476
MA_10436511g0010	sp|Q948T6|LGUL_ORYSJ	Lactoylglutathione lyase OS=Oryza sativa subsp. japonica GN=GLX-I PE=1 SV=2	PF00515.23,PF00903.20,PF12681.2,PF13176.1,PF13468.1,PF13669.1	Glyoxalase,Glyoxalase_2,Glyoxalase_3,Glyoxalase_4,TPR_1,TPR_7	0.4092	0.0206
MA_502949g0010	PgdbPengPgla_7725.g20590.t1	sp|Q3Y4F4|CFI_CANGE	PF02431.10	Chalcone	0.368	0.049
MA_10431251g0010	sp|Q9ZPN9|TBB2_ELEIN	Tubulin beta-2 chain OS=Eleusine indica GN=TUBB2 PE=2 SV=1	PF00091.20,PF03953.12	Tubulin,Tubulin_C	0.6775	0.0385
MA_50251g0010	sp|Q41073|NLTP_PINTA	Non-specific lipid-transfer protein OS=Pinus taeda PE=2 SV=1	PF00234.17,PF14368.1	LTP_2,Tryp_alpha_amyl	0.141	0.0166
MA_10436362g0020	sp|Q39244|RU1A_ARATH	U1 small nuclear ribonucleoprotein A OS=Arabidopsis thaliana GN=U1A PE=1 SV=1	PF00076.17,PF13893.1,PF14259.1	RRM_1,RRM_5,RRM_6	0.06426	0.00844
MA_5278g0010	sp|P92995|GLT1_ARATH	Germin-like protein subfamily T member 1 OS=Arabidopsis thaliana GN=GLP1 PE=2 SV=2	PF00190.17,PF07883.6	Cupin_1,Cupin_2	0.4318	0.0326
MA_10436480g0020	sp|Q42908|PMGI_MESCR	2,3-bisphosphoglycerate-independent phosphoglycerate mutase OS=Mesembryanthemum crystallinum GN=PGM1 PE=2 SV=1	PF01676.13,PF06415.8	Metalloenzyme,iPGM_N	0.7776	0.0286
MA_31004g0010	sp|Q42262|RS3A2_ARATH	40S ribosomal protein S3a-2 OS=Arabidopsis thaliana GN=RPS3AB PE=2 SV=3	PF01015.13,PF09809.4	MRP-L27,Ribosomal_S3Ae	0.398	0.0353
MA_129324g0010	sp|Q6NUH3|NOSIP_XENLA	Nitric oxide synthase-interacting protein OS=Xenopus laevis GN=nosip PE=2 SV=1	PF00097.20,PF04641.7,PF12678.2,PF13445.1,PF13639.1,PF13920.1,PF13923.1	Rtf2,zf-C3HC4,zf-C3HC4_2,zf-C3HC4_3,zf-RING_2,zf-RING_LisH,zf-rbx1	0.29257	0.00756
MA_255g0010	sp|Q9LZG0|ADK2_ARATH	Adenosine kinase 2 OS=Arabidopsis thaliana GN=ADK2 PE=1 SV=1	PF00294.19	PfkB	0.1275	0.0122
MA_15029g0010	NA	NA	PF07172.6	GRP	0.5054	0.0034
MA_10430182g0010	sp|Q93VI3|RL171_ARATH	60S ribosomal protein L17-1 OS=Arabidopsis thaliana GN=RPL17A PE=1 SV=1	PF00237.14	Ribosomal_L22	0.1552	0.0133
MA_371071g0010	sp|Q1EC66|UBQ3_ARATH	Polyubiquitin 3 OS=Arabidopsis thaliana GN=UBQ3 PE=1 SV=1	PF00240.18,PF01556.13,PF03587.9,PF04452.9,PF07708.6,PF08337.7,PF10302.4,PF11069.3,PF11470.3,PF11620.3,PF11976.3,PF12977.2,PF13019.1,PF13291.1,PF13750.1,PF13860.1,PF13881.1	ACT_4,Big_3_3,DUF2407,DUF2870,DUF3861,DnaJ_C,EMG1,FlgD_ig,GABP-alpha,Methyltrans_RNA,Plexin_cytopl,Rad60-SLD,Rad60-SLD_2,TUG,Tash_PEST,Telomere_Sde2,ubiquitin	0.6177	0.0051
MA_10428487g0010	sp|Q9ZUT9|RS51_ARATH	40S ribosomal protein S5-1 OS=Arabidopsis thaliana GN=RPS5A PE=1 SV=1	PF00177.16	Ribosomal_S7	0.1211	0.0333
MA_10435723g0010	sp|Q9ZUC1|QORL_ARATH	Quinone oxidoreductase-like protein At1g23740, chloroplastic OS=Arabidopsis thaliana GN=At1g23740 PE=1 SV=2	PF00107.21,PF08240.7	ADH_N,ADH_zinc_N	0.32791	0.00643
MA_10427517g0010	sp|P52579|IFRH_TOBAC	Isoflavone reductase homolog A622 OS=Nicotiana tabacum PE=2 SV=1	PF00106.20,PF01073.14,PF01118.19,PF01370.16,PF02254.13,PF02558.11,PF02719.10,PF03435.13,PF03807.12,PF05368.8,PF08659.5,PF13460.1	3Beta_HSD,ApbA,Epimerase,F420_oxidored,KR,NAD_binding_10,NmrA,Polysacc_synt_2,Saccharop_dh,Semialdhyde_dh,TrkA_N,adh_short	0.08229	0.00163
MA_12474g0010	sp|Q42547|CATA3_ARATH	Catalase-3 OS=Arabidopsis thaliana GN=CAT3 PE=1 SV=3	PF00183.13,PF00199.14	Catalase,HSP90	0.3225	0.0312
MA_89717g0010	sp|Q8VEM8|MPCP_MOUSE	Phosphate carrier protein, mitochondrial OS=Mus musculus GN=Slc25a3 PE=1 SV=1	PF00153.22	Mito_carr	0.6715	0.0118
MA_11179g0010	sp|P17614|ATPBM_NICPL	ATP synthase subunit beta, mitochondrial OS=Nicotiana plumbaginifolia GN=ATPB PE=1 SV=1	PF00004.24,PF00006.20,PF00306.22,PF02874.18,PF11421.3,PF13191.1,PF13401.1,PF13481.1	AAA,AAA_16,AAA_22,AAA_25,ATP-synt_ab,ATP-synt_ab_C,ATP-synt_ab_N,Synthase_beta	0.4652	0.0201
MA_8518489g0010	sp|Q6K7E6|ERF1_ORYSJ	Ethylene-responsive transcription factor 1 OS=Oryza sativa subsp. japonica GN=EREBP1 PE=1 SV=1	PF00847.15	AP2	0.144814	0.000592
MA_10431151g0010	sp|Q9ZUC1|QORL_ARATH	Quinone oxidoreductase-like protein At1g23740, chloroplastic OS=Arabidopsis thaliana GN=At1g23740 PE=1 SV=2	PF00107.21,PF13602.1	ADH_zinc_N,ADH_zinc_N_2	0.46187	0.00105
MA_47548g0010	sp|P60040|RL72_ARATH	60S ribosomal protein L7-2 OS=Arabidopsis thaliana GN=RPL7B PE=1 SV=1	PF00327.15,PF08079.7	Ribosomal_L30,Ribosomal_L30_N	0.1648	0.0424
MA_651220g0010	sp|Q03033|EF1A_WHEAT	Elongation factor 1-alpha OS=Triticum aestivum GN=TEF1 PE=2 SV=1	PF00009.22,PF01926.18,PF03205.9,PF09439.5,PF12160.3,PF13401.1	AAA_22,Fibrinogen_aC,GTP_EFTU,MMR_HSR1,MobB,SRPRB	0.32403	0.00335
MA_15852g0010	sp|P52777|PALY_PINTA	Phenylalanine ammonia-lyase OS=Pinus taeda GN=PAL PE=3 SV=1	PF00221.14	Lyase_aromatic	0.81	0.018
MA_45640g0010	sp|Q9TT99|ATOX1_CANFA	Copper transport protein ATOX1 OS=Canis familiaris GN=ATOX1 PE=3 SV=1	PF00403.21	HMA	0.286	0.033
MA_101964g0010	sp|Q01899|HSP7M_PHAVU	Heat shock 70 kDa protein, mitochondrial OS=Phaseolus vulgaris PE=2 SV=1	PF00012.15,PF01031.15,PF02782.11,PF06723.8,PF13118.1,PF14450.1	DUF3972,Dynamin_M,FGGY_C,FtsA,HSP70,MreB_Mbl	0.70664	0.00871
MA_474079g0010	sp|P52427|PSA4_SPIOL	Proteasome subunit alpha type-4 OS=Spinacia oleracea GN=PAC1 PE=2 SV=1	PF00227.21,PF10584.4	Proteasome,Proteasome_A_N	0.3065	0.0221
MA_111003g0010	sp|P42731|PABP2_ARATH	Polyadenylate-binding protein 2 OS=Arabidopsis thaliana GN=PAB2 PE=1 SV=1	PF00076.17,PF00658.13,PF08777.6,PF11608.3,PF13893.1,PF14259.1	Limkain-b1,PABP,RRM_1,RRM_3,RRM_5,RRM_6	0.21301	0.00837
MA_62264g0010	sp|O80763|NRX1_ARATH	Probable nucleoredoxin 1 OS=Arabidopsis thaliana GN=At1g60420 PE=1 SV=1	PF00085.15,PF00578.16,PF02630.9,PF04123.8,PF04705.7,PF07649.7,PF08534.5,PF08789.5,PF10589.4,PF13098.1,PF13899.1,PF13905.1	AhpC-TSA,C1_3,DUF373,NADH_4Fe-4S,PBCV_basic_adap,Redoxin,SCO1-SenC,TSNR_N,Thioredoxin,Thioredoxin_2,Thioredoxin_7,Thioredoxin_8	0.1567	0.0327
MA_110954g0010	NA	NA	PF04674.7	Phi_1	0.2369	0.0324
MA_192059g0010	sp|Q05349|12KD_FRAAN	Auxin-repressed 12.5 kDa protein OS=Fragaria ananassa PE=2 SV=1	PF05564.7	Auxin_repressed	0.4386	0.0156
MA_123133g0010	sp|O65351|SUBL_ARATH	Subtilisin-like protease OS=Arabidopsis thaliana GN=ARA12 PE=1 SV=1	PF00082.17,PF02225.17,PF05922.11	Inhibitor_I9,PA,Peptidase_S8	0.39658	0.00745
MA_10434958g0010	sp|Q9SBQ9|F3PH_PETHY	Flavonoid 3'-monooxygenase OS=Petunia hybrida GN=CYP75B2 PE=2 SV=1	PF00067.17	p450	0.3815	0.0346
MA_30381g0010	sp|P48977|ADH_MALDO	Alcohol dehydrogenase OS=Malus domestica GN=ADH PE=2 SV=1	PF00107.21,PF01262.16,PF08240.7	ADH_N,ADH_zinc_N,AlaDh_PNT_C	0.0658	0.0121
MA_101038g0020	sp|Q8VWG7|TDX_ARATH	TPR repeat-containing thioredoxin TDX OS=Arabidopsis thaliana GN=TDX PE=1 SV=1	PF00515.23,PF07219.8,PF07719.12,PF13181.1,PF13371.1,PF13414.1,PF13428.1,PF13431.1,PF13432.1	HemY_N,TPR_1,TPR_11,TPR_14,TPR_16,TPR_17,TPR_2,TPR_8,TPR_9	0.6725	0.0486
MA_20425g0010	sp|C0LGF4|FEI1_ARATH	LRR receptor-like serine/threonine-protein kinase FEI 1 OS=Arabidopsis thaliana GN=FEI1 PE=1 SV=1	PF00571.23	CBS	0.158	0.0134
MA_10337581g0010	NA	NA	NA	NA	0.4089	0.0441
MA_9992178g0010	sp|P43296|RD19A_ARATH	Cysteine proteinase RD19a OS=Arabidopsis thaliana GN=RD19A PE=2 SV=1	PF00112.18,PF08246.7	Inhibitor_I29,Peptidase_C1	0.9248	0.0208
MA_7739875g0010	NA	NA	NA	NA	0.4527	0.0154
MA_895155g0010	sp|P43297|RD21A_ARATH	Cysteine proteinase RD21a OS=Arabidopsis thaliana GN=RD21A PE=1 SV=1	PF00112.18,PF00396.13,PF03051.10,PF08246.7	Granulin,Inhibitor_I29,Peptidase_C1,Peptidase_C1_2	0.3002	0.0394
MA_79041g0010	sp|Q9C912|R35A3_ARATH	60S ribosomal protein L35a-3 OS=Arabidopsis thaliana GN=RPL35AC PE=2 SV=1	PF01247.13	Ribosomal_L35Ae	0.1301	0.0434
MA_273360g0010	sp|P33629|TBA_PRUDU	Tubulin alpha chain OS=Prunus dulcis GN=TUBA PE=2 SV=1	PF00091.20,PF03953.12	Tubulin,Tubulin_C	0.5521	0.0383
MA_116011g0010	sp|P93508|CALR_RICCO	Calreticulin OS=Ricinus communis PE=2 SV=1	PF00262.13,PF05758.7	Calreticulin,Ycf1	0.62916	0.00927
MA_10436348g0010	sp|Q8L9A9|XTH8_ARATH	Probable xyloglucan endotransglucosylase/hydrolase protein 8 OS=Arabidopsis thaliana GN=XTH8 PE=2 SV=2	PF00722.16,PF06955.7	Glyco_hydro_16,XET_C	0.2702	0.0421
MA_59480g0010	sp|Q9S7C0|HSP7O_ARATH	Heat shock 70 kDa protein 14 OS=Arabidopsis thaliana GN=HSP70-14 PE=1 SV=1	PF00012.15,PF06723.8	HSP70,MreB_Mbl	0.30391	0.00616
MA_10435699g0020	sp|P47905|RS27A_LUPAL	Ubiquitin-40S ribosomal protein S27a OS=Lupinus albus PE=3 SV=2	PF00240.18,PF01485.16,PF01599.14,PF08337.7,PF10302.4,PF11976.3,PF13019.1,PF13881.1	DUF2407,IBR,Plexin_cytopl,Rad60-SLD,Rad60-SLD_2,Ribosomal_S27,Telomere_Sde2,ubiquitin	0.1297	0.0276
MA_6426369g0010	sp|A4ZDL6|GNK2_GINBI	Antifungal protein ginkbilobin-2 OS=Ginkgo biloba GN=GNK2 PE=1 SV=1	PF01657.12	Stress-antifung	0.167	0.0101
MA_22695g0010	sp|O65493|XCP1_ARATH	Xylem cysteine proteinase 1 OS=Arabidopsis thaliana GN=XCP1 PE=1 SV=1	PF00112.18,PF03051.10,PF08246.7	Inhibitor_I29,Peptidase_C1,Peptidase_C1_2	0.3811	0.0391
MA_184894g0010	sp|P49215|RS17_SOLLC	40S ribosomal protein S17 OS=Solanum lycopersicum GN=RPS17 PE=2 SV=3	PF00308.13,PF00833.13	Bac_DnaA,Ribosomal_S17e	0.1453	0.0105
MA_10430928g0010	sp|O22644|RL23A_FRIAG	60S ribosomal protein L23A OS=Fritillaria agrestis GN=RPL23A PE=2 SV=1	PF00276.15,PF03939.8,PF09439.5	Ribosomal_L23,Ribosomal_L23eN,SRPRB	0.1203	0.0363
MA_57988g0010	sp|P0CH32|UBQ4_ARATH	Polyubiquitin 4 OS=Arabidopsis thaliana GN=UBQ4 PE=1 SV=1	PF00240.18,PF01556.13,PF04452.9,PF07708.6,PF08337.7,PF10302.4,PF11069.3,PF11470.3,PF11620.3,PF11976.3,PF13019.1,PF13291.1,PF13750.1,PF13860.1,PF13881.1	ACT_4,Big_3_3,DUF2407,DUF2870,DnaJ_C,FlgD_ig,GABP-alpha,Methyltrans_RNA,Plexin_cytopl,Rad60-SLD,Rad60-SLD_2,TUG,Tash_PEST,Telomere_Sde2,ubiquitin	0.475	0.013
MA_102713g0020	sp|P93447|EF1D_PIMBR	Elongation factor 1-delta OS=Pimpinella brachycarpa PE=2 SV=3	PF00736.14	EF1_GNE	0.5653	0.0323
MA_10427251g0010	sp|Q9ZT66|E134_MAIZE	Endo-1,3;1,4-beta-D-glucanase OS=Zea mays PE=1 SV=1	PF01738.13,PF12695.2,PF12697.2	Abhydrolase_5,Abhydrolase_6,DLH	0.7798	0.0491
MA_10431748g0020	sp|P0CH05|UBI2P_PETCR	Polyubiquitin OS=Petroselinum crispum GN=PCUBI4-2 PE=3 SV=1	PF00240.18,PF01556.13,PF03587.9,PF04452.9,PF08337.7,PF10302.4,PF11069.3,PF11470.3,PF11620.3,PF11976.3,PF13019.1,PF13860.1,PF13881.1	DUF2407,DUF2870,DnaJ_C,EMG1,FlgD_ig,GABP-alpha,Methyltrans_RNA,Plexin_cytopl,Rad60-SLD,Rad60-SLD_2,TUG,Telomere_Sde2,ubiquitin	0.754	0.038
MA_10434951g0010	NA	NA	NA	NA	0.32199	0.00606
MA_3956837g0010	sp|P0CH32|UBQ4_ARATH	Polyubiquitin 4 OS=Arabidopsis thaliana GN=UBQ4 PE=1 SV=1	PF00240.18,PF08337.7,PF10302.4,PF11069.3,PF11976.3,PF13019.1,PF13881.1	DUF2407,DUF2870,Plexin_cytopl,Rad60-SLD,Rad60-SLD_2,Telomere_Sde2,ubiquitin	0.8282	0.0306
MA_38571g0010	NA	NA	PF00234.17,PF14368.1	LTP_2,Tryp_alpha_amyl	0.1888	0.0124
MA_101119g0010	sp|Q42456|ASPR1_ORYSJ	Aspartic proteinase oryzasin-1 OS=Oryza sativa subsp. japonica GN=Os05g0567100 PE=2 SV=2	PF00026.18,PF03489.12,PF05184.10	Asp,SapB_1,SapB_2	0.18625	0.00672
MA_10199979g0010	sp|Q00451|PRF1_SOLLC	36.4 kDa proline-rich protein OS=Solanum lycopersicum GN=TPRP-F1 PE=2 SV=1	PF00234.17,PF14368.1	LTP_2,Tryp_alpha_amyl	0.319	0.035
MA_12670g0020	sp|P93212|14337_SOLLC	14-3-3 protein 7 OS=Solanum lycopersicum GN=TFT7 PE=2 SV=2	PF00244.15	2014-3-3	0.3938	0.0224
MA_903132g0010	sp|Q41073|NLTP_PINTA	Non-specific lipid-transfer protein OS=Pinus taeda PE=2 SV=1	PF00234.17,PF14368.1	LTP_2,Tryp_alpha_amyl	0.11172	0.00295
MA_92857g0020	sp|P36397|ARF1_ARATH	ADP-ribosylation factor 1 OS=Arabidopsis thaliana GN=ARF1 PE=1 SV=2	PF00025.16,PF00071.17,PF00503.15,PF01591.13,PF01926.18,PF04670.7,PF08477.8,PF09439.5	6PF2K,Arf,G-alpha,Gtr1_RagA,MMR_HSR1,Miro,Ras,SRPRB	0.617	0.0148
MA_98979g0010	sp|Q9M4S8|TPIC_FRAAN	Triosephosphate isomerase, chloroplastic OS=Fragaria ananassa GN=TPI PE=2 SV=1	PF00121.13	TIM	0.5597	0.0194
MA_118377g0010	sp|Q7XSA2|AGO1B_ORYSJ	Protein argonaute 1B OS=Oryza sativa subsp. japonica GN=AGO1B PE=2 SV=3	PF02170.17,PF02171.12,PF08699.5	DUF1785,PAZ,Piwi	0.1209	0.0308
MA_19370g0010	sp|P22180|PMA1_SOLLC	Plasma membrane ATPase 1 OS=Solanum lycopersicum GN=LHA1 PE=2 SV=1	PF00122.15,PF00690.21,PF00702.21,PF08282.7,PF12710.2,PF13246.1	Cation_ATPase_N,E1-E2_ATPase,HAD,Hydrolase,Hydrolase_3,Hydrolase_like2	0.172	0.0297
MA_10436080g0010	sp|Q9SQT8|DHQSD_ARATH	Bifunctional 3-dehydroquinate dehydratase/shikimate dehydrogenase, chloroplastic OS=Arabidopsis thaliana GN=EMB3004 PE=1 SV=1	PF00670.16,PF00890.19,PF01487.10,PF01488.15,PF02826.14,PF03435.13,PF03807.12,PF08501.6	2-Hacid_dh_C,AdoHcyase_NAD,DHquinase_I,F420_oxidored,FAD_binding_2,Saccharop_dh,Shikimate_DH,Shikimate_dh_N	0.83428	0.00363
MA_531422g0010	NA	NA	PF14009.1	DUF4228	0.7985	0.0111
MA_19741g0010	sp|Q9SCU1|PATL6_ARATH	Patellin-6 OS=Arabidopsis thaliana GN=PATL6 PE=2 SV=1	PF00650.15,PF03765.10,PF13308.1	CRAL_TRIO,CRAL_TRIO_N,YARHG	0.7242	0.0337
MA_436039g0010	sp|P83947|PME1_FICPW	Pectinesterase/pectinesterase inhibitor OS=Ficus pumila var. awkeotsang PE=1 SV=1	PF01095.14,PF04043.10,PF07602.6	DUF1565,PMEI,Pectinesterase	0.2196	0.0275
MA_17326g0010	sp|O22431|RL10_PINTA	60S ribosomal protein L10 OS=Pinus taeda GN=RPL10 PE=2 SV=1	PF00252.13	Ribosomal_L16	0.1851	0.0163
MA_6505g0010	sp|P33679|ZEAM_MAIZE	Zeamatin OS=Zea mays GN=Zlp PE=1 SV=2	PF00314.12	Thaumatin	0.9551	0.0456
MA_95656g0010	sp|Q9FFC6|GDL78_ARATH	GDSL esterase/lipase At5g22810 OS=Arabidopsis thaliana GN=At5g22810 PE=2 SV=3	PF00657.17	Lipase_GDSL	0.5707	0.0155
MA_10307468g0010	sp|Q9SSM2|MDLL_ARATH	(R)-mandelonitrile lyase-like OS=Arabidopsis thaliana GN=At1g73050 PE=2 SV=1	PF00070.22,PF00732.14,PF00890.19,PF01266.19,PF05199.8,PF05834.7,PF07992.9,PF13450.1	DAO,FAD_binding_2,GMC_oxred_C,GMC_oxred_N,Lycopene_cycl,NAD_binding_8,Pyr_redox,Pyr_redox_2	0.6078	0.0433
MA_9991417g0010	sp|Q9XF97|RL4_PRUAR	60S ribosomal protein L4 OS=Prunus armeniaca GN=RPL4 PE=2 SV=1	PF00573.17,PF14374.1	Ribos_L4_asso_C,Ribosomal_L4	0.1096	0.0435
MA_10427936g0010	sp|Q9SB81|PER42_ARATH	Peroxidase 42 OS=Arabidopsis thaliana GN=PER42 PE=1 SV=2	PF00141.18	peroxidase	0.2689	0.0249
MA_94870g0010	sp|Q9LT67|BH113_ARATH	Transcription factor bHLH113 OS=Arabidopsis thaliana GN=BHLH113 PE=2 SV=1	NA	NA	0.2934	0.0182
MA_66158g0010	NA	NA	PF01439.13	Metallothio_2	0.9537	0.0109
MA_12503g0010	NA	NA	NA	NA	0.74711	0.00889
MA_140124g0010	sp|Q9FLG1|BXL4_ARATH	Beta-D-xylosidase 4 OS=Arabidopsis thaliana GN=BXL4 PE=1 SV=1	PF00933.16,PF01915.17,PF14310.1	Fn3-like,Glyco_hydro_3,Glyco_hydro_3_C	0.3329	0.0235
MA_601245g0010	sp|Q9M4U5|HDT2_MAIZE	Histone deacetylase HDT2 OS=Zea mays GN=HDT2 PE=1 SV=1	PF12171.3,PF12874.2	zf-C2H2_jaz,zf-met	0.29451	0.00637
MA_40335g0010	sp|Q94JM3|ARFB_ARATH	Auxin response factor 2 OS=Arabidopsis thaliana GN=ARF2 PE=1 SV=2	PF02309.11,PF02362.16,PF06507.8	AUX_IAA,Auxin_resp,B3	0.1085	0.0161
MA_56692g0010	sp|P41636|4CL_PINTA	4-coumarate--CoA ligase OS=Pinus taeda GN=4CL PE=2 SV=1	PF00501.23	AMP-binding	0.8572	0.0157
MA_285833g0010	sp|Q8LGR0|CHE1_CHEAL	Pollen allergen Che a 1 OS=Chenopodium album PE=1 SV=1	PF01190.12	Pollen_Ole_e_I	0.31	0.0261
MA_9401071g0010	sp|P61207|ARF3_TAKRU	ADP-ribosylation factor 3 OS=Takifugu rubripes GN=arf3 PE=3 SV=2	PF00025.16,PF00071.17,PF00448.17,PF00503.15,PF01926.18,PF04670.7,PF08477.8,PF09439.5	Arf,G-alpha,Gtr1_RagA,MMR_HSR1,Miro,Ras,SRP54,SRPRB	0.38961	0.00995
MA_94963g0010	sp|O48850|VA725_ARATH	Vesicle-associated membrane protein 725 OS=Arabidopsis thaliana GN=VAMP725 PE=2 SV=2	PF00957.16,PF13774.1	Longin,Synaptobrevin	0.3517	0.0344
MA_105292g0010	sp|P0DH90|FRIGI_ARATH	Protein FRIGIDA OS=Arabidopsis thaliana GN=FRI PE=2 SV=1	PF07899.6	Frigida	0.13	0.027
MA_19406g0010	sp|Q38931|FKB62_ARATH	Peptidyl-prolyl cis-trans isomerase FKBP62 OS=Arabidopsis thaliana GN=FKBP62 PE=1 SV=2	PF00254.23,PF00515.23,PF07719.12,PF12895.2,PF13181.1,PF13414.1,PF13424.1,PF13428.1,PF13431.1,PF13432.1	Apc3,FKBP_C,TPR_1,TPR_11,TPR_12,TPR_14,TPR_16,TPR_17,TPR_2,TPR_8	0.9225	0.0449
MA_74060g0010	sp|P42794|RL112_ARATH	60S ribosomal protein L11-2 OS=Arabidopsis thaliana GN=RPL11B PE=2 SV=2	PF00281.14,PF00673.16	Ribosomal_L5,Ribosomal_L5_C	0.2135	0.0211
MA_5372344g0010	sp|Q9S7Y7|XYL1_ARATH	Alpha-xylosidase 1 OS=Arabidopsis thaliana GN=XYL1 PE=1 SV=1	PF01055.21	Glyco_hydro_31	0.26764	0.00841
MA_10436470g0020	sp|P46297|RS23_FRAAN	40S ribosomal protein S23 OS=Fragaria ananassa GN=RPS23 PE=2 SV=1	PF00164.20	Ribosomal_S12	0.1547	0.0103
MA_10427481g0010	sp|Q7DLR9|PSB4_ARATH	Proteasome subunit beta type-4 OS=Arabidopsis thaliana GN=PBG1 PE=1 SV=2	PF00227.21	Proteasome	0.2305	0.0487
MA_10430437g0020	sp|Q9FVX2|PP129_ARATH	Pentatricopeptide repeat-containing protein At1g77360, mitochondrial OS=Arabidopsis thaliana GN=At1g77360 PE=2 SV=2	PF01535.15,PF11230.3,PF12854.2,PF13041.1,PF13812.1	DUF3029,PPR,PPR_1,PPR_2,PPR_3	0.7329	0.0285
MA_93349g0010	sp|Q8K3P4|MSI1H_RAT	RNA-binding protein Musashi homolog 1 OS=Rattus norvegicus GN=Msi1 PE=2 SV=1	PF00076.17,PF07292.8,PF08206.6,PF08777.6,PF13893.1,PF14259.1	NID,OB_RNB,RRM_1,RRM_3,RRM_5,RRM_6	0.6584	0.0422
MA_5789309g0010	sp|Q94JV4|SUI12_ARATH	Protein translation factor SUI1 homolog 2 OS=Arabidopsis thaliana GN=At1g54290 PE=2 SV=1	PF01253.17	SUI1	0.5336	0.0271
MA_289g0020	sp|Q10251|IF2P_SCHPO	Eukaryotic translation initiation factor 5B OS=Schizosaccharomyces pombe (strain 972 / ATCC 24843) GN=SPAC56F8.03 PE=1 SV=1	PF00009.22,PF03029.12,PF03144.20,PF11987.3,PF13191.1	AAA_16,ATP_bind_1,GTP_EFTU,GTP_EFTU_D2,IF-2	0.3889	0.0299
MA_110581g0010	sp|Q2EF88|YSL3_ARATH	Metal-nicotianamine transporter YSL3 OS=Arabidopsis thaliana GN=YSL3 PE=2 SV=1	PF03169.10	OPT	0.4691	0.0116
MA_79741g0010	sp|A2XFC7|APX1_ORYSI	L-ascorbate peroxidase 1, cytosolic OS=Oryza sativa subsp. indica GN=APX1 PE=2 SV=1	PF00141.18	peroxidase	0.8914	0.0416
MA_50378g0010	sp|P35683|IF4A1_ORYSJ	Eukaryotic initiation factor 4A-1 OS=Oryza sativa subsp. japonica GN=Os06g0701100 PE=2 SV=2	PF00270.24,PF00271.26,PF04851.10,PF13245.1	AAA_19,DEAD,Helicase_C,ResIII	0.85	0.0139
MA_10428795g0010	NA	NA	PF01764.20,PF05057.9,PF07819.8,PF12695.2,PF12697.2	Abhydrolase_5,Abhydrolase_6,DUF676,Lipase_3,PGAP1	0.402	0.0324
MA_10427033g0010	sp|Q9FLB5|LAC12_ARATH	Laccase-12 OS=Arabidopsis thaliana GN=LAC12 PE=2 SV=1	PF00394.17,PF07731.9,PF07732.10	Cu-oxidase,Cu-oxidase_2,Cu-oxidase_3	0.6248	0.0132
MA_75417g0010	sp|P26585|HMGL_SOYBN	HMG1/2-like protein OS=Glycine max PE=2 SV=1	PF00505.14,PF09011.5	DUF1898,HMG_box	0.4415	0.0409
MA_6875874g0010	sp|Q42538|SAT5_ARATH	Serine acetyltransferase 5 OS=Arabidopsis thaliana GN=SAT5 PE=1 SV=1	PF00132.19,PF06426.9	Hexapep,SATase_N	0.2753	0.0462
MA_111188g0010	sp|Q9SJ56|BLH1_ARATH	BEL1-like homeodomain protein 1 OS=Arabidopsis thaliana GN=BLH1 PE=1 SV=1	PF00046.24,PF05920.6,PF07526.6	Homeobox,Homeobox_KN,POX	0.245	0.0468
MA_183913g0010	sp|A6TF98|ARNA_KLEP7	Bifunctional polymyxin resistance protein ArnA OS=Klebsiella pneumoniae subsp. pneumoniae (strain ATCC 700721 / MGH 78578) GN=arnA PE=3 SV=1	PF01370.16,PF07993.7	Epimerase,NAD_binding_4	0.0759	0.0006
MA_57932g0010	sp|Q96520|PER12_ARATH	Peroxidase 12 OS=Arabidopsis thaliana GN=PER12 PE=1 SV=1	PF00141.18	peroxidase	0.78279	0.00863
MA_15580g0010	sp|P46487|MDHM_EUCGU	Malate dehydrogenase, mitochondrial OS=Eucalyptus gunnii GN=MDH PE=2 SV=1	PF00056.18,PF02866.13	Ldh_1_C,Ldh_1_N	0.6735	0.0107
MA_132354g0010	NA	NA	PF05514.6,PF07681.7	DoxX,HR_lesion	0.229	0.0246
MA_179829g0010	sp|Q9SFF9|GL17_ARATH	Germin-like protein subfamily 1 member 7 OS=Arabidopsis thaliana GN=At3g05950 PE=2 SV=1	PF00190.17,PF07883.6	Cupin_1,Cupin_2	0.08846	0.00808
MA_460451g0010	sp|Q7M443|CHIT2_TULBA	Chitinase 2 OS=Tulipa bakeri PE=1 SV=1	PF00704.23	Glyco_hydro_18	0.2532	0.0154
MA_6931g0010	sp|Q9ZTT5|CAMT_PINTA	Caffeoyl-CoA O-methyltransferase OS=Pinus taeda GN=CCOAOMT PE=2 SV=1	PF01596.12,PF12847.2,PF13578.1,PF13659.1,PF13847.1	Methyltransf_18,Methyltransf_24,Methyltransf_26,Methyltransf_3,Methyltransf_31	0.9861	0.0187
MA_10430340g0010	sp|Q84K00|NAC78_ARATH	NAC domain-containing protein 78 OS=Arabidopsis thaliana GN=NAC078 PE=2 SV=2	PF02365.10	NAM	0.5759	0.0262
MA_99733g0010	sp|Q9LFN6|RH56_ARATH	DEAD-box ATP-dependent RNA helicase 56 OS=Arabidopsis thaliana GN=RH56 PE=2 SV=2	PF00270.24,PF00271.26,PF04220.7,PF04851.10	DEAD,Helicase_C,ResIII,YihI	0.2394	0.0403
MA_31294g0010	sp|P93212|14337_SOLLC	14-3-3 protein 7 OS=Solanum lycopersicum GN=TFT7 PE=2 SV=2	PF00244.15	2014-3-3	0.357	0.0465
MA_46769g0010	sp|Q9M354|AGD6_ARATH	Probable ADP-ribosylation factor GTPase-activating protein AGD6 OS=Arabidopsis thaliana GN=AGD6 PE=1 SV=1	PF01412.13	ArfGap	0.375	0.049
MA_120861g0010	sp|Q9FJA6|RS33_ARATH	40S ribosomal protein S3-3 OS=Arabidopsis thaliana GN=RPS3C PE=1 SV=1	PF00189.15,PF07650.12	KH_2,Ribosomal_S3_C	0.138	0.0107
MA_18633g0010	NA	NA	PF01190.12	Pollen_Ole_e_I	0.59	0.026
MA_56062g0020	NA	NA	PF01190.12,PF13620.1,PF13715.1	CarboxypepD_reg,Cna_B_2,Pollen_Ole_e_I	0.4274	0.0376
MA_83835g0010	sp|P24314|PCNA_CATRO	Proliferating cell nuclear antigen OS=Catharanthus roseus PE=2 SV=1	PF00591.16,PF00705.13,PF02144.11,PF02747.10,PF04139.8	Glycos_transf_3,PCNA_C,PCNA_N,Rad1,Rad9	0.124	0.0327
MA_141232g0010	sp|P62302|RS13_SOYBN	40S ribosomal protein S13 OS=Glycine max GN=RPS13 PE=2 SV=1	PF00312.17,PF08069.7	Ribosomal_S13_N,Ribosomal_S15	0.104	0.0108
MA_100087g0010	sp|Q8VZG8|Y4885_ARATH	Probable LRR receptor-like serine/threonine-protein kinase At4g08850 OS=Arabidopsis thaliana GN=At4g08850 PE=1 SV=3	PF00560.28,PF08263.7,PF12799.2,PF13504.1,PF13516.1,PF13855.1	LRRNT_2,LRR_1,LRR_4,LRR_6,LRR_7,LRR_8	0.3876	0.0136
MA_19827g0010	sp|Q39817|CALX_SOYBN	Calnexin homolog OS=Glycine max PE=2 SV=1	PF00262.13,PF02439.10,PF07423.6	Adeno_E3_CR2,Calreticulin,DUF1510	0.4087	0.0041
MA_14292g0010	sp|Q94F62|BAK1_ARATH	BRASSINOSTEROID INSENSITIVE 1-associated receptor kinase 1 OS=Arabidopsis thaliana GN=BAK1 PE=1 SV=2	PF00560.28,PF08263.7,PF12799.2,PF13504.1,PF13516.1,PF13855.1	LRRNT_2,LRR_1,LRR_4,LRR_6,LRR_7,LRR_8	0.7417	0.0195
MA_10426407g0030	NA	NA	PF00564.19	PB1	0.134	0.049
MA_463504g0010	PgdbPcontorta_232.g11680.t1	sp|Q8GSM7|HST_TOBAC	PF02458.10	Transferase	0.4067	0.0108
MA_43044g0010	sp|P31726|CYT1_MAIZE	Cystatin-1 OS=Zea mays GN=RAMDAZC7 PE=2 SV=1	PF00031.16	Cystatin	0.06889	0.00445
MA_177756g0010	sp|A5D7E2|TM9S4_BOVIN	Transmembrane 9 superfamily member 4 OS=Bos taurus GN=TM9SF4 PE=2 SV=2	PF02990.11	EMP70	0.8482	0.0263
MA_118904g0010	UCPtaeda_isotig41885.g3437.t1	sp|Q9SY69|PPR29_ARATH	PF00637.15,PF01535.15,PF07719.12,PF10963.3,PF12854.2,PF13041.1,PF13176.1,PF13424.1,PF13428.1,PF13812.1	Clathrin,DUF2765,PPR,PPR_1,PPR_2,PPR_3,TPR_12,TPR_14,TPR_2,TPR_7	0.8651	0.0479
MA_10426049g0010	sp|P51615|MAOX_VITVI	NADP-dependent malic enzyme OS=Vitis vinifera PE=2 SV=1	PF00390.14,PF03949.10	Malic_M,malic	0.5008	0.0267
MA_10431770g0010	sp|P54651|HSC90_DICDI	Heat shock cognate 90 kDa protein OS=Dictyostelium discoideum GN=hspD PE=1 SV=2	PF00183.13,PF02518.21,PF13589.1	HATPase_c,HATPase_c_3,HSP90	0.1684	0.0242
MA_10433869g0010	sp|Q2V6J9|UFOG7_FRAAN	UDP-glucose flavonoid 3-O-glucosyltransferase 7 OS=Fragaria ananassa GN=GT7 PE=1 SV=1	PF00201.13	UDPGT	0.7237	0.0341
MA_52085g0010	sp|Q9SRT2|BH062_ARATH	Transcription factor bHLH62 OS=Arabidopsis thaliana GN=BHLH62 PE=2 SV=1	PF00010.21,PF02724.9	CDC45,HLH	0.4361	0.0232
MA_10426681g0010	sp|Q9ZVX8|PIP28_ARATH	Probable aquaporin PIP2-8 OS=Arabidopsis thaliana GN=PIP2-8 PE=1 SV=1	PF00230.15	MIP	0.1618	0.0487
MA_27352g0010	sp|Q12882|DPYD_HUMAN	Dihydropyrimidine dehydrogenase [NADP(+)] OS=Homo sapiens GN=DPYD PE=1 SV=2	PF01180.16,PF01207.12	DHO_dh,Dus	0.0892	0.0187
MA_101402g0010	sp|Q67IX6|PDI14_ORYSJ	Protein disulfide isomerase-like 1-4 OS=Oryza sativa subsp. japonica GN=PDIL1-4 PE=2 SV=1	PF00085.15,PF00578.16,PF07449.6,PF07912.8,PF08534.5,PF13098.1,PF13192.1,PF13728.1,PF13848.1,PF13899.1,PF13905.1	AhpC-TSA,ERp29_N,HyaE,Redoxin,Thioredoxin,Thioredoxin_2,Thioredoxin_3,Thioredoxin_6,Thioredoxin_7,Thioredoxin_8,TraF	0.4083	0.00218
MA_45897g0010	sp|P56331|IF1A_ONOVI	Eukaryotic translation initiation factor 1A OS=Onobrychis viciifolia PE=2 SV=2	PF01176.14	eIF-1a	0.4248	0.0316
MA_9754703g0010	sp|Q8L7C9|GSTUK_ARATH	Glutathione S-transferase U20 OS=Arabidopsis thaliana GN=GSTU20 PE=1 SV=1	PF00043.20,PF02798.15,PF13409.1,PF13410.1,PF13417.1	GST_C,GST_C_2,GST_N,GST_N_2,GST_N_3	0.5194	0.0229
MA_10433492g0010	sp|Q9LDV4|ALAT2_ARATH	Alanine aminotransferase 2, mitochondrial OS=Arabidopsis thaliana GN=ALAAT2 PE=2 SV=1	PF00155.16,PF01212.16	Aminotran_1_2,Beta_elim_lyase	0.1375	0.0098
MA_118809g0010	sp|P51117|CFI1_VITVI	Chalcone--flavonone isomerase 1 OS=Vitis vinifera GN=CHI1 PE=2 SV=1	PF01874.11,PF02431.10,PF04348.8,PF04766.7,PF06855.7	Baculo_p26,Chalcone,CitG,DUF1250,LppC	0.2326	0.0251
MA_118630g0010	sp|Q9SK27|ENL1_ARATH	Early nodulin-like protein 1 OS=Arabidopsis thaliana GN=At2g25060 PE=1 SV=2	PF02298.12	Cu_bind_like	0.1332	0.0462
MA_10432555g0010	sp|Q9SAA9|CP511_ARATH	Sterol 14-demethylase OS=Arabidopsis thaliana GN=CYP51G1 PE=1 SV=1	PF00067.17	p450	0.484	0.0395
MA_124901g0010	sp|Q42262|RS3A2_ARATH	40S ribosomal protein S3a-2 OS=Arabidopsis thaliana GN=RPS3AB PE=2 SV=3	PF01015.13	Ribosomal_S3Ae	0.1366	0.0156
MA_10428446g0010	sp|P46639|KNAT1_ARATH	Homeobox protein knotted-1-like 1 OS=Arabidopsis thaliana GN=KNAT1 PE=1 SV=1	PF00046.24,PF03789.8,PF03790.8,PF03791.8,PF05920.6	ELK,Homeobox,Homeobox_KN,KNOX1,KNOX2	0.3525	0.0108
MA_10429805g0030	sp|Q9FLF0|RS92_ARATH	40S ribosomal protein S9-2 OS=Arabidopsis thaliana GN=RPS9C PE=2 SV=1	PF00163.14,PF01479.20	Ribosomal_S4,S4	0.07634	0.00314
MA_119894g0010	sp|Q8LC83|RS242_ARATH	40S ribosomal protein S24-2 OS=Arabidopsis thaliana GN=RPS24B PE=2 SV=2	PF01282.14	Ribosomal_S24e	0.2832	0.00813
MA_4137775g0010	sp|Q9M5K3|DLDH1_ARATH	Dihydrolipoyl dehydrogenase 1, mitochondrial OS=Arabidopsis thaliana GN=LPD1 PE=1 SV=2	PF00070.22,PF02737.13,PF02852.17,PF03721.9,PF07992.9,PF13434.1,PF13738.1	3HCDH_N,K_oxygenase,Pyr_redox,Pyr_redox_2,Pyr_redox_3,Pyr_redox_dim,UDPG_MGDP_dh_N	0.6886	0.0346
MA_141445g0010	sp|Q93VR3|GME_ARATH	GDP-mannose 3,5-epimerase OS=Arabidopsis thaliana GN=At5g28840 PE=1 SV=1	PF01073.14,PF01370.16,PF02719.10,PF07993.7	3Beta_HSD,Epimerase,NAD_binding_4,Polysacc_synt_2	0.09653	0.00712
MA_121856g0010	sp|P21616|AVP_VIGRR	Pyrophosphate-energized vacuolar membrane proton pump OS=Vigna radiata var. radiata PE=1 SV=3	PF03030.11	H_PPase	0.67963	0.00481
MA_72639g0010	sp|Q9XI36|MBD10_ARATH	Methyl-CpG-binding domain-containing protein 10 OS=Arabidopsis thaliana GN=MBD10 PE=1 SV=1	PF01429.14	MBD	0.156	0.0235
MA_20157g0020	sp|P49098|CYB5_TOBAC	Cytochrome b5 OS=Nicotiana tabacum PE=2 SV=1	PF00173.23	Cyt-b5	0.262	0.035
MA_20325g0010	sp|P58223|Y4837_ARATH	KH domain-containing protein At4g18375 OS=Arabidopsis thaliana GN=At4g18375 PE=2 SV=1	PF00013.24,PF07650.12,PF13014.1,PF13083.1,PF13184.1	KH_1,KH_2,KH_3,KH_4,KH_5	0.0953	0.0465
MA_30699g0010	sp|Q6Z1D5|ATG8C_ORYSJ	Autophagy-related protein 8C OS=Oryza sativa subsp. japonica GN=ATG8C PE=2 SV=1	PF00212.13,PF02991.11,PF04110.8	ANP,APG12,Atg8	0.3304	0.0277
MA_10429869g0010	sp|O04834|SAR1A_ARATH	GTP-binding protein SAR1A OS=Arabidopsis thaliana GN=SAR1A PE=2 SV=1	PF00025.16,PF00071.17,PF00503.15,PF01926.18,PF08477.8,PF09439.5,PF10662.4,PF13191.1	AAA_16,Arf,G-alpha,MMR_HSR1,Miro,PduV-EutP,Ras,SRPRB	0.1108	0.00411
MA_10431920g0010	NA	NA	PF07939.6	DUF1685	0.1305	0.0253
MA_94070g0010	NA	NA	PF04674.7	Phi_1	0.62438	0.00688
MA_10428060g0020	NA	NA	PF04774.10	HABP4_PAI-RBP1	0.79	0.047
MA_792979g0010	sp|A7NY33|PER4_VITVI	Peroxidase 4 OS=Vitis vinifera GN=GSVIVT00023967001 PE=1 SV=1	PF00141.18	peroxidase	0.87842	0.00383
MA_3688g0010	sp|Q00466|HAT7_ARATH	Homeobox-leucine zipper protein HAT7 OS=Arabidopsis thaliana GN=HAT7 PE=2 SV=4	PF00046.24,PF02183.13,PF05920.6,PF06156.8	DUF972,HALZ,Homeobox,Homeobox_KN	0.428542	0.000958
MA_10426365g0010	sp|Q84K00|NAC78_ARATH	NAC domain-containing protein 78 OS=Arabidopsis thaliana GN=NAC078 PE=2 SV=2	PF02365.10	NAM	0.3217	0.0458
MA_10436646g0010	sp|A2Y3Q5|HEMH_ORYSI	Ferrochelatase-2, chloroplastic OS=Oryza sativa subsp. indica GN=HEMH PE=2 SV=2	PF00762.14	Ferrochelatase	0.5287	0.0117
MA_63321g0010	sp|Q08298|RD22_ARATH	Dehydration-responsive protein RD22 OS=Arabidopsis thaliana GN=RD22 PE=2 SV=1	PF03181.10	BURP	0.2757	0.00527
MA_98095g0010	sp|Q1PFE1|AIL1_ARATH	AP2-like ethylene-responsive transcription factor AIL1 OS=Arabidopsis thaliana GN=AIL1 PE=2 SV=1	PF00847.15	AP2	0.18224	0.00442
MA_11189g0010	sp|Q54GN8|NSA2_DICDI	Ribosome biogenesis protein NSA2 homolog OS=Dictyostelium discoideum GN=nsa2 PE=3 SV=1	PF01201.17,PF13864.1	Enkurin,Ribosomal_S8e	0.6906	0.0259
MA_15211g0010	sp|P17928|CALM_MEDSA	Calmodulin OS=Medicago sativa GN=CAL1 PE=2 SV=2	PF00036.27,PF02563.11,PF03672.8,PF03874.11,PF04876.7,PF05042.8,PF05099.8,PF08726.5,PF09114.5,PF09279.6,PF10591.4,PF12763.2,PF13155.1,PF13202.1,PF13405.1,PF13499.1,PF13833.1	Caleosin,EF_hand_3,EF_hand_4,EF_hand_5,EF_hand_6,MotA_activ,Poly_export,RNA_pol_Rpb4,SPARC_Ca_bdg,Tenui_NCP,TerB,Toprim_2,UPF0154,efhand,efhand_3,efhand_Ca_insen,efhand_like	0.17987	0.00913
MA_6183884g0010	NA	NA	PF04674.7	Phi_1	0.10432	0.00446
MA_1420253g0010	sp|P0CH32|UBQ4_ARATH	Polyubiquitin 4 OS=Arabidopsis thaliana GN=UBQ4 PE=1 SV=1	PF00240.18,PF11976.3,PF13881.1	Rad60-SLD,Rad60-SLD_2,ubiquitin	0.8939	0.0489
MA_803464g0010	NA	NA	NA	NA	0.20514	0.00644
MA_10436707g0010	sp|Q9S7Y7|XYL1_ARATH	Alpha-xylosidase 1 OS=Arabidopsis thaliana GN=XYL1 PE=1 SV=1	PF01055.21,PF13802.1	Gal_mutarotas_2,Glyco_hydro_31	0.601	0.0468
MA_10430999g0010	sp|Q54ZW0|PHG1B_DICDI	Putative phagocytic receptor 1b OS=Dictyostelium discoideum GN=phg1b PE=2 SV=1	PF02990.11,PF13273.1	DUF4064,EMP70	0.4036	0.0182
MA_53004g0010	sp|Q9SLH0|EIL1_ARATH	ETHYLENE INSENSITIVE 3-like 1 protein OS=Arabidopsis thaliana GN=EIL1 PE=1 SV=1	PF04873.8	EIN3	0.1621	0.00653
MA_74605g0010	sp|Q863B3|SND1_BOVIN	Staphylococcal nuclease domain-containing protein 1 OS=Bos taurus GN=SND1 PE=1 SV=1	PF00565.12,PF00567.19	SNase,TUDOR	0.3965	0.0105
MA_12604g0010	UCPmenziesii_isotig20469.g2252.t1	sp|P58223|Y4837_ARATH	PF00013.24,PF00936.14,PF07650.12,PF13014.1,PF13083.1,PF13184.1	BMC,KH_1,KH_2,KH_3,KH_4,KH_5	0.1137	0.0261
MA_8524117g0010	NA	NA	NA	NA	0.53028	0.00635
MA_10430161g0010	sp|O65282|CH10C_ARATH	20 kDa chaperonin, chloroplastic OS=Arabidopsis thaliana GN=CPN21 PE=1 SV=2	PF00166.16,PF06586.6	Cpn10,TraK	0.3052	0.0248
MA_10425823g0010	sp|Q852A1|EXPA7_ORYSJ	Expansin-A7 OS=Oryza sativa subsp. japonica GN=EXPA7 PE=2 SV=1	PF01357.16,PF03330.13	DPBB_1,Pollen_allerg_1	0.0989	0.0041
MA_71921g0010	sp|Q8VZB9|R10A1_ARATH	60S ribosomal protein L10a-1 OS=Arabidopsis thaliana GN=RPL10AA PE=2 SV=1	PF00687.16	Ribosomal_L1	0.16827	0.00495
MA_587787g0010	sp|Q9FII5|TDR_ARATH	Leucine-rich repeat receptor-like protein kinase TDR OS=Arabidopsis thaliana GN=TDR PE=1 SV=1	PF00069.20,PF00560.28,PF01636.18,PF07714.12,PF12799.2,PF13516.1,PF13855.1	APH,LRR_1,LRR_4,LRR_6,LRR_8,Pkinase,Pkinase_Tyr	0.9448	0.0109
MA_19627g0010	sp|Q01559|HMDH_NICSY	3-hydroxy-3-methylglutaryl-coenzyme A reductase OS=Nicotiana sylvestris GN=HMGR PE=2 SV=1	PF00368.13	HMG-CoA_red	0.5995	0.0107
MA_10432363g0010	sp|Q9FLH0|NMCP_ARATH	Putative nuclear matrix constituent protein 1-like protein OS=Arabidopsis thaliana GN=At5g65770 PE=2 SV=1	NA	NA	0.4229	0.0358
MA_73785g0010	NA	NA	PF07876.7	Dabb	0.9118	0.0207
MA_10432569g0010	sp|O65012|C78A4_PINRA	Cytochrome P450 78A4 OS=Pinus radiata GN=CYP78A4 PE=2 SV=1	PF00067.17,PF10464.4	Peptidase_U40,p450	0.2355	0.0391
MA_10431043g0010	sp|Q8S528|AL2B7_ARATH	Aldehyde dehydrogenase family 2 member B7, mitochondrial OS=Arabidopsis thaliana GN=ALDH2B7 PE=2 SV=2	PF00171.17,PF07368.6	Aldedh,DUF1487	0.1401	0.0444
MA_10432549g0010	sp|P29677|MPPA_SOLTU	Mitochondrial-processing peptidase subunit alpha OS=Solanum tuberosum GN=MPP PE=1 SV=1	PF00675.15,PF05193.16	Peptidase_M16,Peptidase_M16_C	0.225061	0.000992
MA_102653g0020	sp|Q9STX2|VEP1_ARATH	3-oxo-Delta(4,5)-steroid 5-beta-reductase OS=Arabidopsis thaliana GN=VEP1 PE=1 SV=1	PF01370.16,PF13460.1	Epimerase,NAD_binding_10	0.48392	0.00621
MA_10429759g0010	sp|P49200|RS201_ARATH	40S ribosomal protein S20-1 OS=Arabidopsis thaliana GN=RPS20A PE=1 SV=2	PF00338.17	Ribosomal_S10	0.1472	0.0322
MA_96561g0010	sp|Q9LEB3|RBP47_NICPL	Polyadenylate-binding protein RBP47 OS=Nicotiana plumbaginifolia GN=RBP47 PE=1 SV=1	PF00076.17,PF08777.6,PF13893.1,PF14259.1	RRM_1,RRM_3,RRM_5,RRM_6	0.7063	0.0455
MA_76465g0010	sp|P05466|AROA_ARATH	3-phosphoshikimate 1-carboxyvinyltransferase, chloroplastic OS=Arabidopsis thaliana GN=At2g45300 PE=2 SV=3	PF00275.15	EPSP_synthase	0.48682	0.00659
MA_9446650g0010	sp|Q9S9N9|CCR1_ARATH	Cinnamoyl-CoA reductase 1 OS=Arabidopsis thaliana GN=CCR1 PE=1 SV=1	PF00106.20,PF01073.14,PF01370.16,PF02719.10,PF05368.8,PF07993.7,PF08659.5,PF13460.1	3Beta_HSD,Epimerase,KR,NAD_binding_10,NAD_binding_4,NmrA,Polysacc_synt_2,adh_short	0.7568	0.0132
MA_427215g0010	NA	NA	NA	NA	0.2391	0.0486
MA_102349g0010	sp|Q9FLG1|BXL4_ARATH	Beta-D-xylosidase 4 OS=Arabidopsis thaliana GN=BXL4 PE=1 SV=1	PF00933.16,PF01915.17,PF14310.1	Fn3-like,Glyco_hydro_3,Glyco_hydro_3_C	0.7315	0.0486
MA_20223g0020	sp|Q9SI16|PER15_ARATH	Peroxidase 15 OS=Arabidopsis thaliana GN=PER15 PE=2 SV=1	PF00141.18	peroxidase	0.358	0.023
MA_5434g0010	sp|P24397|HY6H_HYONI	Hyoscyamine 6-dioxygenase OS=Hyoscyamus niger GN=H6H PE=1 SV=1	PF03171.15,PF14226.1	2OG-FeII_Oxy,DIOX_N	0.13287	0.00586
MA_10432580g0010	sp|Q94JM3|ARFB_ARATH	Auxin response factor 2 OS=Arabidopsis thaliana GN=ARF2 PE=1 SV=2	PF02309.11,PF02362.16,PF06507.8	AUX_IAA,Auxin_resp,B3	0.3251	0.0162
MA_10249530g0010	sp|Q9FHW7|SKP1B_ARATH	SKP1-like protein 1B OS=Arabidopsis thaliana GN=SKP1B PE=1 SV=1	PF01466.14,PF03931.10	Skp1,Skp1_POZ	0.1981	0.0207
MA_74917g0010	sp|Q6YYB0|Y8359_ORYSJ	Uncharacterized protein Os08g0359500 OS=Oryza sativa subsp. japonica GN=Os08g0359500 PE=2 SV=1	PF00018.23,PF04969.11	CS,SH3_1	0.41	0.0353
MA_10428353g0020	sp|Q9ZSR7|TPT_ARATH	Triose phosphate/phosphate translocator TPT, chloroplastic OS=Arabidopsis thaliana GN=TPT PE=2 SV=1	PF00892.15,PF03151.11	EamA,TPT	0.4736	0.0113
MA_121183g0010	sp|Q0IU52|ASP1_ORYSJ	Aspartic proteinase Asp1 OS=Oryza sativa subsp. japonica GN=ASP1 PE=2 SV=1	PF00026.18	Asp	0.19255	0.00599
MA_647307g0010	sp|Q9SSE7|AROD2_ARATH	Arogenate dehydratase/prephenate dehydratase 2, chloroplastic OS=Arabidopsis thaliana GN=ADT2 PE=1 SV=1	PF00800.13	PDT	0.765	0.036
MA_10434292g0010	sp|P48489|PP1_ORYSJ	Serine/threonine-protein phosphatase PP1 OS=Oryza sativa subsp. japonica GN=Os03g0268000 PE=2 SV=2	PF00149.23	Metallophos	0.6631	0.0164
MA_10434077g0010	sp|O00567|NOP56_HUMAN	Nucleolar protein 56 OS=Homo sapiens GN=NOP56 PE=1 SV=4	PF01798.13,PF08060.8,PF08156.8	NOP5NT,NOSIC,Nop	0.05579	0.00733
MA_10429683g0010	sp|Q08480|KAD2_ORYSJ	Adenylate kinase B OS=Oryza sativa subsp. japonica GN=ADK-B PE=2 SV=1	PF00406.17,PF05191.9,PF06414.7,PF13207.1,PF13671.1	AAA_17,AAA_33,ADK,ADK_lid,Zeta_toxin	0.1089	0.0158
MA_136671g0010	sp|Q54J73|PAP_DICDI	Poly(A) polymerase OS=Dictyostelium discoideum GN=papA PE=3 SV=1	PF03813.9,PF04926.10,PF04928.12	Nrap,PAP_RNA-bind,PAP_central	0.0906	0.0123
MA_77052g0010	NA	NA	PF05678.9	VQ	0.095	0.00221
MA_9989648g0010	NA	NA	PF01752.12	Peptidase_M9	0.12863	0.00573
MA_10429336g0010	sp|P17928|CALM_MEDSA	Calmodulin OS=Medicago sativa GN=CAL1 PE=2 SV=2	PF00036.27,PF03672.8,PF03874.11,PF04876.7,PF05042.8,PF05099.8,PF08726.5,PF09114.5,PF09279.6,PF09424.5,PF10591.4,PF12763.2,PF13155.1,PF13202.1,PF13405.1,PF13499.1,PF13833.1	Caleosin,EF_hand_3,EF_hand_4,EF_hand_5,EF_hand_6,MotA_activ,RNA_pol_Rpb4,SPARC_Ca_bdg,Tenui_NCP,TerB,Toprim_2,UPF0154,YqeY,efhand,efhand_3,efhand_Ca_insen,efhand_like	0.3713	0.0334
MA_24261g0010	sp|Q71H73|H33_VITVI	Histone H3.3 OS=Vitis vinifera PE=2 SV=3	PF00125.19,PF00808.18	CBFD_NFYB_HMF,Histone	0.1149	0.0413
MA_52972g0010	sp|O82035|CADH2_PICAB	Probable cinnamyl alcohol dehydrogenase 2 OS=Picea abies GN=CAD2 PE=3 SV=1	PF00107.21,PF01262.16,PF02826.14,PF03446.10,PF08240.7,PF13241.1	2-Hacid_dh_C,ADH_N,ADH_zinc_N,AlaDh_PNT_C,NAD_binding_2,NAD_binding_7	0.42	0.036
MA_50745g0010	sp|Q7TQ20|DNJC2_RAT	DnaJ homolog subfamily C member 2 OS=Rattus norvegicus GN=Dnajc2 PE=2 SV=1	PF00226.26,PF00249.26,PF13921.1	DnaJ,Myb_DNA-bind_6,Myb_DNA-binding	0.2001	0.0471
MA_131585g0010	sp|Q3T0E5|APMAP_BOVIN	Adipocyte plasma membrane-associated protein OS=Bos taurus GN=APMAP PE=2 SV=1	PF01436.16	NHL	0.5416	0.0171
MA_57835g0010	sp|Q9LX88|R15A4_ARATH	40S ribosomal protein S15a-4 OS=Arabidopsis thaliana GN=RPS15AD PE=2 SV=3	PF00410.14	Ribosomal_S8	0.1781	0.0188
MA_10431395g0010	sp|Q9SZD4|PRS4A_ARATH	26S proteasome regulatory subunit 4 homolog A OS=Arabidopsis thaliana GN=RPT2A PE=2 SV=1	PF00004.24,PF00158.21,PF00910.17,PF00931.17,PF01695.12,PF05496.7,PF05673.8,PF06068.8,PF06414.7,PF06745.8,PF07724.9,PF07726.6,PF07728.9,PF13191.1,PF13207.1,PF13238.1,PF13245.1,PF13401.1,PF13479.1,PF13481.1	AAA,AAA_16,AAA_17,AAA_18,AAA_19,AAA_2,AAA_22,AAA_24,AAA_25,AAA_3,AAA_5,DUF815,IstB_IS21,KaiC,NB-ARC,RNA_helicase,RuvB_N,Sigma54_activat,TIP49,Zeta_toxin	0.1327	0.0133
MA_10426991g0010	sp|Q54J73|PAP_DICDI	Poly(A) polymerase OS=Dictyostelium discoideum GN=papA PE=3 SV=1	PF03813.9,PF04926.10,PF04928.12	Nrap,PAP_RNA-bind,PAP_central	0.4082	0.0132
MA_10432206g0010	sp|Q8BKC5|IPO5_MOUSE	Importin-5 OS=Mus musculus GN=Ipo5 PE=1 SV=3	PF00514.18,PF01602.15,PF02985.17,PF03130.11,PF03810.14,PF04510.7,PF06254.6,PF08146.7,PF08167.7,PF10274.4,PF10363.4,PF12348.3,PF12717.2,PF12755.2,PF13251.1,PF13513.1,PF13646.1	Adaptin_N,Arm,BP28CT,CLASP_N,Cnd1,DUF1019,DUF2435,DUF4042,DUF577,HEAT,HEAT_2,HEAT_EZ,HEAT_PBS,IBN_N,ParcG,RIX1,Vac14_Fab1_bd	0.1589	0.0113
MA_156774g0010	sp|Q6PS57|CKS1_ORYSJ	Cyclin-dependent kinases regulatory subunit 1 OS=Oryza sativa subsp. japonica GN=CKS1 PE=2 SV=1	PF01111.14	CKS	0.1751	0.0401
MA_38g0010	sp|Q9ZSY8|IAA27_ARATH	Auxin-responsive protein IAA27 OS=Arabidopsis thaliana GN=IAA27 PE=1 SV=1	PF02309.11	AUX_IAA	0.9697	0.0267
MA_92132g0010	sp|Q96321|IMA1_ARATH	Importin subunit alpha-1 OS=Arabidopsis thaliana GN=KAP1 PE=1 SV=2	PF00514.18,PF01602.15,PF01749.15,PF02985.17,PF03130.11,PF04826.8,PF08216.6,PF10508.4,PF11698.3,PF13513.1,PF13646.1	Adaptin_N,Arm,Arm_2,DUF1716,HEAT,HEAT_2,HEAT_EZ,HEAT_PBS,IBB,Proteasom_PSMB,V-ATPase_H_C	0.0511	0.0388
MA_501220g0010	sp|D4N502|DIOX3_PAPSO	Codeine O-demethylase OS=Papaver somniferum GN=CODM PE=1 SV=1	PF03171.15	2OG-FeII_Oxy	0.35469	0.00385
MA_95995g0010	NA	NA	PF00257.14	Dehydrin	0.9257	0.0217
MA_250203g0010	sp|P92990|JP650_ARATH	Probable polygalacturonase non-catalytic subunit JP650 OS=Arabidopsis thaliana GN=JP650 PE=2 SV=2	PF03181.10	BURP	0.09853	0.00223
MA_183086g0010	sp|Q9XEE2|ANXD2_ARATH	Annexin D2 OS=Arabidopsis thaliana GN=ANN2 PE=2 SV=1	PF00191.15,PF09577.5	Annexin,Spore_YpjB	0.1549	0.0195
MA_10431466g0010	sp|Q9MAB3|NOP5B_ARATH	Probable nucleolar protein 5-2 OS=Arabidopsis thaliana GN=NOP5-2 PE=2 SV=1	PF01798.13,PF08060.8	NOSIC,Nop	0.1251	0.0177
MA_10427207g0010	sp|Q8LCG7|NFYC2_ARATH	Nuclear transcription factor Y subunit C-2 OS=Arabidopsis thaliana GN=NFYC2 PE=2 SV=2	PF00125.19,PF00808.18	CBFD_NFYB_HMF,Histone	0.5304	0.0193
MA_10434974g0010	sp|Q43644|NDUS1_SOLTU	NADH dehydrogenase [ubiquinone] iron-sulfur protein 1, mitochondrial OS=Solanum tuberosum PE=2 SV=1	PF00384.17,PF09326.6	DUF1982,Molybdopterin	0.7494	0.0303
MA_10426544g0020	sp|P34924|G3PC_PINSY	Glyceraldehyde-3-phosphate dehydrogenase, cytosolic OS=Pinus sylvestris GN=GAPC PE=2 SV=1	PF02800.15	Gp_dh_C	0.2321	0.0296
MA_10427036g0020	NA	NA	PF07876.7	Dabb	0.2569	0.0111
MA_10428991g0010	NA	NA	PF11891.3	DUF3411	0.3458	0.0264
MA_10431284g0010	sp|Q43199|APT1_WHEAT	Adenine phosphoribosyltransferase 1 OS=Triticum aestivum GN=APT1 PE=2 SV=1	NA	NA	0.9614	0.0364
MA_707397g0010	sp|Q84N29|NLTP3_WHEAT	Probable non-specific lipid-transfer protein 3 OS=Triticum aestivum GN=LTP3 PE=2 SV=1	PF00234.17,PF14368.1	LTP_2,Tryp_alpha_amyl	0.49972	0.00194
MA_720108g0010	PgdbPpinaster_8655.g31875.t1	sp|Q8LGG8|USPAL_ARATH	PF00105.13,PF00582.21,PF11230.3	DUF3029,Usp,zf-C4	0.15729	0.00892
MA_96585g0010	UCPlambertiana_isotig14039.g1441.t1	sp|Q9CAD0|EGL1_ARATH	PF00010.21,PF13291.1,PF14215.1	ACT_4,HLH,bHLH-MYC_N	0.3984	0.0231
MA_117035g0010	sp|D1MI46|C76BA_SWEMU	Geraniol 8-hydroxylase OS=Swertia mussotii GN=CYP76B10 PE=1 SV=1	PF00067.17,PF08708.6	PriCT_1,p450	0.6449	0.0177
MA_53545g0010	NA	NA	PF05142.7	DUF702	0.26198	0.00393
MA_568538g0010	sp|O49813|OLEE1_BETPN	Olee1-like protein OS=Betula pendula PE=2 SV=1	PF01190.12	Pollen_Ole_e_I	0.8401	0.0344
MA_10427630g0010	sp|Q9XES1|ECA4_ARATH	Calcium-transporting ATPase 4, endoplasmic reticulum-type OS=Arabidopsis thaliana GN=ECA4 PE=2 SV=2	PF00122.15,PF00689.16,PF00690.21,PF00702.21,PF08282.7,PF12710.2,PF13246.1	Cation_ATPase_C,Cation_ATPase_N,E1-E2_ATPase,HAD,Hydrolase,Hydrolase_3,Hydrolase_like2	0.6218	0.0248
MA_218163g0010	NA	NA	NA	NA	0.97202	0.00379
MA_4224g0010	NA	NA	PF04398.7	DUF538	0.4109	0.0132
MA_10275802g0010	sp|P49043|VPE_CITSI	Vacuolar-processing enzyme OS=Citrus sinensis PE=2 SV=1	NA	NA	0.3781	0.0357
MA_10434136g0010	sp|Q9SH59|RTNLC_ARATH	Reticulon-like protein B3 OS=Arabidopsis thaliana GN=RTNLB3 PE=1 SV=1	PF00257.14,PF00999.16,PF02453.12	Dehydrin,Na_H_Exchanger,Reticulon	0.2325	0.0276
MA_10435174g0010	sp|O60506|HNRPQ_HUMAN	Heterogeneous nuclear ribonucleoprotein Q OS=Homo sapiens GN=SYNCRIP PE=1 SV=2	PF00076.17,PF01648.15,PF03467.10,PF08777.6,PF13893.1,PF14259.1	ACPS,RRM_1,RRM_3,RRM_5,RRM_6,Smg4_UPF3	0.331	0.029
MA_141469g0010	sp|Q56YJ8|FAMA_ARATH	Transcription factor FAMA OS=Arabidopsis thaliana GN=FMA PE=1 SV=1	PF00010.21,PF13291.1	ACT_4,HLH	0.070896	0.000889
MA_47641g0010	NA	NA	PF00168.25,PF13436.1	C2,Gly-zipper_OmpA	0.8296	0.0359
MA_5834239g0010	sp|P00333|ADH1_MAIZE	Alcohol dehydrogenase 1 OS=Zea mays GN=ADH1 PE=2 SV=1	PF08240.7,PF10050.4	ADH_N,DUF2284	0.8666	0.0104
MA_108477g0010	sp|O04197|COI1_ARATH	Coronatine-insensitive protein 1 OS=Arabidopsis thaliana GN=COI1 PE=1 SV=1	PF07723.8,PF12799.2,PF12937.2,PF13516.1,PF13855.1	F-box-like,LRR_2,LRR_4,LRR_6,LRR_8	0.5146	0.0273
MA_158801g0010	sp|B2RS91|RRN3_MOUSE	RNA polymerase I-specific transcription initiation factor RRN3 OS=Mus musculus GN=Rrn3 PE=1 SV=1	PF05327.6	RRN3	0.2459	0.0438
MA_34778g0010	sp|P70168|IMB1_MOUSE	Importin subunit beta-1 OS=Mus musculus GN=Kpnb1 PE=1 SV=2	PF02985.17,PF03810.14,PF04510.7,PF12755.2,PF13513.1,PF13646.1	DUF577,HEAT,HEAT_2,HEAT_EZ,IBN_N,Vac14_Fab1_bd	0.339	0.0408
MA_17906g0010	PgdbPmenziesii_8319.g23207.t1	sp|Q54SW1|Y2179_DICDI	PF02115.12,PF02221.10,PF06011.7	E1_DerP2_DerF2,Rho_GDI,TRP	0.19089	0.00414
MA_10434249g0010	NA	NA	NA	NA	0.5603	0.0204
MA_18002g0010	sp|Q9SJ56|BLH1_ARATH	BEL1-like homeodomain protein 1 OS=Arabidopsis thaliana GN=BLH1 PE=1 SV=1	PF00046.24,PF05920.6,PF07526.6	Homeobox,Homeobox_KN,POX	0.17	0.017
MA_230579g0010	sp|Q41785|TBB8_MAIZE	Tubulin beta-8 chain OS=Zea mays GN=TUBB8 PE=2 SV=1	PF03953.12	Tubulin_C	0.2718	0.0296
MA_10257270g0010	sp|Q8VZD5|KSG5_ARATH	Shaggy-related protein kinase epsilon OS=Arabidopsis thaliana GN=ASK5 PE=2 SV=1	PF00069.20,PF01633.15,PF01636.18,PF05445.6,PF06293.9,PF07714.12	APH,Choline_kinase,Kdo,Pkinase,Pkinase_Tyr,Pox_ser-thr_kin	0.26694	0.00435
MA_10425957g0010	sp|Q54ED4|GRWD1_DICDI	Glutamate-rich WD repeat-containing protein 1 OS=Dictyostelium discoideum GN=grwd1 PE=3 SV=1	PF00400.27,PF12265.3	CAF1C_H4-bd,WD40	0.1042	0.0169
MA_42861g0010	sp|P27788|FER3_MAIZE	Ferredoxin-3, chloroplastic OS=Zea mays GN=FDX3 PE=2 SV=1	PF00111.22	Fer2	0.4948	0.0415
MA_798143g0020	sp|Q6PC91|BT3L4_DANRE	Transcription factor BTF3 homolog 4 OS=Danio rerio GN=btf3l4 PE=2 SV=1	PF00176.18,PF00406.17,PF01849.13,PF03265.10	ADK,DNase_II,NAC,SNF2_N	0.2943	0.0331
MA_13061g0010	sp|Q3U0V1|FUBP2_MOUSE	Far upstream element-binding protein 2 OS=Mus musculus GN=Khsrp PE=1 SV=2	PF00013.24,PF07650.12,PF13014.1,PF13083.1,PF13184.1	KH_1,KH_2,KH_3,KH_4,KH_5	0.6635	0.0137
MA_164160g0010	sp|Q8LDI5|CXXS1_ARATH	Thioredoxin-like protein CXXS1 OS=Arabidopsis thaliana GN=CXXS1 PE=2 SV=2	PF00085.15,PF13098.1,PF13899.1,PF13905.1	Thioredoxin,Thioredoxin_2,Thioredoxin_7,Thioredoxin_8	0.5906	0.0296
MA_935449g0010	sp|P28304|QOR1_ECOLI	Quinone oxidoreductase 1 OS=Escherichia coli (strain K12) GN=qorA PE=1 SV=1	PF00107.21,PF13602.1	ADH_zinc_N,ADH_zinc_N_2	0.34153	0.00295
MA_20205g0020	sp|Q944A7|Y4523_ARATH	Probable serine/threonine-protein kinase At4g35230 OS=Arabidopsis thaliana GN=At4g35230 PE=1 SV=1	PF00069.20,PF07714.12,PF07719.12,PF13414.1	Pkinase,Pkinase_Tyr,TPR_11,TPR_2	0.0643	0.0414
MA_83329g0010	sp|Q9M069|E137_ARATH	Glucan endo-1,3-beta-glucosidase 7 OS=Arabidopsis thaliana GN=At4g34480 PE=1 SV=2	PF00332.13,PF07983.8	Glyco_hydro_17,X8	0.2101	0.0122
MA_32668g0010	sp|P17407|21KD_DAUCA	21 kDa protein OS=Daucus carota PE=2 SV=1	PF04043.10	PMEI	0.8542	0.0205
MA_10431596g0010	sp|P28186|RAE1C_ARATH	Ras-related protein RABE1c OS=Arabidopsis thaliana GN=RABE1C PE=1 SV=1	PF00009.22,PF00025.16,PF00071.17,PF02421.13,PF04670.7,PF08477.8	Arf,FeoB_N,GTP_EFTU,Gtr1_RagA,Miro,Ras	0.1765	0.0242
MA_174842g0010	sp|Q54NM9|STT3_DICDI	Dolichyl-diphosphooligosaccharide--protein glycosyltransferase subunit STT3 OS=Dictyostelium discoideum GN=stt3 PE=3 SV=1	PF02516.9	STT3	0.92869	0.00808
MA_10431947g0010	sp|Q9SJ44|UEV1C_ARATH	Ubiquitin-conjugating enzyme E2 variant 1C OS=Arabidopsis thaliana GN=UEV1C PE=1 SV=1	PF00179.21,PF05743.8	UEV,UQ_con	0.5744	0.0392
MA_8341732g0010	NA	NA	NA	NA	0.6193	0.0246
MA_10429483g0010	NA	NA	PF04156.9,PF04949.8,PF05701.6,PF06148.6,PF11559.3,PF12128.3,PF12325.3,PF12718.2,PF13851.1,PF13870.1	ADIP,COG2,DUF3584,DUF4201,DUF827,GAS,IncA,TMF_TATA_bd,Transcrip_act,Tropomyosin_1	0.0974	0.0287
MA_23620g0030	NA	NA	PF12734.2	CYSTM	0.1218	0.00722
MA_8525995g0010	sp|Q05736|PR1_ASPOF	Pathogenesis-related protein 1 OS=Asparagus officinalis GN=PR1 PE=2 SV=1	PF00407.14,PF10604.4	Bet_v_1,Polyketide_cyc2	0.24318	0.00675
MA_467939g0010	sp|Q10S70|EXLA1_ORYSJ	Expansin-like A1 OS=Oryza sativa subsp. japonica GN=EXLA1 PE=2 SV=1	PF01357.16,PF03330.13	DPBB_1,Pollen_allerg_1	0.1975	0.0208
MA_10428312g0010	sp|Q8H118|PMT1_ARATH	Probable methyltransferase PMT1 OS=Arabidopsis thaliana GN=At3g23300 PE=1 SV=2	PF03141.11,PF13489.1	Methyltransf_23,Methyltransf_29	0.6058	0.0497
MA_371064g0010	NA	NA	NA	NA	0.38188	0.00364
MA_10215954g0010	NA	NA	NA	NA	0.8831	0.0213
MA_15760g0010	sp|Q38732|DAG_ANTMA	DAG protein, chloroplastic OS=Antirrhinum majus GN=DAG PE=2 SV=1	NA	NA	0.2789	0.0379
MA_10433210g0010	NA	NA	PF07712.7	SURNod19	0.3201	0.0452
MA_18755g0010	sp|Q38831|IAA13_ARATH	Auxin-responsive protein IAA13 OS=Arabidopsis thaliana GN=IAA13 PE=1 SV=2	PF02309.11	AUX_IAA	0.0761	0.0443
MA_101085g0010	sp|P36397|ARF1_ARATH	ADP-ribosylation factor 1 OS=Arabidopsis thaliana GN=ARF1 PE=1 SV=2	PF00009.22,PF00025.16,PF00071.17,PF00503.15,PF01591.13,PF01926.18,PF04670.7,PF08477.8,PF09439.5	6PF2K,Arf,G-alpha,GTP_EFTU,Gtr1_RagA,MMR_HSR1,Miro,Ras,SRPRB	0.5026	0.0343
MA_888374g0010	sp|D4N501|DIOX2_PAPSO	Probable 2-oxoglutarate/Fe(II)-dependent dioxygenase OS=Papaver somniferum GN=DIOX2 PE=2 SV=1	PF03171.15	2OG-FeII_Oxy	0.7156	0.0193
MA_10429708g0010	sp|Q570B4|KCS10_ARATH	3-ketoacyl-CoA synthase 10 OS=Arabidopsis thaliana GN=FDH PE=1 SV=2	PF00195.14,PF02797.10,PF08392.7,PF08540.5,PF08541.5,PF08545.5	ACP_syn_III,ACP_syn_III_C,Chal_sti_synt_C,Chal_sti_synt_N,FAE1_CUT1_RppA,HMG_CoA_synt_C	0.2928	0.0103
MA_93797g0010	sp|Q8L7V3|PMTQ_ARATH	Probable methyltransferase PMT26 OS=Arabidopsis thaliana GN=At5g64030 PE=1 SV=1	PF03141.11,PF08241.7,PF13489.1	Methyltransf_11,Methyltransf_23,Methyltransf_29	0.6885	0.0222
MA_15888g0010	sp|Q8RXE7|AGD14_ARATH	Probable ADP-ribosylation factor GTPase-activating protein AGD14 OS=Arabidopsis thaliana GN=AGD14 PE=1 SV=2	PF00643.19,PF01412.13	ArfGap,zf-B_box	0.8178	0.0382
MA_10432099g0010	sp|Q43046|COMT1_POPKI	Caffeic acid 3-O-methyltransferase 1 OS=Populus kitakamiensis GN=HOMT1 PE=3 SV=1	PF00891.13,PF05891.7,PF06859.7,PF07860.6,PF08100.6,PF10551.4	Bin3,CCD,Dimerisation,MULE,Methyltransf_2,Methyltransf_PK	0.96181	0.00822
MA_56416g0010	sp|Q9SK39|SBP3_ARATH	Probable steroid-binding protein 3 OS=Arabidopsis thaliana GN=MP3 PE=1 SV=1	PF00173.23	Cyt-b5	0.3731	0.0118
MA_10427218g0010	sp|P51615|MAOX_VITVI	NADP-dependent malic enzyme OS=Vitis vinifera PE=2 SV=1	PF00390.14,PF03949.10	Malic_M,malic	0.082386	0.000508
MA_10433607g0010	sp|Q5ZL00|EMC1_CHICK	ER membrane protein complex subunit 1 OS=Gallus gallus GN=EMC1 PE=2 SV=1	PF01011.16,PF07774.8,PF13360.1	DUF1620,PQQ,PQQ_2	0.8581	0.0274
MA_10429573g0020	sp|P52411|ACP1_CUPLA	Acyl carrier protein 1, chloroplastic OS=Cuphea lanceolata GN=ACL1.1 PE=2 SV=1	PF00550.20	PP-binding	0.3361	0.0458
MA_1489g0010	sp|A4L7R8|DEF2_PINSY	Defensin-2 OS=Pinus sylvestris GN=Def2 PE=3 SV=1	PF00304.15,PF00537.13,PF12032.3	CLIP,Gamma-thionin,Toxin_3	0.6108	0.0474
MA_113423g0010	sp|Q9M111|SUS3_ARATH	Sucrose synthase 3 OS=Arabidopsis thaliana GN=SUS3 PE=1 SV=1	PF00534.15,PF00862.14,PF13524.1,PF13692.1	Glyco_trans_1_2,Glyco_trans_1_4,Glycos_transf_1,Sucrose_synth	0.682	0.029
MA_280817g0010	sp|Q9CAJ9|Y1385_ARATH	BTB/POZ domain-containing protein At1g63850 OS=Arabidopsis thaliana GN=At1g63850 PE=1 SV=1	PF00651.26	BTB	0.2267	0.0284
MA_96898g0010	sp|Q9ZR40|U2A2B_NICPL	Splicing factor U2af large subunit B OS=Nicotiana plumbaginifolia GN=U2AF65B PE=2 SV=1	PF00076.17,PF10243.4,PF13893.1,PF14259.1	MIP-T3,RRM_1,RRM_5,RRM_6	0.3884	0.0448
MA_56269g0010	PgdbPpinaster_9876.g13072.t1	sp|Q94CD1|HHT1_ARATH	PF00668.15,PF02458.10	Condensation,Transferase	0.2177	0.0161
MA_11306g0010	sp|P93755|C3H30_ARATH	Zinc finger CCCH domain-containing protein 30 OS=Arabidopsis thaliana GN=At2g41900 PE=1 SV=2	PF00023.25,PF00642.19,PF12796.2,PF13606.1,PF13637.1,PF13857.1	Ank,Ank_2,Ank_3,Ank_4,Ank_5,zf-CCCH	0.2506	0.00849
MA_27456g0030	sp|Q9LD90|CBF5_ARATH	H/ACA ribonucleoprotein complex subunit 4 OS=Arabidopsis thaliana GN=CBF5 PE=1 SV=1	PF01472.15,PF01509.13,PF08068.7	DKCLD,PUA,TruB_N	0.1767	0.0379
MA_11699g0020	sp|Q811Q9|PCY1B_MOUSE	Choline-phosphate cytidylyltransferase B OS=Mus musculus GN=Pcyt1b PE=1 SV=2	PF01467.21	CTP_transf_2	0.7038	0.0237
MA_10431009g0010	sp|Q9SN86|MDHP_ARATH	Malate dehydrogenase, chloroplastic OS=Arabidopsis thaliana GN=At3g47520 PE=1 SV=1	PF00056.18,PF01073.14,PF01118.19,PF01370.16,PF02866.13,PF13460.1	3Beta_HSD,Epimerase,Ldh_1_C,Ldh_1_N,NAD_binding_10,Semialdhyde_dh	0.7415	0.0298
MA_36178g0010	sp|B9DFG5|PTI13_ARATH	PTI1-like tyrosine-protein kinase 3 OS=Arabidopsis thaliana GN=PTI13 PE=1 SV=1	PF00069.20,PF07714.12	Pkinase,Pkinase_Tyr	0.2245	0.0049
MA_9267623g0010	sp|Q6L8G0|ZIP5_ORYSJ	Zinc transporter 5 OS=Oryza sativa subsp. japonica GN=ZIP5 PE=2 SV=1	PF02535.17	Zip	0.9772	0.0453
MA_72340g0010	sp|D4N501|DIOX2_PAPSO	Probable 2-oxoglutarate/Fe(II)-dependent dioxygenase OS=Papaver somniferum GN=DIOX2 PE=2 SV=1	PF03171.15,PF14226.1	2OG-FeII_Oxy,DIOX_N	0.4445	0.0258
MA_10428769g0010	sp|Q9FPT1|UBP12_ARATH	Ubiquitin carboxyl-terminal hydrolase 12 OS=Arabidopsis thaliana GN=UBP12 PE=1 SV=2	PF00443.24,PF00788.18,PF00917.21,PF12436.3,PF13423.1	MATH,RA,UCH,UCH_1,USP7	0.2046	0.0221
MA_62342g0010	UCPtaeda_isotig38956.g733.t1	sp|P49793|NUP98_RAT	PF04096.9	Nucleoporin2	0.6676	0.0491
MA_10435905g0030	sp|O04130|SERA_ARATH	D-3-phosphoglycerate dehydrogenase, chloroplastic OS=Arabidopsis thaliana GN=At1g17745 PE=1 SV=2	PF00208.16,PF00389.25,PF00670.16,PF01842.20,PF02826.14,PF03446.10,PF07991.7,PF13478.1	2-Hacid_dh,2-Hacid_dh_C,ACT,AdoHcyase_NAD,ELFV_dehydrog,IlvN,NAD_binding_2,XdhC_C	0.9704	0.0433
MA_8142g0020	sp|Q7TP47|HNRPQ_RAT	Heterogeneous nuclear ribonucleoprotein Q OS=Rattus norvegicus GN=Syncrip PE=2 SV=1	PF00076.17,PF08777.6,PF13893.1,PF14259.1	RRM_1,RRM_3,RRM_5,RRM_6	0.1161	0.0143
MA_18058g0010	NA	NA	PF13654.1	AAA_32	0.2328	0.0164
MA_27253g0010	sp|O24301|SUS2_PEA	Sucrose synthase 2 OS=Pisum sativum GN=SUS2 PE=2 SV=1	PF00534.15,PF00862.14,PF13524.1,PF13692.1	Glyco_trans_1_2,Glyco_trans_1_4,Glycos_transf_1,Sucrose_synth	0.278	0.0373
MA_10427723g0010	sp|Q54KZ8|EIF3M_DICDI	Eukaryotic translation initiation factor 3 subunit M OS=Dictyostelium discoideum GN=eif3m PE=1 SV=1	PF01399.22	PCI	0.2259	0.0184
MA_10435529g0010	sp|Q55CT5|SEC31_DICDI	Protein transport protein SEC31 OS=Dictyostelium discoideum GN=sec31 PE=3 SV=1	PF02840.10,PF07304.6,PF12931.2	Prp18,SRA1,Sec16_C	0.19269	0.00766
MA_160196g0010	sp|Q9SFF9|GL17_ARATH	Germin-like protein subfamily 1 member 7 OS=Arabidopsis thaliana GN=At3g05950 PE=2 SV=1	PF00190.17,PF07883.6	Cupin_1,Cupin_2	0.2664	0.0142
MA_664672g0010	sp|Q9C5C8|MSRB2_ARATH	Peptide methionine sulfoxide reductase B2, chloroplastic OS=Arabidopsis thaliana GN=MSRB2 PE=1 SV=1	PF01641.13	SelR	0.4009	0.0289
MA_34981g0010	NA	NA	PF00105.13,PF00582.21,PF11230.3,PF13500.1	AAA_26,DUF3029,Usp,zf-C4	0.4062	0.0318
MA_5873g0010	sp|Q9CA75|GT5_ARATH	Putative glycosyltransferase 5 OS=Arabidopsis thaliana GN=GT5 PE=2 SV=1	PF05637.7	Glyco_transf_34	0.2758	0.0452
MA_10426701g0030	sp|Q9SIT6|AB5G_ARATH	ABC transporter G family member 5 OS=Arabidopsis thaliana GN=ABCG5 PE=2 SV=1	PF00005.22,PF01061.19,PF03193.11,PF03215.10,PF13175.1,PF13191.1,PF13207.1,PF13238.1,PF13304.1,PF13401.1,PF13481.1,PF13555.1	AAA_15,AAA_16,AAA_17,AAA_18,AAA_21,AAA_22,AAA_25,AAA_29,ABC2_membrane,ABC_tran,DUF258,Rad17	0.7368	0.0222
MA_94092g0010	sp|Q9SZA7|DRL29_ARATH	Probable disease resistance protein At4g33300 OS=Arabidopsis thaliana GN=At4g33300 PE=2 SV=3	PF00931.17,PF05659.6,PF05729.7,PF12799.2,PF13191.1,PF13401.1,PF13855.1	AAA_16,AAA_22,LRR_4,LRR_8,NACHT,NB-ARC,RPW8	0.4481	0.0257
MA_10426065g0010	sp|Q50EK1|C16B1_PICSI	Cytochrome P450 716B1 OS=Picea sitchensis GN=CYP716B1 PE=2 SV=1	PF00067.17	p450	0.4016	0.0314
MA_12652g0010	sp|P37707|B2_DAUCA	B2 protein OS=Daucus carota PE=2 SV=1	PF10539.4	Dev_Cell_Death	0.704	0.012
MA_15398g0010	sp|P42620|YQJG_ECOLI	Glutathionyl-hydroquinone reductase YqjG OS=Escherichia coli (strain K12) GN=yqjG PE=1 SV=1	PF00043.20,PF13409.1,PF13410.1,PF13417.1	GST_C,GST_C_2,GST_N_2,GST_N_3	0.19	0.027
MA_10429431g0020	sp|Q9LT08|PSDE_ARATH	26S proteasome non-ATPase regulatory subunit 14 OS=Arabidopsis thaliana GN=RPN11 PE=2 SV=1	PF01398.16,PF13012.1,PF14464.1	JAB,MitMem_reg,Prok-JAB	0.6246	0.0417
MA_10430790g0030	sp|P41127|RL131_ARATH	60S ribosomal protein L13-1 OS=Arabidopsis thaliana GN=RPL13B PE=1 SV=1	PF01294.13	Ribosomal_L13e	0.06955	0.00575
MA_10426590g0010	NA	NA	NA	NA	0.691	0.0458
MA_10431598g0010	sp|O80526|ACLA3_ARATH	ATP-citrate synthase alpha chain protein 3 OS=Arabidopsis thaliana GN=ACLA-3 PE=2 SV=1	NA	NA	0.3617	0.0493
MA_10429295g0010	sp|Q6F2U9|SYK_ORYSJ	Lysine--tRNA ligase OS=Oryza sativa subsp. japonica GN=Os03g0586800 PE=2 SV=1	PF00152.15,PF00587.20,PF01409.15	tRNA-synt_2,tRNA-synt_2b,tRNA-synt_2d	0.7399	0.0379
MA_10379445g0010	sp|P81898|PNAA_PRUDU	Peptide-N4-(N-acetyl-beta-glucosaminyl)asparagine amidase A OS=Prunus dulcis PE=1 SV=2	PF12222.3	PNGaseA	0.2688	0.0019
MA_10426350g0010	sp|O23144|PPI1_ARATH	Proton pump-interactor 1 OS=Arabidopsis thaliana GN=PPI1 PE=1 SV=2	PF04582.7,PF14197.1	Cep57_CLD_2,Reo_sigmaC	0.5215	0.0287
MA_137838g0010	sp|Q7PT10|HSP83_ANOGA	Heat shock protein 83 OS=Anopheles gambiae GN=Hsp83 PE=3 SV=3	PF00183.13,PF11365.3	DUF3166,HSP90	0.897	0.019
MA_7362g0010	NA	NA	PF07223.6,PF09288.5	DUF1421,UBA_3	0.3932	0.0174
MA_10429995g0010	NA	NA	PF04718.10	ATP-synt_G	0.91	0.0345
MA_58990g0010	sp|Q0JKM9|MAN1_ORYSJ	Mannan endo-1,4-beta-mannosidase 1 OS=Oryza sativa subsp. japonica GN=MAN1 PE=2 SV=2	PF00150.13,PF02449.10,PF12876.2	Cellulase,Cellulase-like,Glyco_hydro_42	0.16788	0.00751
MA_10432685g0010	UCPmenziesii_isotig19535.g6396.t1	sp|Q8R116|NOTUM_MOUSE	PF03283.8	PAE	0.2816	0.0219
MA_70676g0010	sp|Q9STG9|ASE2_ARATH	Amidophosphoribosyltransferase 2, chloroplastic OS=Arabidopsis thaliana GN=ASE2 PE=1 SV=1	PF00156.22,PF00310.16,PF13522.1,PF13537.1	GATase_2,GATase_6,GATase_7,Pribosyltran	0.2786	0.0305
MA_455989g0010	sp|P0C031|RUB2_ORYSJ	Ubiquitin-NEDD8-like protein RUB2 OS=Oryza sativa subsp. japonica GN=RUB2 PE=2 SV=2	PF00240.18,PF10302.4,PF11976.3,PF13019.1,PF13881.1	DUF2407,Rad60-SLD,Rad60-SLD_2,Telomere_Sde2,ubiquitin	0.406	0.028
MA_122492g0010	sp|P21616|AVP_VIGRR	Pyrophosphate-energized vacuolar membrane proton pump OS=Vigna radiata var. radiata PE=1 SV=3	PF03030.11	H_PPase	0.359	0.032
MA_8960362g0010	sp|Q41596|CHI1_THECC	Endochitinase 1 OS=Theobroma cacao GN=CHIA1 PE=2 SV=1	PF00187.14	Chitin_bind_1	0.2965	0.0499
MA_18131g0010	sp|Q93ZG9|FKB53_ARATH	Peptidyl-prolyl cis-trans isomerase FKBP53 OS=Arabidopsis thaliana GN=FKBP53 PE=1 SV=1	PF00254.23	FKBP_C	0.1404	0.0186
MA_86694g0010	sp|P42794|RL112_ARATH	60S ribosomal protein L11-2 OS=Arabidopsis thaliana GN=RPL11B PE=2 SV=2	PF00281.14,PF00673.16	Ribosomal_L5,Ribosomal_L5_C	0.3269	0.0364
MA_47367g0010	sp|Q8GXL3|SPL8_ARATH	Squamosa promoter-binding-like protein 8 OS=Arabidopsis thaliana GN=SPL8 PE=1 SV=2	PF03110.9	SBP	0.8919	0.0282
MA_124463g0010	sp|Q94AH9|MD36A_ARATH	Mediator of RNA polymerase II transcription subunit 36a OS=Arabidopsis thaliana GN=MED36A PE=1 SV=2	PF01135.14,PF01269.12,PF08704.5	Fibrillarin,GCD14,PCMT	0.1507	0.0145
MA_10435947g0010	sp|P25387|GBLP_CHLRE	Guanine nucleotide-binding protein subunit beta-like protein OS=Chlamydomonas reinhardtii GN=GBLP PE=2 SV=1	PF00400.27	WD40	0.2091	0.0379
MA_14786g0010	sp|Q94BT2|AIR12_ARATH	Auxin-induced in root cultures protein 12 OS=Arabidopsis thaliana GN=AIR12 PE=1 SV=3	PF03188.11,PF03351.12,PF04526.8,PF10348.4,PF13301.1	Cytochrom_B561,DOMON,DUF2427,DUF4079,DUF568	0.933	0.0452
MA_45497g0020	NA	NA	NA	NA	0.8654	0.0356
MA_13107g0010	NA	NA	PF13266.1	DUF4057	0.3491	0.0148
MA_15224g0010	sp|Q76E23|IF4G1_ARATH	Eukaryotic translation initiation factor 4G OS=Arabidopsis thaliana GN=EIF4G PE=1 SV=2	PF02847.12,PF02854.14	MA3,MIF4G	0.8401	0.0271
MA_550291g0010	UCPmenziesii_isotig18762.g10921.t1	sp|Q5RCE6|RL1D1_PONAB	PF00687.16,PF04759.8,PF11365.3	DUF3166,DUF617,Ribosomal_L1	0.2353	0.0332
MA_98818g0010	UCPtaeda_isotig40848.g2342.t1	sp|Q9P896|TCSA_EMENI	PF00072.19,PF00512.20,PF02518.21	HATPase_c,HisKA,Response_reg	0.4241	0.0108
MA_10429487g0020	sp|O82318|Y2579_ARATH	Probably inactive leucine-rich repeat receptor-like protein kinase At2g25790 OS=Arabidopsis thaliana GN=At2g25790 PE=1 SV=1	PF00069.20,PF00560.28,PF01797.11,PF07714.12,PF08263.7,PF12799.2,PF13504.1,PF13516.1,PF13855.1	LRRNT_2,LRR_1,LRR_4,LRR_6,LRR_7,LRR_8,Pkinase,Pkinase_Tyr,Y1_Tnp	0.5871	0.0182
MA_10436984g0050	sp|P13240|DR206_PEA	Disease resistance response protein 206 OS=Pisum sativum GN=PI206 PE=2 SV=2	PF03018.9	Dirigent	0.72388	0.00459
MA_10431579g0010	sp|P43212|PGLR2_CRYJA	Polygalacturonase OS=Cryptomeria japonica PE=1 SV=1	PF00295.12,PF12708.2	Glyco_hydro_28,Pectate_lyase_3	0.2421	0.0291
MA_11645g0010	sp|P17648|ADH_FRAAN	Alcohol dehydrogenase OS=Fragaria ananassa GN=ADH PE=3 SV=2	PF00107.21,PF01262.16,PF02826.14	2-Hacid_dh_C,ADH_zinc_N,AlaDh_PNT_C	0.4276	0.0425
MA_10188586g0010	NA	NA	PF12552.3,PF14309.1,PF14383.1	DUF3741,DUF4378,VARLMGL	0.12822	0.00615
MA_3259g0010	sp|Q9MAX6|COPE1_ORYSJ	Coatomer subunit epsilon-1 OS=Oryza sativa subsp. japonica GN=COPE1 PE=2 SV=1	PF00515.23,PF04733.9,PF07719.12,PF12895.2,PF13181.1,PF13414.1,PF13424.1,PF13428.1,PF13432.1	Apc3,Coatomer_E,TPR_1,TPR_11,TPR_12,TPR_14,TPR_16,TPR_2,TPR_8	0.3066	0.0153
MA_73153g0010	sp|P36505|PHY1_PHYPA	Phytochrome 1 OS=Physcomitrella patens subsp. patens GN=PHY1 PE=2 SV=1	PF00360.15,PF00989.19,PF01590.21,PF02518.21,PF08446.6,PF08448.5,PF13188.1,PF13426.1,PF13596.1	GAF,HATPase_c,PAS,PAS_10,PAS_2,PAS_4,PAS_8,PAS_9,PHY	0.2251	0.0213
MA_101646g0010	sp|Q9T074|PCKA_ARATH	Phosphoenolpyruvate carboxykinase [ATP] OS=Arabidopsis thaliana GN=PCKA PE=1 SV=1	PF01293.15	PEPCK_ATP	0.7179	0.0388
MA_270699g0010	sp|P54774|CDC48_SOYBN	Cell division cycle protein 48 homolog OS=Glycine max GN=CDC48 PE=2 SV=1	PF00004.24,PF00910.17,PF00931.17,PF01057.12,PF01078.16,PF01443.13,PF01637.13,PF01695.12,PF02372.10,PF03266.10,PF05496.7,PF05673.8,PF05729.7,PF06068.8,PF06414.7,PF07724.9,PF07728.9,PF09336.5,PF13173.1,PF13191.1,PF13207.1,PF13238.1,PF13245.1,PF13401.1,PF13481.1,PF13521.1,PF13671.1	AAA,AAA_14,AAA_16,AAA_17,AAA_18,AAA_19,AAA_2,AAA_22,AAA_25,AAA_28,AAA_33,AAA_5,Arch_ATPase,DUF815,IL15,IstB_IS21,Mg_chelatase,NACHT,NB-ARC,NTPase_1,Parvo_NS1,RNA_helicase,RuvB_N,TIP49,Viral_helicase1,Vps4_C,Zeta_toxin	0.8887	0.0148
MA_6618g0020	NA	NA	NA	NA	0.3491	0.0318
MA_7183g0010	sp|O49813|OLEE1_BETPN	Olee1-like protein OS=Betula pendula PE=2 SV=1	PF01190.12,PF13715.1	Cna_B_2,Pollen_Ole_e_I	0.2738	0.0354
MA_5021g0010	NA	NA	PF04667.12	Endosulfine	0.2347	0.0143
MA_72603g0020	NA	NA	PF00564.19	PB1	0.7244	0.0033
MA_10436704g0010	sp|O80450|TGT3B_ARATH	Trihelix transcription factor GT-3b OS=Arabidopsis thaliana GN=GT-3B PE=1 SV=1	PF00249.26,PF10545.4,PF13837.1	MADF_DNA_bdg,Myb_DNA-bind_4,Myb_DNA-binding	0.2242	0.0375
MA_54476g0010	sp|P31237|ACCO_ACTDE	1-aminocyclopropane-1-carboxylate oxidase OS=Actinidia deliciosa GN=ACO PE=2 SV=1	PF03171.15,PF14226.1	2OG-FeII_Oxy,DIOX_N	0.14505	0.00381
MA_31136g0010	NA	NA	NA	NA	0.329	0.045
MA_1896g0010	sp|O94260|G3BP_SCHPO	Putative G3BP-like protein OS=Schizosaccharomyces pombe (strain 972 / ATCC 24843) GN=nxt3 PE=1 SV=1	PF00076.17,PF02136.15,PF13893.1,PF14259.1	NTF2,RRM_1,RRM_5,RRM_6	0.4122	0.0466
MA_18326g0010	sp|Q8H1H9|AMO_ARATH	Primary amine oxidase OS=Arabidopsis thaliana GN=At1g62810 PE=2 SV=1	PF01179.15,PF02727.11,PF02728.11	Cu_amine_oxid,Cu_amine_oxidN2,Cu_amine_oxidN3	0.503	0.045
MA_214227g0010	NA	NA	PF00168.25	C2	0.32256	0.00567
MA_10431843g0010	sp|P34788|RS18_ARATH	40S ribosomal protein S18 OS=Arabidopsis thaliana GN=RPS18A PE=1 SV=1	PF00416.17,PF05833.6	FbpA,Ribosomal_S13	0.057	0.0133
MA_10429698g0010	sp|Q9XFA2|PCKA2_UROPA	Phosphoenolpyruvate carboxykinase [ATP] 2 OS=Urochloa panicoides GN=PCK2 PE=2 SV=1	PF01293.15,PF13166.1	AAA_13,PEPCK_ATP	0.2243	0.0106
MA_6634g0010	sp|O24308|TOP2_PEA	DNA topoisomerase 2 OS=Pisum sativum GN=TOP2 PE=2 SV=1	PF00204.20,PF00521.15,PF01751.17,PF02518.21	DNA_gyraseB,DNA_topoisoIV,HATPase_c,Toprim	0.9489	0.0353
MA_8596g0010	NA	NA	PF01257.14,PF08496.5	Complex1_24kDa,Peptidase_S49_N	0.07509	0.00511
MA_908240g0010	sp|C0LGT1|Y5129_ARATH	Probable LRR receptor-like serine/threonine-protein kinase At5g10290 OS=Arabidopsis thaliana GN=At5g10290 PE=1 SV=1	PF00069.20,PF00560.28,PF01636.18,PF07714.12,PF12799.2,PF13504.1,PF13516.1,PF13855.1	APH,LRR_1,LRR_4,LRR_6,LRR_7,LRR_8,Pkinase,Pkinase_Tyr	0.7163	0.0128
MA_71275g0010	NA	NA	PF06522.6	B12D	0.4742	0.0128
MA_10436313g0010	sp|Q43609|COMT1_PRUDU	Caffeic acid 3-O-methyltransferase OS=Prunus dulcis GN=COMT1 PE=2 SV=1	PF00891.13,PF05891.7,PF08100.6,PF12847.2	Dimerisation,Methyltransf_18,Methyltransf_2,Methyltransf_PK	0.61168	0.00508
MA_6993g0010	sp|Q24208|IF2G_DROME	Eukaryotic translation initiation factor 2 subunit 3 OS=Drosophila melanogaster GN=Su(var)3-9 PE=2 SV=1	PF00009.22,PF01926.18,PF03144.20,PF09173.6	GTP_EFTU,GTP_EFTU_D2,MMR_HSR1,eIF2_C	0.3338	0.0227
MA_9333705g0010	NA	NA	PF04450.7,PF06835.8,PF10263.4,PF13485.1	BSP,LptC,Peptidase_MA_2,SprT-like	0.8944	0.0117
MA_10426006g0010	sp|Q9ZPY7|XPO2_ARATH	Exportin-2 OS=Arabidopsis thaliana GN=CAS PE=1 SV=1	PF03378.10,PF08506.5	CAS_CSE1,Cse1	0.0605	0.0148
MA_6751g0010	sp|Q9FFE0|RRAA2_ARATH	Regulator of ribonuclease-like protein 2 OS=Arabidopsis thaliana GN=At5g16450 PE=2 SV=1	PF03737.10	Methyltransf_6	0.61276	0.00256
MA_10430750g0010	NA	NA	PF06830.6	Root_cap	0.6068	0.0315
MA_41289g0010	sp|Q9S7C9|ESCA_ARATH	Putative DNA-binding protein ESCAROLA OS=Arabidopsis thaliana GN=ESC PE=2 SV=1	PF03479.10	DUF296	0.4002	0.0344
MA_10428103g0010	sp|Q8W425|PSMD6_ORYSJ	26S proteasome non-ATPase regulatory subunit 6 OS=Oryza sativa subsp. japonica GN=RPN7 PE=2 SV=1	PF01399.22,PF07719.12,PF10602.4	PCI,RPN7,TPR_2	0.5575	0.0481
MA_106167g0010	NA	NA	NA	NA	0.4989	0.0497
MA_26805g0010	NA	NA	PF00561.15,PF12146.3,PF12695.2,PF12697.2	Abhydrolase_1,Abhydrolase_5,Abhydrolase_6,Hydrolase_4	0.5052	0.0234
MA_10428957g0010	sp|P31752|ASNS_ASPOF	Asparagine synthetase [glutamine-hydrolyzing] OS=Asparagus officinalis PE=2 SV=2	PF00310.16,PF00733.16,PF02540.12,PF03054.11,PF12481.3,PF13522.1,PF13537.1	Asn_synthase,DUF3700,GATase_2,GATase_6,GATase_7,NAD_synthase,tRNA_Me_trans	0.2398	0.0201
MA_10433986g0020	NA	NA	PF00170.16,PF07716.10	bZIP_1,bZIP_2	0.7221	0.0244
MA_25646g0010	sp|Q9FLN8|IAMT1_ARATH	Indole-3-acetate O-methyltransferase 1 OS=Arabidopsis thaliana GN=IAMT1 PE=1 SV=1	PF03492.10,PF13489.1	Methyltransf_23,Methyltransf_7	0.3507	0.0419
MA_20251g0010	sp|P40392|RIC1_ORYSJ	Ras-related protein RIC1 OS=Oryza sativa subsp. japonica GN=RIC1 PE=2 SV=2	PF00004.24,PF00009.22,PF00025.16,PF00071.17,PF01926.18,PF02421.13,PF03193.11,PF04670.7,PF08477.8,PF09439.5,PF10662.4,PF13191.1,PF13401.1,PF13555.1	AAA,AAA_16,AAA_22,AAA_29,Arf,DUF258,FeoB_N,GTP_EFTU,Gtr1_RagA,MMR_HSR1,Miro,PduV-EutP,Ras,SRPRB	0.4892	0.0344
MA_251404g0010	sp|Q9ZPN9|TBB2_ELEIN	Tubulin beta-2 chain OS=Eleusine indica GN=TUBB2 PE=2 SV=1	PF00091.20,PF03953.12,PF10644.4	Misat_Myo_SegII,Tubulin,Tubulin_C	0.38418	0.00463
MA_649817g0010	NA	NA	NA	NA	0.7693	0.0224
MA_9497088g0010	NA	NA	PF01764.20,PF12695.2,PF12697.2	Abhydrolase_5,Abhydrolase_6,Lipase_3	0.9246	0.0389
MA_99207g0020	sp|P46248|AAT5_ARATH	Aspartate aminotransferase, chloroplastic OS=Arabidopsis thaliana GN=ASP5 PE=1 SV=2	PF00155.16	Aminotran_1_2	0.4865	0.0426
MA_10429460g0010	sp|Q43784|SSG1_MANES	Granule-bound starch synthase 1, chloroplastic/amyloplastic OS=Manihot esculenta GN=WAXY PE=2 SV=1	PF00534.15,PF08323.6,PF13439.1,PF13692.1	Glyco_trans_1_4,Glyco_transf_4,Glyco_transf_5,Glycos_transf_1	0.1674	0.0341
MA_397393g0010	sp|Q9STX2|VEP1_ARATH	3-oxo-Delta(4,5)-steroid 5-beta-reductase OS=Arabidopsis thaliana GN=VEP1 PE=1 SV=1	NA	NA	0.9508	0.0199
MA_10437235g0010	sp|Q50228|FMDA_METME	Formamidase OS=Methylophilus methylotrophus GN=fmdA PE=1 SV=1	PF03069.10	FmdA_AmdA	0.30249	0.00657
MA_334361g0010	sp|Q9M156|U72B1_ARATH	UDP-glycosyltransferase 72B1 OS=Arabidopsis thaliana GN=UGT72B1 PE=1 SV=1	PF00201.13	UDPGT	0.15299	0.00688
MA_10427943g0010	sp|Q8BH24|TM9S4_MOUSE	Transmembrane 9 superfamily member 4 OS=Mus musculus GN=Tm9sf4 PE=2 SV=1	PF02990.11	EMP70	0.5898	0.0472
MA_81431g0010	sp|P97852|DHB4_RAT	Peroxisomal multifunctional enzyme type 2 OS=Rattus norvegicus GN=Hsd17b4 PE=1 SV=3	PF02036.12	SCP2	0.137	0.0179
MA_10426544g0010	sp|P34924|G3PC_PINSY	Glyceraldehyde-3-phosphate dehydrogenase, cytosolic OS=Pinus sylvestris GN=GAPC PE=2 SV=1	PF00044.19,PF01113.15,PF02800.15	DapB_N,Gp_dh_C,Gp_dh_N	0.2609	0.0234
MA_773806g0010	sp|Q08655|ASR1_SOLLC	Abscisic stress-ripening protein 1 OS=Solanum lycopersicum GN=ASR1 PE=2 SV=1	PF02496.11	ABA_WDS	0.94414	0.00538
MA_91881g0010	sp|Q9ST43|PH1_ARATH	Pleckstrin homology domain-containing protein 1 OS=Arabidopsis thaliana GN=PH1 PE=2 SV=2	PF00169.24,PF08458.5	PH,PH_2	0.5405	0.0397
MA_24782g0010	sp|Q9M352|RL362_ARATH	60S ribosomal protein L36-2 OS=Arabidopsis thaliana GN=RPL36B PE=2 SV=1	PF01158.13,PF04011.7,PF11418.3	LemA,Ribosomal_L36e,Scaffolding_pro	0.1751	0.0416
MA_86436g0010	sp|P0C897|Y3264_ARATH	Putative UPF0481 protein At3g02645 OS=Arabidopsis thaliana GN=At3g02645 PE=3 SV=1	PF03140.10	DUF247	0.2581	0.00657
MA_5988g0010	sp|Q9LN49|KCS4_ARATH	3-ketoacyl-CoA synthase 4 OS=Arabidopsis thaliana GN=KCS4 PE=2 SV=1	PF00195.14,PF02797.10,PF08392.7,PF08541.5	ACP_syn_III_C,Chal_sti_synt_C,Chal_sti_synt_N,FAE1_CUT1_RppA	0.8743	0.0171
MA_425143g0010	UCPmenziesii_isotig15824.g10829.t1	sp|P87216|VIPI_SCHPO	PF00076.17,PF13893.1,PF14259.1	RRM_1,RRM_5,RRM_6	0.8298	0.0222
MA_10330942g0010	sp|Q54Q31|PHB2_DICDI	Prohibitin-2 OS=Dictyostelium discoideum GN=phbB PE=3 SV=1	PF01145.20	Band_7	0.0682	0.0117
MA_458810g0010	sp|Q6Z965|OPR7_ORYSJ	12-oxophytodienoate reductase 7 OS=Oryza sativa subsp. japonica GN=OPR7 PE=2 SV=1	PF00724.15	Oxidored_FMN	0.3087	0.0177
MA_127819g0010	sp|A2XFI3|PDC2_ORYSI	Pyruvate decarboxylase isozyme 2 OS=Oryza sativa subsp. indica GN=PDC2 PE=2 SV=2	PF00205.17,PF02776.13	TPP_enzyme_M,TPP_enzyme_N	0.3326	0.0265
MA_98008g0010	sp|Q6NQK2|NAC8_ARATH	NAC domain-containing protein 8 OS=Arabidopsis thaliana GN=NAC008 PE=2 SV=1	PF02365.10	NAM	0.8757	0.0226
MA_9370877g0010	NA	NA	PF12552.3,PF14309.1,PF14383.1	DUF3741,DUF4378,VARLMGL	0.4231	0.0236
MA_95435g0010	sp|Q9SK82|U85A1_ARATH	UDP-glycosyltransferase 85A1 OS=Arabidopsis thaliana GN=UGT85A1 PE=1 SV=1	PF00201.13	UDPGT	0.4949	0.0169
MA_745622g0010	sp|A5UTB6|PGK_ROSS1	Phosphoglycerate kinase OS=Roseiflexus sp. (strain RS-1) GN=pgk PE=3 SV=1	PF00162.14	PGK	0.8377	0.0338
MA_101371g0010	sp|Q9FJL3|FKB65_ARATH	Peptidyl-prolyl cis-trans isomerase FKBP65 OS=Arabidopsis thaliana GN=FKBP65 PE=1 SV=1	PF00254.23,PF00515.23,PF07719.12,PF12895.2,PF13174.1,PF13176.1,PF13181.1,PF13414.1,PF13424.1,PF13428.1,PF13431.1,PF13432.1,PF14041.1	Apc3,FKBP_C,Lipoprotein_21,TPR_1,TPR_11,TPR_12,TPR_14,TPR_16,TPR_17,TPR_2,TPR_6,TPR_7,TPR_8	0.9959	0.0324
MA_107468g0010	NA	NA	PF00515.23,PF01126.15,PF07719.12,PF13176.1,PF13181.1,PF13414.1,PF13424.1,PF13428.1,PF13431.1	Heme_oxygenase,TPR_1,TPR_11,TPR_12,TPR_14,TPR_17,TPR_2,TPR_7,TPR_8	0.532	0.0148
MA_139378g0010	sp|P19595|UGPA_SOLTU	UTP--glucose-1-phosphate uridylyltransferase OS=Solanum tuberosum PE=1 SV=3	PF01704.13	UDPGP	0.4261	0.0381
MA_166295g0010	NA	NA	PF05899.7,PF06249.7,PF07883.6,PF12852.2	Cupin_2,Cupin_3,Cupin_6,EutQ	0.4641	0.0274
MA_33148g0010	sp|Q9SMY8|FBL15_ARATH	F-box/LRR-repeat protein 15 OS=Arabidopsis thaliana GN=FBL15 PE=1 SV=2	PF00646.28,PF12799.2,PF12937.2,PF13516.1,PF13855.1	F-box,F-box-like,LRR_4,LRR_6,LRR_8	0.2086	0.0315
MA_2177g0010	sp|O24361|PSB5_SPIOL	Proteasome subunit beta type-5 OS=Spinacia oleracea PE=2 SV=1	PF00227.21	Proteasome	0.06567	0.00548
MA_117445g0010	sp|P00787|CATB_RAT	Cathepsin B OS=Rattus norvegicus GN=Ctsb PE=1 SV=2	PF00112.18,PF08127.8	Peptidase_C1,Propeptide_C1	0.1985	0.00121
MA_10436618g0010	sp|Q8GWW7|AGUA_ARATH	Agmatine deiminase OS=Arabidopsis thaliana GN=AIH PE=1 SV=2	PF04371.10	PAD_porph	0.2604	0.0378
MA_10432915g0010	sp|O60508|PRP17_HUMAN	Pre-mRNA-processing factor 17 OS=Homo sapiens GN=CDC40 PE=1 SV=1	PF00400.27,PF11715.3,PF13360.1	Nup160,PQQ_2,WD40	0.384	0.0443
MA_10436565g0010	sp|P42731|PABP2_ARATH	Polyadenylate-binding protein 2 OS=Arabidopsis thaliana GN=PAB2 PE=1 SV=1	PF00076.17,PF00658.13,PF08206.6,PF13893.1,PF14259.1	OB_RNB,PABP,RRM_1,RRM_5,RRM_6	0.7955	0.0374
MA_32400g0010	sp|Q6J163|5NG4_PINTA	Auxin-induced protein 5NG4 OS=Pinus taeda PE=2 SV=1	PF00892.15,PF03151.11,PF05653.9,PF07843.6,PF13536.1	DUF1634,EamA,EmrE,Mg_trans_NIPA,TPT	0.5684	0.0153
MA_86565g0010	sp|Q8LDF9|HMGB7_ARATH	High mobility group B protein 7 OS=Arabidopsis thaliana GN=HMGB7 PE=1 SV=1	PF00505.14,PF06696.6,PF09011.5	DUF1898,HMG_box,Strep_SA_rep	0.1155	0.0185
MA_10428947g0010	sp|O22775|GT2_ARATH	Putative glycosyltransferase 2 OS=Arabidopsis thaliana GN=GT2 PE=2 SV=1	PF03314.9,PF05637.7	DUF273,Glyco_transf_34	0.0834	0.0133
MA_10388205g0010	NA	NA	PF12174.3	RST	0.868	0.048
MA_918722g0010	sp|A1L4W5|BPM6_ARATH	BTB/POZ and MATH domain-containing protein 6 OS=Arabidopsis thaliana GN=BPM6 PE=1 SV=1	PF00651.26,PF07707.10	BACK,BTB	0.3556	0.0443
MA_10436572g0010	sp|P0CE10|Y4102_ARATH	Putative uncharacterized protein At4g01020, chloroplastic OS=Arabidopsis thaliana GN=At4g01020 PE=4 SV=1	PF00076.17,PF00270.24,PF00271.26,PF00850.14,PF01485.16,PF04408.18,PF07717.11,PF13245.1,PF13401.1,PF13555.1,PF13893.1,PF14259.1	AAA_19,AAA_22,AAA_29,DEAD,HA2,Helicase_C,Hist_deacetyl,IBR,OB_NTP_bind,RRM_1,RRM_5,RRM_6	0.367	0.0179
MA_487045g0010	NA	NA	PF03242.8	LEA_3	0.4184	0.0326
MA_11792g0020	sp|Q9SSM2|MDLL_ARATH	(R)-mandelonitrile lyase-like OS=Arabidopsis thaliana GN=At1g73050 PE=2 SV=1	PF00732.14,PF05199.8	GMC_oxred_C,GMC_oxred_N	0.38724	0.00808
MA_10437222g0010	NA	NA	PF14249.1	Tocopherol_cycl	0.2506	0.0242
MA_92056g0010	sp|Q5R5P4|RBM47_PONAB	RNA-binding protein 47 OS=Pongo abelii GN=RBM47 PE=2 SV=2	PF00076.17,PF13893.1,PF14259.1	RRM_1,RRM_5,RRM_6	0.10147	0.00464
MA_667858g0010	sp|Q9ZTT5|CAMT_PINTA	Caffeoyl-CoA O-methyltransferase OS=Pinus taeda GN=CCOAOMT PE=2 SV=1	PF01596.12	Methyltransf_3	0.7948	0.0261
MA_177306g0010	sp|P83948|PME3_CITSI	Pectinesterase 3 OS=Citrus sinensis PE=1 SV=1	PF01095.14,PF04043.10	PMEI,Pectinesterase	0.73567	0.00137
MA_9307243g0010	sp|Q94CD1|HHT1_ARATH	Omega-hydroxypalmitate O-feruloyl transferase OS=Arabidopsis thaliana GN=HHT1 PE=1 SV=1	PF02458.10	Transferase	0.5296	0.0111
MA_10436014g0010	NA	NA	NA	NA	0.30497	0.00987
MA_72791g0020	sp|O82302|P2C29_ARATH	Protein phosphatase 2C 29 OS=Arabidopsis thaliana GN=PLL1 PE=1 SV=2	PF00481.16,PF13672.1	PP2C,PP2C_2	0.2589	0.0193
MA_52817g0010	sp|Q9SLH0|EIL1_ARATH	ETHYLENE INSENSITIVE 3-like 1 protein OS=Arabidopsis thaliana GN=EIL1 PE=1 SV=1	PF04873.8	EIN3	0.5638	0.0115
MA_18247g0010	sp|Q8S9J8|CAP1_ARATH	Probable clathrin assembly protein At4g32285 OS=Arabidopsis thaliana GN=At4g32285 PE=1 SV=2	PF07651.11	ANTH	0.4546	0.0377
MA_10436189g0010	sp|Q24009|BICC_DROME	Protein bicaudal C OS=Drosophila melanogaster GN=BicC PE=1 SV=2	PF00536.25,PF07647.12	SAM_1,SAM_2	0.7925	0.0125
MA_130379g0010	sp|O64943|POLC2_JUNOX	Polcalcin Jun o 2 OS=Juniperus oxycedrus PE=1 SV=2	PF00036.27,PF12763.2,PF13202.1,PF13405.1,PF13499.1,PF13833.1	EF_hand_3,EF_hand_4,EF_hand_5,EF_hand_6,efhand,efhand_3	0.491	0.0403
MA_129211g0010	UCPtaeda_isotig38369.g83.t1	sp|Q6P2Y1|PAF1_XENTR	PF03985.8	Paf1	0.5152	0.0463
MA_138441g0010	sp|Q71DJ5|LIP1_ARATH	Triacylglycerol lipase 1 OS=Arabidopsis thaliana GN=LIP1 PE=1 SV=1	PF00561.15,PF04083.11,PF12695.2,PF12697.2	Abhydro_lipase,Abhydrolase_1,Abhydrolase_5,Abhydrolase_6	0.3943	0.0455
MA_10432213g0010	sp|P17407|21KD_DAUCA	21 kDa protein OS=Daucus carota PE=2 SV=1	PF04043.10	PMEI	0.1746	0.0465
MA_10199247g0010	sp|O02414|DYL1_ANTCR	Dynein light chain LC6, flagellar outer arm OS=Anthocidaris crassispina PE=3 SV=1	PF00211.15,PF01221.13	Dynein_light,Guanylate_cyc	0.23964	0.00431
MA_39829g0020	sp|P54772|DCHS_SOLLC	Histidine decarboxylase OS=Solanum lycopersicum GN=HDC PE=2 SV=1	PF00266.14,PF00282.14	Aminotran_5,Pyridoxal_deC	0.1666	0.0356
MA_108366g0010	sp|Q54I39|IST1L_DICDI	IST1-like protein OS=Dictyostelium discoideum GN=DDB_G0289029 PE=3 SV=1	PF03398.9	Ist1	0.7467	0.0192
MA_193904g0010	NA	NA	PF00903.20,PF12681.2,PF13669.1	Glyoxalase,Glyoxalase_2,Glyoxalase_4	0.06702	0.00344
MA_6712793g0010	UCPtaeda_isotig44289.g3342.t1	sp|Q9C9A2|PP112_ARATH	PF01535.15,PF10579.4,PF12854.2,PF13041.1,PF13812.1	PPR,PPR_1,PPR_2,PPR_3,Rapsyn_N	0.9756	0.0222
MA_1806g0010	NA	NA	NA	NA	0.1022	0.0155
MA_10428135g0010	NA	NA	PF12874.2	zf-met	0.679	0.023
MA_10435782g0010	sp|Q9C6B3|GCA2_ARATH	Gamma carbonic anhydrase 2, mitochondrial OS=Arabidopsis thaliana GN=GAMMACA2 PE=1 SV=1	PF00132.19	Hexapep	0.175	0.0114
MA_89828g0010	sp|Q07346|DCE_PETHY	Glutamate decarboxylase OS=Petunia hybrida GN=GAD PE=1 SV=1	PF00282.14	Pyridoxal_deC	0.68418	0.00931
MA_169053g0010	sp|Q7TP47|HNRPQ_RAT	Heterogeneous nuclear ribonucleoprotein Q OS=Rattus norvegicus GN=Syncrip PE=2 SV=1	PF00076.17,PF08777.6,PF11608.3,PF13893.1,PF14259.1	Limkain-b1,RRM_1,RRM_3,RRM_5,RRM_6	0.2529	0.0139
MA_126211g0010	sp|Q9SPL2|CIP8_ARATH	E3 ubiquitin-protein ligase CIP8 OS=Arabidopsis thaliana GN=CIP8 PE=1 SV=1	PF00097.20,PF12678.2,PF12861.2,PF13639.1,PF13920.1,PF13923.1,PF14369.1	zf-Apc11,zf-C3HC4,zf-C3HC4_2,zf-C3HC4_3,zf-RING_2,zf-RING_3,zf-rbx1	0.245	0.0448
MA_10434954g0010	sp|Q9C9B0|U89B1_ARATH	UDP-glycosyltransferase 89B1 OS=Arabidopsis thaliana GN=UGT89B1 PE=2 SV=2	PF00201.13,PF04101.11,PF13528.1	Glyco_tran_28_C,Glyco_trans_1_3,UDPGT	0.47888	0.00627
MA_103794g0010	sp|Q56WD9|THIK2_ARATH	3-ketoacyl-CoA thiolase 2, peroxisomal OS=Arabidopsis thaliana GN=PED1 PE=1 SV=2	PF02803.13,PF08541.5	ACP_syn_III_C,Thiolase_C	0.419	0.008
MA_566096g0010	sp|P14009|14KD_DAUCA	14 kDa proline-rich protein DC2.15 OS=Daucus carota PE=2 SV=1	PF00234.17,PF14368.1	LTP_2,Tryp_alpha_amyl	0.2994	0.0277
MA_10092g0010	sp|Q9MAM1|CIPK9_ARATH	CBL-interacting serine/threonine-protein kinase 9 OS=Arabidopsis thaliana GN=CIPK9 PE=1 SV=2	PF00069.20,PF03822.9,PF06293.9,PF07387.6,PF07714.12	Kdo,NAF,Pkinase,Pkinase_Tyr,Seadorna_VP7	0.59293	0.00552
MA_796003g0010	sp|P0C7P7|U74E1_ARATH	UDP-glycosyltransferase 74E1 OS=Arabidopsis thaliana GN=UGT74E1 PE=3 SV=1	PF00201.13	UDPGT	0.45307	0.00994
MA_73460g0010	sp|Q9ZTX8|ARFF_ARATH	Auxin response factor 6 OS=Arabidopsis thaliana GN=ARF6 PE=1 SV=2	PF02309.11	AUX_IAA	0.2081	0.0355
MA_135287g0010	sp|Q8YXQ7|CARA_NOSS1	Carbamoyl-phosphate synthase small chain OS=Nostoc sp. (strain PCC 7120 / UTEX 2576) GN=carA PE=3 SV=1	PF00117.23,PF00988.17,PF07722.8	CPSase_sm_chain,GATase,Peptidase_C26	0.2252	0.0397
MA_5548g0010	NA	NA	PF04819.7	DUF716	0.5516	0.0483
MA_16445g0010	sp|Q9LV48|PERK1_ARATH	Proline-rich receptor-like protein kinase PERK1 OS=Arabidopsis thaliana GN=PERK1 PE=1 SV=1	PF00069.20,PF01636.18,PF07714.12	APH,Pkinase,Pkinase_Tyr	0.4498	0.0279
MA_10435713g0020	UCPtaeda_isotig27997.g333.t1	sp|Q5RJH6|SMG7_MOUSE	PF10373.4,PF10374.4,PF13414.1	EST1,EST1_DNA_bind,TPR_11	0.09058	0.00611
MA_161971g0010	sp|O65351|SUBL_ARATH	Subtilisin-like protease OS=Arabidopsis thaliana GN=ARA12 PE=1 SV=1	PF00082.17,PF02225.17,PF05922.11	Inhibitor_I9,PA,Peptidase_S8	0.12371	0.00197
MA_10431146g0010	sp|P41099|RLA2_PARAR	60S acidic ribosomal protein P2 OS=Parthenium argentatum PE=3 SV=1	PF00428.14	Ribosomal_60s	0.1525	0.0039
MA_111553g0010	sp|Q9URY4|YI01_SCHPO	Putative amidase C869.01 OS=Schizosaccharomyces pombe (strain 972 / ATCC 24843) GN=SPAC869.01 PE=2 SV=1	PF01425.16	Amidase	0.6033	0.0197
MA_10432413g0020	sp|Q9LSQ4|GH36_ARATH	Indole-3-acetic acid-amido synthetase GH3.6 OS=Arabidopsis thaliana GN=GH3.6 PE=1 SV=1	PF03321.8	GH3	0.5074	0.0425
MA_173360g0010	PgdbPengPgla_7564.g18735.t1	sp|Q5RCE6|RL1D1_PONAB	PF00216.16,PF00687.16	Bac_DNA_binding,Ribosomal_L1	0.411	0.0203
MA_27408g0010	NA	NA	NA	NA	0.29638	0.00756
MA_267113g0010	sp|Q93YP4|EPN3_ARATH	Clathrin interactor EPSIN 3 OS=Arabidopsis thaliana GN=EPSIN3 PE=2 SV=1	NA	NA	0.325	0.0233
MA_102091g0010	sp|Q8VYA5|RSZ33_ARATH	Serine/arginine-rich splicing factor RS2Z33 OS=Arabidopsis thaliana GN=RS2Z33 PE=1 SV=1	PF00076.17,PF00098.18,PF13893.1,PF13917.1,PF14259.1	RRM_1,RRM_5,RRM_6,zf-CCHC,zf-CCHC_3	0.4778	0.0463
MA_32670g0010	sp|P46293|RS16_GOSHI	40S ribosomal protein S16 OS=Gossypium hirsutum GN=RPS16 PE=2 SV=1	PF00380.14	Ribosomal_S9	0.1045	0.0202
MA_17503g0010	sp|Q9FQ03|XRN3_ARATH	5'-3' exoribonuclease 3 OS=Arabidopsis thaliana GN=XRN3 PE=2 SV=1	PF00098.18,PF03159.13	XRN_N,zf-CCHC	0.1215	0.0119
MA_3845g0010	sp|Q8H129|PPA3_ARATH	Purple acid phosphatase 3 OS=Arabidopsis thaliana GN=PAP3 PE=2 SV=1	PF00149.23,PF09423.5	Metallophos,PhoD	0.46839	0.00908
MA_892125g0010	sp|Q803I8|SYVN1_DANRE	E3 ubiquitin-protein ligase synoviolin OS=Danio rerio GN=syvn1 PE=2 SV=2	PF00097.20,PF12678.2,PF12861.2,PF13445.1,PF13639.1,PF13920.1,PF13923.1,PF14447.1	Prok-RING_4,zf-Apc11,zf-C3HC4,zf-C3HC4_2,zf-C3HC4_3,zf-RING_2,zf-RING_LisH,zf-rbx1	0.255	0.026
MA_10435919g0010	sp|Q93V61|LCAT3_ARATH	Phospholipase A(1) LCAT3 OS=Arabidopsis thaliana GN=LCAT3 PE=1 SV=1	PF00561.15,PF02450.10,PF05057.9,PF05990.7,PF06028.6,PF07819.8,PF12697.2	Abhydrolase_1,Abhydrolase_6,DUF676,DUF900,DUF915,LACT,PGAP1	0.2738	0.0101
MA_104203g0010	sp|Q94AG2|SERK1_ARATH	Somatic embryogenesis receptor kinase 1 OS=Arabidopsis thaliana GN=SERK1 PE=1 SV=2	PF00069.20,PF00560.28,PF01636.18,PF07714.12,PF08263.7,PF12799.2,PF13504.1,PF13516.1,PF13855.1	APH,LRRNT_2,LRR_1,LRR_4,LRR_6,LRR_7,LRR_8,Pkinase,Pkinase_Tyr	0.994	0.048
MA_10430460g0010	sp|Q9LXD9|PME51_ARATH	Probable pectinesterase/pectinesterase inhibitor 51 OS=Arabidopsis thaliana GN=PME51 PE=2 SV=1	PF01095.14,PF04043.10	PMEI,Pectinesterase	0.7474	0.0173
MA_136863g0010	UCPtaeda_isotig29832.g1996.t1	sp|P0C7P8|LHWL1_ARATH	PF14215.1	bHLH-MYC_N	0.8601	0.0489
MA_1548g0010	sp|Q8L4D8|IQD31_ARATH	Protein IQ-DOMAIN 31 OS=Arabidopsis thaliana GN=IQD31 PE=1 SV=1	PF00612.22,PF13178.1	DUF4005,IQ	0.1576	0.0152
MA_10431776g0020	sp|P19446|MDHG_CITLA	Malate dehydrogenase, glyoxysomal OS=Citrullus lanatus PE=1 SV=1	PF00056.18,PF02866.13	Ldh_1_C,Ldh_1_N	0.64298	0.00971
MA_37513g0010	sp|O04716|MSH6_ARATH	DNA mismatch repair protein MSH6 OS=Arabidopsis thaliana GN=MSH6 PE=1 SV=2	PF09465.5	LBR_tudor	0.1077	0.0299
MA_18730g0010	sp|O22642|CYC_FRIAG	Cytochrome c OS=Fritillaria agrestis GN=CYTC PE=3 SV=3	PF00034.16,PF13442.1	Cytochrom_C,Cytochrome_CBB3	0.06135	0.00279
MA_10430844g0010	sp|Q9FQ03|XRN3_ARATH	5'-3' exoribonuclease 3 OS=Arabidopsis thaliana GN=XRN3 PE=2 SV=1	PF00098.18,PF03159.13	XRN_N,zf-CCHC	0.1853	0.0387
MA_925263g0010	sp|Q6NYS8|OST48_DANRE	Dolichyl-diphosphooligosaccharide--protein glycosyltransferase 48 kDa subunit OS=Danio rerio GN=ddost PE=2 SV=2	PF03345.9,PF14258.1	DDOST_48kD,DUF4350	0.5904	0.0206
MA_39164g0010	NA	NA	NA	NA	0.384	0.01
MA_10426357g0010	sp|Q39688|EP1G_DAUCA	Epidermis-specific secreted glycoprotein EP1 OS=Daucus carota GN=EP1 PE=1 SV=1	PF00954.15,PF08276.6,PF08277.7	PAN_2,PAN_3,S_locus_glycop	0.337	0.0282
MA_10433445g0020	sp|P48488|PP1_MEDSV	Serine/threonine-protein phosphatase PP1 OS=Medicago sativa subsp. varia GN=PP1 PE=2 SV=1	PF00149.23,PF03761.10	DUF316,Metallophos	0.3153	0.0161
MA_230716g0010	NA	NA	NA	NA	0.06752	0.00448
MA_874653g0010	sp|P77619|YFEW_ECOLI	UPF0214 protein YfeW OS=Escherichia coli (strain K12) GN=yfeW PE=3 SV=2	PF00144.19	Beta-lactamase	0.27623	0.00356
MA_10436989g0010	sp|P74148|Y1388_SYNY3	Universal stress protein Sll1388 OS=Synechocystis sp. (strain PCC 6803 / Kazusa) GN=sll1388 PE=3 SV=1	PF00582.21,PF12971.2	NAGLU_N,Usp	0.1158	0.0114
MA_491848g0010	NA	NA	NA	NA	0.6635	0.0472
MA_10436324g0010	sp|P29197|CH60A_ARATH	Chaperonin CPN60, mitochondrial OS=Arabidopsis thaliana GN=CPN60 PE=1 SV=2	PF00118.19,PF00304.15,PF01097.13	Cpn60_TCP1,Defensin_2,Gamma-thionin	0.96041	0.00821
MA_10427000g0010	sp|P0CR38|SEC23_CRYNJ	Protein transport protein SEC23 OS=Cryptococcus neoformans var. neoformans serotype D (strain JEC21 / ATCC MYA-565) GN=SEC23 PE=3 SV=1	PF00626.17,PF04810.10,PF04811.10,PF08033.7	Gelsolin,Sec23_BS,Sec23_trunk,zf-Sec23_Sec24	0.4932	0.0336
MA_9055473g0010	sp|Q67XC9|TPPD_ARATH	Probable trehalose-phosphate phosphatase D OS=Arabidopsis thaliana GN=TPPD PE=2 SV=1	PF02358.11,PF08282.7	Hydrolase_3,Trehalose_PPase	0.774	0.033
MA_10435867g0010	sp|P17648|ADH_FRAAN	Alcohol dehydrogenase OS=Fragaria ananassa GN=ADH PE=3 SV=2	PF00107.21	ADH_zinc_N	0.3002	0.0426
MA_24468g0010	sp|Q9M2Y6|Y3972_ARATH	Uncharacterized protein At3g49720 OS=Arabidopsis thaliana GN=At3g49720 PE=1 SV=1	NA	NA	0.25295	0.00227
MA_10431025g0010	sp|P0CH64|DDI3_YEAST	DNA damage-inducible protein 3 OS=Saccharomyces cerevisiae (strain ATCC 204508 / S288c) GN=DDI3 PE=2 SV=1	PF01966.17	HD	0.4594	0.0426
MA_96368g0010	sp|Q9LF64|ATL52_ARATH	RING-H2 finger protein ATL52 OS=Arabidopsis thaliana GN=ATL52 PE=2 SV=1	PF00097.20,PF11793.3,PF12678.2,PF12861.2,PF13639.1,PF13920.1,PF13923.1	FANCL_C,zf-Apc11,zf-C3HC4,zf-C3HC4_2,zf-C3HC4_3,zf-RING_2,zf-rbx1	0.787	0.048
MA_59794g0010	NA	NA	NA	NA	0.10973	0.00591
MA_10429427g0010	sp|P34893|CH10_ARATH	10 kDa chaperonin OS=Arabidopsis thaliana GN=CPN10 PE=2 SV=1	PF00166.16	Cpn10	0.06251	0.00809
MA_139433g0010	PgdbPengPgla_6571.g28299.t1	sp|Q8LGG8|USPAL_ARATH	PF00582.21	Usp	0.7327	0.0333
MA_4056g0010	sp|Q60E70|COBL3_ORYSJ	COBRA-like protein 3 OS=Oryza sativa subsp. japonica GN=BC1L4 PE=2 SV=1	PF04833.10,PF07987.6	COBRA,DUF1775	0.0504	0.0169
MA_10436001g0020	sp|P21357|AROF_SOLTU	Phospho-2-dehydro-3-deoxyheptonate aldolase 1, chloroplastic OS=Solanum tuberosum GN=SHKA PE=1 SV=2	PF01474.11	DAHP_synth_2	0.24091	0.00406
MA_35039g0010	sp|Q9ZT42|RHF2A_ARATH	E3 ubiquitin-protein ligase RHF2A OS=Arabidopsis thaliana GN=RHF2A PE=2 SV=1	PF00097.20,PF08926.6,PF11789.3,PF12678.2,PF12861.2,PF13445.1,PF13639.1,PF13920.1,PF13923.1	DUF1908,zf-Apc11,zf-C3HC4,zf-C3HC4_2,zf-C3HC4_3,zf-Nse,zf-RING_2,zf-RING_LisH,zf-rbx1	0.2885	0.0413
MA_10435197g0020	sp|O80977|VSR3_ARATH	Vacuolar-sorting receptor 3 OS=Arabidopsis thaliana GN=VSR3 PE=2 SV=1	PF07645.10,PF12662.2,PF12947.2	EGF_3,EGF_CA,cEGF	0.2215	0.0125
MA_45581g0020	sp|Q9XIN0|LHW_ARATH	Transcription factor LHW OS=Arabidopsis thaliana GN=LHW PE=1 SV=1	NA	NA	0.26383	0.00301
MA_10431352g0010	NA	NA	NA	NA	0.8545	0.0405
MA_907632g0010	sp|Q40374|PR1_MEDTR	Pathogenesis-related protein PR-1 OS=Medicago truncatula GN=PR-1 PE=2 SV=1	PF00188.21	CAP	0.5637	0.0317
MA_10430200g0010	sp|P52855|RLA1_MAIZE	60S acidic ribosomal protein P1 OS=Zea mays GN=RPP1A PE=1 SV=1	PF00428.14	Ribosomal_60s	0.1983	0.0273
MA_10432144g0020	sp|Q5T7B8|KIF24_HUMAN	Kinesin-like protein KIF24 OS=Homo sapiens GN=KIF24 PE=1 SV=2	PF00225.18	Kinesin	0.1136	0.0119
MA_80035g0010	sp|Q9M156|U72B1_ARATH	UDP-glycosyltransferase 72B1 OS=Arabidopsis thaliana GN=UGT72B1 PE=1 SV=1	PF00201.13	UDPGT	0.15097	0.00249
MA_364465g0010	sp|Q9SX20|PTR18_ARATH	Probable nitrite transporter At1g68570 OS=Arabidopsis thaliana GN=At1g68570 PE=2 SV=1	PF00854.16,PF10777.4	PTR2,YlaC	0.2326	0.0309
MA_10428567g0010	NA	NA	PF05078.7,PF06632.7	DUF679,XRCC4	0.608	0.019
MA_10429567g0010	NA	NA	NA	NA	0.5463	0.0426
MA_1481g0010	sp|Q6PEI7|PYRG1_DANRE	CTP synthase 1 OS=Danio rerio GN=ctps1 PE=1 SV=1	PF00117.23,PF06418.9,PF07722.8	CTP_synth_N,GATase,Peptidase_C26	0.4449	0.0468
MA_10426144g0020	sp|Q9LMM6|BPS1_ARATH	Protein BPS1, chloroplastic OS=Arabidopsis thaliana GN=BPS1 PE=2 SV=1	PF03087.9,PF05055.7,PF05633.6,PF07889.7	DUF1664,DUF241,DUF677,DUF793	0.41683	0.00395
MA_10436149g0010	sp|P80299|HYES_RAT	Bifunctional epoxide hydrolase 2 OS=Rattus norvegicus GN=Ephx2 PE=1 SV=1	PF00561.15,PF01738.13,PF12146.3,PF12695.2,PF12697.2	Abhydrolase_1,Abhydrolase_5,Abhydrolase_6,DLH,Hydrolase_4	0.371	0.021
MA_111018g0010	sp|Q9AYP4|RS10_ORYSJ	40S ribosomal protein S10 OS=Oryza sativa subsp. japonica GN=RPS10 PE=2 SV=2	PF03501.10	S10_plectin	0.15709	0.00973
MA_10433013g0010	sp|Q9FY48|KEG_ARATH	E3 ubiquitin-protein ligase KEG OS=Arabidopsis thaliana GN=KEG PE=1 SV=2	PF01336.20,PF02237.12	BPL_C,tRNA_anti	0.1555	0.0312
MA_13606g0010	sp|Q920Q6|MSI2H_MOUSE	RNA-binding protein Musashi homolog 2 OS=Mus musculus GN=Msi2 PE=1 SV=1	PF00076.17,PF07292.8,PF13893.1,PF14259.1	NID,RRM_1,RRM_5,RRM_6	0.81072	0.00597
MA_658172g0010	sp|Q9AR73|HQGT_RAUSE	Hydroquinone glucosyltransferase OS=Rauvolfia serpentina GN=AS PE=1 SV=1	PF00201.13,PF04101.11,PF13528.1	Glyco_tran_28_C,Glyco_trans_1_3,UDPGT	0.4201	0.0202
MA_10433905g0010	sp|Q38945|DPNPH_ARATH	PAP-specific phosphatase HAL2-like OS=Arabidopsis thaliana GN=AHL PE=2 SV=1	PF00459.20	Inositol_P	0.38584	0.00981
MA_530154g0010	sp|Q42580|PER21_ARATH	Peroxidase 21 OS=Arabidopsis thaliana GN=PER21 PE=1 SV=1	PF00141.18	peroxidase	0.218	0.0413
MA_10600g0010	sp|Q9BJZ5|FUSIL_DROME	RNA-binding protein fusilli OS=Drosophila melanogaster GN=fus PE=2 SV=1	PF00076.17,PF08777.6,PF14259.1	RRM_1,RRM_3,RRM_6	0.1267	0.0118
MA_5571g0010	sp|Q94KK7|SYP52_ARATH	Syntaxin-52 OS=Arabidopsis thaliana GN=SYP52 PE=1 SV=1	PF00261.15,PF05739.14	SNARE,Tropomyosin	0.13406	0.00592
MA_10435069g0020	sp|F4HVY0|CER1_ARATH	Protein ECERIFERUM 1 OS=Arabidopsis thaliana GN=CER1 PE=1 SV=1	PF04116.8,PF12076.3	FA_hydroxylase,Wax2_C	0.1092	0.00328
MA_10427957g0010	sp|Q9LS40|ASPG1_ARATH	Protein ASPARTIC PROTEASE IN GUARD CELL 1 OS=Arabidopsis thaliana GN=ASPG1 PE=1 SV=1	PF00026.18	Asp	0.29467	0.00607
MA_17791g0010	sp|Q8S528|AL2B7_ARATH	Aldehyde dehydrogenase family 2 member B7, mitochondrial OS=Arabidopsis thaliana GN=ALDH2B7 PE=2 SV=2	PF00171.17,PF07368.6	Aldedh,DUF1487	0.4868	0.0354
MA_3844g0010	sp|Q7ZWE3|LARP7_DANRE	La-related protein 7 OS=Danio rerio GN=larp7 PE=2 SV=1	PF00076.17,PF05383.12,PF07145.10,PF13893.1,PF14259.1	La,PAM2,RRM_1,RRM_5,RRM_6	0.0544	0.0105
MA_1249g0010	UCPtaeda_isotig34605.g2333.t1	sp|O75643|U520_HUMAN	PF02889.11	Sec63	0.7124	0.0293
MA_10721g0020	NA	NA	NA	NA	0.11411	0.00319
MA_69304g0010	sp|Q9SB61|Y4466_ARATH	ZF-HD homeobox protein At4g24660 OS=Arabidopsis thaliana GN=At4g24660 PE=1 SV=1	PF03525.9,PF04770.7	Meiotic_rec114,ZF-HD_dimer	0.0859	0.0107
MA_10432852g0020	sp|Q9ZT42|RHF2A_ARATH	E3 ubiquitin-protein ligase RHF2A OS=Arabidopsis thaliana GN=RHF2A PE=2 SV=1	PF00097.20,PF11789.3,PF11793.3,PF12678.2,PF12861.2,PF13445.1,PF13639.1,PF13920.1,PF13923.1	FANCL_C,zf-Apc11,zf-C3HC4,zf-C3HC4_2,zf-C3HC4_3,zf-Nse,zf-RING_2,zf-RING_LisH,zf-rbx1	0.1659	0.0369
MA_116906g0010	NA	NA	NA	NA	0.3344	0.0464
MA_19008g0020	UCPtaeda_isotig35663.g3087.t1	sp|Q9SKC3|ARI9_ARATH	PF00097.20,PF01485.16,PF13456.1,PF13923.1	IBR,RVT_3,zf-C3HC4,zf-C3HC4_2	0.802	0.0458
MA_52544g0010	sp|Q9LP24|Y1571_ARATH	Probable leucine-rich repeat receptor-like protein kinase At1g35710 OS=Arabidopsis thaliana GN=At1g35710 PE=2 SV=1	PF00560.28,PF08263.7,PF12799.2,PF13504.1,PF13516.1,PF13855.1	LRRNT_2,LRR_1,LRR_4,LRR_6,LRR_7,LRR_8	0.722	0.0183
MA_101658g0010	sp|Q9SMT7|4CLLA_ARATH	4-coumarate--CoA ligase-like 10 OS=Arabidopsis thaliana GN=4CLL10 PE=2 SV=1	PF00501.23,PF06596.6,PF13193.1	AMP-binding,DUF4009,PsbX	0.376	0.035
MA_10429595g0010	sp|Q9SZH2|PER43_ARATH	Peroxidase 43 OS=Arabidopsis thaliana GN=PER43 PE=2 SV=2	PF00141.18	peroxidase	0.6942	0.0465
MA_140596g0010	sp|Q9FJZ9|PER72_ARATH	Peroxidase 72 OS=Arabidopsis thaliana GN=PER72 PE=1 SV=1	PF00141.18	peroxidase	0.193	0.00435
MA_110832g0010	sp|Q9SU40|SKU5_ARATH	Monocopper oxidase-like protein SKU5 OS=Arabidopsis thaliana GN=SKU5 PE=1 SV=1	PF00394.17,PF07731.9,PF07732.10	Cu-oxidase,Cu-oxidase_2,Cu-oxidase_3	0.7622	0.0346
MA_96952g0010	sp|P49756|RBM25_HUMAN	RNA-binding protein 25 OS=Homo sapiens GN=RBM25 PE=1 SV=3	PF00076.17,PF01480.12,PF14259.1	PWI,RRM_1,RRM_6	0.463	0.0402
MA_128658g0010	sp|Q9SYM2|STHY_ARATH	Probable salt tolerance-like protein At1g78600 OS=Arabidopsis thaliana GN=At1g78600 PE=1 SV=2	PF00643.19,PF10080.4	DUF2318,zf-B_box	0.4478	0.00857
MA_7432g0010	sp|Q07423|HEX6_RICCO	Hexose carrier protein HEX6 OS=Ricinus communis GN=HEX6 PE=2 SV=1	PF00083.19,PF07690.11	MFS_1,Sugar_tr	0.5535	0.0369
MA_158635g0010	sp|Q05736|PR1_ASPOF	Pathogenesis-related protein 1 OS=Asparagus officinalis GN=PR1 PE=2 SV=1	PF00407.14,PF10604.4	Bet_v_1,Polyketide_cyc2	0.38488	0.00873
MA_10604g0010	sp|O65468|CRK8_ARATH	Cysteine-rich receptor-like protein kinase 8 OS=Arabidopsis thaliana GN=CRK8 PE=2 SV=2	PF00069.20,PF01636.18,PF01657.12,PF07714.12	APH,Pkinase,Pkinase_Tyr,Stress-antifung	0.61309	0.00603
MA_293357g0010	NA	NA	NA	NA	0.30271	0.00981
MA_414479g0010	sp|Q9FLB5|LAC12_ARATH	Laccase-12 OS=Arabidopsis thaliana GN=LAC12 PE=2 SV=1	PF00394.17,PF07731.9,PF07732.10	Cu-oxidase,Cu-oxidase_2,Cu-oxidase_3	0.96204	0.00353
MA_3670g0010	sp|O48786|C734A_ARATH	Cytochrome P450 734A1 OS=Arabidopsis thaliana GN=CYP734A1 PE=2 SV=1	PF00067.17	p450	0.2835	0.0215
MA_69077g0010	sp|P93472|DIM_PEA	Delta(24)-sterol reductase OS=Pisum sativum GN=DIM PE=1 SV=1	PF01565.18	FAD_binding_4	0.32788	0.00121
MA_194692g0010	sp|Q9C971|G3OX4_ARATH	Gibberellin 3-beta-dioxygenase 4 OS=Arabidopsis thaliana GN=At1g80330 PE=1 SV=1	PF03171.15,PF14226.1	2OG-FeII_Oxy,DIOX_N	0.1793	0.0467
MA_9720735g0010	sp|Q9LSG3|GAUT8_ARATH	Galacturonosyltransferase 8 OS=Arabidopsis thaliana GN=GAUT8 PE=1 SV=1	PF00601.14,PF01501.15	Flu_NS2,Glyco_transf_8	0.9448	0.0451
MA_170670g0010	sp|Q41144|STC_RICCO	Sugar carrier protein C OS=Ricinus communis GN=STC PE=2 SV=1	PF00083.19,PF07690.11	MFS_1,Sugar_tr	0.6347	0.0321
MA_92507g0010	sp|Q9LM02|SMT1_ARATH	Cycloartenol-C-24-methyltransferase OS=Arabidopsis thaliana GN=SMT1 PE=2 SV=1	PF01209.13,PF02353.15,PF05175.9,PF07021.7,PF08241.7,PF08242.7,PF12847.2,PF13489.1,PF13649.1,PF13659.1,PF13847.1	CMAS,MTS,MetW,Methyltransf_11,Methyltransf_12,Methyltransf_18,Methyltransf_23,Methyltransf_25,Methyltransf_26,Methyltransf_31,Ubie_methyltran	0.91395	0.00712
MA_10429111g0010	sp|Q5E9D6|HDHD3_BOVIN	Haloacid dehalogenase-like hydrolase domain-containing protein 3 OS=Bos taurus GN=HDHD3 PE=2 SV=1	PF00702.21,PF13242.1,PF13419.1	HAD_2,Hydrolase,Hydrolase_like	0.08926	0.00133
MA_10435786g0010	sp|Q9SZE4|VP322_ARATH	Vacuolar protein sorting-associated protein 32 homolog 2 OS=Arabidopsis thaliana GN=VPS32.2 PE=1 SV=1	PF03357.16,PF03908.8,PF05606.6	DUF777,Sec20,Snf7	0.1902	0.0373
MA_10428053g0010	sp|Q5R4B3|ERF3B_PONAB	Eukaryotic peptide chain release factor GTP-binding subunit ERF3B OS=Pongo abelii GN=GSPT2 PE=2 SV=1	PF03143.12,PF03144.20	GTP_EFTU_D2,GTP_EFTU_D3	0.8747	0.0104
MA_961150g0010	NA	NA	PF13602.1	ADH_zinc_N_2	0.4652	0.0123
MA_43896g0010	sp|Q84T61|HSFA1_ORYSJ	Heat stress transcription factor A-1 OS=Oryza sativa subsp. japonica GN=HSFA1 PE=2 SV=1	PF08317.6	Spc7	0.24044	0.00194
MA_825097g0010	sp|Q9SGD6|AROD6_ARATH	Arogenate dehydratase/prephenate dehydratase 6, chloroplastic OS=Arabidopsis thaliana GN=ADT6 PE=1 SV=1	PF00800.13	PDT	0.7981	0.0237
MA_10429393g0010	sp|Q9M086|DCAF1_ARATH	DDB1- and CUL4-associated factor homolog 1 OS=Arabidopsis thaliana GN=DCAF1 PE=1 SV=2	NA	NA	0.2126	0.0163
MA_13281g0010	sp|O35685|NUDC_MOUSE	Nuclear migration protein nudC OS=Mus musculus GN=Nudc PE=1 SV=1	PF04969.11,PF12467.3,PF14050.1	CMV_1a,CS,Nudc_N	0.13054	0.00739
MA_22128g0010	sp|Q9SX28|GDT15_ARATH	GDT1-like protein 5 OS=Arabidopsis thaliana GN=At1g68650 PE=2 SV=1	PF01169.14,PF13567.1	DUF4131,UPF0016	0.8429	0.0265
MA_10430469g0010	sp|P49087|VATA_MAIZE	V-type proton ATPase catalytic subunit A (Fragment) OS=Zea mays PE=2 SV=1	PF00006.20,PF00306.22	ATP-synt_ab,ATP-synt_ab_C	0.8486	0.0393
MA_68149g0020	NA	NA	NA	NA	0.5985	0.0182
MA_882912g0010	sp|Q8W4F0|DAR1_ARATH	Protein DA1-related 1 OS=Arabidopsis thaliana GN=DAR1 PE=2 SV=3	PF12315.3	DUF3633	0.09705	0.00293
MA_10432952g0010	sp|Q9FH05|SCP42_ARATH	Serine carboxypeptidase-like 42 OS=Arabidopsis thaliana GN=SCPL42 PE=2 SV=1	PF00450.17	Peptidase_S10	0.3646	0.0418
MA_16891g0010	sp|Q9FML4|LOB_ARATH	Protein LATERAL ORGAN BOUNDARIES OS=Arabidopsis thaliana GN=LOB PE=2 SV=1	PF03195.9	DUF260	0.28324	0.00236
MA_36765g0020	sp|Q9XF97|RL4_PRUAR	60S ribosomal protein L4 OS=Prunus armeniaca GN=RPL4 PE=2 SV=1	NA	NA	0.0808	0.032
MA_10437129g0010	sp|P32811|PHSH_SOLTU	Alpha-glucan phosphorylase, H isozyme OS=Solanum tuberosum PE=1 SV=1	PF00343.15	Phosphorylase	0.4546	0.0151
MA_3179g0020	sp|Q8GXL3|SPL8_ARATH	Squamosa promoter-binding-like protein 8 OS=Arabidopsis thaliana GN=SPL8 PE=1 SV=2	PF03110.9	SBP	0.60589	0.00245
MA_44157g0010	sp|Q5RAJ6|DJB11_PONAB	DnaJ homolog subfamily B member 11 OS=Pongo abelii GN=DNAJB11 PE=2 SV=1	PF01556.13,PF12791.2	DnaJ_C,RsgI_N	0.3361	0.0083
MA_48038g0020	sp|Q9SPV4|SAMT_CLABR	Salicylate O-methyltransferase OS=Clarkia breweri GN=SAMT PE=1 SV=1	PF03492.10	Methyltransf_7	0.40278	0.00275
MA_10429553g0010	UCPtaeda_isotig29324.g2153.t1	sp|Q86UW6|N4BP2_HUMAN	PF01713.16,PF07145.10,PF08590.5	DUF1771,PAM2,Smr	0.3237	0.0438
MA_856g0010	sp|Q3E9B8|AB23G_ARATH	ABC transporter G family member 23 OS=Arabidopsis thaliana GN=ABCG23 PE=2 SV=1	PF00005.22,PF01061.19,PF02463.14,PF03193.11,PF03205.9,PF03215.10,PF03308.11,PF08370.6,PF12698.2,PF13191.1,PF13207.1,PF13238.1,PF13304.1,PF13401.1,PF13476.1,PF13481.1,PF13555.1	AAA_16,AAA_17,AAA_18,AAA_21,AAA_22,AAA_23,AAA_25,AAA_29,ABC2_membrane,ABC2_membrane_3,ABC_tran,ArgK,DUF258,MobB,PDR_assoc,Rad17,SMC_N	0.45691	0.00608
MA_140645g0020	UCPmenziesii_isotig21554.g16319.t1	sp|P39598|YWBO_BACSU	PF01323.15,PF13192.1	DSBA,Thioredoxin_3	0.4058	0.0252
MA_94144g0010	NA	NA	PF01530.13,PF03333.8	PapB,zf-C2HC	0.6822	0.0181
MA_10429928g0010	NA	NA	PF00582.21	Usp	0.47156	0.00774
MA_96461g0010	sp|Q5NA18|MTP5_ORYSJ	Metal tolerance protein 5 OS=Oryza sativa subsp. japonica GN=MTP5 PE=2 SV=1	PF01545.16,PF01943.12	Cation_efflux,Polysacc_synt	0.3788	0.0226
MA_360165g0010	sp|Q8LEA8|EID1_ARATH	Phytochrome A-associated F-box protein OS=Arabidopsis thaliana GN=EID1 PE=1 SV=2	PF00646.28,PF12937.2	F-box,F-box-like	0.395	0.038
MA_9015061g0010	sp|P28186|RAE1C_ARATH	Ras-related protein RABE1c OS=Arabidopsis thaliana GN=RABE1C PE=1 SV=1	PF00009.22,PF00025.16,PF00071.17,PF04670.7,PF08477.8	Arf,GTP_EFTU,Gtr1_RagA,Miro,Ras	0.6827	0.0191
MA_129762g0010	sp|F6QV99|ATAD1_BOVIN	ATPase family AAA domain-containing protein 1 OS=Bos taurus GN=ATAD1 PE=2 SV=2	PF00004.24,PF00158.21,PF00308.13,PF00910.17,PF01057.12,PF01078.16,PF01695.12,PF02562.11,PF03601.9,PF05496.7,PF05673.8,PF05729.7,PF06068.8,PF06414.7,PF07724.9,PF07728.9,PF13173.1,PF13191.1,PF13207.1,PF13238.1,PF13245.1,PF13401.1,PF13479.1,PF13481.1,PF13521.1,PF13671.1	AAA,AAA_14,AAA_16,AAA_17,AAA_18,AAA_19,AAA_2,AAA_22,AAA_24,AAA_25,AAA_28,AAA_33,AAA_5,Bac_DnaA,Cons_hypoth698,DUF815,IstB_IS21,Mg_chelatase,NACHT,Parvo_NS1,PhoH,RNA_helicase,RuvB_N,Sigma54_activat,TIP49,Zeta_toxin	0.2431	0.0319
MA_10434772g0010	sp|Q9LSQ4|GH36_ARATH	Indole-3-acetic acid-amido synthetase GH3.6 OS=Arabidopsis thaliana GN=GH3.6 PE=1 SV=1	PF03321.8	GH3	0.4981	0.0199
MA_10426057g0010	sp|A8ID74|BOP1_CHLRE	Ribosome biogenesis protein BOP1 homolog OS=Chlamydomonas reinhardtii GN=CHLREDRAFT_111274 PE=3 SV=2	PF00400.27,PF04053.9,PF08145.7,PF11768.3	BOP1NT,Coatomer_WDAD,DUF3312,WD40	0.0961	0.0362
MA_625682g0010	sp|P0C7P7|U74E1_ARATH	UDP-glycosyltransferase 74E1 OS=Arabidopsis thaliana GN=UGT74E1 PE=3 SV=1	PF00201.13,PF04101.11,PF13528.1	Glyco_tran_28_C,Glyco_trans_1_3,UDPGT	0.1456	0.0334
MA_18050g0020	sp|Q9XER8|RAB7_GOSHI	Ras-related protein Rab7 OS=Gossypium hirsutum GN=RAB7 PE=2 SV=1	PF00009.22,PF00025.16,PF00071.17,PF00735.13,PF01637.13,PF01926.18,PF02421.13,PF02492.14,PF03193.11,PF03205.9,PF03266.10,PF04670.7,PF05729.7,PF08477.8,PF09439.5,PF10662.4,PF13191.1,PF13401.1,PF13479.1	AAA_16,AAA_22,AAA_24,Arch_ATPase,Arf,DUF258,FeoB_N,GTP_EFTU,Gtr1_RagA,MMR_HSR1,Miro,MobB,NACHT,NTPase_1,PduV-EutP,Ras,SRPRB,Septin,cobW	0.2811	0.0416
MA_10434216g0010	sp|Q9HGL2|YHLA_SCHPO	Uncharacterized calcium-binding protein C800.10c OS=Schizosaccharomyces pombe (strain 972 / ATCC 24843) GN=SPBC800.10c PE=2 SV=1	PF00036.27,PF00261.15,PF05278.7,PF12763.2,PF13202.1,PF13405.1,PF13499.1,PF13833.1	EF_hand_3,EF_hand_4,EF_hand_5,EF_hand_6,PEARLI-4,Tropomyosin,efhand,efhand_3	0.1966	0.0132
MA_19310g0010	sp|Q2Z2E9|SCR_IPONI	Protein SCARECROW OS=Ipomoea nil GN=SCR PE=1 SV=1	PF03514.9	GRAS	0.4536	0.0395
MA_13240g0020	sp|Q05046|CH62_CUCMA	Chaperonin CPN60-2, mitochondrial OS=Cucurbita maxima GN=CPN60-2 PE=1 SV=1	PF00118.19,PF13541.1	ChlI,Cpn60_TCP1	0.4004	0.0142
MA_10437252g0010	sp|Q6ZL94|SUCA_ORYSJ	Probable succinyl-CoA ligase [ADP-forming] subunit alpha, mitochondrial OS=Oryza sativa subsp. japonica GN=Os07g0577700 PE=1 SV=1	PF00549.14,PF02629.14,PF13607.1	CoA_binding,Ligase_CoA,Succ_CoA_lig	0.6634	0.0157
MA_6711351g0010	sp|P17407|21KD_DAUCA	21 kDa protein OS=Daucus carota PE=2 SV=1	PF03015.14,PF04043.10	PMEI,Sterile	0.51683	0.00456
MA_10427932g0010	sp|Q9SB61|Y4466_ARATH	ZF-HD homeobox protein At4g24660 OS=Arabidopsis thaliana GN=At4g24660 PE=1 SV=1	PF04770.7,PF07130.7	YebG,ZF-HD_dimer	0.50139	0.00784
MA_107643g0010	sp|Q2HXL0|RBOHC_SOLTU	Respiratory burst oxidase homolog protein C OS=Solanum tuberosum GN=RBOHC PE=1 SV=2	PF00036.27,PF00970.19,PF01794.14,PF08022.7,PF08030.7,PF08414.5,PF13202.1,PF13405.1,PF13499.1,PF13833.1	EF_hand_3,EF_hand_4,EF_hand_5,EF_hand_6,FAD_binding_6,FAD_binding_8,Ferric_reduct,NADPH_Ox,NAD_binding_6,efhand	0.331	0.0461
MA_10436427g0010	UCPtaeda_isotig31337.g888.t1	sp|Q5R8V9|NIPA_PONAB	PF07967.8,PF08600.5	Rsm1,zf-C3HC	0.0846	0.0397
MA_7981g0010	NA	NA	PF05553.6	DUF761	0.4234	0.0389
MA_74956g0010	sp|O59797|YCO6_SCHPO	Putative nucleosome assembly protein C364.06 OS=Schizosaccharomyces pombe (strain 972 / ATCC 24843) GN=SPCC364.06 PE=1 SV=1	PF00956.13	NAP	0.7197	0.0266
MA_10436414g0020	sp|O82616|SCRK5_ARATH	Putative fructokinase-5 OS=Arabidopsis thaliana GN=At4g10260 PE=2 SV=1	PF00294.19	PfkB	0.7599	0.0155
MA_16595g0010	sp|O04017|NAC98_ARATH	Protein CUP-SHAPED COTYLEDON 2 OS=Arabidopsis thaliana GN=NAC098 PE=1 SV=1	PF02365.10	NAM	0.4255	0.0118
MA_10426522g0020	NA	NA	PF04782.7	DUF632	0.282	0.0144
MA_10436492g0010	sp|Q9DE27|RUVB2_XENLA	RuvB-like 2 OS=Xenopus laevis GN=ruvbl2 PE=2 SV=1	PF00004.24,PF00158.21,PF01078.16,PF02367.12,PF03796.10,PF03829.8,PF05496.7,PF05707.7,PF05709.6,PF05729.7,PF06068.8,PF06414.7,PF06745.8,PF07728.9,PF09848.4,PF13173.1,PF13191.1,PF13238.1,PF13245.1,PF13401.1,PF13481.1	AAA,AAA_14,AAA_16,AAA_18,AAA_19,AAA_22,AAA_25,AAA_5,DUF2075,DnaB_C,KaiC,Mg_chelatase,NACHT,PTSIIA_gutA,RuvB_N,Sigma54_activat,Sipho_tail,TIP49,UPF0079,Zeta_toxin,Zot	0.091	0.0467
MA_62318g0020	sp|Q5ZMW3|API5_CHICK	Apoptosis inhibitor 5 OS=Gallus gallus GN=API5 PE=2 SV=1	PF05918.6	API5	0.18812	0.00799
MA_10436585g0010	sp|Q9T041|MAPT_ARATH	Microtubule-associated protein TORTIFOLIA1 OS=Arabidopsis thaliana GN=TOR1 PE=1 SV=2	PF02985.17,PF13646.1	HEAT,HEAT_2	0.18301	0.00867
MA_4577g0010	sp|Q9FLG1|BXL4_ARATH	Beta-D-xylosidase 4 OS=Arabidopsis thaliana GN=BXL4 PE=1 SV=1	PF00933.16,PF01915.17,PF14310.1	Fn3-like,Glyco_hydro_3,Glyco_hydro_3_C	0.2821	0.0377
MA_10147276g0010	sp|Q9LYV6|GEML5_ARATH	GEM-like protein 5 OS=Arabidopsis thaliana GN=At5g13200 PE=1 SV=1	PF02893.15	GRAM	0.9809	0.0311
MA_9959852g0010	sp|O64470|SHT_ARATH	Spermidine hydroxycinnamoyl transferase OS=Arabidopsis thaliana GN=SHT PE=1 SV=1	PF02458.10	Transferase	0.615305	0.000649
MA_97559g0030	sp|P93101|CDC2_CHERU	Cell division control protein 2 homolog OS=Chenopodium rubrum GN=CDC2 PE=2 SV=1	PF00069.20,PF07714.12	Pkinase,Pkinase_Tyr	0.5798	0.0337
MA_17586g0010	sp|Q8T9S7|PTEN_DICDI	Phosphatidylinositol 3,4,5-trisphosphate 3-phosphatase and dual-specificity protein phosphatase PTEN OS=Dictyostelium discoideum GN=pteN PE=2 SV=1	PF00102.22,PF00782.15,PF10409.4,PF13350.1	DSPc,PTEN_C2,Y_phosphatase,Y_phosphatase3	0.689	0.049
MA_217261g0010	sp|P19595|UGPA_SOLTU	UTP--glucose-1-phosphate uridylyltransferase OS=Solanum tuberosum PE=1 SV=3	PF01704.13	UDPGP	0.1162	0.0237
MA_30758g0010	sp|Q9SZN7|HIP26_ARATH	Heavy metal-associated isoprenylated plant protein 26 OS=Arabidopsis thaliana GN=HIPP26 PE=1 SV=1	PF00403.21	HMA	0.29892	0.00557
MA_14543g0010	sp|O65059|RS15_PICMA	40S ribosomal protein S15 OS=Picea mariana GN=RPS15 PE=2 SV=1	PF00203.16	Ribosomal_S19	0.21	0.012
MA_19782g0010	sp|O81263|KITH_ORYSJ	Thymidine kinase OS=Oryza sativa subsp. japonica GN=TK PE=2 SV=2	PF00265.13,PF13173.1	AAA_14,TK	0.5855	0.0086
MA_120697g0010	sp|Q9C983|WRK57_ARATH	Probable WRKY transcription factor 57 OS=Arabidopsis thaliana GN=WRKY57 PE=2 SV=1	PF03106.10	WRKY	0.1654	0.0105
MA_114301g0010	sp|Q9LYT3|TT12_ARATH	Protein TRANSPARENT TESTA 12 OS=Arabidopsis thaliana GN=TT12 PE=2 SV=1	PF01554.13	MatE	0.2992	0.0195
MA_18539g0010	NA	NA	PF04554.8,PF05553.6,PF14364.1	DUF4408,DUF761,Extensin_2	0.8751	0.0307
MA_10434721g0010	sp|Q9SJL0|U86A1_ARATH	UDP-glycosyltransferase 86A1 OS=Arabidopsis thaliana GN=UGT86A1 PE=2 SV=1	PF00201.13,PF03033.15,PF13528.1	Glyco_trans_1_3,Glyco_transf_28,UDPGT	0.5208	0.0292
MA_10432550g0010	NA	NA	NA	NA	0.7573	0.0287
MA_126371g0010	sp|Q9FKS8|LHT1_ARATH	Lysine histidine transporter 1 OS=Arabidopsis thaliana GN=LHT1 PE=1 SV=1	PF01490.13,PF03222.8	Aa_trans,Trp_Tyr_perm	0.8971	0.0311
MA_17319g0020	sp|Q8GU92|PDR2_ORYSJ	Probable pleiotropic drug resistance protein 2 OS=Oryza sativa subsp. japonica GN=PDR2 PE=3 SV=1	PF00005.22,PF01061.19,PF12698.2,PF13304.1	AAA_21,ABC2_membrane,ABC2_membrane_3,ABC_tran	0.4306	0.0168
MA_780267g0010	NA	NA	PF12056.3	DUF3537	0.99971	0.00485
MA_10432342g0020	sp|Q8VZ13|Y1816_ARATH	Uncharacterized protein At1g08160 OS=Arabidopsis thaliana GN=At1g08160 PE=2 SV=1	PF03168.8	LEA_2	0.1585	0.0381
MA_10427484g0010	sp|Q9ZU11|ATB15_ARATH	Homeobox-leucine zipper protein ATHB-15 OS=Arabidopsis thaliana GN=ATHB-15 PE=1 SV=1	PF00046.24,PF01852.14,PF08670.6	Homeobox,MEKHLA,START	0.10763	0.00595
MA_10428327g0010	sp|Q9Y5N5|HEMK2_HUMAN	HemK methyltransferase family member 2 OS=Homo sapiens GN=N6AMT1 PE=1 SV=3	PF01135.14,PF01170.13,PF01739.13,PF01861.11,PF02390.12,PF05175.9,PF06325.8,PF07091.6,PF08241.7,PF08242.7,PF10294.4,PF11599.3,PF12847.2,PF13489.1,PF13649.1,PF13659.1,PF13679.1,PF13847.1	AviRa,CheR,DUF43,FmrO,MTS,Methyltransf_11,Methyltransf_12,Methyltransf_16,Methyltransf_18,Methyltransf_23,Methyltransf_25,Methyltransf_26,Methyltransf_31,Methyltransf_32,Methyltransf_4,PCMT,PrmA,UPF0020	0.1616	0.0267
MA_759169g0010	sp|Q570B4|KCS10_ARATH	3-ketoacyl-CoA synthase 10 OS=Arabidopsis thaliana GN=FDH PE=1 SV=2	PF00195.14,PF02797.10,PF08392.7,PF08541.5,PF08545.5	ACP_syn_III,ACP_syn_III_C,Chal_sti_synt_C,Chal_sti_synt_N,FAE1_CUT1_RppA	0.3803	0.0212
MA_11564g0010	sp|Q7XQU7|P2C41_ORYSJ	Probable protein phosphatase 2C 41 OS=Oryza sativa subsp. japonica GN=Os04g0452000 PE=2 SV=2	PF00481.16,PF07228.7,PF13672.1	PP2C,PP2C_2,SpoIIE	0.2912	0.0402
MA_110317g0010	sp|P13240|DR206_PEA	Disease resistance response protein 206 OS=Pisum sativum GN=PI206 PE=2 SV=2	PF03018.9	Dirigent	0.2892	0.0498
MA_240476g0010	sp|P09189|HSP7C_PETHY	Heat shock cognate 70 kDa protein OS=Petunia hybrida GN=HSP70 PE=2 SV=1	PF00012.15,PF01968.13,PF02541.11,PF06723.8	HSP70,Hydantoinase_A,MreB_Mbl,Ppx-GppA	0.3958	0.0285
MA_10429574g0010	sp|Q9SRE5|Y1666_ARATH	Uncharacterized protein At1g76660 OS=Arabidopsis thaliana GN=At1g76660 PE=1 SV=1	NA	NA	0.43965	0.00896
MA_73524g0010	sp|Q8L9W3|ATL23_ARATH	E3 ubiquitin-protein ligase ATL23 OS=Arabidopsis thaliana GN=ATL23 PE=1 SV=2	PF00097.20,PF08746.6,PF12678.2,PF12861.2,PF13639.1,PF13920.1,PF13923.1	zf-Apc11,zf-C3HC4,zf-C3HC4_2,zf-C3HC4_3,zf-RING-like,zf-RING_2,zf-rbx1	0.6788	0.0227
MA_28638g0010	sp|Q2HIV9|BH035_ARATH	Transcription factor bHLH35 OS=Arabidopsis thaliana GN=BHLH35 PE=2 SV=1	PF00010.21,PF08665.7	HLH,PglZ	0.711	0.0447
MA_454112g0010	sp|P29057|HMDH1_HEVBR	3-hydroxy-3-methylglutaryl-coenzyme A reductase 1 OS=Hevea brasiliensis GN=HMGR1 PE=2 SV=1	PF00368.13	HMG-CoA_red	0.72065	0.00912
MA_10434424g0010	sp|O48928|C77A3_SOYBN	Cytochrome P450 77A3 OS=Glycine max GN=CYP77A3 PE=2 SV=1	PF00067.17	p450	0.53155	0.00764
MA_10274g0010	sp|Q9FH54|EF114_ARATH	Ethylene-responsive transcription factor ERF114 OS=Arabidopsis thaliana GN=ERF114 PE=2 SV=1	PF00847.15	AP2	0.3954	0.0142
MA_5267g0010	sp|Q39224|SRG1_ARATH	Protein SRG1 OS=Arabidopsis thaliana GN=SRG1 PE=2 SV=1	PF03171.15,PF04932.10,PF14226.1	2OG-FeII_Oxy,DIOX_N,Wzy_C	0.249532	0.000562
MA_350420g0010	sp|Q5I0H4|TMCO1_RAT	Transmembrane and coiled-coil domains protein 1 OS=Rattus norvegicus GN=Tmco1 PE=2 SV=1	PF01956.11,PF13858.1	DUF106,DUF4199	0.2666	0.0387
MA_10432972g0030	sp|Q40089|ATP4_IPOBA	ATP synthase subunit delta', mitochondrial OS=Ipomoea batatas PE=1 SV=1	PF02823.11	ATP-synt_DE_N	0.1527	0.0248
MA_28601g0020	sp|Q66GR0|FLA17_ARATH	Fasciclin-like arabinogalactan protein 17 OS=Arabidopsis thaliana GN=FLA17 PE=2 SV=1	PF02469.17	Fasciclin	0.489	0.0249
MA_10434622g0020	sp|O80470|GDL38_ARATH	GDSL esterase/lipase At2g23540 OS=Arabidopsis thaliana GN=At2g23540 PE=2 SV=1	PF00657.17,PF06505.6	Lipase_GDSL,XylR_N	0.4694	0.0286
MA_135474g0010	NA	NA	NA	NA	0.2015	0.0207
MA_3574g0020	sp|P53665|ACPM1_ARATH	Acyl carrier protein 1, mitochondrial OS=Arabidopsis thaliana GN=MTACP1 PE=2 SV=1	PF00550.20	PP-binding	0.1229	0.0184
MA_174927g0010	sp|P27061|PPA1_SOLLC	Acid phosphatase 1 OS=Solanum lycopersicum GN=APS1 PE=2 SV=1	PF03767.9	Acid_phosphat_B	0.2981	0.0199
MA_7224g0020	sp|A3BDI8|SAP8_ORYSJ	Zinc finger A20 and AN1 domain-containing stress-associated protein 8 OS=Oryza sativa subsp. japonica GN=SAP8 PE=2 SV=1	PF01428.11,PF01754.11	zf-A20,zf-AN1	0.5586	0.0129
MA_73179g0010	sp|P52581|IFRH_LUPAL	Isoflavone reductase homolog OS=Lupinus albus PE=2 SV=1	PF00106.20,PF01073.14,PF01118.19,PF01370.16,PF02719.10,PF05368.8,PF08659.5,PF13460.1	3Beta_HSD,Epimerase,KR,NAD_binding_10,NmrA,Polysacc_synt_2,Semialdhyde_dh,adh_short	0.634	0.023
MA_10436536g0010	sp|Q9M0B6|GAE1_ARATH	UDP-glucuronate 4-epimerase 1 OS=Arabidopsis thaliana GN=GAE1 PE=1 SV=1	PF00171.17,PF01370.16,PF02719.10,PF04321.12,PF07993.7,PF08241.7	Aldedh,Epimerase,Methyltransf_11,NAD_binding_4,Polysacc_synt_2,RmlD_sub_bind	0.2241	0.0292
MA_10433797g0010	NA	NA	PF00097.20,PF00515.23,PF07719.12,PF10235.4,PF13176.1,PF13181.1,PF13414.1,PF13424.1,PF13428.1,PF13445.1,PF13639.1,PF13920.1,PF13923.1,PF14447.1	Cript,Prok-RING_4,TPR_1,TPR_11,TPR_12,TPR_14,TPR_2,TPR_7,TPR_8,zf-C3HC4,zf-C3HC4_2,zf-C3HC4_3,zf-RING_2,zf-RING_LisH	0.2735	0.0463
MA_10437028g0020	sp|Q9STX2|VEP1_ARATH	3-oxo-Delta(4,5)-steroid 5-beta-reductase OS=Arabidopsis thaliana GN=VEP1 PE=1 SV=1	PF01370.16,PF13460.1,PF14136.1	DUF4303,Epimerase,NAD_binding_10	0.2898	0.0371
MA_101453g0010	NA	NA	NA	NA	0.7794	0.0246
MA_87523g0010	sp|Q9SWE7|VATE_CITLI	V-type proton ATPase subunit E OS=Citrus limon GN=VATE PE=2 SV=1	PF01991.13	vATP-synt_E	0.1967	0.0142
MA_142644g0010	sp|Q93ZR6|WSD1_ARATH	O-acyltransferase WSD1 OS=Arabidopsis thaliana GN=WSD1 PE=2 SV=1	PF00668.15,PF03007.11,PF06974.8,PF07247.7	AATase,Condensation,DUF1298,WES_acyltransf	0.502	0.0428
MA_17746g0010	sp|P93755|C3H30_ARATH	Zinc finger CCCH domain-containing protein 30 OS=Arabidopsis thaliana GN=At2g41900 PE=1 SV=2	PF00023.25,PF00642.19,PF12796.2,PF13606.1,PF13637.1,PF13857.1	Ank,Ank_2,Ank_3,Ank_4,Ank_5,zf-CCCH	0.369	0.0338
MA_88625g0010	sp|Q6P5F9|XPO1_MOUSE	Exportin-1 OS=Mus musculus GN=Xpo1 PE=1 SV=1	PF08767.6	CRM1_C	0.9112	0.0255
MA_14836g0010	sp|Q570C0|TIR1_ARATH	Protein TRANSPORT INHIBITOR RESPONSE 1 OS=Arabidopsis thaliana GN=TIR1 PE=1 SV=2	PF00646.28,PF12799.2,PF12937.2,PF13516.1	F-box,F-box-like,LRR_4,LRR_6	0.6047	0.0382
MA_10427644g0030	sp|Q5R5P4|RBM47_PONAB	RNA-binding protein 47 OS=Pongo abelii GN=RBM47 PE=2 SV=2	PF00076.17,PF11608.3,PF13893.1,PF14259.1	Limkain-b1,RRM_1,RRM_5,RRM_6	0.5348	0.0415
MA_21538g0020	sp|Q9SAK5|APL_ARATH	Myb family transcription factor APL OS=Arabidopsis thaliana GN=APL PE=2 SV=2	PF00249.26,PF03602.10,PF07755.6,PF08895.6,PF10096.4,PF14379.1	Cons_hypoth95,DUF1611,DUF1840,DUF2334,Myb_CC_LHEQLE,Myb_DNA-binding	0.9059	0.0294
MA_9905630g0010	sp|Q852F6|ZIP2_ORYSJ	Zinc transporter 2 OS=Oryza sativa subsp. japonica GN=ZIP2 PE=2 SV=1	PF01252.13,PF02535.17	Peptidase_A8,Zip	0.7983	0.0377
MA_14692g0010	sp|Q8UVY2|BRX1_XENLA	Ribosome biogenesis protein BRX1 homolog OS=Xenopus laevis GN=brix1 PE=2 SV=1	PF04427.13	Brix	0.0968	0.0497
MA_70355g0010	sp|C5CSF5|RNC_VARPS	Ribonuclease 3 OS=Variovorax paradoxus (strain S110) GN=rnc PE=3 SV=1	PF00636.21	Ribonuclease_3	0.5728	0.0404
MA_10430155g0010	sp|Q9S7P9|SNP33_ARATH	SNAP25 homologous protein SNAP33 OS=Arabidopsis thaliana GN=SNAP33 PE=1 SV=1	PF05739.14,PF12352.3	SNARE,V-SNARE_C	0.6398	0.0475
MA_80631g0010	sp|P48408|DPS2_PINST	Pinosylvin synthase 2 OS=Pinus strobus GN=STS2 PE=2 SV=1	PF00195.14,PF02797.10,PF08392.7,PF08541.5,PF08545.5	ACP_syn_III,ACP_syn_III_C,Chal_sti_synt_C,Chal_sti_synt_N,FAE1_CUT1_RppA	0.9256	0.0341
MA_10435900g0010	sp|Q53HY2|NINJA_TOBAC	Ninja-family protein mc410 OS=Nicotiana tabacum GN=MC410 PE=2 SV=1	PF07897.6	DUF1675	0.0827	0.0221
MA_10426084g0030	sp|Q9M153|GDL61_ARATH	GDSL esterase/lipase At4g01130 OS=Arabidopsis thaliana GN=At4g01130 PE=2 SV=1	PF00657.17	Lipase_GDSL	0.2218	0.0412
MA_18030g0010	sp|Q9XIN0|LHW_ARATH	Transcription factor LHW OS=Arabidopsis thaliana GN=LHW PE=1 SV=1	PF14215.1	bHLH-MYC_N	0.1119	0.0134
MA_247226g0010	sp|Q9M8Y0|SEC_ARATH	Probable UDP-N-acetylglucosamine--peptide N-acetylglucosaminyltransferase SEC OS=Arabidopsis thaliana GN=SEC PE=2 SV=1	PF00515.23,PF01535.15,PF03704.12,PF04212.13,PF07719.12,PF07721.9,PF10373.4,PF10602.4,PF12895.2,PF13174.1,PF13176.1,PF13181.1,PF13371.1,PF13374.1,PF13414.1,PF13424.1,PF13428.1,PF13429.1,PF13431.1,PF13432.1,PF13844.1	Apc3,BTAD,EST1_DNA_bind,Glyco_transf_41,MIT,PPR,RPN7,TPR_1,TPR_10,TPR_11,TPR_12,TPR_14,TPR_15,TPR_16,TPR_17,TPR_2,TPR_4,TPR_6,TPR_7,TPR_8,TPR_9	0.2925	0.0142
MA_427851g0010	sp|Q94AJ5|PGLR5_ARATH	Probable polygalacturonase At1g80170 OS=Arabidopsis thaliana GN=At1g80170 PE=1 SV=1	PF00295.12	Glyco_hydro_28	0.1947	0.0123
MA_20563g0010	sp|Q7TSU1|BIG2_RAT	Brefeldin A-inhibited guanine nucleotide-exchange protein 2 OS=Rattus norvegicus GN=Arfgef2 PE=1 SV=1	PF02985.17,PF08616.5,PF09324.5	DUF1981,HEAT,SPA	0.2087	0.0456
MA_8764g0010	PgdbPtadea_1064.g9676.t1	sp|P0CS93|GAOA_GIBZA	PF07250.6,PF09118.6,PF13418.1	DUF1929,Glyoxal_oxid_N,Kelch_4	0.3745	0.0147
MA_365001g0010	sp|P83880|AMP1_PINMO	Antimicrobial peptide 1 OS=Pinus monticola PE=1 SV=2	PF09117.5	MiAMP1	0.452	0.0264
MA_10429143g0010	sp|A4ZDL6|GNK2_GINBI	Antifungal protein ginkbilobin-2 OS=Ginkgo biloba GN=GNK2 PE=1 SV=1	PF01657.12	Stress-antifung	0.1109	0.0297
MA_230960g0010	NA	NA	PF00234.17,PF14368.1	LTP_2,Tryp_alpha_amyl	0.7822	0.0479
MA_10428360g0010	NA	NA	PF07839.6	CaM_binding	0.2813	0.0408
MA_10713g0010	sp|Q9LDD4|ARID2_ARATH	AT-rich interactive domain-containing protein 2 OS=Arabidopsis thaliana GN=ARID2 PE=2 SV=1	PF00249.26,PF01448.19	ELM2,Myb_DNA-binding	0.3082	0.0276
MA_10436930g0020	sp|Q8L746|NPR3_ARATH	Regulatory protein NPR3 OS=Arabidopsis thaliana GN=NPR3 PE=1 SV=1	PF00023.25,PF00651.26,PF11900.3,PF12313.3,PF12796.2,PF13606.1,PF13637.1,PF13857.1	Ank,Ank_2,Ank_3,Ank_4,Ank_5,BTB,DUF3420,NPR1_like_C	0.6737	0.0372
MA_640601g0010	sp|Q949Z1|PGLR4_ARATH	Polygalacturonase At1g48100 OS=Arabidopsis thaliana GN=At1g48100 PE=2 SV=1	PF00295.12,PF12218.3,PF12708.2,PF13229.1	Beta_helix,End_N_terminal,Glyco_hydro_28,Pectate_lyase_3	0.4385	0.0348
MA_96911g0010	sp|O23310|NFYB3_ARATH	Nuclear transcription factor Y subunit B-3 OS=Arabidopsis thaliana GN=NFYB3 PE=2 SV=1	PF00125.19,PF00808.18,PF07524.8	Bromo_TP,CBFD_NFYB_HMF,Histone	0.4706	0.0354
MA_10436582g0010	sp|Q41142|PLDA1_RICCO	Phospholipase D alpha 1 OS=Ricinus communis GN=PLD1 PE=1 SV=1	PF00614.17,PF12357.3,PF13091.1	PLD_C,PLDc,PLDc_2	0.0788	0.0323
MA_8781980g0010	sp|Q9UQ35|SRRM2_HUMAN	Serine/arginine repetitive matrix protein 2 OS=Homo sapiens GN=SRRM2 PE=1 SV=2	PF08312.7	cwf21	0.1296	0.0244
MA_10427682g0010	sp|Q9M658|MOM1_ARATH	Helicase protein MOM1 OS=Arabidopsis thaliana GN=MOM1 PE=1 SV=1	PF00176.18,PF00271.26	Helicase_C,SNF2_N	0.693	0.042
MA_4943g0010	sp|Q84ZN6|CESA8_ORYSJ	Probable cellulose synthase A catalytic subunit 8 [UDP-forming] OS=Oryza sativa subsp. japonica GN=CESA8 PE=2 SV=1	PF00535.21,PF03552.9,PF13632.1,PF13641.1,PF14446.1	Cellulose_synt,Glyco_tranf_2_3,Glyco_trans_2_3,Glycos_transf_2,Prok-RING_1	0.06606	0.00588
MA_10433783g0010	sp|Q9SCP9|VP371_ARATH	Vacuolar protein-sorting-associated protein 37 homolog 1 OS=Arabidopsis thaliana GN=VPS37-1 PE=1 SV=1	PF07200.8	Mod_r	0.6291	0.0201
MA_177265g0010	NA	NA	NA	NA	0.0938	0.0156
MA_97559g0020	sp|Q38772|CDC2A_ANTMA	Cell division control protein 2 homolog A OS=Antirrhinum majus GN=CDC2A PE=2 SV=2	PF00069.20,PF07714.12	Pkinase,Pkinase_Tyr	0.4774	0.0269
MA_27283g0010	sp|Q32NQ8|RNF10_XENLA	RING finger protein 10 OS=Xenopus laevis GN=rnf10 PE=2 SV=1	PF00097.20,PF12678.2,PF13445.1,PF13639.1,PF13920.1,PF13923.1	zf-C3HC4,zf-C3HC4_2,zf-C3HC4_3,zf-RING_2,zf-RING_LisH,zf-rbx1	0.6577	0.0328
MA_10329547g0010	sp|Q9LSC2|Y3589_ARATH	PTI1-like tyrosine-protein kinase At3g15890 OS=Arabidopsis thaliana GN=At3g15890 PE=1 SV=1	PF00069.20,PF01636.18,PF07714.12	APH,Pkinase,Pkinase_Tyr	0.404	0.049
MA_10434421g0010	sp|Q940T9|COL4_ARATH	Zinc finger protein CONSTANS-LIKE 4 OS=Arabidopsis thaliana GN=COL4 PE=2 SV=2	PF06203.9	CCT	0.289	0.023
MA_10431199g0010	sp|P25141|ADH1_PETHY	Alcohol dehydrogenase 1 OS=Petunia hybrida GN=ADH1 PE=3 SV=1	PF08240.7	ADH_N	0.203	0.022
MA_3405g0010	sp|Q9LW50|ERF2_NICSY	Ethylene-responsive transcription factor 2 OS=Nicotiana sylvestris GN=ERF2 PE=2 SV=1	PF00847.15	AP2	0.3674	0.0251
MA_10427318g0020	sp|Q9LX88|R15A4_ARATH	40S ribosomal protein S15a-4 OS=Arabidopsis thaliana GN=RPS15AD PE=2 SV=3	PF00410.14	Ribosomal_S8	0.334	0.039
MA_8514g0010	sp|B9HBA8|ACCC1_POPTR	Biotin carboxylase 1, chloroplastic OS=Populus trichocarpa GN=POPTRDRAFT_831870 PE=2 SV=1	PF02785.14,PF02786.12,PF13535.1	ATP-grasp_4,Biotin_carb_C,CPSase_L_D2	0.1165	0.0119
MA_10426449g0010	sp|Q94AU2|SEC22_ARATH	25.3 kDa vesicle transport protein OS=Arabidopsis thaliana GN=SEC22 PE=2 SV=1	PF00957.16,PF13774.1	Longin,Synaptobrevin	0.2488	0.0431
MA_10431284g0020	NA	NA	NA	NA	0.4762	0.0093
MA_475682g0010	UCPlambertiana_isotig14298.g3454.t1	sp|P0DH62|Y4407_SELML	PF00069.20,PF01476.15,PF07714.12	LysM,Pkinase,Pkinase_Tyr	0.2129	0.0247
MA_15416g0010	NA	NA	PF02338.14	OTU	0.3234	0.0271
MA_10428586g0010	sp|Q9M347|TRP6_ARATH	Telomere repeat-binding protein 6 OS=Arabidopsis thaliana GN=TRP6 PE=1 SV=1	PF00249.26,PF13921.1	Myb_DNA-bind_6,Myb_DNA-binding	0.1718	0.0235
MA_186354g0020	sp|Q9FL82|FB270_ARATH	F-box protein At5g39250 OS=Arabidopsis thaliana GN=At5g39250 PE=2 SV=1	PF00646.28,PF12937.2	F-box,F-box-like	0.6933	0.0242
MA_10436610g0010	sp|Q9FZD1|PPR58_ARATH	Pentatricopeptide repeat-containing protein At1g26460, mitochondrial OS=Arabidopsis thaliana GN=At1g26460 PE=1 SV=1	PF01535.15,PF12854.2,PF13041.1,PF13812.1	PPR,PPR_1,PPR_2,PPR_3	0.2411	0.0182
MA_10434819g0010	sp|P48408|DPS2_PINST	Pinosylvin synthase 2 OS=Pinus strobus GN=STS2 PE=2 SV=1	PF00195.14,PF02797.10,PF08392.7,PF08541.5,PF08545.5	ACP_syn_III,ACP_syn_III_C,Chal_sti_synt_C,Chal_sti_synt_N,FAE1_CUT1_RppA	0.7244	0.0323
MA_98858g0010	NA	NA	PF04778.7,PF05047.11,PF10780.4	L51_S25_CI-B8,LMP,MRP_L53	0.2727	0.0298
MA_20587g0010	sp|Q9ZTN2|ERD2_PETHY	ER lumen protein retaining receptor OS=Petunia hybrida GN=ERD2 PE=2 SV=1	PF00810.13,PF04193.9	ER_lumen_recept,PQ-loop	0.3623	0.0281
MA_59984g0010	UCPtaeda_isotig45391.g5475.t1	sp|P18549|CEFD_STRC2	PF00266.14	Aminotran_5	0.6597	0.0197
MA_10426265g0010	sp|Q9MAH1|TTL1_ARATH	TPR repeat-containing thioredoxin TTL1 OS=Arabidopsis thaliana GN=TTL1 PE=1 SV=1	PF00085.15,PF00515.23,PF07719.12,PF07721.9,PF12895.2,PF13174.1,PF13176.1,PF13181.1,PF13371.1,PF13414.1,PF13424.1,PF13428.1,PF13429.1,PF13431.1,PF13432.1	Apc3,TPR_1,TPR_11,TPR_12,TPR_14,TPR_15,TPR_16,TPR_17,TPR_2,TPR_4,TPR_6,TPR_7,TPR_8,TPR_9,Thioredoxin	0.44937	0.00615
MA_185360g0010	sp|P22195|PER1_ARAHY	Cationic peroxidase 1 OS=Arachis hypogaea GN=PNC1 PE=1 SV=2	PF00141.18	peroxidase	0.121318	0.000699
MA_114047g0010	sp|O04425|FCA_ARATH	Flowering time control protein FCA OS=Arabidopsis thaliana GN=FCA PE=1 SV=2	PF00076.17,PF00397.21,PF13893.1,PF14259.1	RRM_1,RRM_5,RRM_6,WW	0.6749	0.0218
MA_8964g0010	NA	NA	NA	NA	0.33486	0.00313
MA_10430524g0010	NA	NA	PF02536.9,PF14104.1	DUF4277,mTERF	0.7257	0.0319
MA_20446g0010	sp|Q8LBZ4|OTU_ARATH	OTU domain-containing protein At3g57810 OS=Arabidopsis thaliana GN=At3g57810 PE=2 SV=1	PF02338.14	OTU	0.4222	0.0257
MA_958082g0010	sp|Q55874|Y103_SYNY3	Uncharacterized protein sll0103 OS=Synechocystis sp. (strain PCC 6803 / Kazusa) GN=sll0103 PE=4 SV=1	PF00092.23,PF00097.20,PF00628.24,PF05762.9,PF09967.4,PF12678.2,PF12861.2,PF13519.1,PF13639.1,PF13768.1,PF13920.1,PF13923.1	DUF2201,PHD,VWA,VWA_2,VWA_3,VWA_CoxE,zf-Apc11,zf-C3HC4,zf-C3HC4_2,zf-C3HC4_3,zf-RING_2,zf-rbx1	0.9212	0.0333
MA_960362g0010	sp|Q9ZT82|CALSC_ARATH	Callose synthase 12 OS=Arabidopsis thaliana GN=CALS12 PE=1 SV=1	PF02364.10,PF14288.1	FKS1_dom1,Glucan_synthase	0.5401	0.0363
MA_112542g0010	sp|P27819|ILVB3_BRANA	Acetolactate synthase 3, chloroplastic OS=Brassica napus PE=3 SV=1	PF00205.17,PF02775.16,PF02776.13	TPP_enzyme_C,TPP_enzyme_M,TPP_enzyme_N	0.157	0.03
MA_10428500g0010	sp|O04136|KNAP3_MALDO	Homeobox protein knotted-1-like 3 OS=Malus domestica PE=2 SV=1	PF00046.24,PF03789.8,PF03790.8,PF03791.8,PF05920.6	ELK,Homeobox,Homeobox_KN,KNOX1,KNOX2	0.4186	0.0308
MA_141486g0010	NA	NA	NA	NA	0.3364	0.0133
MA_924698g0010	NA	NA	NA	NA	0.2661	0.0291
MA_10435757g0010	sp|Q9M9Q6|SCP50_ARATH	Serine carboxypeptidase-like 50 OS=Arabidopsis thaliana GN=SCPL50 PE=2 SV=1	PF00450.17,PF12697.2	Abhydrolase_6,Peptidase_S10	0.08543	0.00505
MA_948595g0010	NA	NA	NA	NA	0.547	0.042
MA_10432283g0020	NA	NA	PF00515.23,PF07719.12,PF13414.1,PF13428.1,PF13431.1,PF13432.1	TPR_1,TPR_11,TPR_14,TPR_16,TPR_17,TPR_2	0.1175	0.0391
MA_5853g0010	UCPtaeda_isotig28773.g4255.t1	sp|Q96DF8|DGC14_HUMAN	PF09751.4	Es2	0.3649	0.0102
MA_381033g0010	sp|Q7Q161|GLYR1_ANOGA	Putative oxidoreductase GLYR1 homolog OS=Anopheles gambiae GN=AGAP009949 PE=3 SV=5	NA	NA	0.2744	0.0215
MA_134613g0010	sp|P42738|CHMU_ARATH	Chorismate mutase, chloroplastic OS=Arabidopsis thaliana GN=CM1 PE=2 SV=3	PF01817.16	CM_2	0.9027	0.0269
MA_10515g0010	sp|Q8LA53|MBD2_ARATH	Methyl-CpG-binding domain-containing protein 2 OS=Arabidopsis thaliana GN=MBD2 PE=1 SV=1	PF07496.10,PF12323.3,PF13667.1	HTH_OrfB_IS605,ThiC-associated,zf-CW	0.1602	0.0068
MA_42249g0010	sp|Q8RW96|2A5G_ARATH	Serine/threonine protein phosphatase 2A 59 kDa regulatory subunit B' gamma isoform OS=Arabidopsis thaliana GN=B'GAMMA PE=1 SV=2	PF01603.15	B56	0.0921	0.0251
MA_48585g0010	sp|Q7XKV4|BGL12_ORYSJ	Beta-glucosidase 12 OS=Oryza sativa subsp. japonica GN=BGLU12 PE=2 SV=2	PF00232.13	Glyco_hydro_1	0.2807	0.0134
MA_9603551g0010	sp|Q9LRJ9|CRR38_ARATH	Cysteine-rich repeat secretory protein 38 OS=Arabidopsis thaliana GN=CRRSP38 PE=2 SV=1	PF01657.12	Stress-antifung	0.0813	0.033
MA_9534403g0010	NA	NA	NA	NA	0.179	0.026
MA_92862g0010	NA	NA	NA	NA	0.422	0.0238
MA_10434698g0010	NA	NA	PF07899.6	Frigida	0.139	0.0184
MA_10339776g0010	sp|P94014|GL21_ARATH	Germin-like protein subfamily 2 member 1 OS=Arabidopsis thaliana GN=GLP4 PE=2 SV=2	PF00190.17,PF02311.14,PF03079.9,PF05899.7,PF07883.6,PF12852.2	ARD,AraC_binding,Cupin_1,Cupin_2,Cupin_3,Cupin_6	0.45916	0.00214
MA_20382g0010	NA	NA	NA	NA	0.8961	0.0285
MA_10436931g0040	sp|Q9SV15|WRK11_ARATH	Probable WRKY transcription factor 11 OS=Arabidopsis thaliana GN=WRKY11 PE=2 SV=2	PF03106.10,PF04500.11,PF10533.4	FLYWCH,Plant_zn_clust,WRKY	0.183	0.02
MA_10435839g0010	sp|Q9LQV2|RDR1_ARATH	RNA-dependent RNA polymerase 1 OS=Arabidopsis thaliana GN=RDR1 PE=2 SV=1	PF05183.7	RdRP	0.6228	0.0164
MA_28425g0010	NA	NA	NA	NA	0.484	0.0478
MA_873234g0010	sp|P77781|YDII_ECOLI	Esterase YdiI OS=Escherichia coli (strain K12) GN=ydiI PE=1 SV=1	PF03061.17	4HBT	0.5145	0.0438
MA_59900g0010	NA	NA	PF03066.10	Nucleoplasmin	0.596	0.02
MA_4122248g0010	NA	NA	NA	NA	0.4536	0.0077
MA_140607g0010	sp|O01705|EXT2_CAEEL	Exostosin-2 OS=Caenorhabditis elegans GN=rib-2 PE=2 SV=2	PF09258.5	Glyco_transf_64	0.5967	0.0107
MA_10429664g0020	sp|Q39172|P1_ARATH	NADP-dependent alkenal double bond reductase P1 OS=Arabidopsis thaliana GN=P1 PE=1 SV=1	PF00107.21,PF13602.1	ADH_zinc_N,ADH_zinc_N_2	0.5068	0.0204
MA_10436099g0010	UCPlambertiana_isotig25443.g17405.t1	sp|Q55CU8|RSC5_DICDI	PF00650.15,PF03765.10,PF13716.1	CRAL_TRIO,CRAL_TRIO_2,CRAL_TRIO_N	0.3036	0.0124
MA_828526g0010	sp|P94014|GL21_ARATH	Germin-like protein subfamily 2 member 1 OS=Arabidopsis thaliana GN=GLP4 PE=2 SV=2	PF00190.17,PF07883.6	Cupin_1,Cupin_2	0.19102	0.00723
MA_18947g0030	sp|P42856|ZB14_MAIZE	14 kDa zinc-binding protein OS=Zea mays GN=ZBP14 PE=1 SV=1	PF01230.18,PF11969.3	DcpS_C,HIT	0.4242	0.0408
MA_10430964g0010	sp|Q54BC9|DYRK2_DICDI	Probable serine/threonine-protein kinase dyrk2 OS=Dictyostelium discoideum GN=dyrk2 PE=3 SV=1	PF00069.20,PF07714.12	Pkinase,Pkinase_Tyr	0.6463	0.0422
MA_94101g0020	NA	NA	PF00564.19	PB1	0.8298	0.0182
MA_10435878g0010	sp|Q0WPW4|ACCO5_ARATH	1-aminocyclopropane-1-carboxylate oxidase 5 OS=Arabidopsis thaliana GN=At1g77330 PE=2 SV=1	PF03171.15,PF14226.1	2OG-FeII_Oxy,DIOX_N	0.5009	0.0269
MA_80729g0030	sp|Q8L9T5|ATL2_ARATH	RING-H2 finger protein ATL2 OS=Arabidopsis thaliana GN=ATL2 PE=2 SV=2	PF00097.20,PF07219.8,PF11793.3,PF12678.2,PF12861.2,PF13445.1,PF13639.1,PF13920.1,PF13923.1	FANCL_C,HemY_N,zf-Apc11,zf-C3HC4,zf-C3HC4_2,zf-C3HC4_3,zf-RING_2,zf-RING_LisH,zf-rbx1	0.3802	0.0227
MA_15142g0010	sp|Q9SKN2|DRB2_ARATH	Double-stranded RNA-binding protein 2 OS=Arabidopsis thaliana GN=DRB2 PE=1 SV=1	PF00035.20,PF12520.3	DUF3723,dsrm	0.23249	0.00747
MA_10433735g0010	sp|Q54ZR7|SRPR_DICDI	Signal recognition particle receptor subunit alpha OS=Dictyostelium discoideum GN=srpr PE=3 SV=1	PF04086.8,PF04234.7	CopC,SRP-alpha_N	0.53733	0.00545
MA_10433300g0010	sp|O65351|SUBL_ARATH	Subtilisin-like protease OS=Arabidopsis thaliana GN=ARA12 PE=1 SV=1	PF00082.17,PF02225.17,PF05922.11,PF06280.7	DUF1034,Inhibitor_I9,PA,Peptidase_S8	0.6145	0.0182
MA_206006g0010	sp|Q9ZPE4|FBW2_ARATH	F-box protein FBW2 OS=Arabidopsis thaliana GN=FBW2 PE=1 SV=1	PF00560.28,PF00646.28,PF12937.2,PF13855.1	F-box,F-box-like,LRR_1,LRR_8	0.325	0.015
MA_51728g0020	UCPtaeda_isotig27960.g7173.t1	sp|Q5SRX1|TM1L2_MOUSE	PF00790.14,PF03057.9,PF03127.9	DUF236,GAT,VHS	0.9683	0.0491
MA_16299g0010	sp|Q9SAR5|AKR2_ARATH	Ankyrin repeat domain-containing protein 2 OS=Arabidopsis thaliana GN=AKR2 PE=1 SV=2	PF00023.25,PF12796.2,PF13606.1,PF13637.1,PF13857.1	Ank,Ank_2,Ank_3,Ank_4,Ank_5	0.109	0.0134
MA_80920g0010	sp|O04905|UMPK_ARATH	UMP/CMP kinase OS=Arabidopsis thaliana GN=PYR6 PE=1 SV=1	PF00406.17,PF02223.12,PF13207.1,PF13238.1,PF13671.1	AAA_17,AAA_18,AAA_33,ADK,Thymidylate_kin	0.7364	0.0368
MA_689126g0010	NA	NA	PF07059.7	DUF1336	0.3065	0.0164
MA_10426389g0020	sp|Q8RY59|RCD1_ARATH	Inactive poly [ADP-ribose] polymerase RCD1 OS=Arabidopsis thaliana GN=RCD1 PE=1 SV=1	PF00644.15,PF12174.3	PARP,RST	0.1967	0.0137
MA_70588g0010	sp|Q9LJL3|PREP1_ARATH	Presequence protease 1, chloroplastic/mitochondrial OS=Arabidopsis thaliana GN=PREP1 PE=1 SV=2	NA	NA	0.4525	0.0498
MA_10427427g0010	sp|Q10RB4|BGAL5_ORYSJ	Beta-galactosidase 5 OS=Oryza sativa subsp. japonica GN=Os03g0165400 PE=2 SV=1	PF01301.14,PF02140.13,PF02449.10,PF13364.1	BetaGal_dom4_5,Gal_Lectin,Glyco_hydro_35,Glyco_hydro_42	0.9691	0.0237
MA_49770g0010	sp|F4IEY4|TRB5_ARATH	Telomere repeat-binding factor 5 OS=Arabidopsis thaliana GN=At1g72740 PE=2 SV=1	PF00249.26,PF00538.14,PF13921.1	Linker_histone,Myb_DNA-bind_6,Myb_DNA-binding	0.5647	0.0498
MA_10429544g0030	sp|P25076|CY11_SOLTU	Cytochrome c1-1, heme protein, mitochondrial OS=Solanum tuberosum GN=CYCL PE=2 SV=1	PF00034.16,PF02167.10,PF13442.1	Cytochrom_C,Cytochrom_C1,Cytochrome_CBB3	0.6587	0.0142
MA_103475g0010	sp|Q99090|CPRF2_PETCR	Light-inducible protein CPRF2 OS=Petroselinum crispum GN=CPRF2 PE=2 SV=2	PF00170.16,PF07716.10,PF12498.3	bZIP_1,bZIP_2,bZIP_C	0.40613	0.00994
MA_136177g0010	NA	NA	PF00515.23,PF07719.12,PF13414.1,PF13424.1,PF13428.1,PF13431.1,PF13432.1	TPR_1,TPR_11,TPR_12,TPR_14,TPR_16,TPR_17,TPR_2	0.4527	0.0101
MA_67675g0010	sp|Q9LXD9|PME51_ARATH	Probable pectinesterase/pectinesterase inhibitor 51 OS=Arabidopsis thaliana GN=PME51 PE=2 SV=1	PF01095.14,PF04043.10,PF13895.1	Ig_2,PMEI,Pectinesterase	0.1015	0.0123
MA_56506g0010	sp|Q8VZ95|VAP11_ARATH	Vesicle-associated protein 1-1 OS=Arabidopsis thaliana GN=PVA11 PE=1 SV=1	PF00635.21,PF04043.10,PF04576.10,PF04906.8	Motile_Sperm,PMEI,Tweety,Zein-binding	0.1351	0.0199
MA_10030456g0010	sp|P48417|CP74_LINUS	Allene oxide synthase, chloroplastic OS=Linum usitatissimum GN=CYP74A PE=1 SV=1	PF00067.17	p450	0.1741	0.0199
MA_10434729g0020	sp|Q2V6J9|UFOG7_FRAAN	UDP-glucose flavonoid 3-O-glucosyltransferase 7 OS=Fragaria ananassa GN=GT7 PE=1 SV=1	PF00201.13,PF13528.1	Glyco_trans_1_3,UDPGT	0.6777	0.0086
MA_10428258g0010	NA	NA	PF06830.6	Root_cap	0.6315	0.0185
MA_7394g0010	NA	NA	PF06202.9,PF12899.2	GDE_C,Glyco_hydro_100	0.2706	0.0259
MA_105452g0010	sp|Q0D673|P2C62_ORYSJ	Probable protein phosphatase 2C 62 OS=Oryza sativa subsp. japonica GN=Os07g0507000 PE=2 SV=1	PF00481.16,PF07228.7,PF13672.1	PP2C,PP2C_2,SpoIIE	0.4178	0.0292
MA_89580g0010	NA	NA	NA	NA	0.6078	0.0449
MA_10437231g0010	NA	NA	PF04782.7	DUF632	0.0722	0.0304
MA_31569g0020	sp|Q8VZD5|KSG5_ARATH	Shaggy-related protein kinase epsilon OS=Arabidopsis thaliana GN=ASK5 PE=2 SV=1	PF00069.20,PF01633.15,PF01636.18,PF05445.6,PF07714.12	APH,Choline_kinase,Pkinase,Pkinase_Tyr,Pox_ser-thr_kin	0.4126	0.0187
MA_35925g0020	NA	NA	PF03263.8	Cucumo_2B	0.1029	0.0022
MA_53221g0010	sp|O04492|DRB1_ARATH	Double-stranded RNA-binding protein 1 OS=Arabidopsis thaliana GN=DRB1 PE=1 SV=1	PF00035.20	dsrm	0.7992	0.0482
MA_2789g0010	sp|Q9C7F5|NTF2_ARATH	Nuclear transport factor 2 OS=Arabidopsis thaliana GN=NTF2 PE=2 SV=1	PF02136.15	NTF2	0.4567	0.0456
MA_83739g0020	sp|Q9LT79|PUB25_ARATH	U-box domain-containing protein 25 OS=Arabidopsis thaliana GN=PUB25 PE=2 SV=1	PF00514.18,PF04564.10,PF05804.7,PF11789.3,PF13445.1,PF13923.1	Arm,KAP,U-box,zf-C3HC4_2,zf-Nse,zf-RING_LisH	0.2609	0.0344
MA_10426946g0030	sp|Q9T045|CBL11_ARATH	COBRA-like protein 11 OS=Arabidopsis thaliana GN=COBL11 PE=2 SV=2	PF00553.14,PF04833.10	CBM_2,COBRA	0.06885	0.00455
MA_10435860g0010	sp|P50747|BPL1_HUMAN	Biotin--protein ligase OS=Homo sapiens GN=HLCS PE=1 SV=1	PF03099.14	BPL_LplA_LipB	0.06893	0.00456
MA_10428377g0020	sp|Q6WWW4|UPL3_ARATH	E3 ubiquitin-protein ligase UPL3 OS=Arabidopsis thaliana GN=UPL3 PE=1 SV=1	PF00514.18,PF00632.20,PF11701.3,PF13646.1	Arm,HEAT_2,HECT,UNC45-central	0.3833	0.0139
MA_10434600g0010	sp|P25349|YCP4_YEAST	Flavoprotein-like protein YCP4 OS=Saccharomyces cerevisiae (strain ATCC 204508 / S288c) GN=YCP4 PE=1 SV=1	PF00258.20,PF02525.12,PF03358.10	FMN_red,Flavodoxin_1,Flavodoxin_2	0.33236	0.00945
MA_126273g0010	sp|Q9C983|WRK57_ARATH	Probable WRKY transcription factor 57 OS=Arabidopsis thaliana GN=WRKY57 PE=2 SV=1	PF03106.10	WRKY	0.2363	0.0178
MA_45692g0010	sp|Q9LYT3|TT12_ARATH	Protein TRANSPARENT TESTA 12 OS=Arabidopsis thaliana GN=TT12 PE=2 SV=1	PF01554.13	MatE	0.3699	0.0339
MA_35014g0010	sp|P24068|OCS1_MAIZE	Ocs element-binding factor 1 OS=Zea mays GN=OBF1 PE=2 SV=2	PF00170.16,PF07716.10	bZIP_1,bZIP_2	0.68925	0.00705
MA_10429321g0010	sp|P59326|YTHD1_MOUSE	YTH domain family protein 1 OS=Mus musculus GN=Ythdf1 PE=2 SV=1	PF04146.10	YTH	0.1679	0.0154
MA_141466g0010	sp|A6H779|FBXL2_BOVIN	F-box/LRR-repeat protein 2 OS=Bos taurus GN=FBXL2 PE=2 SV=1	NA	NA	0.1513	0.0457
MA_8126g0010	sp|Q9LKA5|UMP1_ARATH	Uncharacterized protein At3g15000, mitochondrial OS=Arabidopsis thaliana GN=At3g15000 PE=1 SV=1	NA	NA	0.673	0.03
MA_10433355g0010	sp|Q9S9N9|CCR1_ARATH	Cinnamoyl-CoA reductase 1 OS=Arabidopsis thaliana GN=CCR1 PE=1 SV=1	PF00106.20,PF01073.14,PF01370.16,PF02719.10,PF04321.12,PF05368.8,PF07993.7,PF08659.5,PF13460.1	3Beta_HSD,Epimerase,KR,NAD_binding_10,NAD_binding_4,NmrA,Polysacc_synt_2,RmlD_sub_bind,adh_short	0.2571	0.0165
MA_9929143g0010	sp|Q9FMV5|NFYC4_ARATH	Nuclear transcription factor Y subunit C-4 OS=Arabidopsis thaliana GN=NFYC4 PE=2 SV=1	PF00125.19,PF00808.18,PF04684.8,PF09415.5	BAF1_ABF1,CBFD_NFYB_HMF,CENP-X,Histone	0.6389	0.0484
MA_10431591g0010	sp|P43298|TMK1_ARATH	Probable receptor protein kinase TMK1 OS=Arabidopsis thaliana GN=TMK1 PE=2 SV=1	PF00069.20,PF00560.28,PF01636.18,PF04478.7,PF07714.12,PF08263.7,PF12799.2,PF13855.1	APH,LRRNT_2,LRR_1,LRR_4,LRR_8,Mid2,Pkinase,Pkinase_Tyr	0.6401	0.0192
MA_20299g0010	sp|Q9SF40|RL4A_ARATH	60S ribosomal protein L4-1 OS=Arabidopsis thaliana GN=RPL4A PE=2 SV=1	PF00573.17,PF14374.1	Ribos_L4_asso_C,Ribosomal_L4	0.1229	0.0359
MA_4666649g0010	NA	NA	NA	NA	0.5481	0.0202
MA_40234g0010	sp|Q2V9B0|MY1R1_SOLTU	Transcription factor MYB1R1 OS=Solanum tuberosum PE=2 SV=1	PF00249.26	Myb_DNA-binding	0.7369	0.0101
MA_90341g0010	NA	NA	PF01597.14	GCV_H	0.5148	0.0194
MA_76149g0010	sp|Q9LN49|KCS4_ARATH	3-ketoacyl-CoA synthase 4 OS=Arabidopsis thaliana GN=KCS4 PE=2 SV=1	PF00195.14,PF02797.10,PF03788.9,PF08392.7,PF08541.5,PF08545.5	ACP_syn_III,ACP_syn_III_C,Chal_sti_synt_C,Chal_sti_synt_N,FAE1_CUT1_RppA,LrgA	0.726	0.0238
MA_10427331g0010	sp|Q8L7A4|AGD11_ARATH	Probable ADP-ribosylation factor GTPase-activating protein AGD11 OS=Arabidopsis thaliana GN=AGD11 PE=2 SV=1	PF00168.25	C2	0.1312	0.0109
MA_3312g0010	sp|Q8RXS6|INO80_ARATH	DNA helicase INO80 OS=Arabidopsis thaliana GN=INO80 PE=2 SV=2	PF00176.18,PF00271.26,PF13892.1	DBINO,Helicase_C,SNF2_N	0.2903	0.0447
MA_14087g0010	sp|Q9FGT7|ARR18_ARATH	Two-component response regulator ARR18 OS=Arabidopsis thaliana GN=ARR18 PE=2 SV=2	PF00249.26	Myb_DNA-binding	0.14172	0.00286
MA_290452g0010	sp|P37224|MAOM_AMAHP	NAD-dependent malic enzyme 65 kDa isoform, mitochondrial OS=Amaranthus hypochondriacus PE=1 SV=1	PF03949.10	Malic_M	0.1284	0.0182
MA_6407g0010	sp|Q04088|POF21_ARATH	Probable transcription factor PosF21 OS=Arabidopsis thaliana GN=POSF21 PE=2 SV=1	PF00170.16,PF06156.8,PF07716.10,PF08614.6,PF09726.4,PF11559.3,PF13721.1	ADIP,ATG16,DUF972,Macoilin,SecD-TM1,bZIP_1,bZIP_2	0.8678	0.0259
MA_10428704g0010	NA	NA	PF01017.15,PF07223.6	DUF1421,STAT_alpha	0.3506	0.00547
MA_33300g0010	NA	NA	PF08711.6	Med26	0.0684	0.00552
MA_474310g0010	sp|O64668|PSNA_ARATH	Presenilin-like protein At1g08700 OS=Arabidopsis thaliana GN=At1g08700 PE=2 SV=1	PF01080.12	Presenilin	0.11627	0.00976
MA_8147g0020	sp|Q9S9K9|MYB3_ARATH	Transcription factor MYB3 OS=Arabidopsis thaliana GN=MYB3 PE=1 SV=1	PF00249.26,PF13921.1	Myb_DNA-bind_6,Myb_DNA-binding	0.13055	0.00353
MA_125206g0010	NA	NA	PF02172.11,PF04614.7,PF05400.8,PF06975.6,PF07514.6,PF09577.5,PF09730.4,PF11527.3,PF12828.2	ARL2_Bind_BART,BicD,DUF1299,FliT,KIX,PXB,Pex19,Spore_YpjB,TraI_2	0.07162	0.00878
MA_10434685g0010	sp|Q8LSN3|FYPP_PEA	Phytochrome-associated serine/threonine-protein phosphatase OS=Pisum sativum GN=FYPP PE=1 SV=1	PF00149.23	Metallophos	0.72613	0.00576
MA_10251013g0010	sp|Q8LNZ5|XTHB_PHAAN	Probable xyloglucan endotransglucosylase/hydrolase protein B OS=Phaseolus angularis GN=XTHB PE=2 SV=1	PF00722.16,PF06955.7	Glyco_hydro_16,XET_C	0.3821	0.0287
MA_3361g0010	sp|Q10KY3|CAMK1_ORYSJ	Calcium/calmodulin-dependent serine/threonine-protein kinase 1 OS=Oryza sativa subsp. japonica GN=CAMK1 PE=1 SV=1	PF00036.27,PF00069.20,PF01163.17,PF01636.18,PF06293.9,PF07714.12,PF13202.1,PF13405.1,PF13499.1	APH,EF_hand_3,EF_hand_4,EF_hand_5,Kdo,Pkinase,Pkinase_Tyr,RIO1,efhand	0.4469	0.0204
MA_40055g0010	sp|Q9M1Y3|SKI35_ARATH	F-box/ankyrin repeat protein SKIP35 OS=Arabidopsis thaliana GN=SKIP35 PE=1 SV=1	PF00023.25,PF12796.2,PF13606.1,PF13637.1,PF13857.1	Ank,Ank_2,Ank_3,Ank_4,Ank_5	0.1335	0.0294
MA_19215g0010	sp|Q0JIF2|CCB11_ORYSJ	Cyclin-B1-1 OS=Oryza sativa subsp. japonica GN=CYCB1-1 PE=2 SV=2	PF00134.18,PF02984.14	Cyclin_C,Cyclin_N	0.731	0.027
MA_112005g0010	sp|Q10422|YDC1_SCHPO	Uncharacterized RNA-binding protein C25G10.01 OS=Schizosaccharomyces pombe (strain 972 / ATCC 24843) GN=SPAC25G10.01 PE=1 SV=1	PF00076.17,PF08206.6,PF13893.1,PF14259.1	OB_RNB,RRM_1,RRM_5,RRM_6	0.212	0.026
MA_10222942g0010	sp|Q9XG81|PLA22_ORYSJ	Probable phospholipase A2 homolog 2 OS=Oryza sativa subsp. japonica GN=PLA2-II PE=1 SV=1	PF00068.14	Phospholip_A2_1	0.581	0.029
MA_50023g0010	sp|Q94CD1|HHT1_ARATH	Omega-hydroxypalmitate O-feruloyl transferase OS=Arabidopsis thaliana GN=HHT1 PE=1 SV=1	PF02458.10	Transferase	0.8235	0.0399
MA_82060g0010	sp|Q9FKH1|SAP_ARATH	Transcriptional regulator STERILE APETALA OS=Arabidopsis thaliana GN=SAP PE=1 SV=1	PF12937.2	F-box-like	0.29501	0.00441
MA_10433250g0020	UCPtaeda_isotig10585.g2594.t1	sp|O94913|PCF11_HUMAN	PF04818.8	CTD_bind	0.2988	0.0291
MA_10428137g0010	sp|Q40191|RB11A_LOTJA	Ras-related protein Rab11A OS=Lotus japonicus GN=RAB11A PE=2 SV=1	PF00009.22,PF00025.16,PF00071.17,PF01926.18,PF04670.7,PF08477.8,PF13401.1	AAA_22,Arf,GTP_EFTU,Gtr1_RagA,MMR_HSR1,Miro,Ras	0.7219	0.0211
MA_54974g0010	sp|Q9LXD9|PME51_ARATH	Probable pectinesterase/pectinesterase inhibitor 51 OS=Arabidopsis thaliana GN=PME51 PE=2 SV=1	PF01095.14,PF04043.10	PMEI,Pectinesterase	0.2741	0.0406
MA_8393g0010	sp|Q9ZSY2|DNJ15_ARATH	Chaperone protein dnaJ 15 OS=Arabidopsis thaliana GN=ATJ15 PE=1 SV=1	PF01025.14,PF01920.15,PF02137.13	A_deamin,GrpE,Prefoldin_2	0.5386	0.0319
MA_78251g0010	NA	NA	PF00076.17,PF08777.6,PF14259.1	RRM_1,RRM_3,RRM_6	0.40547	0.00949
MA_12899g0010	sp|P40781|CYPR4_CYNCA	Protein CYPRO4 OS=Cynara cardunculus GN=CYPRO4 PE=2 SV=1	PF08553.5	VID27	0.382	0.039
MA_423264g0010	sp|Q9ZRF1|MTDH_FRAAN	Probable mannitol dehydrogenase OS=Fragaria ananassa GN=CAD PE=2 SV=1	PF00107.21,PF02826.14,PF03446.10,PF08240.7,PF13602.1	2-Hacid_dh_C,ADH_N,ADH_zinc_N,ADH_zinc_N_2,NAD_binding_2	0.4252	0.0414
MA_10431517g0010	sp|Q9SV21|COPB1_ARATH	Coatomer subunit beta-1 OS=Arabidopsis thaliana GN=At4g31480 PE=1 SV=2	PF01602.15,PF07718.7	Adaptin_N,Coatamer_beta_C	0.949	0.0234
MA_102166g0020	sp|Q5NAY4|HISX_ORYSJ	Histidinol dehydrogenase, chloroplastic OS=Oryza sativa subsp. japonica GN=HDH PE=2 SV=1	PF00815.15,PF13460.1	Histidinol_dh,NAD_binding_10	0.2421	0.0276
MA_2513g0010	NA	NA	NA	NA	0.8761	0.0413
MA_783123g0010	sp|Q9T012|HMG13_ARATH	High mobility group B protein 13 OS=Arabidopsis thaliana GN=HMGB13 PE=2 SV=1	PF00505.14,PF08073.7,PF09011.5	CHDNT,DUF1898,HMG_box	0.4693	0.0305
MA_10131595g0010	NA	NA	PF06911.7	Senescence	0.1049	0.0255
MA_10428672g0010	NA	NA	PF08271.7	TF_Zn_Ribbon	0.14649	0.00365
MA_6565643g0010	NA	NA	NA	NA	0.2659	0.0182
MA_102223g0010	sp|Q76LC6|RBM24_DANRE	RNA-binding protein 24 OS=Danio rerio GN=rbm24 PE=2 SV=1	PF00076.17,PF08777.6,PF13893.1,PF14259.1	RRM_1,RRM_3,RRM_5,RRM_6	0.47142	0.00578
MA_56313g0010	NA	NA	PF01936.13,PF12872.2	NYN,OST-HTH	0.2557	0.0187
MA_10436009g0010	NA	NA	NA	NA	0.2259	0.0304
MA_9600951g0010	sp|Q1ECF1|PYL7_ARATH	Abscisic acid receptor PYL7 OS=Arabidopsis thaliana GN=PYL7 PE=1 SV=1	PF00407.14,PF03364.15,PF10604.4	Bet_v_1,Polyketide_cyc,Polyketide_cyc2	0.0763	0.00188
MA_100568g0010	sp|Q93W95|PMTD_ARATH	Probable methyltransferase PMT13 OS=Arabidopsis thaliana GN=At4g00740 PE=1 SV=1	PF03141.11,PF08241.7,PF12847.2,PF13489.1,PF13847.1	Methyltransf_11,Methyltransf_18,Methyltransf_23,Methyltransf_29,Methyltransf_31	0.123969	0.000232
MA_10429765g0010	UCPlambertiana_isotig24404.g14500.t1	sp|C8V4D4|GRRA_EMENI	PF12937.2	F-box-like	0.4841	0.00568
MA_10433403g0010	sp|O48923|C71DA_SOYBN	Cytochrome P450 71D10 OS=Glycine max GN=CYP71D10 PE=2 SV=1	PF00067.17	p450	0.6055	0.0345
MA_53407g0010	sp|P97554|DNJB9_RAT	DnaJ homolog subfamily B member 9 OS=Rattus norvegicus GN=Dnajb9 PE=2 SV=2	PF00085.15,PF00226.26,PF13848.1	DnaJ,Thioredoxin,Thioredoxin_6	0.82202	0.00623
MA_18046g0020	NA	NA	NA	NA	0.07293	0.00601
MA_27772g0010	NA	NA	NA	NA	0.188	0.032
MA_68567g0010	NA	NA	PF06624.7	RAMP4	0.309	0.0354
MA_34680g0010	sp|Q9M7T0|PRX2F_ARATH	Peroxiredoxin-2F, mitochondrial OS=Arabidopsis thaliana GN=PRXIIF PE=1 SV=2	PF00578.16,PF01123.15,PF08534.5	AhpC-TSA,Redoxin,Stap_Strp_toxin	0.3668	0.0372
MA_9257733g0010	sp|Q09011|CAST_SOLTU	Calcium-binding protein CAST OS=Solanum tuberosum PE=2 SV=1	PF00036.27,PF10591.4,PF13202.1,PF13405.1,PF13499.1,PF13833.1	EF_hand_3,EF_hand_4,EF_hand_5,EF_hand_6,SPARC_Ca_bdg,efhand	0.0684	0.0177
MA_10425836g0010	sp|Q6Y7W8|PERQ2_MOUSE	PERQ amino acid-rich with GYF domain-containing protein 2 OS=Mus musculus GN=Gigyf2 PE=1 SV=2	PF02213.11	GYF	0.09138	0.00133
MA_20554g0010	sp|P62313|LSM6_MOUSE	U6 snRNA-associated Sm-like protein LSm6 OS=Mus musculus GN=Lsm6 PE=2 SV=1	PF01423.17,PF14438.1	LSM,SM-ATX	0.134	0.018
MA_104401g0010	sp|Q08350|CADH7_PICAB	Probable cinnamyl alcohol dehydrogenase 7/8 OS=Picea abies GN=CAD7 PE=2 SV=1	PF00107.21,PF01262.16,PF02826.14,PF03446.10,PF08240.7,PF13241.1	2-Hacid_dh_C,ADH_N,ADH_zinc_N,AlaDh_PNT_C,NAD_binding_2,NAD_binding_7	0.4264	0.0412
MA_100472g0010	sp|Q9S7Z8|PIN3_ARATH	Auxin efflux carrier component 3 OS=Arabidopsis thaliana GN=PIN3 PE=1 SV=1	PF03547.13	Mem_trans	0.28945	0.000696
MA_10428495g0020	sp|O80866|ORP1A_ARATH	Oxysterol-binding protein-related protein 1A OS=Arabidopsis thaliana GN=ORP1A PE=2 SV=1	PF00169.24,PF01237.13	Oxysterol_BP,PH	0.6502	0.0246
MA_10427575g0010	NA	NA	NA	NA	0.468	0.0211
MA_3366g0010	sp|P94014|GL21_ARATH	Germin-like protein subfamily 2 member 1 OS=Arabidopsis thaliana GN=GLP4 PE=2 SV=2	PF00190.17,PF02311.14,PF05899.7,PF07883.6	AraC_binding,Cupin_1,Cupin_2,Cupin_3	0.9844	0.0193
MA_315276g0010	sp|Q3SW78|GRPE_NITWN	Protein GrpE OS=Nitrobacter winogradskyi (strain Nb-255 / ATCC 25391) GN=grpE PE=3 SV=1	PF01025.14,PF07308.8	DUF1456,GrpE	0.38235	0.00795
MA_29238g0010	sp|Q8VWG3|TT1_ARATH	Protein TRANSPARENT TESTA 1 OS=Arabidopsis thaliana GN=TT1 PE=2 SV=1	PF00096.21,PF12171.3,PF12874.2,PF13465.1,PF13894.1,PF13912.1	zf-C2H2,zf-C2H2_4,zf-C2H2_6,zf-C2H2_jaz,zf-H2C2_2,zf-met	0.8011	0.00761
MA_31373g0010	sp|Q9FNK5|FB285_ARATH	F-box protein At5g46170 OS=Arabidopsis thaliana GN=At5g46170 PE=2 SV=1	PF00646.28,PF12937.2	F-box,F-box-like	0.128	0.0129
MA_10426586g0010	sp|Q9FE67|ERF80_ARATH	Ethylene-responsive transcription factor 9 OS=Arabidopsis thaliana GN=ERF9 PE=2 SV=1	PF00847.15	AP2	0.3298	0.0194
MA_17212g0010	sp|A3AVP1|CKX8_ORYSJ	Cytokinin dehydrogenase 8 OS=Oryza sativa subsp. japonica GN=CKX8 PE=3 SV=1	PF01565.18,PF09265.5	Cytokin-bind,FAD_binding_4	0.4819	0.0403
MA_556341g0010	sp|Q8GUM5|NICA_ARATH	Nicastrin OS=Arabidopsis thaliana GN=At3g52640/At3g52650 PE=2 SV=1	PF05450.10	Nicastrin	0.3836	0.0407
MA_9319878g0010	UCPtaeda_isotig33386.g1274.t1	sp|Q6C315|ATG13_YARLI	PF10033.4	ATG13	0.5245	0.0262
MA_133206g0010	sp|Q9SUT5|SGT1B_ARATH	Protein SGT1 homolog B OS=Arabidopsis thaliana GN=SGT1B PE=1 SV=1	PF00515.23,PF01099.12,PF04969.11,PF07719.12,PF08959.5,PF10516.4,PF12895.2,PF13176.1,PF13181.1,PF13371.1,PF13414.1,PF13424.1,PF13428.1,PF13431.1,PF13432.1	Apc3,CS,DUF1872,SHNi-TPR,TPR_1,TPR_11,TPR_12,TPR_14,TPR_16,TPR_17,TPR_2,TPR_7,TPR_8,TPR_9,Uteroglobin	0.3324	0.0219
MA_10429544g0010	sp|P25076|CY11_SOLTU	Cytochrome c1-1, heme protein, mitochondrial OS=Solanum tuberosum GN=CYCL PE=2 SV=1	PF00034.16,PF02167.10,PF13442.1	Cytochrom_C,Cytochrom_C1,Cytochrome_CBB3	0.5977	0.0209
MA_129063g0010	sp|Q9FG13|CXE15_ARATH	Probable carboxylesterase 15 OS=Arabidopsis thaliana GN=CXE15 PE=2 SV=1	PF00135.23,PF07859.8,PF10340.4,PF12695.2,PF12740.2	Abhydrolase_3,Abhydrolase_5,COesterase,Chlorophyllase2,DUF2424	0.6632	0.0191
MA_102992g0010	sp|Q7G8Y3|ISW2_ORYSJ	Probable chromatin-remodeling complex ATPase chain OS=Oryza sativa subsp. japonica GN=Os01g0367900 PE=2 SV=2	PF00249.26,PF09111.5,PF13921.1	Myb_DNA-bind_6,Myb_DNA-binding,SLIDE	0.7735	0.0481
MA_100820g0010	sp|Q94AG2|SERK1_ARATH	Somatic embryogenesis receptor kinase 1 OS=Arabidopsis thaliana GN=SERK1 PE=1 SV=2	PF00560.28,PF08263.7,PF12799.2,PF13504.1,PF13516.1,PF13855.1	LRRNT_2,LRR_1,LRR_4,LRR_6,LRR_7,LRR_8	0.4505	0.0143
MA_10436258g0010	UCPmenziesii_isotig22520.g5200.t1	sp|Q9UHB9|SRP68_HUMAN	PF00515.23,PF03097.13,PF07719.12	BRO1,TPR_1,TPR_2	0.0761	0.0282
MA_158189g0010	sp|Q9M3B6|PKP4_ARATH	Plastidial pyruvate kinase 4, chloroplastic OS=Arabidopsis thaliana GN=PKP4 PE=2 SV=1	PF00224.16	PK	0.40831	0.00653
MA_10428523g0010	sp|P93508|CALR_RICCO	Calreticulin OS=Ricinus communis PE=2 SV=1	PF00262.13	Calreticulin	0.968	0.039
MA_19866g0010	sp|P0CM46|PALA_CRYNJ	pH-response regulator protein palA/RIM20 OS=Cryptococcus neoformans var. neoformans serotype D (strain JEC21 / ATCC MYA-565) GN=RIM20 PE=3 SV=1	PF06160.7,PF13949.1	ALIX_LYPXL_bnd,EzrA	0.5136	0.0416
MA_7188g0010	sp|Q9T0K5|LRX3_ARATH	Leucine-rich repeat extensin-like protein 3 OS=Arabidopsis thaliana GN=LRX3 PE=1 SV=1	PF00560.28,PF08263.7,PF12799.2,PF13504.1,PF13516.1,PF13855.1	LRRNT_2,LRR_1,LRR_4,LRR_6,LRR_7,LRR_8	0.1741	0.0108
MA_8256450g0010	NA	NA	PF00643.19,PF04640.9	PLATZ,zf-B_box	0.63586	0.00516
MA_21775g0010	sp|Q99590|SCAFB_HUMAN	Protein SCAF11 OS=Homo sapiens GN=SCAF11 PE=1 SV=2	PF00097.20,PF05290.6,PF12678.2,PF13639.1,PF13923.1	Baculo_IE-1,zf-C3HC4,zf-C3HC4_2,zf-RING_2,zf-rbx1	0.3184	0.0416
MA_48038g0010	sp|Q9SBK6|JMT_BRARP	Jasmonate O-methyltransferase OS=Brassica rapa subsp. pekinensis GN=JMT PE=1 SV=1	PF03492.10	Methyltransf_7	0.29313	0.00603
MA_10381g0010	UCPtaeda_isotig35202.g2401.t1	sp|Q8BGB2|TTC7A_MOUSE	PF00515.23,PF07719.12,PF07721.9,PF13176.1,PF13181.1,PF13371.1,PF13374.1,PF13414.1,PF13424.1,PF13428.1,PF13431.1,PF13432.1	TPR_1,TPR_10,TPR_11,TPR_12,TPR_14,TPR_16,TPR_17,TPR_2,TPR_4,TPR_7,TPR_8,TPR_9	0.5394	0.0473
MA_186059g0010	UCPtaeda_isotig45702.g15499.t1	sp|O49343|PP177_ARATH	PF00637.15,PF01535.15,PF12854.2,PF13041.1,PF13812.1	Clathrin,PPR,PPR_1,PPR_2,PPR_3	0.7539	0.0359
MA_10295g0010	NA	NA	NA	NA	0.3994	0.0245
MA_10430815g0020	sp|Q9SZX8|PMTH_ARATH	Probable methyltransferase PMT17 OS=Arabidopsis thaliana GN=At4g10440 PE=2 SV=1	PF03141.11,PF08241.7,PF13489.1,PF13847.1	Methyltransf_11,Methyltransf_23,Methyltransf_29,Methyltransf_31	0.243	0.0051
MA_10435612g0010	sp|Q9SPG2|MYB28_ARATH	Transcription factor MYB28 OS=Arabidopsis thaliana GN=MYB28 PE=1 SV=1	PF00249.26,PF13921.1	Myb_DNA-bind_6,Myb_DNA-binding	0.3083	0.0366
MA_82283g0010	sp|Q8CCF0|PRP31_MOUSE	U4/U6 small nuclear ribonucleoprotein Prp31 OS=Mus musculus GN=Prpf31 PE=2 SV=3	PF01798.13,PF08060.8,PF09785.4	NOSIC,Nop,Prp31_C	0.057	0.0381
MA_15045g0010	sp|Q8NIW7|BBP_NEUCR	Branchpoint-bridging protein OS=Neurospora crassa (strain ATCC 24698 / 74-OR23-1A / CBS 708.71 / DSM 1257 / FGSC 987) GN=bpb-1 PE=3 SV=1	PF00013.24,PF00076.17,PF00098.18,PF13014.1,PF13893.1,PF14259.1	KH_1,KH_3,RRM_1,RRM_5,RRM_6,zf-CCHC	0.492	0.0209
MA_10431085g0010	sp|Q7X9I4|ERO2_ARATH	Endoplasmic oxidoreductin-2 OS=Arabidopsis thaliana GN=AERO2 PE=1 SV=1	PF04137.10	ERO1	0.3014	0.0196
MA_795128g0010	sp|Q8VWG3|TT1_ARATH	Protein TRANSPARENT TESTA 1 OS=Arabidopsis thaliana GN=TT1 PE=2 SV=1	PF00096.21,PF12874.2,PF13465.1,PF13894.1,PF13912.1	zf-C2H2,zf-C2H2_4,zf-C2H2_6,zf-H2C2_2,zf-met	0.2088	0.0174
MA_7328695g0010	sp|Q9SKZ1|PUR_ARATH	Transcription factor Pur-alpha 1 OS=Arabidopsis thaliana GN=PURA1 PE=1 SV=2	PF00575.18,PF04845.8,PF11680.3	DUF3276,PurA,S1	0.0707	0.0126
MA_10433644g0010	sp|Q9LQ55|DRP2B_ARATH	Dynamin-2B OS=Arabidopsis thaliana GN=DRP2B PE=1 SV=2	PF00009.22,PF00350.18,PF01031.15,PF01926.18,PF04548.11	AIG1,Dynamin_M,Dynamin_N,GTP_EFTU,MMR_HSR1	0.4258	0.0221
MA_68362g0010	sp|Q9LXD9|PME51_ARATH	Probable pectinesterase/pectinesterase inhibitor 51 OS=Arabidopsis thaliana GN=PME51 PE=2 SV=1	PF01095.14,PF04043.10	PMEI,Pectinesterase	0.2767	0.0149
MA_77606g0010	NA	NA	PF05678.9	VQ	0.37239	0.00582
MA_10436725g0010	sp|Q9CR50|ZN363_MOUSE	RING finger and CHY zinc finger domain-containing protein 1 OS=Mus musculus GN=Rchy1 PE=1 SV=1	PF00097.20,PF05495.7,PF13639.1,PF13923.1	zf-C3HC4,zf-C3HC4_2,zf-CHY,zf-RING_2	0.8257	0.0296
MA_934g0020	sp|Q8NBZ7|UXS1_HUMAN	UDP-glucuronic acid decarboxylase 1 OS=Homo sapiens GN=UXS1 PE=1 SV=1	PF01370.16	Epimerase	0.7238	0.0413
MA_130401g0010	sp|O23685|AP1S2_ARATH	AP-1 complex subunit sigma-2 OS=Arabidopsis thaliana GN=AAP19-2 PE=2 SV=1	PF01217.15	Clat_adaptor_s	0.429	0.016
MA_10431881g0010	sp|Q6DG03|DMTF1_DANRE	Cyclin-D-binding Myb-like transcription factor 1 OS=Danio rerio GN=dmtf1 PE=2 SV=1	PF00249.26,PF13921.1	Myb_DNA-bind_6,Myb_DNA-binding	0.1616	0.0317
MA_18496g0010	UCPtaeda_isotig25263.g3057.t1	sp|P95245|PHLC_MYCTU	PF02469.17,PF04185.9,PF10167.4	Fasciclin,NEP,Phosphoesterase	0.1828	0.0108
MA_81293g0010	NA	NA	PF04336.7	DUF479	0.3977	0.0474
MA_16407g0010	sp|Q8H3P9|HAK7_ORYSJ	Potassium transporter 7 OS=Oryza sativa subsp. japonica GN=HAK7 PE=2 SV=3	PF02705.11	K_trans	0.1752	0.0213
MA_92989g0010	sp|Q9ZWA6|MGP_ARATH	Zinc finger protein MAGPIE OS=Arabidopsis thaliana GN=MGP PE=1 SV=1	PF00096.21,PF07975.7,PF13465.1	C1_4,zf-C2H2,zf-H2C2_2	0.3857	0.0179
MA_10431883g0020	sp|Q9C9B0|U89B1_ARATH	UDP-glycosyltransferase 89B1 OS=Arabidopsis thaliana GN=UGT89B1 PE=2 SV=2	NA	NA	0.61201	0.00653
MA_91228g0010	sp|Q9SJM6|SAP4_ARATH	Zinc finger A20 and AN1 domain-containing stress-associated protein 4 OS=Arabidopsis thaliana GN=SAP4 PE=1 SV=1	PF01754.11	zf-A20	0.5486	0.0496
MA_410546g0010	sp|Q84TG3|PUB23_ARATH	E3 ubiquitin-protein ligase PUB23 OS=Arabidopsis thaliana GN=PUB23 PE=1 SV=1	PF00514.18,PF04564.10,PF11789.3,PF13445.1,PF13923.1	Arm,U-box,zf-C3HC4_2,zf-Nse,zf-RING_LisH	0.2135	0.0128
MA_112672g0010	sp|Q8VY07|EPN1_ARATH	Clathrin interactor EPSIN 1 OS=Arabidopsis thaliana GN=EPSIN1 PE=1 SV=1	PF00790.14,PF01417.15,PF07651.11	ANTH,ENTH,VHS	0.089	0.0159
MA_10434007g0010	sp|Q55CX9|IPO7_DICDI	Probable importin-7 homolog OS=Dictyostelium discoideum GN=DDB_G0269860 PE=3 SV=1	PF01465.15,PF03810.14,PF08389.7,PF08506.5,PF10363.4,PF13513.1	Cse1,DUF2435,GRIP,HEAT_EZ,IBN_N,Xpo1	0.6165	0.0406
MA_129382g0010	sp|Q38850|MYB5_ARATH	Transcription repressor MYB5 OS=Arabidopsis thaliana GN=MYB5 PE=1 SV=1	PF00249.26,PF13921.1	Myb_DNA-bind_6,Myb_DNA-binding	0.32544	0.00771
MA_10430149g0020	sp|Q9FG13|CXE15_ARATH	Probable carboxylesterase 15 OS=Arabidopsis thaliana GN=CXE15 PE=2 SV=1	PF00326.16,PF01738.13,PF07859.8	Abhydrolase_3,DLH,Peptidase_S9	0.6547	0.0214
MA_10431288g0010	NA	NA	NA	NA	0.3897	0.0163
MA_10430291g0010	sp|Q9LIL4|P24B3_ARATH	Transmembrane emp24 domain-containing protein p24beta3 OS=Arabidopsis thaliana GN=At3g22845 PE=2 SV=1	PF01105.19	EMP24_GP25L	0.3727	0.0274
MA_9412105g0010	sp|Q8L5T5|LBD15_ARATH	LOB domain-containing protein 15 OS=Arabidopsis thaliana GN=LBD15 PE=2 SV=2	PF03195.9	DUF260	0.5463	0.0348
MA_20138g0010	sp|Q9Y6D6|BIG1_HUMAN	Brefeldin A-inhibited guanine nucleotide-exchange protein 1 OS=Homo sapiens GN=ARFGEF1 PE=1 SV=2	PF01369.15,PF09324.5,PF12717.2	Cnd1,DUF1981,Sec7	0.518	0.043
MA_330312g0010	NA	NA	NA	NA	0.5954	0.0318
MA_119966g0010	sp|Q945K7|IDH5_ARATH	Isocitrate dehydrogenase [NAD] catalytic subunit 5, mitochondrial OS=Arabidopsis thaliana GN=IDH5 PE=1 SV=1	PF00180.15	Iso_dh	0.2906	0.0174
MA_4819g0010	NA	NA	NA	NA	0.7594	0.0147
MA_3555g0010	sp|Q8VWG3|TT1_ARATH	Protein TRANSPARENT TESTA 1 OS=Arabidopsis thaliana GN=TT1 PE=2 SV=1	PF00096.21,PF12171.3,PF12874.2,PF13465.1,PF13894.1,PF13912.1	zf-C2H2,zf-C2H2_4,zf-C2H2_6,zf-C2H2_jaz,zf-H2C2_2,zf-met	0.14293	0.00635
MA_308546g0010	sp|Q9SCU0|SDR2A_ARATH	Short-chain dehydrogenase reductase 2a OS=Arabidopsis thaliana GN=SDR2a PE=3 SV=1	PF00106.20,PF08659.5,PF13561.1	KR,adh_short,adh_short_C2	0.12352	0.00141
MA_12364g0010	sp|Q9FYK2|CML25_ARATH	Probable calcium-binding protein CML25 OS=Arabidopsis thaliana GN=CML25 PE=2 SV=1	PF00036.27,PF10591.4,PF12763.2,PF13202.1,PF13405.1,PF13499.1,PF13833.1	EF_hand_3,EF_hand_4,EF_hand_5,EF_hand_6,SPARC_Ca_bdg,efhand,efhand_3	0.5126	0.0499
MA_422939g0010	NA	NA	PF06747.8,PF08583.5,PF08991.5	CHCH,Cmc1,DUF1903	0.1844	0.0139
MA_94360g0010	sp|Q1XDM0|ODPA_PORYE	Pyruvate dehydrogenase E1 component subunit alpha OS=Porphyra yezoensis GN=pdhA PE=3 SV=1	PF00456.16,PF00676.15,PF02775.16,PF13292.1	DXP_synthase_N,E1_dh,TPP_enzyme_C,Transketolase_N	0.2142	0.0195
MA_10437270g0010	sp|Q8GWB7|GUX6_ARATH	Putative glucuronosyltransferase PGSIP6 OS=Arabidopsis thaliana GN=PGSIP6 PE=2 SV=1	NA	NA	0.0889	0.0229
MA_46288g0010	NA	NA	NA	NA	0.37451	0.00469
MA_10435761g0010	sp|O23066|C86A2_ARATH	Cytochrome P450 86A2 OS=Arabidopsis thaliana GN=CYP86A2 PE=2 SV=1	PF00067.17,PF05798.6	Phage_FRD3,p450	0.7538	0.0275
MA_95523g0010	NA	NA	NA	NA	0.1237	0.0262
MA_137887g0010	sp|A2YBX5|G11A_ORYSI	Protein kinase G11A OS=Oryza sativa subsp. indica GN=OsI_021818 PE=2 SV=1	PF00069.20,PF01500.12,PF01636.18,PF06293.9,PF07714.12,PF13885.1	APH,Kdo,Keratin_B2,Keratin_B2_2,Pkinase,Pkinase_Tyr	0.5484	0.0413
MA_17129g0010	sp|Q9LMU0|FCL2_ARATH	Putative GDP-L-fucose synthase 2 OS=Arabidopsis thaliana GN=GER2 PE=2 SV=1	PF01073.14,PF01370.16,PF02719.10,PF04321.12,PF13460.1	3Beta_HSD,Epimerase,NAD_binding_10,Polysacc_synt_2,RmlD_sub_bind	0.0686	0.0294
MA_49382g0010	sp|Q9SFB5|SCP27_ARATH	Serine carboxypeptidase-like 27 OS=Arabidopsis thaliana GN=SCPL27 PE=2 SV=1	PF00450.17	Peptidase_S10	0.4895	0.0346
MA_93105g0010	sp|Q9MAH1|TTL1_ARATH	TPR repeat-containing thioredoxin TTL1 OS=Arabidopsis thaliana GN=TTL1 PE=1 SV=1	PF00085.15,PF00515.23,PF03704.12,PF07719.12,PF12895.2,PF13174.1,PF13176.1,PF13181.1,PF13414.1,PF13424.1,PF13428.1,PF13431.1,PF13432.1	Apc3,BTAD,TPR_1,TPR_11,TPR_12,TPR_14,TPR_16,TPR_17,TPR_2,TPR_6,TPR_7,TPR_8,Thioredoxin	0.988	0.0422
MA_10428214g0010	sp|Q9XII1|PDV2_ARATH	Plastid division protein PDV2 OS=Arabidopsis thaliana GN=PDV2 PE=1 SV=1	NA	NA	0.78774	0.00168
MA_18584g0010	sp|Q3T0K8|EMC4_BOVIN	ER membrane protein complex subunit 4 OS=Bos taurus GN=EMC4 PE=2 SV=1	PF06417.7	DUF1077	0.11827	0.00803
MA_158214g0010	sp|Q54NX0|RRMJ3_DICDI	rRNA methyltransferase 3 homolog OS=Dictyostelium discoideum GN=fsjC PE=3 SV=1	PF02520.12,PF07780.7	DUF148,Spb1_C	0.4233	0.0438
MA_10430912g0010	NA	NA	PF14379.1	Myb_CC_LHEQLE	0.16919	0.00812
MA_136449g0010	sp|Q9FMY1|C86B1_ARATH	Cytochrome P450 86B1 OS=Arabidopsis thaliana GN=CYP86B1 PE=2 SV=1	PF00067.17	p450	0.5518	0.0173
MA_10429133g0010	UCPtaeda_isotig42216.g937.t1	sp|Q9LDD4|ARID2_ARATH	PF01388.16	ARID	0.1006	0.0102
MA_10435449g0020	NA	NA	NA	NA	0.6687	0.0483
MA_10435294g0010	sp|Q84L08|GONS4_ARATH	GDP-mannose transporter GONST4 OS=Arabidopsis thaliana GN=GONST4 PE=2 SV=1	PF00892.15,PF03151.11,PF08449.6,PF13653.1	EamA,GDPD_2,TPT,UAA	0.168	0.044
MA_57501g0010	sp|Q42485|ZFP1_ARATH	Zinc finger protein 1 OS=Arabidopsis thaliana GN=ZFP1 PE=2 SV=1	PF13912.1	zf-C2H2_6	0.8691	0.0391
MA_5692971g0010	sp|Q9SZN7|HIP26_ARATH	Heavy metal-associated isoprenylated plant protein 26 OS=Arabidopsis thaliana GN=HIPP26 PE=1 SV=1	NA	NA	0.6756	0.0353
MA_10434537g0010	sp|Q5R7P2|TSN_PONAB	Translin OS=Pongo abelii GN=TSN PE=2 SV=1	PF01997.11,PF02758.11	PYRIN,Translin	0.51549	0.00922
MA_10428440g0010	NA	NA	PF00439.20	Bromodomain	0.0935	0.0109
MA_2478g0010	sp|O50046|TRPB_CAMAC	Tryptophan synthase beta chain 2, chloroplastic OS=Camptotheca acuminata GN=TSB PE=2 SV=1	PF00291.20	PALP	0.1032	0.0131
MA_17525g0010	sp|Q9D113|DNLZ_MOUSE	DNL-type zinc finger protein OS=Mus musculus GN=Dnlz PE=2 SV=1	PF05180.7	zf-DNL	0.294	0.0209
MA_697188g0010	sp|O81416|GUN17_ARATH	Endoglucanase 17 OS=Arabidopsis thaliana GN=At4g02290 PE=2 SV=1	PF00759.14	Glyco_hydro_9	0.225	0.0115
MA_75571g0010	NA	NA	PF07939.6	DUF1685	0.4954	0.0396
MA_181928g0010	sp|C0LGS3|Y4372_ARATH	Probable LRR receptor-like serine/threonine-protein kinase At4g37250 OS=Arabidopsis thaliana GN=At4g37250 PE=2 SV=1	PF00069.20,PF00560.28,PF07714.12,PF08263.7,PF12799.2,PF13504.1,PF13516.1,PF13855.1	LRRNT_2,LRR_1,LRR_4,LRR_6,LRR_7,LRR_8,Pkinase,Pkinase_Tyr	0.817	0.014
MA_5883g0010	NA	NA	NA	NA	0.10199	0.00188
MA_99200g0020	NA	NA	PF05440.7	MtrB	0.129	0.017
MA_88982g0010	sp|Q2QQ96|CCA21_ORYSJ	Cyclin-A2-1 OS=Oryza sativa subsp. japonica GN=CYCA2-1 PE=2 SV=1	PF00134.18,PF02984.14	Cyclin_C,Cyclin_N	0.23345	0.00503
MA_10425818g0010	sp|O81760|P2C63_ARATH	Probable protein phosphatase 2C 63 OS=Arabidopsis thaliana GN=At4g33920 PE=1 SV=1	PF00481.16,PF07228.7,PF13672.1	PP2C,PP2C_2,SpoIIE	0.1544	0.0138
MA_10426273g0010	sp|Q681Q7|Y1390_ARATH	Uncharacterized protein At1g03900 OS=Arabidopsis thaliana GN=At1g03900 PE=2 SV=1	PF07933.9	DUF1681	0.4418	0.0288
MA_173695g0010	sp|Q9FUJ1|CKX7_ARATH	Cytokinin dehydrogenase 7 OS=Arabidopsis thaliana GN=CKX7 PE=1 SV=1	PF01565.18,PF09265.5	Cytokin-bind,FAD_binding_4	0.82858	0.00701
MA_137330g0010	NA	NA	PF00641.13	zf-RanBP	0.1605	0.0489
MA_68449g0010	sp|A2WY46|EAR1_ORYSI	Protein terminal ear1 homolog OS=Oryza sativa subsp. indica GN=PLA2 PE=2 SV=1	PF00076.17,PF04059.7,PF11608.3,PF13893.1,PF14259.1	Limkain-b1,RRM_1,RRM_2,RRM_5,RRM_6	0.3675	0.0182
MA_102122g0010	sp|Q58EA2|THO4A_XENLA	THO complex subunit 4-A OS=Xenopus laevis GN=alyref-a PE=2 SV=1	PF00076.17,PF13865.1,PF13893.1,PF14259.1	FoP_duplication,RRM_1,RRM_5,RRM_6	0.3436	0.0372
MA_665833g0010	sp|Q337C0|U496D_ORYSJ	UPF0496 protein 4 OS=Oryza sativa subsp. japonica GN=Os10g0513300 PE=2 SV=1	PF03087.9,PF05633.6	DUF241,DUF793	0.1706	0.0129
MA_11552g0010	NA	NA	PF12776.2,PF13837.1	Myb_DNA-bind_3,Myb_DNA-bind_4	0.755	0.0324
MA_64700g0010	sp|O64668|PSNA_ARATH	Presenilin-like protein At1g08700 OS=Arabidopsis thaliana GN=At1g08700 PE=2 SV=1	PF01080.12	Presenilin	0.8226	0.0435
MA_9078956g0010	sp|Q9SGP2|HSL1_ARATH	Receptor-like protein kinase HSL1 OS=Arabidopsis thaliana GN=HSL1 PE=2 SV=1	PF00069.20,PF00560.28,PF07714.12,PF08263.7,PF12799.2,PF13504.1,PF13516.1,PF13855.1	LRRNT_2,LRR_1,LRR_4,LRR_6,LRR_7,LRR_8,Pkinase,Pkinase_Tyr	0.4939	0.0459
MA_28815g0030	sp|Q9FM01|UGDH2_ARATH	Probable UDP-glucose 6-dehydrogenase 2 OS=Arabidopsis thaliana GN=UGD2 PE=2 SV=1	PF03720.10	UDPG_MGDP_dh_C	0.323	0.041
MA_18829g0010	sp|Q940Q8|IX10L_ARATH	Probable beta-1,4-xylosyltransferase IRX10L OS=Arabidopsis thaliana GN=IRX10L PE=2 SV=1	PF03016.10	Exostosin	0.5979	0.0239
MA_33479g0010	UCPmenziesii_isotig23514.g4266.t1	sp|B2GUN4|MARF1_XENTR	PF01936.13,PF12872.2	NYN,OST-HTH	0.5589	0.0107
MA_7292g0010	sp|Q940T9|COL4_ARATH	Zinc finger protein CONSTANS-LIKE 4 OS=Arabidopsis thaliana GN=COL4 PE=2 SV=2	PF00643.19,PF06203.9	CCT,zf-B_box	0.3055	0.0206
MA_10430687g0010	sp|Q0E2P1|2ABB_ORYSJ	Serine/threonine protein phosphatase 2A 55 kDa regulatory subunit B beta isoform OS=Oryza sativa subsp. japonica GN=Os02g0224200 PE=2 SV=1	PF00400.27	WD40	0.8588	0.0419
MA_17028g0010	sp|Q9XF57|PEX7_ARATH	Peroxisome biogenesis protein 7 OS=Arabidopsis thaliana GN=PEX7 PE=1 SV=2	PF00400.27	WD40	0.203	0.039
MA_7304038g0010	NA	NA	NA	NA	0.6004	0.0245
MA_357183g0010	sp|Q39224|SRG1_ARATH	Protein SRG1 OS=Arabidopsis thaliana GN=SRG1 PE=2 SV=1	PF03171.15,PF14226.1	2OG-FeII_Oxy,DIOX_N	0.4577	0.0228
MA_920994g0010	sp|Q8L4P8|CKB11_ORYSJ	Cyclin-dependent kinase B1-1 OS=Oryza sativa subsp. japonica GN=CDKB1-1 PE=2 SV=1	PF00069.20,PF01636.18,PF06293.9,PF07714.12	APH,Kdo,Pkinase,Pkinase_Tyr	0.263	0.0114
MA_71140g0010	sp|Q96329|ACOX4_ARATH	Acyl-coenzyme A oxidase 4, peroxisomal OS=Arabidopsis thaliana GN=ACX4 PE=1 SV=1	PF00441.19,PF02770.14,PF02771.11,PF08028.6	Acyl-CoA_dh_1,Acyl-CoA_dh_2,Acyl-CoA_dh_M,Acyl-CoA_dh_N	0.1223	0.0127
MA_10432674g0020	sp|Q9XGM1|VATD_ARATH	V-type proton ATPase subunit D OS=Arabidopsis thaliana GN=VHA-D PE=1 SV=2	PF01813.12	ATP-synt_D	0.8029	0.0231
MA_8431623g0010	sp|Q08632|SDR1_PICAB	Short-chain type dehydrogenase/reductase OS=Picea abies PE=2 SV=1	PF00106.20,PF08659.5,PF13561.1	KR,adh_short,adh_short_C2	0.0708	0.0133
MA_125690g0020	sp|B9M4V3|WRBA_GEOSF	Flavoprotein WrbA OS=Geobacter sp. (strain FRC-32) GN=wrbA PE=3 SV=1	PF00258.20,PF02525.12,PF03358.10,PF12641.2,PF12682.2,PF12724.2	FMN_red,Flavodoxin_1,Flavodoxin_2,Flavodoxin_3,Flavodoxin_4,Flavodoxin_5	0.4721	0.0382
MA_7947g0030	sp|Q9SGD6|AROD6_ARATH	Arogenate dehydratase/prephenate dehydratase 6, chloroplastic OS=Arabidopsis thaliana GN=ADT6 PE=1 SV=1	PF00800.13,PF01842.20	ACT,PDT	0.1301	0.0104
MA_5220g0010	sp|B8LQF9|CSPL9_PICSI	CASP-like protein 9 OS=Picea sitchensis PE=2 SV=1	PF04535.7	DUF588	0.1783	0.0351
MA_338404g0010	NA	NA	NA	NA	0.2943	0.00674
MA_32839g0010	NA	NA	NA	NA	0.5205	0.0321
MA_7233g0020	sp|Q94CD1|HHT1_ARATH	Omega-hydroxypalmitate O-feruloyl transferase OS=Arabidopsis thaliana GN=HHT1 PE=1 SV=1	PF02458.10,PF08909.6	DUF1854,Transferase	0.698	0.0435
MA_105462g0010	NA	NA	PF00097.20,PF12678.2,PF13639.1,PF13923.1	zf-C3HC4,zf-C3HC4_2,zf-RING_2,zf-rbx1	0.236	0.024
MA_33107g0010	NA	NA	NA	NA	0.5714	0.0453
MA_117808g0010	sp|Q9SUG3|ITPK2_ARATH	Inositol-tetrakisphosphate 1-kinase 2 OS=Arabidopsis thaliana GN=ITPK2 PE=2 SV=2	PF05770.6	Ins134_P3_kin	0.4155	0.0485
MA_10434238g0010	NA	NA	PF03168.8	LEA_2	0.2775	0.0171
MA_447489g0010	sp|Q9ZT50|RHA2A_ARATH	E3 ubiquitin-protein ligase RHA2A OS=Arabidopsis thaliana GN=RHA2A PE=1 SV=1	PF00097.20,PF00130.17,PF05883.6,PF11789.3,PF11793.3,PF12678.2,PF12861.2,PF12906.2,PF13445.1,PF13639.1,PF13920.1,PF13923.1	Baculo_RING,C1_1,FANCL_C,RINGv,zf-Apc11,zf-C3HC4,zf-C3HC4_2,zf-C3HC4_3,zf-Nse,zf-RING_2,zf-RING_LisH,zf-rbx1	0.7789	0.0179
MA_10436227g0010	sp|Q59536|PTRB_MORLA	Protease 2 OS=Moraxella lacunata GN=ptrB PE=3 SV=1	PF02897.10	Peptidase_S9_N	0.1218	0.0422
MA_495624g0010	sp|Q9LXD9|PME51_ARATH	Probable pectinesterase/pectinesterase inhibitor 51 OS=Arabidopsis thaliana GN=PME51 PE=2 SV=1	PF01095.14,PF04043.10	PMEI,Pectinesterase	0.18659	0.00254
MA_176417g0010	sp|Q84V83|LAR_DESUN	Leucoanthocyanidin reductase OS=Desmodium uncinatum GN=LAR PE=1 SV=1	PF00106.20,PF01073.14,PF01118.19,PF01370.16,PF02254.13,PF03435.13,PF05368.8,PF08659.5,PF13460.1	3Beta_HSD,Epimerase,KR,NAD_binding_10,NmrA,Saccharop_dh,Semialdhyde_dh,TrkA_N,adh_short	0.0607	0.0232
MA_7327g0010	sp|Q9SRE5|Y1666_ARATH	Uncharacterized protein At1g76660 OS=Arabidopsis thaliana GN=At1g76660 PE=1 SV=1	NA	NA	0.397	0.035
MA_8964512g0010	NA	NA	NA	NA	0.7722	0.0141
MA_46617g0010	sp|P0CH05|UBI2P_PETCR	Polyubiquitin OS=Petroselinum crispum GN=PCUBI4-2 PE=3 SV=1	PF00240.18,PF10302.4,PF11069.3,PF11976.3,PF13019.1,PF13881.1	DUF2407,DUF2870,Rad60-SLD,Rad60-SLD_2,Telomere_Sde2,ubiquitin	0.4309	0.0171
MA_3180g0010	sp|O64640|CXE8_ARATH	Probable carboxylesterase 8 OS=Arabidopsis thaliana GN=CXE8 PE=2 SV=1	PF00135.23,PF07859.8,PF10340.4,PF12695.2,PF12740.2	Abhydrolase_3,Abhydrolase_5,COesterase,Chlorophyllase2,DUF2424	0.308	0.0346
MA_69872g0010	sp|Q9SGQ0|VOZ1_ARATH	Transcription factor VOZ1 OS=Arabidopsis thaliana GN=VOZ1 PE=1 SV=1	PF02365.10	NAM	0.589	0.0186
MA_10087734g0010	NA	NA	NA	NA	0.7381	0.0251
MA_529285g0010	sp|P24397|HY6H_HYONI	Hyoscyamine 6-dioxygenase OS=Hyoscyamus niger GN=H6H PE=1 SV=1	PF03171.15,PF14226.1	2OG-FeII_Oxy,DIOX_N	0.87651	0.00558
MA_8816153g0010	NA	NA	NA	NA	0.30213	0.00854
MA_433779g0010	sp|Q6P8E9|NH2L1_XENTR	NHP2-like protein 1 OS=Xenopus tropicalis GN=nhp2l1 PE=2 SV=1	PF01248.21,PF11202.3	DUF2983,Ribosomal_L7Ae	0.3228	0.0219
MA_20252g0010	NA	NA	PF14009.1	DUF4228	0.4222	0.0287
MA_915907g0010	NA	NA	NA	NA	0.3177	0.0183
MA_140297g0010	sp|P52917|VPS4_YEAST	Vacuolar protein sorting-associated protein 4 OS=Saccharomyces cerevisiae (strain ATCC 204508 / S288c) GN=VPS4 PE=1 SV=1	PF00004.24,PF09336.5	AAA,Vps4_C	0.1329	0.0223
MA_9734g0010	sp|Q55BK0|UFD1_DICDI	Ubiquitin fusion degradation protein 1 homolog OS=Dictyostelium discoideum GN=ufd1 PE=3 SV=1	PF03152.9	UFD1	0.4055	0.0391
MA_103104g0010	sp|O82013|HSP21_SOLPE	17.3 kDa class II heat shock protein OS=Solanum peruvianum PE=2 SV=1	PF00011.16	HSP20	0.3875	0.0175
MA_220754g0010	sp|Q2V6J9|UFOG7_FRAAN	UDP-glucose flavonoid 3-O-glucosyltransferase 7 OS=Fragaria ananassa GN=GT7 PE=1 SV=1	PF00201.13,PF04101.11	Glyco_tran_28_C,UDPGT	0.7548	0.0493
MA_10334041g0020	sp|Q9FFT9|RH32_ARATH	DEAD-box ATP-dependent RNA helicase 32 OS=Arabidopsis thaliana GN=RH32 PE=2 SV=1	PF00270.24,PF00271.26,PF13307.1,PF13959.1	DEAD,DUF4217,Helicase_C,Helicase_C_2	0.125	0.0221
MA_7211g0010	sp|Q99JH1|RP25L_MOUSE	Ribonuclease P protein subunit p25-like protein OS=Mus musculus GN=Rpp25l PE=2 SV=1	PF01918.16,PF12328.3	Alba,Rpp20	0.59241	0.00801
MA_8000208g0010	sp|Q43117|KPYA_RICCO	Pyruvate kinase isozyme A, chloroplastic OS=Ricinus communis PE=1 SV=1	PF00224.16,PF02887.11	PK,PK_C	0.2939	0.0167
MA_14593g0010	sp|Q8T1P1|Y3453_DICDI	Uncharacterized protein DDB_G0273453/DDB_G0273565 OS=Dictyostelium discoideum GN=DDB_G0273453 PE=4 SV=2	PF00004.24,PF00485.13,PF00503.15,PF00910.17,PF01293.15,PF03193.11,PF03215.10,PF04335.8,PF06414.7,PF13191.1,PF13207.1,PF13238.1,PF13401.1,PF13521.1,PF13671.1	AAA,AAA_16,AAA_17,AAA_18,AAA_22,AAA_28,AAA_33,DUF258,G-alpha,PEPCK_ATP,PRK,RNA_helicase,Rad17,VirB8,Zeta_toxin	0.4726	0.0203
MA_10428916g0010	sp|Q02283|HAT5_ARATH	Homeobox-leucine zipper protein HAT5 OS=Arabidopsis thaliana GN=HAT5 PE=1 SV=1	PF00046.24,PF05920.6	Homeobox,Homeobox_KN	0.1822	0.0441
MA_10436651g0020	sp|Q9SRR0|PEX13_ARATH	Peroxisomal membrane protein 13 OS=Arabidopsis thaliana GN=PEX13 PE=1 SV=1	NA	NA	0.845	0.017
MA_92393g0010	sp|Q8LGG8|USPAL_ARATH	Universal stress protein A-like protein OS=Arabidopsis thaliana GN=At3g01520 PE=1 SV=2	PF00582.21,PF02878.11	PGM_PMM_I,Usp	0.3804	0.0099
MA_5156g0010	UCPmenziesii_isotig08577.g5018.t1	sp|A6LJ63|DNAJ_THEM4	PF00226.26	DnaJ	0.242	0.023
MA_58036g0010	sp|O16810|ORC1_DROME	Origin recognition complex subunit 1 OS=Drosophila melanogaster GN=Orc1 PE=1 SV=2	PF00004.24,PF01426.13,PF01443.13,PF05707.7,PF06068.8,PF09848.4,PF13086.1,PF13191.1,PF13245.1,PF13401.1	AAA,AAA_11,AAA_16,AAA_19,AAA_22,BAH,DUF2075,TIP49,Viral_helicase1,Zot	0.705	0.0269
MA_19658g0010	sp|B9MJZ0|DNAJ_ANATD	Chaperone protein DnaJ OS=Anaerocellum thermophilum (strain DSM 6725 / Z-1320) GN=dnaJ PE=3 SV=1	PF00226.26	DnaJ	0.32726	0.00353
MA_10427274g0010	sp|Q9FML2|HDA6_ARATH	Histone deacetylase 6 OS=Arabidopsis thaliana GN=HDA6 PE=1 SV=1	PF00850.14,PF07293.6	DUF1450,Hist_deacetyl	0.0537	0.00401
MA_734639g0010	sp|O65351|SUBL_ARATH	Subtilisin-like protease OS=Arabidopsis thaliana GN=ARA12 PE=1 SV=1	PF00082.17,PF02225.17,PF05922.11	Inhibitor_I9,PA,Peptidase_S8	0.2515	0.0363
MA_10435248g0010	PgdbPengPgla_446.g20912.t1	sp|Q91QN9|NCAP_LBVAV	NA	NA	0.3613	0.0411
MA_10426113g0010	sp|Q9LHA4|VA0D2_ARATH	V-type proton ATPase subunit d2 OS=Arabidopsis thaliana GN=VHA-D2 PE=2 SV=1	PF01992.11	vATP-synt_AC39	0.12401	0.00685
MA_33941g0010	sp|Q6NYW6|CLAP2_DANRE	CLIP-associating protein 2 OS=Danio rerio GN=clasp2 PE=2 SV=1	PF01602.15,PF02985.17,PF03224.9,PF04118.9,PF10521.4,PF10534.4,PF12348.3,PF12717.2,PF12755.2,PF12783.2,PF13251.1,PF13324.1,PF13513.1,PF13646.1	Adaptin_N,CLASP_N,CRIC_ras_sig,Cnd1,DUF2454,DUF4042,Dopey_N,GCIP,HEAT,HEAT_2,HEAT_EZ,Sec7_N,V-ATPase_H_N,Vac14_Fab1_bd	0.4243	0.0316
MA_24093g0010	sp|O82251|TI202_ARATH	Protein TIC 20-II, chloroplastic OS=Arabidopsis thaliana GN=TIC20-II PE=2 SV=1	PF09685.5	Tic20	0.0534	0.0106
MA_10434618g0010	sp|P47924|RIBBA_ARATH	Riboflavin biosynthesis protein ribBA, chloroplastic OS=Arabidopsis thaliana GN=RIBBA PE=2 SV=2	PF00925.15,PF00926.14,PF02829.9	3H,DHBP_synthase,GTP_cyclohydro2	0.8979	0.0395
MA_226g0020	sp|F4IEY4|TRB5_ARATH	Telomere repeat-binding factor 5 OS=Arabidopsis thaliana GN=At1g72740 PE=2 SV=1	PF00538.14	Linker_histone	0.446	0.035
MA_10428948g0010	sp|Q9SE83|DRP2A_ARATH	Dynamin-2A OS=Arabidopsis thaliana GN=DRP2A PE=1 SV=2	PF02212.13	GED	0.3656	0.0358
MA_8574220g0010	NA	NA	NA	NA	0.0578	0.0202
MA_117567g0010	sp|Q9FQA3|GST23_MAIZE	Glutathione transferase GST 23 OS=Zea mays PE=2 SV=1	PF00043.20,PF02798.15,PF13409.1,PF13410.1,PF13417.1	GST_C,GST_C_2,GST_N,GST_N_2,GST_N_3	0.3747	0.0351
MA_722404g0010	NA	NA	PF03168.8	LEA_2	0.5608	0.0284
MA_138328g0010	NA	NA	NA	NA	0.5387	0.0211
MA_10427206g0010	sp|Q9FE20|PBS1_ARATH	Serine/threonine-protein kinase PBS1 OS=Arabidopsis thaliana GN=PBS1 PE=1 SV=1	PF00069.20,PF01636.18,PF07714.12	APH,Pkinase,Pkinase_Tyr	0.4869	0.0469
MA_57437g0010	sp|Q9XIF8|GSTUG_ARATH	Glutathione S-transferase U16 OS=Arabidopsis thaliana GN=GSTU16 PE=2 SV=1	PF02798.15,PF13409.1,PF13417.1	GST_N,GST_N_2,GST_N_3	0.06255	0.00101
MA_10435601g0010	sp|Q0WL80|UGGG_ARATH	UDP-glucose:glycoprotein glucosyltransferase OS=Arabidopsis thaliana GN=UGGT PE=1 SV=1	PF01501.15	Glyco_transf_8	0.3165	0.0111
MA_10430198g0010	NA	NA	PF08271.7	TF_Zn_Ribbon	0.1653	0.0112
MA_10432210g0010	sp|C0LGI5|Y1699_ARATH	Probable LRR receptor-like serine/threonine-protein kinase At1g69990 OS=Arabidopsis thaliana GN=At1g69990 PE=2 SV=1	PF00560.28,PF08263.7,PF12799.2,PF13504.1,PF13516.1,PF13855.1	LRRNT_2,LRR_1,LRR_4,LRR_6,LRR_7,LRR_8	0.18572	0.00109
MA_56684g0010	sp|Q54DW2|ERGI3_DICDI	Probable endoplasmic reticulum-Golgi intermediate compartment protein 3 OS=Dictyostelium discoideum GN=ergic3 PE=3 SV=1	PF07970.7	COPIIcoated_ERV	0.3239	0.0324
MA_106416g0010	sp|Q8L4P8|CKB11_ORYSJ	Cyclin-dependent kinase B1-1 OS=Oryza sativa subsp. japonica GN=CDKB1-1 PE=2 SV=1	PF00069.20,PF01636.18,PF06293.9,PF07714.12	APH,Kdo,Pkinase,Pkinase_Tyr	0.09869	0.00783
MA_10432761g0010	sp|Q9T0A0|LACS4_ARATH	Long chain acyl-CoA synthetase 4 OS=Arabidopsis thaliana GN=LACS4 PE=2 SV=1	PF00501.23	AMP-binding	0.08041	0.00628
MA_30800g0010	sp|P29620|CDKD1_ORYSJ	Cyclin-dependent kinase D-1 OS=Oryza sativa subsp. japonica GN=CDKD-1 PE=1 SV=1	PF00069.20,PF07714.12	Pkinase,Pkinase_Tyr	0.0838	0.0249
MA_8908766g0010	sp|Q53P98|SIPL2_ORYSJ	Signal peptide peptidase-like 2 OS=Oryza sativa subsp. japonica GN=SPPL2 PE=2 SV=1	PF02225.17	PA	0.1424	0.0494
MA_6070012g0010	sp|Q9ZUH5|SDR2B_ARATH	Short-chain dehydrogenase/reductase 2b OS=Arabidopsis thaliana GN=SDR2b PE=1 SV=1	PF00106.20,PF14198.1	TnpV,adh_short	0.3399	0.0465
MA_353910g0010	sp|Q9LVI4|TIF6B_ARATH	Protein TIFY 6B OS=Arabidopsis thaliana GN=TIFY6B PE=1 SV=1	PF06200.9,PF09425.5	CCT_2,tify	0.173	0.012
MA_61321g0010	sp|Q50EK4|C75A1_PINTA	Cytochrome P450 750A1 OS=Pinus taeda GN=CYP750A1 PE=2 SV=1	PF00067.17	p450	0.1998	0.0104
MA_2117g0010	sp|O24412|PSD7_ARATH	Probable 26S proteasome non-ATPase regulatory subunit 7 OS=Arabidopsis thaliana GN=RPN8 PE=2 SV=1	PF13012.1	MitMem_reg	0.0747	0.0185
MA_69352g0010	NA	NA	PF05605.7,PF12023.3	DUF3511,Di19	0.4399	0.0198
MA_10432332g0010	sp|Q8GW46|YAB5_ARATH	Axial regulator YABBY 5 OS=Arabidopsis thaliana GN=YAB5 PE=2 SV=1	PF00505.14,PF04690.8,PF09011.5,PF10122.4,PF11331.3	DUF1898,DUF3133,HMG_box,Mu-like_Com,YABBY	0.709	6.05E-05
MA_10427593g0010	NA	NA	PF00789.15,PF13166.1	AAA_13,UBX	0.2667	0.0167
MA_10432277g0010	UCPtaeda_isotig25364.g655.t1	sp|Q0WQ57|AUXI2_ARATH	NA	NA	0.6314	0.0138
MA_10432360g0010	sp|P17569|NIA_CUCMA	Nitrate reductase [NADH] OS=Cucurbita maxima PE=2 SV=1	PF00175.16,PF00970.19,PF08030.7	FAD_binding_6,NAD_binding_1,NAD_binding_6	0.9976	0.0485
MA_5029466g0010	sp|Q06209|CHI4_BRANA	Basic endochitinase CHB4 OS=Brassica napus PE=1 SV=2	PF00182.14	Glyco_hydro_19	0.7389	0.0212
MA_91466g0010	sp|Q9C635|HSFB4_ARATH	Heat stress transcription factor B-4 OS=Arabidopsis thaliana GN=HSFB4 PE=2 SV=1	PF00447.12	HSF_DNA-bind	0.07312	0.00129
MA_10428701g0010	NA	NA	PF09793.4	AD	0.5057	0.0437
MA_75731g0010	sp|Q9ZW96|LBD40_ARATH	LOB domain-containing protein 40 OS=Arabidopsis thaliana GN=LBD40 PE=2 SV=1	PF03195.9	DUF260	0.8957	0.0435
MA_10431728g0010	sp|Q9LU46|RH35_ARATH	DEAD-box ATP-dependent RNA helicase 35 OS=Arabidopsis thaliana GN=RH35 PE=2 SV=1	PF00270.24,PF00271.26,PF04851.10,PF07517.9,PF13307.1	DEAD,Helicase_C,Helicase_C_2,ResIII,SecA_DEAD	0.05169	0.00368
MA_10430541g0010	sp|Q42965|NRL4A_TOBAC	Bifunctional nitrilase/nitrile hydratase NIT4A OS=Nicotiana tabacum GN=NIT4A PE=2 SV=1	PF00795.17	CN_hydrolase	0.4695	0.0236
MA_8194534g0010	sp|Q9FUS9|GSTUI_ARATH	Glutathione S-transferase U18 OS=Arabidopsis thaliana GN=GSTU18 PE=2 SV=1	PF00043.20,PF13410.1	GST_C,GST_C_2	0.1243	0.0157
MA_62853g0010	UCPmenziesii_isotig10065.g3609.t1	sp|Q9X0Y1|P1254_THEMA	PF00702.21,PF03031.13,PF13242.1,PF13419.1	HAD_2,Hydrolase,Hydrolase_like,NIF	0.36163	0.00967
MA_141641g0010	NA	NA	PF01402.16,PF01817.16,PF13747.1	CM_2,DUF4164,RHH_1	0.086	0.0234
MA_129330g0010	NA	NA	PF04381.7,PF10029.4	DUF2271,RdgC	0.2838	0.0389
MA_4909409g0010	sp|Q9XIM7|CRPM1_ARATH	Cold-regulated 413 plasma membrane protein 1 OS=Arabidopsis thaliana GN=COR413PM1 PE=1 SV=1	PF05562.6	WCOR413	0.069	0.0301
MA_39071g0010	sp|Q4R1I9|ANGLT_ROSHC	Anthocyanidin 5,3-O-glucosyltransferase OS=Rosa hybrid cultivar GN=RhGT1 PE=2 SV=1	PF00201.13,PF04101.11	Glyco_tran_28_C,UDPGT	0.07256	0.00596
MA_5773601g0010	NA	NA	PF00144.19	Beta-lactamase	0.33934	0.00904
MA_10431300g0020	sp|P10049|CB21_PINTH	Chlorophyll a-b binding protein type I, chloroplastic OS=Pinus thunbergii PE=2 SV=1	PF00504.16	Chloroa_b-bind	0.9607	0.0327
MA_137324g0010	sp|Q84W89|RH37_ARATH	DEAD-box ATP-dependent RNA helicase 37 OS=Arabidopsis thaliana GN=RH37 PE=2 SV=2	PF00270.24,PF00271.26	DEAD,Helicase_C	0.1422	0.0181
MA_18170g0010	NA	NA	NA	NA	0.2464	0.0251
MA_10436582g0020	sp|Q41142|PLDA1_RICCO	Phospholipase D alpha 1 OS=Ricinus communis GN=PLD1 PE=1 SV=1	PF00168.25	C2	0.0626	0.0181
MA_10426491g0010	sp|Q9SJL0|U86A1_ARATH	UDP-glycosyltransferase 86A1 OS=Arabidopsis thaliana GN=UGT86A1 PE=2 SV=1	PF00201.13	UDPGT	0.5557	0.0414
MA_423598g0010	sp|Q9SSM2|MDLL_ARATH	(R)-mandelonitrile lyase-like OS=Arabidopsis thaliana GN=At1g73050 PE=2 SV=1	PF00070.22,PF00732.14,PF00890.19,PF01266.19,PF05834.7,PF07992.9,PF13450.1	DAO,FAD_binding_2,GMC_oxred_N,Lycopene_cycl,NAD_binding_8,Pyr_redox,Pyr_redox_2	0.23653	0.00363
MA_569718g0010	NA	NA	NA	NA	0.0982	0.0436
MA_10437071g0010	sp|Q9CAR3|KINGL_ARATH	SNF1-related protein kinase regulatory subunit gamma-1-like OS=Arabidopsis thaliana GN=CBSCBS2 PE=2 SV=1	PF00571.23	CBS	0.0877	0.0278
MA_448849g0010	sp|Q9LSE2|ICE1_ARATH	Transcription factor ICE1 OS=Arabidopsis thaliana GN=SCRM PE=1 SV=1	PF00010.21	HLH	0.9231	0.0136
MA_461761g0010	sp|Q9FKP8|Y5541_ARATH	ZF-HD homeobox protein At5g65410 OS=Arabidopsis thaliana GN=At5g65410 PE=1 SV=1	PF04770.7	ZF-HD_dimer	0.2682	0.0349
MA_8230140g0010	NA	NA	PF05627.6	AvrRpt-cleavage	0.5752	0.0235
MA_10436376g0010	sp|O48916|FAH1_ARATH	Fatty acid 2-hydroxylase 1 OS=Arabidopsis thaliana GN=FAH1 PE=1 SV=1	PF04116.8	FA_hydroxylase	0.13724	0.00286
MA_465725g0010	sp|P52917|VPS4_YEAST	Vacuolar protein sorting-associated protein 4 OS=Saccharomyces cerevisiae (strain ATCC 204508 / S288c) GN=VPS4 PE=1 SV=1	PF00004.24,PF00910.17,PF01057.12,PF01078.16,PF01637.13,PF01695.12,PF02562.11,PF04212.13,PF05496.7,PF05673.8,PF06414.7,PF07728.9,PF13191.1,PF13207.1,PF13245.1,PF13401.1,PF13414.1,PF13479.1,PF13481.1,PF13521.1,PF13671.1	AAA,AAA_16,AAA_17,AAA_19,AAA_22,AAA_24,AAA_25,AAA_28,AAA_33,AAA_5,Arch_ATPase,DUF815,IstB_IS21,MIT,Mg_chelatase,Parvo_NS1,PhoH,RNA_helicase,RuvB_N,TPR_11,Zeta_toxin	0.179	0.016
MA_10434656g0020	NA	NA	NA	NA	0.0774	0.037
MA_10435273g0010	sp|Q86YJ5|MARH9_HUMAN	E3 ubiquitin-protein ligase MARCH9 OS=Homo sapiens GN=MARCH9 PE=1 SV=2	PF12428.3,PF12906.2,PF13639.1,PF13923.1	DUF3675,RINGv,zf-C3HC4_2,zf-RING_2	0.1133	0.0163
MA_10422g0030	NA	NA	PF00564.19	PB1	0.3939	0.0225
MA_11041g0010	sp|Q60700|M3K12_MOUSE	Mitogen-activated protein kinase kinase kinase 12 OS=Mus musculus GN=Map3k12 PE=1 SV=1	PF00069.20,PF00564.19,PF07714.12	PB1,Pkinase,Pkinase_Tyr	0.28683	0.00673
MA_350040g0010	NA	NA	NA	NA	0.078312	0.000461
MA_881995g0010	NA	NA	PF06364.7	DUF1068	0.51741	0.00733
MA_105476g0010	sp|Q2PCF1|PDR2_NICPL	Pleiotropic drug resistance protein 2 OS=Nicotiana plumbaginifolia GN=PDR2 PE=2 SV=1	PF00004.24,PF00005.22,PF01061.19,PF01637.13,PF01926.18,PF02463.14,PF03193.11,PF03266.10,PF05642.6,PF06414.7,PF08370.6,PF13173.1,PF13191.1,PF13207.1,PF13238.1,PF13245.1,PF13304.1,PF13401.1,PF13476.1,PF13481.1,PF13521.1,PF13555.1,PF13604.1,PF13671.1	AAA,AAA_14,AAA_16,AAA_17,AAA_18,AAA_19,AAA_21,AAA_22,AAA_23,AAA_25,AAA_28,AAA_29,AAA_30,AAA_33,ABC2_membrane,ABC_tran,Arch_ATPase,DUF258,MMR_HSR1,NTPase_1,PDR_assoc,SMC_N,Sporozoite_P67,Zeta_toxin	0.763	0.0438
MA_10426674g0010	sp|Q9C533|ZDHC1_ARATH	Probable S-acyltransferase At1g69420 OS=Arabidopsis thaliana GN=At1g69420 PE=2 SV=2	PF01529.15	zf-DHHC	0.6713	0.0396
MA_10432457g0010	sp|Q6LA43|APRR2_ARATH	Two-component response regulator-like APRR2 OS=Arabidopsis thaliana GN=APRR2 PE=2 SV=2	PF00072.19,PF00249.26	Myb_DNA-binding,Response_reg	0.49334	0.00654
MA_10434552g0010	sp|A9IVX6|RS9_BART1	30S ribosomal protein S9 OS=Bartonella tribocorum (strain CIP 105476 / IBS 506) GN=rpsI PE=3 SV=1	PF00380.14	Ribosomal_S9	0.6585	0.0461
MA_10429774g0010	sp|Q2QMX9|ACA1_ORYSJ	Calcium-transporting ATPase 1, plasma membrane-type OS=Oryza sativa subsp. japonica GN=Os12g0586600 PE=2 SV=1	PF00122.15,PF00690.21,PF00702.21,PF08282.7,PF12710.2,PF13246.1	Cation_ATPase_N,E1-E2_ATPase,HAD,Hydrolase,Hydrolase_3,Hydrolase_like2	0.7674	0.0199
MA_5446802g0010	sp|Q54ZW0|PHG1B_DICDI	Putative phagocytic receptor 1b OS=Dictyostelium discoideum GN=phg1b PE=2 SV=1	PF02990.11	EMP70	0.1651	0.0186
MA_86528g0010	NA	NA	PF04720.7	DUF506	0.46247	0.00713
MA_19828g0010	sp|Q8S8A0|GDU4_ARATH	Protein GLUTAMINE DUMPER 4 OS=Arabidopsis thaliana GN=GDU4 PE=2 SV=1	NA	NA	0.3835	0.0269
MA_48076g0010	sp|Q2KJ44|PTPA_BOVIN	Serine/threonine-protein phosphatase 2A activator OS=Bos taurus GN=PPP2R4 PE=2 SV=1	PF03095.10	PTPA	0.2537	0.0458
MA_502767g0010	sp|Q9SUC9|UGPI7_ARATH	Uncharacterized GPI-anchored protein At4g28100 OS=Arabidopsis thaliana GN=At4g28100 PE=1 SV=1	NA	NA	0.6112	0.0312
MA_43595g0010	sp|Q66GR0|FLA17_ARATH	Fasciclin-like arabinogalactan protein 17 OS=Arabidopsis thaliana GN=FLA17 PE=2 SV=1	PF02469.17	Fasciclin	0.7229	0.0358
MA_10426064g0010	sp|Q9M153|GDL61_ARATH	GDSL esterase/lipase At4g01130 OS=Arabidopsis thaliana GN=At4g01130 PE=2 SV=1	PF00657.17,PF13472.1	Lipase_GDSL,Lipase_GDSL_2	0.7821	0.0416
MA_48769g0010	NA	NA	PF13947.1,PF14380.1	GUB_WAK_bind,WAK_assoc	0.4573	0.0395
MA_10430809g0020	sp|Q9C895|BRE1B_ARATH	E3 ubiquitin-protein ligase BRE1-like 2 OS=Arabidopsis thaliana GN=HUB2 PE=1 SV=2	PF12329.3	TMF_DNA_bd	0.6819	0.0497
MA_57732g0010	NA	NA	PF07547.8	RSD-2	0.1768	0.0225
MA_18795g0020	sp|P46643|AAT1_ARATH	Aspartate aminotransferase, mitochondrial OS=Arabidopsis thaliana GN=ASP1 PE=1 SV=1	PF00155.16	Aminotran_1_2	0.757	0.042
MA_51861g0010	sp|Q9SI03|MTP12_ARATH	Metal tolerance protein 12 OS=Arabidopsis thaliana GN=MTP12 PE=2 SV=1	PF01545.16	Cation_efflux	0.8223	0.0221
MA_9293g0010	NA	NA	PF02309.11	AUX_IAA	0.4383	0.0364
MA_10425915g0010	NA	NA	PF04674.7	Phi_1	0.28157	0.00363
MA_114866g0010	sp|Q14684|RRP1B_HUMAN	Ribosomal RNA processing protein 1 homolog B OS=Homo sapiens GN=RRP1B PE=1 SV=3	PF05997.7	Nop52	0.6937	0.0497
MA_411882g0010	NA	NA	NA	NA	0.083	0.027
MA_10435152g0020	sp|Q93YS6|GTE9_ARATH	Transcription factor GTE9 OS=Arabidopsis thaliana GN=GTE9 PE=1 SV=1	PF00439.20	Bromodomain	0.4785	0.0399
MA_10435640g0010	sp|P48980|BGAL_SOLLC	Beta-galactosidase OS=Solanum lycopersicum PE=1 SV=1	PF02140.13	Gal_Lectin	0.705	0.0366
MA_18260g0010	sp|P51567|AFC2_ARATH	Serine/threonine-protein kinase AFC2 OS=Arabidopsis thaliana GN=AFC2 PE=1 SV=1	PF00069.20,PF06293.9,PF07714.12	Kdo,Pkinase,Pkinase_Tyr	0.14046	0.00958
MA_503753g0010	sp|Q8W4T9|T13H_TAXCU	Taxane 13-alpha-hydroxylase OS=Taxus cuspidata GN=CYP725A2 PE=1 SV=1	PF00067.17,PF02970.11	TBCA,p450	0.5025	0.0155
MA_79145g0010	sp|B9X287|C7346_ORYSJ	Cytochrome P450 734A6 OS=Oryza sativa subsp. japonica GN=CYP734A6 PE=2 SV=1	PF00067.17	p450	0.2891	0.0112
MA_10429068g0010	sp|Q05736|PR1_ASPOF	Pathogenesis-related protein 1 OS=Asparagus officinalis GN=PR1 PE=2 SV=1	PF00407.14,PF10604.4	Bet_v_1,Polyketide_cyc2	0.3845	0.0483
MA_89751g0010	sp|Q9BTE7|DCNL5_HUMAN	DCN1-like protein 5 OS=Homo sapiens GN=DCUN1D5 PE=1 SV=1	PF03556.10	Cullin_binding	0.26533	0.00458
MA_230429g0010	sp|Q6J163|5NG4_PINTA	Auxin-induced protein 5NG4 OS=Pinus taeda PE=2 SV=1	PF00892.15,PF13536.1	EamA,EmrE	0.07256	0.00251
MA_45528g0010	sp|Q8W4L0|CML49_ARATH	Probable calcium-binding protein CML49 OS=Arabidopsis thaliana GN=CML49 PE=2 SV=1	PF00036.27,PF13202.1,PF13405.1,PF13499.1,PF13833.1	EF_hand_3,EF_hand_4,EF_hand_5,EF_hand_6,efhand	0.1244	0.0214
MA_10432809g0020	sp|Q42580|PER21_ARATH	Peroxidase 21 OS=Arabidopsis thaliana GN=PER21 PE=1 SV=1	PF00141.18	peroxidase	0.9824	0.0232
MA_10429522g0010	sp|Q948P6|FRI3_SOYBN	Ferritin-3, chloroplastic OS=Glycine max PE=2 SV=1	PF00210.19,PF02915.12	Ferritin,Rubrerythrin	0.6668	0.0272
MA_366011g0010	sp|P90587|WD66_PHYPO	66 kDa stress protein OS=Physarum polycephalum PE=2 SV=1	PF00400.27,PF07676.7,PF08450.7,PF08662.6	PD40,SGL,WD40,eIF2A	0.122	0.033
MA_5779g0010	sp|O04425|FCA_ARATH	Flowering time control protein FCA OS=Arabidopsis thaliana GN=FCA PE=1 SV=2	PF00076.17,PF00397.21,PF13893.1,PF14259.1	RRM_1,RRM_5,RRM_6,WW	0.971	0.0246
MA_20551g0010	sp|Q39287|FAD6E_BRAJU	Omega-6 fatty acid desaturase, endoplasmic reticulum OS=Brassica juncea PE=2 SV=1	PF00487.19,PF11960.3	DUF3474,FA_desaturase	0.11341	0.00393
MA_103508g0010	sp|Q6PDY2|AEDO_MOUSE	2-aminoethanethiol dioxygenase OS=Mus musculus GN=Ado PE=1 SV=2	PF07847.7	DUF1637	0.743	0.0129
MA_3440g0010	sp|Q9SK39|SBP3_ARATH	Probable steroid-binding protein 3 OS=Arabidopsis thaliana GN=MP3 PE=1 SV=1	PF00173.23	Cyt-b5	0.1776	0.0124
MA_123993g0020	sp|Q39134|AAP3_ARATH	Amino acid permease 3 OS=Arabidopsis thaliana GN=AAP3 PE=1 SV=2	PF01490.13	Aa_trans	0.5859	0.0026
MA_10426294g0010	sp|Q42404|RU17_ARATH	U1 small nuclear ribonucleoprotein 70 kDa OS=Arabidopsis thaliana GN=RNU1 PE=1 SV=1	PF00076.17,PF12220.3,PF13893.1,PF14259.1	RRM_1,RRM_5,RRM_6,U1snRNP70_N	0.3532	0.0466
MA_5588g0010	sp|Q9FG13|CXE15_ARATH	Probable carboxylesterase 15 OS=Arabidopsis thaliana GN=CXE15 PE=2 SV=1	PF00135.23,PF07859.8,PF10340.4,PF12695.2,PF12740.2	Abhydrolase_3,Abhydrolase_5,COesterase,Chlorophyllase2,DUF2424	0.3397	0.0433
MA_10432673g0010	NA	NA	PF04053.9	Coatomer_WDAD	0.2612	0.0226
MA_10432357g0010	sp|F4IAE9|Y1591_ARATH	ATPase family AAA domain-containing protein At1g05910 OS=Arabidopsis thaliana GN=At1g05910 PE=2 SV=1	PF00004.24,PF00439.20,PF00910.17,PF01078.16,PF01580.13,PF01695.12,PF02562.11,PF06068.8,PF07724.9,PF07728.9,PF13173.1,PF13191.1,PF13207.1,PF13238.1,PF13245.1,PF13401.1,PF13481.1,PF13604.1,PF13671.1	AAA,AAA_14,AAA_16,AAA_17,AAA_18,AAA_19,AAA_2,AAA_22,AAA_25,AAA_30,AAA_33,AAA_5,Bromodomain,FtsK_SpoIIIE,IstB_IS21,Mg_chelatase,PhoH,RNA_helicase,TIP49	0.418	0.036
MA_3590g0010	sp|Q9SS90|RGLG1_ARATH	E3 ubiquitin-protein ligase RGLG1 OS=Arabidopsis thaliana GN=RGLG1 PE=1 SV=1	PF00097.20,PF07002.11,PF13519.1,PF13639.1,PF13920.1,PF13923.1	Copine,VWA_2,zf-C3HC4,zf-C3HC4_2,zf-C3HC4_3,zf-RING_2	0.2638	0.0329
MA_248791g0010	sp|Q6NLC8|Y1648_ARATH	Uncharacterized protein At1g66480 OS=Arabidopsis thaliana GN=At1g66480 PE=1 SV=1	PF14009.1	DUF4228	0.1761	0.0209
MA_10427553g0010	sp|P52577|IFRH_ARATH	Isoflavone reductase homolog P3 OS=Arabidopsis thaliana GN=At1g75280 PE=1 SV=1	PF05368.8	NmrA	0.211	0.021
MA_15599g0010	sp|Q9SU29|UPL5_ARATH	E3 ubiquitin-protein ligase UPL5 OS=Arabidopsis thaliana GN=UPL5 PE=1 SV=1	PF00240.18,PF00632.20,PF11976.3	HECT,Rad60-SLD,ubiquitin	0.05551	0.00779
MA_153g0020	sp|O24371|LOX31_SOLTU	Linoleate 13S-lipoxygenase 3-1, chloroplastic OS=Solanum tuberosum GN=LOX3.1 PE=1 SV=1	PF00305.14	Lipoxygenase	0.0699	0.0375
MA_10426909g0020	sp|Q9ZVX8|PIP28_ARATH	Probable aquaporin PIP2-8 OS=Arabidopsis thaliana GN=PIP2-8 PE=1 SV=1	PF00230.15	MIP	0.2247	0.0237
MA_10432240g0020	sp|Q8VZI2|Y4370_ARATH	DUF21 domain-containing protein At4g33700 OS=Arabidopsis thaliana GN=CBSDUF6 PE=1 SV=1	PF00571.23	CBS	0.7924	0.0376
MA_61108g0010	sp|O23379|COL11_ARATH	Putative zinc finger protein CONSTANS-LIKE 11 OS=Arabidopsis thaliana GN=COL11 PE=2 SV=2	NA	NA	0.5648	0.0145
MA_141619g0020	NA	NA	PF00083.19,PF07690.11,PF11700.3	ATG22,MFS_1,Sugar_tr	0.8246	0.0344
MA_9011g0010	sp|Q9SJW9|CDT1A_ARATH	CDT1-like protein a, chloroplastic OS=Arabidopsis thaliana GN=CDT1A PE=1 SV=1	PF08839.6	CDT1	0.2969	0.0116
MA_10434721g0020	sp|Q9SJL0|U86A1_ARATH	UDP-glycosyltransferase 86A1 OS=Arabidopsis thaliana GN=UGT86A1 PE=2 SV=1	PF00201.13,PF13528.1	Glyco_trans_1_3,UDPGT	0.4583	0.0415
MA_10307725g0010	sp|Q6NPN5|FK113_ARATH	F-box/kelch-repeat protein At5g26960 OS=Arabidopsis thaliana GN=At5g26960 PE=2 SV=1	PF00646.28,PF01344.20,PF07646.10,PF12937.2,PF13415.1,PF13418.1,PF13854.1,PF13964.1	F-box,F-box-like,Kelch_1,Kelch_2,Kelch_3,Kelch_4,Kelch_5,Kelch_6	0.1653	0.0277
MA_1262g0010	NA	NA	NA	NA	0.6101	0.0421
MA_10435252g0010	NA	NA	NA	NA	0.3989	0.0168
MA_64687g0010	sp|Q52QH4|NAC68_ORYSJ	NAC domain-containing protein 68 OS=Oryza sativa subsp. japonica GN=NAC68 PE=2 SV=1	PF02365.10	NAM	0.4924	0.0302
MA_10285g0010	NA	NA	NA	NA	0.3183	0.0139
MA_453074g0010	sp|Q6ZA27|BURPC_ORYSJ	BURP domain-containing protein 12 OS=Oryza sativa subsp. japonica GN=BURP12 PE=2 SV=1	NA	NA	0.15794	0.00646
MA_6078786g0010	sp|O23629|H2B6_ARATH	Histone H2B.6 OS=Arabidopsis thaliana GN=H2B PE=1 SV=3	PF00125.19,PF00808.18,PF02969.12,PF03428.8,PF03847.8	CBFD_NFYB_HMF,Histone,RP-C,TAF,TFIID_20kDa	0.2317	0.0206
MA_8507594g0010	sp|Q96GS6|F18A1_HUMAN	Abhydrolase domain-containing protein FAM108A1 OS=Homo sapiens GN=FAM108A1 PE=2 SV=1	PF12695.2	Abhydrolase_5	0.10858	0.00314
MA_97119g0020	sp|Q9FLB5|LAC12_ARATH	Laccase-12 OS=Arabidopsis thaliana GN=LAC12 PE=2 SV=1	PF00394.17,PF07731.9	Cu-oxidase,Cu-oxidase_2	0.3585	0.0278
MA_72094g0010	NA	NA	PF12638.2	Staygreen	0.5717	0.0499
MA_10435272g0010	sp|Q2QQS5|CCT14_ORYSJ	Cyclin-T1-4 OS=Oryza sativa subsp. japonica GN=CYCT1-1 PE=2 SV=1	PF00134.18,PF02984.14,PF08633.5	Cyclin_C,Cyclin_N,Rox3	0.2867	0.0182
MA_74093g0010	sp|Q9LYT3|TT12_ARATH	Protein TRANSPARENT TESTA 12 OS=Arabidopsis thaliana GN=TT12 PE=2 SV=1	PF01554.13	MatE	0.5903	0.0454
MA_895341g0010	sp|Q9CAI1|DRG2_ARATH	Developmentally regulated G-protein 2 OS=Arabidopsis thaliana GN=DRG2 PE=2 SV=1	PF00350.18,PF01926.18,PF02421.13,PF02824.16	Dynamin_N,FeoB_N,MMR_HSR1,TGS	0.9155	0.0174
MA_8687206g0010	NA	NA	NA	NA	0.0884	0.0173
MA_140260g0010	sp|P74007|SPOT_SYNY3	Probable guanosine-3',5'-bis(diphosphate) 3'-pyrophosphohydrolase OS=Synechocystis sp. (strain PCC 6803 / Kazusa) GN=spoT PE=3 SV=1	PF01966.17,PF04607.12,PF13328.1	HD,HD_4,RelA_SpoT	0.2198	0.0261
MA_10437041g0010	sp|Q84K00|NAC78_ARATH	NAC domain-containing protein 78 OS=Arabidopsis thaliana GN=NAC078 PE=2 SV=2	PF02365.10	NAM	0.5705	0.0254
MA_10437265g0010	NA	NA	PF00582.21,PF13500.1	AAA_26,Usp	0.38907	0.00947
MA_161463g0020	sp|Q9M2P4|SINA2_ARATH	E3 ubiquitin-protein ligase SINAT2 OS=Arabidopsis thaliana GN=SINAT2 PE=2 SV=1	PF03145.11,PF05605.7	Di19,Sina	0.0727	0.015
MA_194997g0010	sp|O64943|POLC2_JUNOX	Polcalcin Jun o 2 OS=Juniperus oxycedrus PE=1 SV=2	PF00036.27,PF10591.4,PF12763.2,PF13202.1,PF13405.1,PF13499.1,PF13517.1,PF13833.1	EF_hand_3,EF_hand_4,EF_hand_5,EF_hand_6,SPARC_Ca_bdg,VCBS,efhand,efhand_3	0.1263	0.0025
MA_3280g0020	sp|Q9SEE9|SR45_ARATH	Arginine/serine-rich protein 45 OS=Arabidopsis thaliana GN=SR45 PE=1 SV=1	PF00076.17,PF13893.1,PF14259.1	RRM_1,RRM_5,RRM_6	0.5091	0.0185
MA_12796g0010	sp|Q8W234|SEUSS_ARATH	Transcriptional corepressor SEUSS OS=Arabidopsis thaliana GN=SEU PE=1 SV=1	PF01803.11	LIM_bind	0.54072	0.00727
MA_28323g0010	sp|Q7F830|CCA11_ORYSJ	Cyclin-A1-1 OS=Oryza sativa subsp. japonica GN=CYCA1-1 PE=2 SV=1	PF00134.18,PF02984.14	Cyclin_C,Cyclin_N	0.09637	0.00353
MA_80g0010	sp|Q94AI4|METL1_ARATH	Methyltransferase-like protein 1 OS=Arabidopsis thaliana GN=EMB1691 PE=1 SV=1	PF05063.9	MT-A70	0.526	0.0359
MA_10429726g0010	sp|Q63625|PHRF1_RAT	PHD and RING finger domain-containing protein 1 OS=Rattus norvegicus GN=Phrf1 PE=1 SV=2	PF00628.24,PF01448.19	ELM2,PHD	0.1436	0.0182
MA_10429323g0010	sp|Q9LDK9|APBLA_ARATH	Beta-adaptin-like protein A OS=Arabidopsis thaliana GN=BETAA-AD PE=1 SV=1	PF09066.5	B2-adapt-app_C	0.2451	0.0283
MA_71052g0010	NA	NA	NA	NA	0.2144	0.0102
MA_102253g0010	sp|Q9C8Z9|BH148_ARATH	Transcription factor bHLH148 OS=Arabidopsis thaliana GN=BHLH148 PE=1 SV=1	NA	NA	0.3794	0.0199
MA_31797g0010	sp|Q84MC0|UGPI4_ARATH	Uncharacterized GPI-anchored protein At3g06035 OS=Arabidopsis thaliana GN=At3g06035 PE=2 SV=1	NA	NA	0.1595	0.0202
MA_503451g0010	sp|B3GS44|LRE_ARATH	GPI-anchored protein LORELEI OS=Arabidopsis thaliana GN=LRE PE=2 SV=1	NA	NA	0.5139	0.0367
MA_959962g0010	sp|Q9LX99|GRIMP_ARATH	Geminivirus Rep-interacting motor protein OS=Arabidopsis thaliana GN=GRIMP PE=1 SV=1	PF10039.4	DUF2275	0.1195	0.0227
MA_10447g0010	NA	NA	NA	NA	0.8022	0.0343
MA_33929g0010	sp|P00072|CYC_FAGES	Cytochrome c OS=Fagopyrum esculentum PE=1 SV=1	PF00034.16,PF13442.1	Cytochrom_C,Cytochrome_CBB3	0.37259	0.00555
MA_29364g0010	UCPtaeda_isotig40759.g754.t1	sp|O23144|PPI1_ARATH	NA	NA	0.954	0.036
MA_141785g0010	sp|Q9LF97|Y3295_ARATH	CBS domain-containing protein CBSCBSPB3 OS=Arabidopsis thaliana GN=CBSCBSPB3 PE=1 SV=1	PF00564.19,PF00571.23	CBS,PB1	0.3564	0.0349
MA_10426786g0010	sp|A8GCS6|WRBA_SERP5	Flavoprotein WrbA OS=Serratia proteamaculans (strain 568) GN=wrbA PE=3 SV=1	PF00258.20,PF02525.12,PF03358.10,PF12724.2	FMN_red,Flavodoxin_1,Flavodoxin_2,Flavodoxin_5	0.483	0.033
MA_10426661g0020	sp|P30352|SRSF2_CHICK	Serine/arginine-rich splicing factor 2 OS=Gallus gallus GN=SRSF2 PE=2 SV=1	PF00076.17,PF11608.3,PF13893.1,PF14259.1	Limkain-b1,RRM_1,RRM_5,RRM_6	0.67574	0.00713
MA_90285g0010	NA	NA	PF10209.4	DUF2340	0.47494	0.00228
MA_46843g0010	sp|Q94C70|NAT2_ARATH	Nucleobase-ascorbate transporter 2 OS=Arabidopsis thaliana GN=NAT2 PE=2 SV=2	PF00860.15	Xan_ur_permease	0.4734	0.0142
MA_34295g0010	NA	NA	PF14360.1	PAP2_C	0.2398	0.0104
MA_10426194g0010	sp|Q91WM3|U3IP2_MOUSE	U3 small nucleolar RNA-interacting protein 2 OS=Mus musculus GN=Rrp9 PE=1 SV=1	PF00400.27	WD40	0.8194	0.0381
MA_38472g0010	sp|Q0WV12|ANL2_ARATH	Homeobox-leucine zipper protein ANTHOCYANINLESS 2 OS=Arabidopsis thaliana GN=ANL2 PE=2 SV=1	PF00046.24,PF01852.14,PF05920.6,PF12824.2	Homeobox,Homeobox_KN,MRP-L20,START	0.3388	0.0222
MA_10431114g0020	sp|O04893|AGLU_SPIOL	Alpha-glucosidase OS=Spinacia oleracea PE=1 SV=1	PF01055.21	Glyco_hydro_31	0.0975	0.00775
MA_10426944g0020	sp|Q2V6J9|UFOG7_FRAAN	UDP-glucose flavonoid 3-O-glucosyltransferase 7 OS=Fragaria ananassa GN=GT7 PE=1 SV=1	PF00201.13,PF04101.11,PF13528.1	Glyco_tran_28_C,Glyco_trans_1_3,UDPGT	0.1173	0.0188
MA_488753g0010	sp|Q39103|G3OX1_ARATH	Gibberellin 3-beta-dioxygenase 1 OS=Arabidopsis thaliana GN=GA4 PE=1 SV=2	PF03171.15,PF14226.1	2OG-FeII_Oxy,DIOX_N	0.39093	0.00695
MA_10429385g0010	NA	NA	NA	NA	0.4106	0.0176
MA_704466g0010	sp|P27951|BAG_STRAG	IgA FC receptor OS=Streptococcus agalactiae GN=bag PE=1 SV=1	PF01190.12	Pollen_Ole_e_I	0.5978	0.0154
MA_118893g0010	sp|Q9ZQG9|E1314_ARATH	Glucan endo-1,3-beta-glucosidase 14 OS=Arabidopsis thaliana GN=At2g27500 PE=1 SV=2	PF00332.13	Glyco_hydro_17	0.7964	0.0438
MA_10429630g0020	sp|Q9FGW9|GTE10_ARATH	Transcription factor GTE10 OS=Arabidopsis thaliana GN=GTE10 PE=1 SV=2	NA	NA	0.5988	0.0338
MA_10428024g0010	sp|P43288|KSG1_ARATH	Shaggy-related protein kinase alpha OS=Arabidopsis thaliana GN=ASK1 PE=2 SV=3	PF00069.20,PF01633.15,PF07714.12	Choline_kinase,Pkinase,Pkinase_Tyr	0.1538	0.0359
MA_10427501g0010	sp|Q9LZI6|NDS5B_ARATH	NADH dehydrogenase [ubiquinone] iron-sulfur protein 5-B OS=Arabidopsis thaliana GN=At3g62790 PE=2 SV=1	PF06747.8,PF10200.4	CHCH,Ndufs5	0.0767	0.0136
MA_10431134g0010	sp|Q9HD45|TM9S3_HUMAN	Transmembrane 9 superfamily member 3 OS=Homo sapiens GN=TM9SF3 PE=1 SV=2	PF02990.11,PF03239.9	EMP70,FTR1	0.7464	0.0277
MA_10427248g0010	sp|Q39054|CNX1_ARATH	Molybdopterin biosynthesis protein CNX1 OS=Arabidopsis thaliana GN=CNX1 PE=1 SV=2	PF00994.19,PF03453.12,PF03454.10,PF07697.6,PF13606.1	7TMR-HDED,Ank_3,MoCF_biosynth,MoeA_C,MoeA_N	0.3969	0.0354
MA_710175g0010	NA	NA	PF03024.9	Folate_rec	0.27932	0.00553
MA_10429000g0010	sp|F4J8D3|TPLAT_ARATH	Protein TPLATE OS=Arabidopsis thaliana GN=TPLATE PE=1 SV=1	NA	NA	0.09582	0.00378
MA_10429369g0010	sp|Q9SFU3|PPA15_ARATH	Purple acid phosphatase 15 OS=Arabidopsis thaliana GN=PAP15 PE=1 SV=1	PF00149.23,PF09423.5,PF12850.2,PF14008.1	Metallophos,Metallophos_2,Metallophos_C,PhoD	0.14025	0.00128
MA_28601g0010	sp|Q66GR0|FLA17_ARATH	Fasciclin-like arabinogalactan protein 17 OS=Arabidopsis thaliana GN=FLA17 PE=2 SV=1	NA	NA	0.6389	0.0252
MA_59717g0020	NA	NA	NA	NA	0.526	0.046
MA_13412g0010	sp|O23470|GDL64_ARATH	GDSL esterase/lipase At4g16230 OS=Arabidopsis thaliana GN=At4g16230 PE=2 SV=2	PF00657.17	Lipase_GDSL	0.2593	0.0234
MA_10436958g0010	sp|O22285|PMTB_ARATH	Probable methyltransferase PMT11 OS=Arabidopsis thaliana GN=At2g39750 PE=2 SV=1	PF03141.11,PF08241.7	Methyltransf_11,Methyltransf_29	0.1207	0.0238
MA_8827g0010	NA	NA	PF06075.7,PF08203.6,PF10084.4	DUF2322,DUF936,RNA_polI_A14	0.60737	0.00833
MA_99024g0010	sp|Q91VC0|DCTP1_RAT	dCTP pyrophosphatase 1 OS=Rattus norvegicus GN=Dctpp1 PE=2 SV=1	PF03819.12	MazG	0.06456	0.00653
MA_10435482g0010	sp|Q9I4V0|2NPD_PSEAE	Nitronate monooxygenase OS=Pseudomonas aeruginosa (strain ATCC 15692 / PAO1 / 1C / PRS 101 / LMG 12228) GN=PA1024 PE=1 SV=1	PF03060.10	NMO	0.267	0.021
MA_110989g0010	NA	NA	PF00076.17,PF14259.1	RRM_1,RRM_6	0.2707	0.0384
MA_88843g0010	sp|B1Q3J6|DNM1B_ORYSJ	DNA (cytosine-5)-methyltransferase 1B OS=Oryza sativa subsp. japonica GN=MET1B PE=2 SV=1	PF00145.12,PF01426.13,PF12047.3	BAH,DNA_methylase,DNMT1-RFD	0.7091	0.0268
MA_10436280g0010	sp|Q5E9D6|HDHD3_BOVIN	Haloacid dehalogenase-like hydrolase domain-containing protein 3 OS=Bos taurus GN=HDHD3 PE=2 SV=1	PF00702.21,PF00890.19,PF01266.19,PF05834.7,PF07992.9,PF12710.2,PF13242.1,PF13419.1,PF13450.1	DAO,FAD_binding_2,HAD,HAD_2,Hydrolase,Hydrolase_like,Lycopene_cycl,NAD_binding_8,Pyr_redox_2	0.0885	0.0233
MA_3170408g0010	sp|Q39243|TRXB1_ARATH	Thioredoxin reductase 1 OS=Arabidopsis thaliana GN=NTR1 PE=1 SV=3	PF07992.9	Pyr_redox_2	0.2056	0.0287
MA_18262g0020	UCPtaeda_isotig36701.g14260.t1	sp|Q6GV12|KDSR_MOUSE	PF00106.20,PF02882.14,PF08643.5,PF08659.5,PF12242.3,PF13561.1	DUF1776,Eno-Rase_NADH_b,KR,THF_DHG_CYH_C,adh_short,adh_short_C2	0.6138	0.0273
MA_1818g0010	sp|Q3E7D0|NAT12_ARATH	Nucleobase-ascorbate transporter 12 OS=Arabidopsis thaliana GN=NAT12 PE=1 SV=3	PF00860.15	Xan_ur_permease	0.4776	0.0343
MA_17768g0010	sp|Q5NA18|MTP5_ORYSJ	Metal tolerance protein 5 OS=Oryza sativa subsp. japonica GN=MTP5 PE=2 SV=1	PF01545.16,PF01943.12	Cation_efflux,Polysacc_synt	0.05678	0.00533
MA_78196g0010	UCPlambertiana_isotig20350.g13889.t1	sp|Q6P6Q6|MTER1_RAT	PF02536.9	mTERF	0.1419	0.0112
MA_10430753g0010	sp|Q9LT25|PR40C_ARATH	Pre-mRNA-processing protein 40C OS=Arabidopsis thaliana GN=MED35C PE=1 SV=1	PF00397.21,PF01846.14	FF,WW	0.5763	0.0359
MA_105240g0010	sp|Q766C3|NEP1_NEPGR	Aspartic proteinase nepenthesin-1 OS=Nepenthes gracilis GN=nep1 PE=1 SV=1	PF00026.18	Asp	0.486	0.0166
MA_909864g0010	sp|Q9SU63|AL2B4_ARATH	Aldehyde dehydrogenase family 2 member B4, mitochondrial OS=Arabidopsis thaliana GN=ALDH2B4 PE=1 SV=1	PF00171.17	Aldedh	0.5593	0.0275
MA_10431693g0010	sp|P52581|IFRH_LUPAL	Isoflavone reductase homolog OS=Lupinus albus PE=2 SV=1	PF01073.14,PF01118.19,PF01159.14,PF01370.16,PF02719.10,PF03435.13,PF05368.8,PF11105.3,PF13460.1,PF14451.1	3Beta_HSD,CCAP,Epimerase,NAD_binding_10,NmrA,Polysacc_synt_2,Ribosomal_L6e,Saccharop_dh,Semialdhyde_dh,Ub-Mut7C	0.9172	0.0368
MA_8090186g0010	sp|P47927|AP2_ARATH	Floral homeotic protein APETALA 2 OS=Arabidopsis thaliana GN=AP2 PE=1 SV=1	PF00847.15	AP2	0.356774	0.000706
MA_24390g0010	sp|C0LGJ1|Y1743_ARATH	Probable LRR receptor-like serine/threonine-protein kinase At1g74360 OS=Arabidopsis thaliana GN=At1g74360 PE=1 SV=1	PF00069.20,PF00560.28,PF01636.18,PF07714.12,PF08263.7,PF12799.2,PF13516.1,PF13855.1	APH,LRRNT_2,LRR_1,LRR_4,LRR_6,LRR_8,Pkinase,Pkinase_Tyr	0.5691	0.0321
MA_115155g0010	NA	NA	NA	NA	0.24	0.028
MA_90245g0010	sp|Q9M7K4|POT5_ARATH	Potassium transporter 5 OS=Arabidopsis thaliana GN=POT5 PE=1 SV=1	PF02705.11	K_trans	0.5096	0.0115
MA_7353g0010	sp|Q06915|EA6_ARATH	Probable glucan endo-1,3-beta-glucosidase A6 OS=Arabidopsis thaliana GN=A6 PE=2 SV=1	PF00332.13,PF07983.8	Glyco_hydro_17,X8	0.1693	0.0165
MA_10426317g0010	NA	NA	PF00515.23,PF07719.12,PF12895.2,PF13174.1,PF13181.1,PF13371.1,PF13414.1,PF13424.1,PF13428.1,PF13431.1,PF13432.1	Apc3,TPR_1,TPR_11,TPR_12,TPR_14,TPR_16,TPR_17,TPR_2,TPR_6,TPR_8,TPR_9	0.3393	0.0127
MA_631179g0010	sp|Q54TS4|YIPF1_DICDI	Protein YIPF1 homolog OS=Dictyostelium discoideum GN=yipf1 PE=3 SV=1	PF03076.9,PF03878.10,PF04893.12	GP3,YIF1,Yip1	0.252	0.0332
MA_7323667g0010	sp|Q50EK4|C75A1_PINTA	Cytochrome P450 750A1 OS=Pinus taeda GN=CYP750A1 PE=2 SV=1	PF00067.17	p450	0.2496	0.0201
MA_107341g0010	NA	NA	PF10198.4	Ada3	0.5861	0.0273
MA_10433187g0010	sp|O65351|SUBL_ARATH	Subtilisin-like protease OS=Arabidopsis thaliana GN=ARA12 PE=1 SV=1	NA	NA	0.19128	0.00245
MA_10048467g0010	sp|Q9FJA2|TT2_ARATH	Transcription factor TT2 OS=Arabidopsis thaliana GN=TT2 PE=1 SV=1	PF00249.26,PF13921.1	Myb_DNA-bind_6,Myb_DNA-binding	0.48	0.015
MA_131632g0010	sp|Q9LE59|GAUT1_ARATH	Polygalacturonate 4-alpha-galacturonosyltransferase OS=Arabidopsis thaliana GN=GAUT1 PE=1 SV=1	PF04777.8	Evr1_Alr	0.7281	0.0135
MA_39898g0010	sp|Q9S7D9|ACCR1_ARATH	Serine/threonine-protein kinase-like protein CCR1 OS=Arabidopsis thaliana GN=CCR1 PE=1 SV=1	PF00020.13,PF00069.20,PF01636.18,PF03109.11,PF07714.12,PF13540.1	ABC1,APH,Pkinase,Pkinase_Tyr,RCC1_2,TNFR_c6	0.1134	0.0063
MA_10744g0010	sp|Q02758|ATPD_PEA	ATP synthase delta chain, chloroplastic OS=Pisum sativum GN=ATPD PE=1 SV=1	PF00213.13	OSCP	0.9303	0.0305
MA_10248435g0010	NA	NA	NA	NA	0.5	0.00923
MA_279855g0010	NA	NA	PF03386.9,PF06749.7	DUF1218,ENOD93	0.2869	0.0033
MA_125131g0010	sp|Q06652|GPX4_CITSI	Probable phospholipid hydroperoxide glutathione peroxidase OS=Citrus sinensis GN=CSA PE=1 SV=1	PF00255.14,PF00578.16,PF02630.9,PF08534.5,PF13778.1,PF13905.1	AhpC-TSA,DUF4174,GSHPx,Redoxin,SCO1-SenC,Thioredoxin_8	0.2928	0.0243
MA_75919g0010	sp|Q9SJL9|XTH32_ARATH	Probable xyloglucan endotransglucosylase/hydrolase protein 32 OS=Arabidopsis thaliana GN=XTH32 PE=2 SV=1	PF00722.16	Glyco_hydro_16	0.1957	0.0178
MA_119720g0010	NA	NA	PF01190.12	Pollen_Ole_e_I	0.2056	0.00928
MA_18042g0010	sp|Q9ZUG9|BH066_ARATH	Transcription factor bHLH66 OS=Arabidopsis thaliana GN=BHLH66 PE=2 SV=1	PF00010.21	HLH	0.2346	0.0391
MA_51620g0010	UCPtaeda_isotig41367.g577.t1	sp|Q8WTW3|COG1_HUMAN	PF05936.7	DUF876	0.8986	0.0115
MA_295848g0010	sp|P48977|ADH_MALDO	Alcohol dehydrogenase OS=Malus domestica GN=ADH PE=2 SV=1	PF00107.21,PF08240.7,PF10050.4	ADH_N,ADH_zinc_N,DUF2284	0.3163	0.0363
MA_1482g0010	sp|P49730|RIR2_TOBAC	Ribonucleoside-diphosphate reductase small chain OS=Nicotiana tabacum PE=2 SV=1	PF00268.16	Ribonuc_red_sm	0.3826	0.0262
MA_10436305g0010	sp|Q75LL6|TADA2_ORYSJ	Transcriptional adapter ADA2 OS=Oryza sativa subsp. japonica GN=ADA2 PE=2 SV=2	PF00249.26,PF13921.1	Myb_DNA-bind_6,Myb_DNA-binding	0.1517	0.0358
MA_10431457g0010	sp|Q9FJP3|RK29_ARATH	50S ribosomal protein L29, chloroplastic OS=Arabidopsis thaliana GN=RPL29 PE=1 SV=1	PF00831.18,PF01863.12	DUF45,Ribosomal_L29	0.4698	0.0204
MA_10428943g0010	sp|Q8LES0|CSTR5_ARATH	CMP-sialic acid transporter 5 OS=Arabidopsis thaliana GN=At5g65000 PE=2 SV=1	PF00892.15,PF03151.11,PF04142.10,PF13536.1	EamA,EmrE,Nuc_sug_transp,TPT	0.4229	0.0483
MA_89226g0010	sp|Q9ZQ34|Y2433_ARATH	Uncharacterized protein At2g24330 OS=Arabidopsis thaliana GN=At2g24330 PE=2 SV=1	PF10058.4,PF10122.4	DUF2296,Mu-like_Com	0.484	0.037
MA_126835g0010	sp|Q9ZPI1|SYK_ARATH	Lysine--tRNA ligase OS=Arabidopsis thaliana GN=At3g11710 PE=2 SV=1	PF01336.20,PF09805.4,PF12446.3	DUF3682,Nop25,tRNA_anti	0.58483	0.00891
MA_10436136g0010	NA	NA	NA	NA	0.6376	0.0254
MA_10436746g0010	sp|P54069|BEM46_SCHPO	Protein bem46 OS=Schizosaccharomyces pombe (strain 972 / ATCC 24843) GN=bem46 PE=2 SV=3	PF00326.16,PF00561.15,PF01738.13,PF01764.20,PF02129.13,PF02230.11,PF03959.8,PF05448.7,PF05577.7,PF05677.7,PF06342.7,PF07859.8,PF08840.6,PF12695.2,PF12697.2	AXE1,Abhydrolase_1,Abhydrolase_2,Abhydrolase_3,Abhydrolase_5,Abhydrolase_6,BAAT_C,DLH,DUF1057,DUF818,FSH1,Lipase_3,Peptidase_S15,Peptidase_S28,Peptidase_S9	0.1411	0.0433
MA_78381g0010	sp|P46604|HAT22_ARATH	Homeobox-leucine zipper protein HAT22 OS=Arabidopsis thaliana GN=HAT22 PE=1 SV=1	PF00046.24,PF02183.13,PF04618.7,PF05920.6	HALZ,HD-ZIP_N,Homeobox,Homeobox_KN	0.261	0.0217
MA_584078g0010	NA	NA	NA	NA	0.11831	0.00837
MA_29879g0020	NA	NA	NA	NA	0.43458	0.00947
MA_83179g0010	NA	NA	PF01250.12	Ribosomal_S6	0.192	0.042
MA_10436208g0010	sp|Q84W40|ATL11_ARATH	RING-H2 finger protein ATL11 OS=Arabidopsis thaliana GN=ATL11 PE=2 SV=2	PF00097.20,PF11793.3,PF12678.2,PF12861.2,PF12906.2,PF13639.1,PF13920.1,PF13923.1,PF14445.1,PF14446.1	FANCL_C,Prok-RING_1,Prok-RING_2,RINGv,zf-Apc11,zf-C3HC4,zf-C3HC4_2,zf-C3HC4_3,zf-RING_2,zf-rbx1	0.5746	0.0398
MA_10434389g0010	sp|Q67UE2|HOX11_ORYSJ	Homeobox-leucine zipper protein HOX11 OS=Oryza sativa subsp. japonica GN=HOX11 PE=2 SV=1	PF00046.24,PF02183.13,PF05920.6	HALZ,Homeobox,Homeobox_KN	0.4273	0.0273
MA_9395g0010	NA	NA	PF04398.7	DUF538	0.55697	0.00655
MA_9804962g0010	sp|O04790|C75A7_EUSER	Flavonoid 3',5'-hydroxylase OS=Eustoma exaltatum subsp. russellianum GN=CYP75A7 PE=2 SV=1	PF00067.17	p450	0.2191	0.0329
MA_406287g0010	NA	NA	PF03168.8	LEA_2	0.605	0.0448
MA_10429829g0010	sp|Q9CA68|GDL31_ARATH	GDSL esterase/lipase At1g74460 OS=Arabidopsis thaliana GN=At1g74460 PE=2 SV=1	PF00201.13,PF00657.17	Lipase_GDSL,UDPGT	0.5478	0.0173
MA_6509g0010	UCPtaeda_isotig27962.g28489.t1	sp|Q9LY43|PP283_ARATH	PF00637.15,PF01535.15,PF12569.3,PF12854.2,PF13041.1,PF13432.1,PF13812.1	Clathrin,NARP1,PPR,PPR_1,PPR_2,PPR_3,TPR_16	0.2155	0.0264
MA_9790207g0010	sp|Q9LZD8|U89A2_ARATH	UDP-glycosyltransferase 89A2 OS=Arabidopsis thaliana GN=UGT89A2 PE=2 SV=1	PF00201.13,PF13579.1	Glyco_trans_4_4,UDPGT	0.6919	0.0262
MA_163659g0010	NA	NA	NA	NA	0.6495	0.0116
MA_42230g0010	sp|Q9C9V6|Y1790_ARATH	BTB/POZ domain-containing protein At1g67900 OS=Arabidopsis thaliana GN=At1g67900 PE=1 SV=1	PF00794.13,PF03000.9	NPH3,PI3K_rbd	0.6244	0.0178
MA_8435g0010	NA	NA	NA	NA	0.3889	0.0306
MA_10434976g0010	sp|Q9C983|WRK57_ARATH	Probable WRKY transcription factor 57 OS=Arabidopsis thaliana GN=WRKY57 PE=2 SV=1	PF03106.10,PF04606.7	Ogr_Delta,WRKY	0.15789	0.00175
MA_49315g0010	NA	NA	PF04504.9,PF10545.4,PF12776.2,PF13837.1,PF13921.1	DUF573,MADF_DNA_bdg,Myb_DNA-bind_3,Myb_DNA-bind_4,Myb_DNA-bind_6	0.14678	0.00939
MA_10429281g0010	sp|Q54X16|GID8_DICDI	Glucose-induced degradation protein 8 homolog OS=Dictyostelium discoideum GN=DDB_G0279265 PE=3 SV=2	PF08513.6,PF10607.4	CLTH,LisH	0.1179	0.0152
MA_23914g0010	sp|F4KFC7|MD26C_ARATH	Probable mediator of RNA polymerase II transcription subunit 26c OS=Arabidopsis thaliana GN=MED26C PE=2 SV=1	PF08711.6	Med26	0.256	0.0199
MA_122700g0010	sp|Q9FYF9|FB76_ARATH	F-box protein At1g67340 OS=Arabidopsis thaliana GN=At1g67340 PE=1 SV=1	PF01753.13,PF08238.7,PF12937.2	F-box-like,Sel1,zf-MYND	0.5762	0.0326
MA_75070g0010	sp|P47927|AP2_ARATH	Floral homeotic protein APETALA 2 OS=Arabidopsis thaliana GN=AP2 PE=1 SV=1	PF00847.15	AP2	0.478	0.0443
MA_10431577g0010	sp|P46032|PTR2_ARATH	Peptide transporter PTR2 OS=Arabidopsis thaliana GN=PTR2 PE=1 SV=1	PF00854.16	PTR2	0.584	0.0293
MA_10430331g0010	NA	NA	PF02466.14	Tim17	0.5654	0.0454
MA_10428919g0010	sp|Q2V6K1|UGT_FRAAN	Putative UDP-glucose glucosyltransferase OS=Fragaria ananassa GN=GT5 PE=2 SV=1	PF00201.13,PF03033.15,PF04101.11,PF13528.1	Glyco_tran_28_C,Glyco_trans_1_3,Glyco_transf_28,UDPGT	0.7057	0.0473
MA_10432234g0010	sp|Q9S845|GONS3_ARATH	GDP-mannose transporter GONST3 OS=Arabidopsis thaliana GN=GONST3 PE=2 SV=1	PF03151.11,PF08449.6	TPT,UAA	0.4447	0.0323
MA_785219g0010	sp|P51567|AFC2_ARATH	Serine/threonine-protein kinase AFC2 OS=Arabidopsis thaliana GN=AFC2 PE=1 SV=1	PF00069.20,PF01163.17,PF06293.9,PF07714.12	Kdo,Pkinase,Pkinase_Tyr,RIO1	0.215	0.032
MA_10436299g0010	NA	NA	PF00226.26	DnaJ	0.9392	0.0386
MA_31952g0020	sp|Q8L7Z9|DIT2_SPIOL	Dicarboxylate transporter 2, chloroplastic OS=Spinacia oleracea GN=DIT2 PE=1 SV=1	PF00939.14,PF03600.11	CitMHS,Na_sulph_symp	0.3431	0.0303
MA_10426598g0020	sp|O64477|Y2913_ARATH	G-type lectin S-receptor-like serine/threonine-protein kinase At2g19130 OS=Arabidopsis thaliana GN=At2g19130 PE=2 SV=1	PF00024.21,PF00069.20,PF00954.15,PF01453.19,PF01636.18,PF07714.12,PF08276.6,PF14295.1	APH,B_lectin,PAN_1,PAN_2,PAN_4,Pkinase,Pkinase_Tyr,S_locus_glycop	0.1031	0.00126
MA_10554g0010	sp|P97868|RBBP6_MOUSE	E3 ubiquitin-protein ligase RBBP6 OS=Mus musculus GN=Rbbp6 PE=1 SV=5	PF04564.10,PF08783.6,PF13696.1,PF13923.1	DWNN,U-box,zf-C3HC4_2,zf-CCHC_2	0.289	0.0246
MA_103401g0010	sp|Q9LV16|B3GTJ_ARATH	Probable beta-1,3-galactosyltransferase 19 OS=Arabidopsis thaliana GN=B3GALT19 PE=2 SV=2	PF00337.17,PF01762.16,PF02434.11	Fringe,Gal-bind_lectin,Galactosyl_T	0.494	0.0287
MA_10427035g0010	sp|P52579|IFRH_TOBAC	Isoflavone reductase homolog A622 OS=Nicotiana tabacum PE=2 SV=1	PF00106.20,PF01073.14,PF01113.15,PF01118.19,PF01370.16,PF01488.15,PF02254.13,PF02719.10,PF03435.13,PF05368.8,PF08659.5,PF13460.1	3Beta_HSD,DapB_N,Epimerase,KR,NAD_binding_10,NmrA,Polysacc_synt_2,Saccharop_dh,Semialdhyde_dh,Shikimate_DH,TrkA_N,adh_short	0.14653	0.00443
MA_20304g0010	NA	NA	NA	NA	0.7489	0.0386
MA_98576g0010	sp|Q9FJJ5|EB1B_ARATH	Microtubule-associated protein RP/EB family member 1B OS=Arabidopsis thaliana GN=EB1B PE=1 SV=1	PF00307.26,PF03271.12,PF11971.3	CAMSAP_CH,CH,EB1	0.17114	0.00524
MA_61548g0010	sp|Q6TNS2|PK1IP_DANRE	p21-activated protein kinase-interacting protein 1-like OS=Danio rerio GN=pak1ip1 PE=2 SV=1	PF00400.27	WD40	0.5792	0.0248
MA_9998439g0010	sp|Q8VZ49|ADHL4_ARATH	Alcohol dehydrogenase-like 4 OS=Arabidopsis thaliana GN=At1g64710 PE=2 SV=1	PF01664.11,PF02254.13,PF02826.14,PF03721.9,PF08240.7	2-Hacid_dh_C,ADH_N,Reo_sigma1,TrkA_N,UDPG_MGDP_dh_N	0.20171	0.00322
MA_10436883g0010	sp|Q3UDK1|TRAD1_MOUSE	TRAF-type zinc finger domain-containing protein 1 OS=Mus musculus GN=Trafd1 PE=1 SV=1	PF01258.12,PF02176.13,PF12773.2	DZR,zf-TRAF,zf-dskA_traR	0.1709	0.0379
MA_16536g0010	sp|Q8L5Y5|ZDH17_ARATH	Probable S-acyltransferase At4g15080 OS=Arabidopsis thaliana GN=At4g15080 PE=1 SV=1	PF01529.15	zf-DHHC	0.1664	0.0175
MA_917739g0010	NA	NA	PF00010.21	HLH	0.32142	0.00419
MA_6483g0010	NA	NA	PF10185.4	Mesd	0.2708	0.0482
MA_97876g0010	sp|Q9SUV2|PT432_ARATH	Probable sugar phosphate/phosphate translocator At4g32390 OS=Arabidopsis thaliana GN=At4g32390 PE=2 SV=1	PF00892.15,PF03151.11,PF08449.6	EamA,TPT,UAA	0.2622	0.0463
MA_212937g0010	sp|Q9C519|WRKY6_ARATH	WRKY transcription factor 6 OS=Arabidopsis thaliana GN=WRKY6 PE=1 SV=1	PF03106.10	WRKY	0.569	0.0441
MA_112057g0010	sp|Q6AST1|HOX32_ORYSJ	Homeobox-leucine zipper protein HOX32 OS=Oryza sativa subsp. japonica GN=HOX32 PE=2 SV=1	PF00046.24,PF00170.16,PF01852.14,PF08670.6	Homeobox,MEKHLA,START,bZIP_1	0.551	0.024
MA_10429779g0010	PgdbPtadea_27615.g13927.t1	sp|Q93ZR6|WSD1_ARATH	PF00668.15,PF01899.11,PF03007.11,PF06974.8	Condensation,DUF1298,MNHE,WES_acyltransf	0.08029	0.00165
MA_9263807g0010	sp|Q9LLL8|XSP1_ARATH	Xylem serine proteinase 1 OS=Arabidopsis thaliana GN=XSP1 PE=2 SV=1	PF06594.6	HCBP_related	0.20894	0.00979
MA_491379g0010	sp|O49079|PSBO_FRIAG	Oxygen-evolving enhancer protein 1, chloroplastic OS=Fritillaria agrestis GN=PSBO PE=2 SV=1	PF01716.13	MSP	0.8072	0.0344
MA_766271g0010	sp|P25141|ADH1_PETHY	Alcohol dehydrogenase 1 OS=Petunia hybrida GN=ADH1 PE=3 SV=1	PF08240.7	ADH_N	0.19	0.023
MA_8200529g0010	sp|Q54DA8|STIP1_DICDI	Protein STIP1 homolog OS=Dictyostelium discoideum GN=sti1 PE=3 SV=1	PF00515.23,PF04212.13,PF07719.12,PF09633.5,PF10300.4,PF10516.4,PF10602.4,PF12895.2,PF13176.1,PF13181.1,PF13371.1,PF13374.1,PF13414.1,PF13424.1,PF13428.1,PF13429.1,PF13431.1,PF13432.1	Apc3,DUF2023,DUF3808,MIT,RPN7,SHNi-TPR,TPR_1,TPR_10,TPR_11,TPR_12,TPR_14,TPR_15,TPR_16,TPR_17,TPR_2,TPR_7,TPR_8,TPR_9	0.0895	0.0159
MA_57173g0030	sp|Q9ZWC8|BRL1_ARATH	Serine/threonine-protein kinase BRI1-like 1 OS=Arabidopsis thaliana GN=BRL1 PE=1 SV=1	PF00069.20,PF00560.28,PF01636.18,PF07714.12,PF12799.2,PF13504.1,PF13516.1,PF13855.1	APH,LRR_1,LRR_4,LRR_6,LRR_7,LRR_8,Pkinase,Pkinase_Tyr	0.41199	0.00194
MA_442130g0010	sp|Q42521|DCE1_ARATH	Glutamate decarboxylase 1 OS=Arabidopsis thaliana GN=GAD1 PE=1 SV=2	PF00282.14	Pyridoxal_deC	0.139	0.0177
MA_10435118g0010	UCPtaeda_isotig43794.g14641.t1	sp|O22799|Y2349_ARATH	PF08152.7	GUCT	0.9437	0.0109
MA_10435098g0010	sp|Q9ZVM9|Y1461_ARATH	Probable serine/threonine-protein kinase At1g54610 OS=Arabidopsis thaliana GN=At1g54610 PE=1 SV=1	PF00069.20	Pkinase	0.3247	0.0473
MA_42231g0010	sp|Q9LFR7|CXE17_ARATH	Probable carboxylesterase 17 OS=Arabidopsis thaliana GN=CXE17 PE=2 SV=1	PF00135.23,PF00326.16,PF07859.8,PF10340.4,PF10503.4,PF12695.2,PF12697.2,PF12740.2	Abhydrolase_3,Abhydrolase_5,Abhydrolase_6,COesterase,Chlorophyllase2,DUF2424,Esterase_phd,Peptidase_S9	0.5004	0.0147
MA_10426514g0020	sp|Q9XI07|SWI3C_ARATH	SWI/SNF complex subunit SWI3C OS=Arabidopsis thaliana GN=SWI3C PE=1 SV=1	PF00249.26,PF00569.12,PF04433.12,PF13921.1	Myb_DNA-bind_6,Myb_DNA-binding,SWIRM,ZZ	0.35932	0.00852
MA_170431g0010	sp|Q6GV12|KDSR_MOUSE	3-ketodihydrosphingosine reductase OS=Mus musculus GN=Kdsr PE=2 SV=1	PF00106.20,PF01370.16,PF02719.10,PF04127.10,PF08643.5,PF08659.5,PF12242.3,PF13460.1,PF13561.1	DFP,DUF1776,Eno-Rase_NADH_b,Epimerase,KR,NAD_binding_10,Polysacc_synt_2,adh_short,adh_short_C2	0.0563	0.0343
MA_100910g0020	sp|Q9S7N7|PSAG_ARATH	Photosystem I reaction center subunit V, chloroplastic OS=Arabidopsis thaliana GN=PSAG PE=1 SV=1	PF01241.13	PSI_PSAK	0.7493	0.0149
MA_925631g0010	NA	NA	NA	NA	0.2555	0.0231
MA_10427190g0010	sp|Q9SRV7|SY131_ARATH	Putative syntaxin-131 OS=Arabidopsis thaliana GN=SYP131 PE=2 SV=1	PF00804.20,PF03347.8	Syntaxin,TDH	0.60476	0.00546
MA_22661g0010	sp|Q93XX5|Y5713_ARATH	PI-PLC X domain-containing protein At5g67130 OS=Arabidopsis thaliana GN=At5g67130 PE=1 SV=1	PF09478.5	CBM49	0.26308	0.00625
MA_10434540g0020	sp|Q9M1S8|GCP2_ARATH	Probable glutamate carboxypeptidase 2 OS=Arabidopsis thaliana GN=AMP1 PE=1 SV=3	PF02225.17,PF04253.10,PF04389.12	PA,Peptidase_M28,TFR_dimer	0.8166	0.0309
MA_87057g0010	sp|Q9LNC4|GTE4_ARATH	Transcription factor GTE4 OS=Arabidopsis thaliana GN=GTE4 PE=2 SV=1	PF00439.20	Bromodomain	0.12583	0.00391
MA_10433408g0010	NA	NA	PF04979.9	IPP-2	0.8656	0.0287
MA_10432110g0010	sp|P93257|MTDH_MESCR	Probable mannitol dehydrogenase OS=Mesembryanthemum crystallinum GN=ELI3 PE=2 SV=1	PF02826.14,PF08240.7	2-Hacid_dh_C,ADH_N	0.6095	0.0336
MA_101292g0010	NA	NA	NA	NA	0.4276	0.0339
MA_459495g0010	NA	NA	PF05098.7,PF13839.1,PF14416.1	LEF-4,PC-Esterase,PMR5N	0.05529	0.00269
MA_51464g0010	sp|Q8RXK7|PME41_ARATH	Probable pectinesterase/pectinesterase inhibitor 41 OS=Arabidopsis thaliana GN=PME41 PE=2 SV=2	PF01095.14,PF04043.10	PMEI,Pectinesterase	0.931	0.044
MA_17820g0010	sp|Q9CAJ9|Y1385_ARATH	BTB/POZ domain-containing protein At1g63850 OS=Arabidopsis thaliana GN=At1g63850 PE=1 SV=1	NA	NA	0.3474	0.0118
MA_12651g0010	sp|O48781|SPX2_ARATH	SPX domain-containing protein 2 OS=Arabidopsis thaliana GN=SPX2 PE=2 SV=1	PF03105.14	SPX	0.8201	0.0271
MA_8845456g0010	sp|Q9C635|HSFB4_ARATH	Heat stress transcription factor B-4 OS=Arabidopsis thaliana GN=HSFB4 PE=2 SV=1	PF00447.12	HSF_DNA-bind	0.3898	0.0153
MA_15462g0010	NA	NA	PF08313.7	SCA7	0.427	0.0216
MA_66255g0010	sp|Q8GWP0|MYB39_ARATH	Transcription factor MYB39 OS=Arabidopsis thaliana GN=MYB39 PE=2 SV=1	PF00249.26,PF13921.1	Myb_DNA-bind_6,Myb_DNA-binding	0.5365	0.0446
MA_405719g0010	NA	NA	NA	NA	0.0997	0.0497
MA_891968g0010	sp|Q9LHE5|TO401_ARATH	Mitochondrial import receptor subunit TOM40 homolog 1 OS=Arabidopsis thaliana GN=TOM40-1 PE=1 SV=3	PF01459.17	Porin_3	0.2106	0.0489
MA_113542g0010	sp|Q9LV60|CRR55_ARATH	Cysteine-rich repeat secretory protein 55 OS=Arabidopsis thaliana GN=CRRSP55 PE=2 SV=1	PF01657.12	Stress-antifung	0.4267	0.0103
MA_262150g0010	sp|O65351|SUBL_ARATH	Subtilisin-like protease OS=Arabidopsis thaliana GN=ARA12 PE=1 SV=1	PF00082.17	Peptidase_S8	0.806	0.049
MA_114481g0010	sp|Q6PKG0|LARP1_HUMAN	La-related protein 1 OS=Homo sapiens GN=LARP1 PE=1 SV=2	PF05383.12	La	0.2652	0.0187
MA_195595g0010	sp|Q94A43|BEH2_ARATH	BES1/BZR1 homolog protein 2 OS=Arabidopsis thaliana GN=BEH2 PE=1 SV=1	PF05687.8	DUF822	0.5103	0.0121
MA_10597g0010	sp|Q9SRE4|UGAL2_ARATH	UDP-galactose transporter 2 OS=Arabidopsis thaliana GN=UDP-GALT2 PE=2 SV=1	PF00892.15,PF03151.11	EamA,TPT	0.4968	0.0407
MA_134742g0010	sp|P49244|FABH1_CUPWR	3-oxoacyl-[acyl-carrier-protein] synthase 3 A, chloroplastic OS=Cuphea wrightii GN=KAS3A PE=2 SV=2	PF02797.10,PF08541.5	ACP_syn_III_C,Chal_sti_synt_C	0.1309	0.0398
MA_908g0010	sp|Q8S9H7|DIV_ANTMA	Transcription factor DIVARICATA OS=Antirrhinum majus GN=DIVARICATA PE=2 SV=1	PF00249.26,PF13921.1	Myb_DNA-bind_6,Myb_DNA-binding	0.05612	0.00873
MA_46171g0010	sp|P94111|STS1_ARATH	Strictosidine synthase 1 OS=Arabidopsis thaliana GN=SS1 PE=2 SV=2	NA	NA	0.6276	0.0354
MA_10426308g0010	sp|Q9ZTR0|SPD2_PEA	Spermidine synthase 2 OS=Pisum sativum GN=SPDSYN2 PE=2 SV=1	PF01564.12,PF05430.6,PF12847.2,PF13659.1	Methyltransf_18,Methyltransf_26,Methyltransf_30,Spermine_synth	0.2441	0.0368
MA_69227g0010	sp|Q54DY9|BCS1B_DICDI	Probable mitochondrial chaperone BCS1-B OS=Dictyostelium discoideum GN=bcsl1b PE=3 SV=1	PF00004.24,PF00910.17,PF05496.7,PF05673.8,PF07728.9,PF13191.1,PF13207.1,PF13238.1,PF13245.1,PF13401.1,PF13479.1,PF13481.1,PF13521.1,PF13555.1,PF13671.1,PF14363.1	AAA,AAA_16,AAA_17,AAA_18,AAA_19,AAA_22,AAA_24,AAA_25,AAA_28,AAA_29,AAA_33,AAA_5,AAA_assoc,DUF815,RNA_helicase,RuvB_N	0.45608	0.00423
MA_10433407g0010	PgdbPtadea_16531.g6371.t1	sp|Q9FFN9|ARI13_ARATH	PF00097.20,PF01485.16,PF13639.1,PF13923.1	IBR,zf-C3HC4,zf-C3HC4_2,zf-RING_2	0.1593	0.0438
MA_10432947g0010	sp|P52581|IFRH_LUPAL	Isoflavone reductase homolog OS=Lupinus albus PE=2 SV=1	PF00106.20,PF01073.14,PF01118.19,PF01370.16,PF02719.10,PF03446.10,PF05368.8,PF13460.1	3Beta_HSD,Epimerase,NAD_binding_10,NAD_binding_2,NmrA,Polysacc_synt_2,Semialdhyde_dh,adh_short	0.32952	0.00876
MA_796543g0010	sp|A5YVF1|SGS3_SOLLC	Protein SUPPRESSOR OF GENE SILENCING 3 OS=Solanum lycopersicum GN=SGS3 PE=1 SV=1	PF03468.9,PF12022.3	DUF3510,XS	0.5	0.00339
MA_10435595g0020	sp|Q08632|SDR1_PICAB	Short-chain type dehydrogenase/reductase OS=Picea abies PE=2 SV=1	PF13561.1	adh_short_C2	0.5813	0.0374
MA_745g0010	sp|A2YU42|CSLD2_ORYSI	Cellulose synthase-like protein D2 OS=Oryza sativa subsp. indica GN=CSLD2 PE=3 SV=1	PF03552.9,PF13632.1,PF13641.1	Cellulose_synt,Glyco_tranf_2_3,Glyco_trans_2_3	0.3994	0.0378
MA_103595g0010	sp|Q8RY24|SPSA3_ARATH	Probable sucrose-phosphate synthase 3 OS=Arabidopsis thaliana GN=SPS3 PE=2 SV=1	PF00534.15,PF00862.14,PF05116.8,PF08550.5,PF13524.1,PF13579.1,PF13692.1	DUF1752,Glyco_trans_1_2,Glyco_trans_1_4,Glyco_trans_4_4,Glycos_transf_1,S6PP,Sucrose_synth	0.193	0.039
MA_939638g0010	PgdbPengPgla_2927.g22096.t1	sp|Q0IIS3|EPHX3_XENTR	PF00326.16,PF00561.15,PF01738.13,PF02129.13,PF02230.11,PF05577.7,PF08840.6,PF09752.4,PF11144.3,PF12695.2,PF12697.2	Abhydrolase_1,Abhydrolase_2,Abhydrolase_5,Abhydrolase_6,BAAT_C,DLH,DUF2048,DUF2920,Peptidase_S15,Peptidase_S28,Peptidase_S9	0.5136	0.0123
MA_52380g0010	sp|Q9LPC1|GAE2_ARATH	UDP-glucuronate 4-epimerase 2 OS=Arabidopsis thaliana GN=GAE2 PE=2 SV=1	PF00106.20,PF01073.14,PF01370.16,PF02719.10,PF04321.12,PF05368.8,PF07993.7,PF08241.7,PF08659.5,PF13460.1,PF13950.1	3Beta_HSD,Epimerase,Epimerase_Csub,KR,Methyltransf_11,NAD_binding_10,NAD_binding_4,NmrA,Polysacc_synt_2,RmlD_sub_bind,adh_short	0.1524	0.0349
MA_942060g0010	sp|Q8L8Q8|Y5486_ARATH	Uncharacterized protein At5g64816 OS=Arabidopsis thaliana GN=At5g64816 PE=2 SV=1	NA	NA	0.4439	0.0222
MA_10430609g0010	sp|Q8S944|DRP3A_ARATH	Dynamin-related protein 3A OS=Arabidopsis thaliana GN=DRP3A PE=1 SV=2	PF01031.15,PF02212.13	Dynamin_M,GED	0.40511	0.00874
MA_39508g0010	sp|Q32NW2|LENG8_XENLA	Leukocyte receptor cluster member 8 homolog OS=Xenopus laevis GN=leng8 PE=2 SV=1	PF03399.11	SAC3_GANP	0.1093	0.0129
MA_22760g0010	NA	NA	NA	NA	0.1441	0.0332
MA_6432367g0010	UCPmenziesii_isotig10242.g10610.t1	sp|Q58FX0|BAP2_ARATH	PF00168.25	C2	0.3912	0.0216
MA_30992g0010	sp|Q03958|PFD6_MOUSE	Prefoldin subunit 6 OS=Mus musculus GN=Pfdn6 PE=2 SV=1	PF01920.15	Prefoldin_2	0.1216	0.0175
MA_10433097g0010	sp|Q9SPV4|SAMT_CLABR	Salicylate O-methyltransferase OS=Clarkia breweri GN=SAMT PE=1 SV=1	PF03492.10,PF03848.9	Methyltransf_7,TehB	0.6403	0.0107
MA_42843g0010	sp|Q6ZQ08|CNOT1_MOUSE	CCR4-NOT transcription complex subunit 1 OS=Mus musculus GN=Cnot1 PE=1 SV=2	PF04054.10,PF12842.2	DUF3819,Not1	0.05983	0.00234
MA_41733g0010	sp|Q86UW6|N4BP2_HUMAN	NEDD4-binding protein 2 OS=Homo sapiens GN=N4BP2 PE=1 SV=2	PF01713.16,PF08590.5	DUF1771,Smr	0.3682	0.0116
MA_7927824g0010	NA	NA	PF01442.13	Apolipoprotein	0.237	0.0434
MA_945449g0010	NA	NA	PF01190.12	Pollen_Ole_e_I	0.4612	0.0139
MA_60457g0010	sp|Q67UE2|HOX11_ORYSJ	Homeobox-leucine zipper protein HOX11 OS=Oryza sativa subsp. japonica GN=HOX11 PE=2 SV=1	PF00046.24,PF02183.13,PF05920.6	HALZ,Homeobox,Homeobox_KN	0.6197	0.0279
MA_103538g0010	sp|Q2V3I3|EPFL4_ARATH	EPIDERMAL PATTERNING FACTOR-like protein 4 OS=Arabidopsis thaliana GN=EPFL4 PE=3 SV=1	NA	NA	0.8415	0.0343
MA_88917g0010	NA	NA	PF04570.9	DUF581	0.3516	0.0104
MA_9954010g0010	sp|A4ZDL6|GNK2_GINBI	Antifungal protein ginkbilobin-2 OS=Ginkgo biloba GN=GNK2 PE=1 SV=1	PF01657.12	Stress-antifung	0.1452	0.0128
MA_10435456g0030	UCPtaeda_isotig16636.g4947.t1	sp|Q56078|BGLX_SALTY	PF00933.16,PF01915.17	Glyco_hydro_3,Glyco_hydro_3_C	0.3311	0.0186
MA_20283g0010	sp|O23969|SF21_HELAN	Pollen-specific protein SF21 OS=Helianthus annuus GN=SF21 PE=2 SV=1	PF00561.15,PF03096.9,PF07859.8,PF12695.2,PF12697.2	Abhydrolase_1,Abhydrolase_3,Abhydrolase_5,Abhydrolase_6,Ndr	0.43222	0.00386
MA_101135g0010	sp|Q93WY4|WRK12_ARATH	Probable WRKY transcription factor 12 OS=Arabidopsis thaliana GN=WRKY12 PE=2 SV=1	PF03106.10	WRKY	0.8888	0.0478
MA_42847g0010	sp|Q6NV83|SR140_MOUSE	U2 snRNP-associated SURP motif-containing protein OS=Mus musculus GN=U2surp PE=1 SV=3	PF01805.15,PF08312.7,PF12243.3	CTK3,Surp,cwf21	0.772	0.011
MA_10437001g0010	NA	NA	NA	NA	0.2642	0.0087
MA_50593g0010	sp|Q5Z8T3|MIOX_ORYSJ	Probable inositol oxygenase OS=Oryza sativa subsp. japonica GN=Os06g0561000 PE=2 SV=1	PF01966.17,PF05153.10	DUF706,HD	0.2631	0.0191
MA_90712g0010	NA	NA	PF01190.12	Pollen_Ole_e_I	0.478	0.0144
MA_10436774g0010	sp|Q8RXN0|AB11G_ARATH	ABC transporter G family member 11 OS=Arabidopsis thaliana GN=ABCG11 PE=1 SV=1	PF00004.24,PF00005.22,PF00350.18,PF00437.15,PF00625.16,PF00735.13,PF00910.17,PF00931.17,PF01061.19,PF01580.13,PF01637.13,PF01695.12,PF01926.18,PF02367.12,PF02456.10,PF02463.14,PF02492.14,PF03029.12,PF03193.11,PF03205.9,PF03215.10,PF03266.10,PF03308.11,PF05729.7,PF06414.7,PF07728.9,PF08298.6,PF08477.8,PF10662.4,PF12846.2,PF13173.1,PF13175.1,PF13191.1,PF13207.1,PF13238.1,PF13245.1,PF13304.1,PF13401…	AAA,AAA_10,AAA_14,AAA_15,AAA_16,AAA_17,AAA_18,AAA_19,AAA_21,AAA_22,AAA_23,AAA_24,AAA_25,AAA_28,AAA_29,AAA_30,AAA_33,AAA_5,AAA_PrkA,ABC2_membrane,ABC_tran,ATP_bind_1,Adeno_IVa2,Arch_ATPase,ArgK,DUF258,Dynamin_N,FtsK_SpoIIIE,Guanylate_kin,IstB_IS21,MMR_HSR1,Miro,MobB,NACHT,NB-ARC,NTPase_1,PduV-EutP,RNA_helicase,Rad17,SMC_N,Septin,T2SE,UPF0079,Zeta_toxin,cobW	0.3275	0.0196
MA_21753g0010	sp|Q9SU08|AUXI1_ARATH	Auxilin-related protein 1 OS=Arabidopsis thaliana GN=At4g12780 PE=1 SV=2	PF00226.26	DnaJ	0.35744	0.00987
MA_483998g0020	sp|Q67Z93|FRIG0_ARATH	Inactive protein FRIGIDA OS=Arabidopsis thaliana GN=FRI PE=2 SV=1	PF04086.8,PF07899.6	Frigida,SRP-alpha_N	0.1177	0.0418
MA_39658g0010	NA	NA	PF00169.24,PF05703.6,PF08458.5	Auxin_canalis,PH,PH_2	0.9114	0.0169
MA_48786g0010	sp|Q9UKZ1|CB029_HUMAN	UPF0760 protein C2orf29 OS=Homo sapiens GN=C2orf29 PE=1 SV=1	PF09030.5,PF10155.4	Creb_binding,DUF2363	0.1042	0.0114
MA_69439g0010	sp|Q9SP55|VATG_CITLI	V-type proton ATPase subunit G OS=Citrus limon GN=VATG PE=3 SV=1	PF00013.24,PF01468.12,PF03179.10,PF13014.1	GA,KH_1,KH_3,V-ATPase_G	0.674	0.0331
MA_2025g0010	sp|Q06915|EA6_ARATH	Probable glucan endo-1,3-beta-glucosidase A6 OS=Arabidopsis thaliana GN=A6 PE=2 SV=1	PF00332.13,PF07983.8	Glyco_hydro_17,X8	0.11256	0.00582
MA_5145g0010	NA	NA	NA	NA	0.1228	0.0486
MA_10428113g0010	sp|O81155|CYSKP_SOLTU	Cysteine synthase, chloroplastic/chromoplastic OS=Solanum tuberosum PE=2 SV=1	PF00291.20	PALP	0.5749	0.0312
MA_289156g0010	sp|Q9SCU0|SDR2A_ARATH	Short-chain dehydrogenase reductase 2a OS=Arabidopsis thaliana GN=SDR2a PE=3 SV=1	PF00106.20,PF08659.5,PF13561.1	KR,adh_short,adh_short_C2	0.42762	0.00174
MA_10436325g0010	sp|Q3E7D0|NAT12_ARATH	Nucleobase-ascorbate transporter 12 OS=Arabidopsis thaliana GN=NAT12 PE=1 SV=3	PF00860.15	Xan_ur_permease	0.6421	0.0411
MA_20538g0020	sp|Q8LFN2|Y3037_ARATH	Probable inactive leucine-rich repeat receptor-like protein kinase At3g03770 OS=Arabidopsis thaliana GN=At3g03770 PE=2 SV=1	PF00069.20,PF00560.28,PF07714.12,PF12799.2,PF13504.1,PF13516.1,PF13855.1	LRR_1,LRR_4,LRR_6,LRR_7,LRR_8,Pkinase,Pkinase_Tyr	0.345	0.0402
MA_181498g0010	sp|Q9M2S4|LRKS4_ARATH	L-type lectin-domain containing receptor kinase S.4 OS=Arabidopsis thaliana GN=LECRKS4 PE=1 SV=1	PF00069.20,PF00139.14,PF01636.18,PF06728.8,PF07714.12	APH,Lectin_legB,PIG-U,Pkinase,Pkinase_Tyr	0.28717	0.00556
MA_66348g0010	sp|Q9FLB5|LAC12_ARATH	Laccase-12 OS=Arabidopsis thaliana GN=LAC12 PE=2 SV=1	PF00394.17,PF07731.9	Cu-oxidase,Cu-oxidase_2	0.8057	0.0255
MA_15270g0010	sp|Q3ADI0|SURE_CARHZ	5'-nucleotidase SurE OS=Carboxydothermus hydrogenoformans (strain Z-2901 / DSM 6008) GN=surE PE=3 SV=1	PF01975.12	SurE	0.2578	0.0196
MA_378021g0010	sp|Q9C566|CYP40_ARATH	Peptidyl-prolyl cis-trans isomerase CYP40 OS=Arabidopsis thaliana GN=CYP40 PE=2 SV=1	PF00160.16,PF00515.23,PF04212.13,PF07719.12,PF13414.1	MIT,Pro_isomerase,TPR_1,TPR_11,TPR_2	0.632	0.013
MA_141029g0010	sp|Q9SUC9|UGPI7_ARATH	Uncharacterized GPI-anchored protein At4g28100 OS=Arabidopsis thaliana GN=At4g28100 PE=1 SV=1	NA	NA	0.9757	0.0163
MA_10436733g0010	sp|Q7TND5|RPF1_MOUSE	Ribosome production factor 1 OS=Mus musculus GN=Rpf1 PE=2 SV=2	PF04427.13,PF05843.9	Brix,Suf	0.7613	0.0249
MA_152538g0010	sp|Q9ZQ96|U73C3_ARATH	UDP-glycosyltransferase 73C3 OS=Arabidopsis thaliana GN=UGT73C3 PE=2 SV=1	PF00201.13	UDPGT	0.9631	0.0389
MA_10428243g0010	sp|P92935|TLC2_ARATH	ADP,ATP carrier protein 2, chloroplastic OS=Arabidopsis thaliana GN=AATP2 PE=1 SV=2	PF03219.9	TLC	0.157	0.0257
MA_14500g0010	NA	NA	PF00583.19,PF00628.24,PF13508.1,PF13673.1,PF13831.1	Acetyltransf_1,Acetyltransf_10,Acetyltransf_7,PHD,PHD_2	0.5526	0.0107
MA_10435536g0010	sp|Q43054|TCMO_POPKI	Trans-cinnamate 4-monooxygenase OS=Populus kitakamiensis GN=CYP73A16 PE=2 SV=1	PF00067.17	p450	0.7795	0.0427
MA_460378g0010	NA	NA	PF11752.3	DUF3309	0.27439	0.00172
MA_93825g0010	sp|Q40746|NIP11_ORYSJ	Aquaporin NIP1-1 OS=Oryza sativa subsp. japonica GN=NIP1-1 PE=2 SV=1	PF00230.15	MIP	0.213	0.0355
MA_10436472g0020	sp|P52581|IFRH_LUPAL	Isoflavone reductase homolog OS=Lupinus albus PE=2 SV=1	PF00106.20,PF01073.14,PF01118.19,PF01370.16,PF02719.10,PF05368.8,PF08659.5,PF13460.1	3Beta_HSD,Epimerase,KR,NAD_binding_10,NmrA,Polysacc_synt_2,Semialdhyde_dh,adh_short	0.39951	0.00664
MA_196364g0010	sp|Q9STX3|GID2_ARATH	F-box protein GID2 OS=Arabidopsis thaliana GN=GID2 PE=1 SV=1	PF00646.28,PF12937.2	F-box,F-box-like	0.6076	0.0134
MA_2048181g0010	NA	NA	NA	NA	0.06057	0.00103
MA_10434392g0010	sp|Q54I81|EI2BA_DICDI	Translation initiation factor eIF-2B subunit alpha OS=Dictyostelium discoideum GN=eif2b1 PE=3 SV=1	PF01008.12	IF-2B	0.2326	0.0446
MA_133920g0010	NA	NA	PF04788.7	DUF620	0.1258	0.0146
MA_109558g0010	sp|Q5F457|WBP4_CHICK	WW domain-binding protein 4 OS=Gallus gallus GN=WBP4 PE=2 SV=1	PF06220.7	zf-U1	0.6227	0.0346
MA_484639g0010	NA	NA	PF04398.7	DUF538	0.4488	0.0197
MA_88038g0010	NA	NA	NA	NA	0.7928	0.0411
MA_804676g0010	NA	NA	PF14009.1	DUF4228	0.2321	0.0173
MA_71850g0010	NA	NA	PF04583.7	Baculo_p74	0.055053	0.000667
MA_77519g0010	NA	NA	NA	NA	0.955	0.042
MA_91475g0010	NA	NA	NA	NA	0.6635	0.0475
MA_18616g0010	sp|P69781|GAT12_ARATH	GATA transcription factor 12 OS=Arabidopsis thaliana GN=GATA12 PE=2 SV=1	PF00320.22	GATA	0.1197	0.0287
MA_6235200g0010	NA	NA	PF12719.2	Cnd3	0.1933	0.0143
MA_10267109g0010	NA	NA	PF12773.2,PF14369.1	DZR,zf-RING_3	0.2643	0.0265
MA_50989g0010	NA	NA	PF03478.13,PF12937.2,PF13415.1,PF13418.1,PF13964.1	DUF295,F-box-like,Kelch_3,Kelch_4,Kelch_6	0.1733	0.0262
MA_2120g0020	sp|Q94A02|TAR2_ARATH	Tryptophan aminotransferase-related protein 2 OS=Arabidopsis thaliana GN=TAR2 PE=2 SV=1	PF00155.16,PF04864.8	Alliinase_C,Aminotran_1_2	0.36109	0.00921
MA_10430359g0040	sp|O81644|VILI2_ARATH	Villin-2 OS=Arabidopsis thaliana GN=VLN2 PE=1 SV=2	PF00626.17	Gelsolin	0.4174	0.0376
MA_10428390g0010	NA	NA	NA	NA	0.1633	0.0337
MA_36454g0010	NA	NA	NA	NA	0.0893	0.0193
MA_41164g0010	sp|Q93ZC9|GLAK1_ARATH	Glucuronokinase 1 OS=Arabidopsis thaliana GN=GLCAK1 PE=1 SV=1	PF00288.21,PF08544.8	GHMP_kinases_C,GHMP_kinases_N	0.5542	0.0112
MA_345036g0010	UCPtaeda_isotig30209.g4416.t1	sp|Q9S7I0|TADA_ARATH	PF00383.17	dCMP_cyt_deam_1	0.9338	0.0336
MA_3653g0010	sp|Q84SN3|CDKF3_ORYSJ	Cyclin-dependent kinase F-3 OS=Oryza sativa subsp. japonica GN=CDKF-3 PE=2 SV=1	PF00069.20,PF07714.12	Pkinase,Pkinase_Tyr	0.3624	0.0361
MA_442695g0010	sp|P13240|DR206_PEA	Disease resistance response protein 206 OS=Pisum sativum GN=PI206 PE=2 SV=2	PF03018.9,PF12094.3	DUF3570,Dirigent	0.6188	0.0376
MA_19520g0020	sp|Q6AST1|HOX32_ORYSJ	Homeobox-leucine zipper protein HOX32 OS=Oryza sativa subsp. japonica GN=HOX32 PE=2 SV=1	PF00046.24,PF01852.14,PF08670.6	Homeobox,MEKHLA,START	0.6509	0.0208
MA_187851g0010	sp|Q8RXD4|BRCA1_ARATH	Protein BREAST CANCER SUSCEPTIBILITY 1 homolog OS=Arabidopsis thaliana GN=BRCA1 PE=2 SV=1	NA	NA	0.878	0.0461
MA_67221g0010	sp|Q9C0C7|AMRA1_HUMAN	Activating molecule in BECN1-regulated autophagy protein 1 OS=Homo sapiens GN=AMBRA1 PE=1 SV=2	PF00400.27	WD40	0.1935	0.0111
MA_5963g0010	sp|P07304|TBA1_STYLE	Tubulin alpha-1 chain OS=Stylonychia lemnae PE=3 SV=2	PF00091.20,PF03953.12	Tubulin,Tubulin_C	0.8775	0.0407
MA_14449g0010	sp|Q8VYZ3|PME53_ARATH	Probable pectinesterase 53 OS=Arabidopsis thaliana GN=PME53 PE=2 SV=1	PF01095.14	Pectinesterase	0.6214	0.0134
MA_13167g0010	sp|Q9FE20|PBS1_ARATH	Serine/threonine-protein kinase PBS1 OS=Arabidopsis thaliana GN=PBS1 PE=1 SV=1	PF00069.20,PF01636.18,PF06024.7,PF06365.7,PF06387.6,PF07714.12,PF11837.3	APH,CD34_antigen,Calcyon,DUF3357,DUF912,Pkinase,Pkinase_Tyr	0.7928	0.0416
MA_5118g0020	sp|O22193|PUB4_ARATH	U-box domain-containing protein 4 OS=Arabidopsis thaliana GN=PUB4 PE=1 SV=3	PF00514.18,PF02985.17,PF03224.9,PF04826.8,PF05804.7,PF13646.1	Arm,Arm_2,HEAT,HEAT_2,KAP,V-ATPase_H_N	0.2984	0.0215
MA_10437216g0010	sp|Q9M1I2|PTR46_ARATH	Probable peptide/nitrate transporter At3g54450 OS=Arabidopsis thaliana GN=At3g54450 PE=2 SV=1	PF00854.16,PF07690.11	MFS_1,PTR2	0.286	0.0197
MA_123902g0010	sp|P42749|UBC5_ARATH	Ubiquitin-conjugating enzyme E2 5 OS=Arabidopsis thaliana GN=UBC5 PE=2 SV=2	PF00179.21	UQ_con	0.5751	0.0215
MA_915042g0010	sp|Q5RFQ0|FCF1_PONAB	rRNA-processing protein FCF1 homolog OS=Pongo abelii GN=FCF1 PE=2 SV=1	PF01976.12,PF04900.7	DUF116,Fcf1	0.6042	0.0445
MA_6087522g0010	sp|O65012|C78A4_PINRA	Cytochrome P450 78A4 OS=Pinus radiata GN=CYP78A4 PE=2 SV=1	PF00067.17	p450	0.0828	0.0126
MA_116042g0010	NA	NA	NA	NA	0.1458	0.0195
MA_87253g0010	sp|Q5ZIJ0|BUD13_CHICK	BUD13 homolog OS=Gallus gallus GN=BUD13 PE=2 SV=1	NA	NA	0.6074	0.0232
MA_48841g0010	sp|O81007|GT7_ARATH	Putative glycosyltransferase 7 OS=Arabidopsis thaliana GN=GT7 PE=2 SV=1	PF03314.9,PF05637.7	DUF273,Glyco_transf_34	0.5602	0.0429
MA_10268926g0010	sp|Q9HD45|TM9S3_HUMAN	Transmembrane 9 superfamily member 3 OS=Homo sapiens GN=TM9SF3 PE=1 SV=2	PF02990.11,PF04277.8	EMP70,OAD_gamma	0.09593	0.00102
MA_10427528g0010	NA	NA	NA	NA	0.7187	0.0321
MA_6399g0010	sp|Q9FYF9|FB76_ARATH	F-box protein At1g67340 OS=Arabidopsis thaliana GN=At1g67340 PE=1 SV=1	PF08238.7,PF12937.2	F-box-like,Sel1	0.97004	0.00244
MA_17091g0010	sp|Q946Y7|SYP61_ARATH	Syntaxin-61 OS=Arabidopsis thaliana GN=SYP61 PE=1 SV=1	PF05739.14,PF09177.6	SNARE,Syntaxin-6_N	0.635	0.0298
MA_43667g0010	sp|Q9SGD6|AROD6_ARATH	Arogenate dehydratase/prephenate dehydratase 6, chloroplastic OS=Arabidopsis thaliana GN=ADT6 PE=1 SV=1	PF00800.13,PF01842.20	ACT,PDT	0.3671	0.0325
MA_10432421g0010	NA	NA	PF13867.1	SAP30_Sin3_bdg	0.5299	0.0294
MA_10432547g0010	sp|O23016|KCAB_ARATH	Probable voltage-gated potassium channel subunit beta OS=Arabidopsis thaliana GN=KAB1 PE=1 SV=1	PF00248.16	Aldo_ket_red	0.3508	0.0106
MA_7197g0010	sp|Q9JIX8|ACINU_MOUSE	Apoptotic chromatin condensation inducer in the nucleus OS=Mus musculus GN=Acin1 PE=1 SV=3	PF13893.1	RRM_5	0.7443	0.0233
MA_12174g0010	sp|Q8GRL4|HOX19_ORYSJ	Homeobox-leucine zipper protein HOX19 OS=Oryza sativa subsp. japonica GN=HOX19 PE=2 SV=1	PF00046.24,PF02183.13,PF04618.7,PF05920.6,PF11569.3	HALZ,HD-ZIP_N,Homeobox,Homeobox_KN,Homez	0.5459	0.0184
MA_27369g0010	sp|Q6CC39|PUS1_YARLI	tRNA pseudouridine synthase 1 OS=Yarrowia lipolytica (strain CLIB 122 / E 150) GN=PUS1 PE=3 SV=1	PF01416.15	PseudoU_synth_1	0.14741	0.00961
MA_333359g0010	sp|Q9LS40|ASPG1_ARATH	Protein ASPARTIC PROTEASE IN GUARD CELL 1 OS=Arabidopsis thaliana GN=ASPG1 PE=1 SV=1	PF00026.18	Asp	0.24425	0.00316
MA_460253g0010	sp|Q5KQI6|NSI_ORYSJ	Probable acetyltransferase NSI OS=Oryza sativa subsp. japonica GN=NSI PE=2 SV=1	PF00583.19,PF13508.1,PF13527.1,PF13673.1	Acetyltransf_1,Acetyltransf_10,Acetyltransf_7,Acetyltransf_9	0.13261	0.00688
MA_4222944g0010	sp|Q8LGG0|FKB12_ARATH	Peptidyl-prolyl cis-trans isomerase FKBP12 OS=Arabidopsis thaliana GN=FKBP12 PE=1 SV=2	PF00254.23	FKBP_C	0.2604	0.0337
MA_119267g0010	sp|Q9STX3|GID2_ARATH	F-box protein GID2 OS=Arabidopsis thaliana GN=GID2 PE=1 SV=1	PF00646.28,PF12937.2	F-box,F-box-like	0.4003	0.0208
MA_21710g0010	sp|Q8CFE4|SCYL2_MOUSE	SCY1-like protein 2 OS=Mus musculus GN=Scyl2 PE=1 SV=1	NA	NA	0.4646	0.0331
MA_124750g0010	sp|Q9SG96|ATL72_ARATH	RING-H2 finger protein ATL72 OS=Arabidopsis thaliana GN=ATL72 PE=2 SV=1	PF00097.20,PF11793.3,PF12678.2,PF12861.2,PF13639.1,PF13920.1,PF13923.1	FANCL_C,zf-Apc11,zf-C3HC4,zf-C3HC4_2,zf-C3HC4_3,zf-RING_2,zf-rbx1	0.97125	0.00993
MA_7133366g0010	UCPtaeda_isotig29528.g311.t1	sp|O14099|YERG_SCHPO	PF01814.18,PF05495.7	Hemerythrin,zf-CHY	0.7661	0.0113
MA_18669g0010	NA	NA	PF00561.15,PF12695.2,PF12697.2	Abhydrolase_1,Abhydrolase_5,Abhydrolase_6	0.471	0.0343
MA_10433019g0010	NA	NA	PF05270.8,PF07944.7	AbfB,DUF1680	0.9864	0.0075
MA_137874g0010	sp|Q9LVM0|Y5830_ARATH	Probable inactive receptor kinase At5g58300 OS=Arabidopsis thaliana GN=At5g58300 PE=1 SV=1	PF00069.20,PF00560.28,PF02480.11,PF03109.11,PF07714.12,PF08263.7,PF12799.2,PF13855.1	ABC1,Herpes_gE,LRRNT_2,LRR_1,LRR_4,LRR_8,Pkinase,Pkinase_Tyr	0.39656	0.00472
MA_159119g0010	NA	NA	NA	NA	0.19694	0.00465
MA_118216g0010	sp|Q9ZVI7|GAUT7_ARATH	Probable galacturonosyltransferase 7 OS=Arabidopsis thaliana GN=GAUT7 PE=1 SV=2	PF01501.15	Glyco_transf_8	0.7319	0.0304
MA_6949224g0010	NA	NA	NA	NA	0.7657	0.0173
MA_99127g0010	sp|Q9T096|YIPL6_ARATH	Protein yippee-like At4g27745 OS=Arabidopsis thaliana GN=At4g27745 PE=3 SV=2	PF03226.9,PF10217.4,PF11648.3	DUF2039,RIG-I_C-RD,Yippee	0.137	0.015
MA_13416g0010	sp|Q9LX20|ASPL1_ARATH	Aspartic proteinase-like protein 1 OS=Arabidopsis thaliana GN=At5g10080 PE=1 SV=1	PF00026.18	Asp	0.9774	0.0437
MA_66549g0010	NA	NA	PF03168.8	LEA_2	0.6742	0.0365
MA_494797g0010	sp|P22989|LDHB_HORVU	L-lactate dehydrogenase B (Fragment) OS=Hordeum vulgare PE=1 SV=1	PF00056.18,PF01210.18,PF02056.11,PF02866.13	Glyco_hydro_4,Ldh_1_C,Ldh_1_N,NAD_Gly3P_dh_N	0.7356	0.0135
MA_67337g0010	NA	NA	NA	NA	0.2276	0.0387
MA_30864g0010	sp|Q38851|MYB6_ARATH	Transcription repressor MYB6 OS=Arabidopsis thaliana GN=MYB6 PE=1 SV=1	PF00249.26,PF13921.1	Myb_DNA-bind_6,Myb_DNA-binding	0.8941	0.0497
MA_37369g0010	sp|Q9C758|TCP24_ARATH	Transcription factor TCP24 OS=Arabidopsis thaliana GN=TCP24 PE=1 SV=1	PF03634.8,PF10865.3	DUF2703,TCP	0.22175	0.00461
MA_26265g0010	sp|O04719|P2C77_ARATH	Protein phosphatase 2C 77 OS=Arabidopsis thaliana GN=ABI2 PE=1 SV=1	PF00481.16,PF13672.1	PP2C,PP2C_2	0.4045	0.0287
MA_102591g0010	sp|A9BDG4|RL7_PROM4	50S ribosomal protein L7/L12 OS=Prochlorococcus marinus (strain MIT 9211) GN=rplL PE=3 SV=1	PF00542.14	Ribosomal_L12	0.41081	0.00166
MA_115581g0010	sp|Q99288|DET1_YEAST	Broad-range acid phosphatase DET1 OS=Saccharomyces cerevisiae (strain ATCC 204508 / S288c) GN=DET1 PE=1 SV=1	PF00300.17,PF00328.17	His_Phos_1,His_Phos_2	0.0656	0.00585
MA_9051g0020	NA	NA	NA	NA	0.1884	0.0147
MA_130946g0010	sp|P13240|DR206_PEA	Disease resistance response protein 206 OS=Pisum sativum GN=PI206 PE=2 SV=2	PF03018.9	Dirigent	0.3794	0.0164
MA_10436229g0010	NA	NA	PF04759.8	DUF617	0.10217	0.00931
MA_228471g0010	NA	NA	PF03962.10,PF06005.7,PF06156.8,PF08317.6,PF12128.3,PF12325.3	DUF3584,DUF904,DUF972,Mnd1,Spc7,TMF_TATA_bd	0.5423	0.0468
MA_77628g0010	sp|Q9XF63|ATL3_ARATH	RING-H2 finger protein ATL3 OS=Arabidopsis thaliana GN=ATL3 PE=2 SV=1	PF00097.20,PF07219.8,PF11793.3,PF12678.2,PF12861.2,PF13445.1,PF13639.1,PF13920.1,PF13923.1	FANCL_C,HemY_N,zf-Apc11,zf-C3HC4,zf-C3HC4_2,zf-C3HC4_3,zf-RING_2,zf-RING_LisH,zf-rbx1	0.229	0.048
MA_38801g0010	sp|O65351|SUBL_ARATH	Subtilisin-like protease OS=Arabidopsis thaliana GN=ARA12 PE=1 SV=1	PF00082.17,PF02225.17,PF05922.11	Inhibitor_I9,PA,Peptidase_S8	0.4346	0.00949
MA_491111g0010	sp|Q9FF86|DCR_ARATH	BAHD acyltransferase DCR OS=Arabidopsis thaliana GN=DCR PE=2 SV=1	PF02458.10	Transferase	0.1411	0.00405
MA_10436002g0010	sp|Q9T041|MAPT_ARATH	Microtubule-associated protein TORTIFOLIA1 OS=Arabidopsis thaliana GN=TOR1 PE=1 SV=2	PF01602.15,PF02985.17,PF12717.2,PF12755.2,PF12765.2,PF13513.1,PF13646.1	Adaptin_N,Cnd1,Cohesin_HEAT,HEAT,HEAT_2,HEAT_EZ,Vac14_Fab1_bd	0.3037	0.0358
MA_310310g0010	sp|Q3ZBN8|TIM14_BOVIN	Mitochondrial import inner membrane translocase subunit TIM14 OS=Bos taurus GN=DNAJC19 PE=3 SV=3	PF00226.26,PF03656.8	DnaJ,Pam16	0.1722	0.0447
MA_925722g0010	sp|P80680|FTRV_MAIZE	Ferredoxin-thioredoxin reductase, variable chain OS=Zea mays PE=1 SV=1	PF00444.13,PF02941.10	FeThRed_A,Ribosomal_L36	0.1897	0.0209
MA_10436090g0010	sp|Q8LGG8|USPAL_ARATH	Universal stress protein A-like protein OS=Arabidopsis thaliana GN=At3g01520 PE=1 SV=2	PF00582.21	Usp	0.6858	0.0491
MA_71872g0010	sp|Q3EB08|FBK69_ARATH	F-box/kelch-repeat protein At3g24760 OS=Arabidopsis thaliana GN=At3g24760 PE=2 SV=1	PF00646.28,PF01344.20,PF07646.10,PF12937.2,PF13415.1,PF13418.1,PF13964.1	F-box,F-box-like,Kelch_1,Kelch_2,Kelch_3,Kelch_4,Kelch_6	0.2115	0.0186
MA_10433716g0020	sp|Q9LFH9|LRK81_ARATH	L-type lectin-domain containing receptor kinase VIII.1 OS=Arabidopsis thaliana GN=LECRK81 PE=1 SV=1	PF00069.20,PF00139.14,PF07714.12	Lectin_legB,Pkinase,Pkinase_Tyr	0.13031	0.00302
MA_10426653g0010	NA	NA	PF01764.20,PF02116.10,PF05057.9,PF07819.8,PF12695.2,PF12697.2	Abhydrolase_5,Abhydrolase_6,DUF676,Lipase_3,PGAP1,STE2	0.4446	0.0154
MA_10279796g0010	sp|Q9CAG8|FBK28_ARATH	F-box/kelch-repeat protein At1g67480 OS=Arabidopsis thaliana GN=At1g67480 PE=2 SV=1	PF00646.28,PF01344.20,PF07646.10,PF07893.8,PF13415.1,PF13418.1,PF13854.1,PF13964.1	DUF1668,F-box,Kelch_1,Kelch_2,Kelch_3,Kelch_4,Kelch_5,Kelch_6	0.1966	0.0205
MA_395g0010	sp|Q3SWX0|NIPA2_BOVIN	Magnesium transporter NIPA2 OS=Bos taurus GN=NIPA2 PE=2 SV=1	PF00892.15,PF05653.9,PF06027.7,PF13536.1	DUF914,EamA,EmrE,Mg_trans_NIPA	0.515	0.0349
MA_585628g0010	sp|Q9FY75|POT7_ARATH	Potassium transporter 7 OS=Arabidopsis thaliana GN=POT7 PE=1 SV=2	PF02705.11	K_trans	0.931	0.0145
MA_189134g0010	NA	NA	NA	NA	0.6813	0.0301
MA_139595g0010	NA	NA	NA	NA	0.5304	0.0297
MA_12637g0010	sp|P61207|ARF3_TAKRU	ADP-ribosylation factor 3 OS=Takifugu rubripes GN=arf3 PE=3 SV=2	PF00025.16,PF00071.17,PF00448.17,PF00503.15,PF01926.18,PF04670.7,PF05729.7,PF08477.8,PF09439.5,PF09827.4,PF13238.1,PF13671.1	AAA_18,AAA_33,Arf,CRISPR_Cas2,G-alpha,Gtr1_RagA,MMR_HSR1,Miro,NACHT,Ras,SRP54,SRPRB	0.0955	0.00918
MA_5706806g0010	NA	NA	NA	NA	0.54566	0.00908
MA_10210517g0010	NA	NA	PF12734.2	CYSTM	0.6208	0.0221
MA_10433989g0020	sp|Q6H8D5|COB22_ORYSJ	Coatomer subunit beta'-2 OS=Oryza sativa subsp. japonica GN=Os02g0209100 PE=2 SV=1	PF04053.9	Coatomer_WDAD	0.8392	0.0194
MA_7289g0010	sp|O82798|ARR4_ARATH	Two-component response regulator ARR4 OS=Arabidopsis thaliana GN=ARR4 PE=1 SV=1	PF00072.19	Response_reg	0.16581	0.00837
MA_57799g0010	sp|O24454|UBP3_ARATH	Ubiquitin carboxyl-terminal hydrolase 3 OS=Arabidopsis thaliana GN=UBP3 PE=1 SV=1	PF00443.24,PF13423.1	UCH,UCH_1	0.3181	0.0163
MA_15687g0010	sp|P81396|MYB40_ANTMA	Myb-related protein 340 OS=Antirrhinum majus GN=MYB340 PE=2 SV=1	PF00249.26,PF13921.1	Myb_DNA-bind_6,Myb_DNA-binding	0.8254	0.0219
MA_1209g0010	NA	NA	PF00561.15,PF12697.2	Abhydrolase_1,Abhydrolase_6	0.185	0.0017
MA_6619g0010	sp|Q9C6Y3|CCA11_ARATH	Cyclin-A1-1 OS=Arabidopsis thaliana GN=CYCA1-1 PE=1 SV=1	PF00134.18,PF02984.14	Cyclin_C,Cyclin_N	0.393	0.0129
MA_657g0010	sp|P11402|ATPD_SPIOL	ATP synthase delta chain, chloroplastic OS=Spinacia oleracea GN=ATPD PE=1 SV=2	PF00213.13	OSCP	0.367	0.013
MA_10078g0010	sp|Q9SR93|LMBD1_ARATH	LIMR family protein At3g08930 OS=Arabidopsis thaliana GN=At3g08930 PE=2 SV=2	PF04791.11	LMBR1	0.16369	0.00547
MA_30903g0010	sp|Q9SGP2|HSL1_ARATH	Receptor-like protein kinase HSL1 OS=Arabidopsis thaliana GN=HSL1 PE=2 SV=1	PF00069.20,PF00560.28,PF03109.11,PF07714.12,PF08263.7,PF12799.2,PF13516.1,PF13855.1	ABC1,LRRNT_2,LRR_1,LRR_4,LRR_6,LRR_8,Pkinase,Pkinase_Tyr	0.7294	0.0484
MA_178046g0010	NA	NA	PF02536.9,PF04695.8	Pex14_N,mTERF	0.2446	0.0239
MA_194231g0010	sp|Q93Y07|SFR2_ARATH	Beta-glucosidase-like SFR2, chloroplastic OS=Arabidopsis thaliana GN=SFR2 PE=1 SV=1	PF00232.13	Glyco_hydro_1	0.2825	0.0374
MA_209488g0010	NA	NA	NA	NA	0.40414	0.00624
MA_252882g0010	sp|Q9ZRD6|YKT61_ARATH	VAMP-like protein YKT61 OS=Arabidopsis thaliana GN=YKT61 PE=2 SV=1	NA	NA	0.1018	0.0171
MA_28222g0010	sp|P37120|C75A2_SOLME	Flavonoid 3',5'-hydroxylase OS=Solanum melongena GN=CYP75A2 PE=2 SV=1	PF00067.17	p450	0.6783	0.0289
MA_82585g0010	sp|Q84MB2|TIF8_ARATH	Protein TIFY 8 OS=Arabidopsis thaliana GN=TIFY8 PE=1 SV=1	PF06200.9	tify	0.4784	0.0179
MA_10426357g0020	sp|Q39688|EP1G_DAUCA	Epidermis-specific secreted glycoprotein EP1 OS=Daucus carota GN=EP1 PE=1 SV=1	PF01453.19,PF11376.3	B_lectin,DUF3179	0.1765	0.0163
MA_7383g0010	sp|Q5R8D8|DNJC7_PONAB	DnaJ homolog subfamily C member 7 OS=Pongo abelii GN=DNAJC7 PE=2 SV=1	PF00515.23,PF07719.12,PF13176.1,PF13414.1,PF13424.1,PF13428.1,PF13431.1,PF13432.1	TPR_1,TPR_11,TPR_12,TPR_14,TPR_16,TPR_17,TPR_2,TPR_7	0.129	0.0201
MA_33661g0010	sp|Q6AWY4|GRF5_ORYSJ	Growth-regulating factor 5 OS=Oryza sativa subsp. japonica GN=GRF5 PE=2 SV=1	PF08879.5,PF08880.6	QLQ,WRC	0.4809	0.0184
MA_10431641g0010	NA	NA	NA	NA	0.68603	0.00402
MA_10432312g0010	NA	NA	NA	NA	0.1424	0.0426
MA_73675g0010	NA	NA	NA	NA	0.197	0.0133
MA_10429351g0010	sp|Q9SMM9|CXE13_ARATH	Probable carboxylesterase 13 OS=Arabidopsis thaliana GN=CXE13 PE=2 SV=1	PF00135.23,PF00326.16,PF07859.8,PF10340.4,PF10503.4,PF12695.2,PF12740.2	Abhydrolase_3,Abhydrolase_5,COesterase,Chlorophyllase2,DUF2424,Esterase_phd,Peptidase_S9	0.5793	0.0226
MA_10436014g0020	NA	NA	NA	NA	0.84666	0.00615
MA_7529g0010	NA	NA	PF03828.14	PAP_assoc	0.414	0.0387
MA_69211g0010	PgdbPengPgla_271.g20979.t1	sp|Q337C0|U496D_ORYSJ	PF00715.12,PF03087.9,PF05055.7,PF05633.6	DUF241,DUF677,DUF793,IL2	0.2867	0.0411
MA_10426021g0010	sp|Q9LZA4|PMT7_ARATH	Probable methyltransferase PMT7 OS=Arabidopsis thaliana GN=At5g04060 PE=1 SV=1	PF03141.11,PF08241.7,PF08242.7,PF12847.2,PF13489.1,PF13847.1	Methyltransf_11,Methyltransf_12,Methyltransf_18,Methyltransf_23,Methyltransf_29,Methyltransf_31	0.619	0.0258
MA_71283g0010	NA	NA	PF09229.6	Aha1_N	0.2223	0.0178
MA_10838g0010	PgdbPengPgla_12752.g26733.t1	sp|Q57951|Y531_METJA	PF00582.21,PF01261.19	AP_endonuc_2,Usp	0.7295	0.0452
MA_23257g0010	NA	NA	PF04844.8,PF13724.1	DNA_binding_2,Ovate	0.1352	0.0105
MA_630451g0010	NA	NA	PF01697.22,PF13704.1	Glyco_tranf_2_4,Glyco_transf_92	0.3323	0.0182
MA_412197g0010	sp|O07015|RSBQ_BACSU	Sigma factor SigB regulation protein RsbQ OS=Bacillus subtilis (strain 168) GN=rsbQ PE=1 SV=1	PF00561.15,PF12695.2,PF12697.2	Abhydrolase_1,Abhydrolase_5,Abhydrolase_6	0.5658	0.0168
MA_59064g0020	sp|Q09893|YAI5_SCHPO	Uncharacterized protein C24B11.05 OS=Schizosaccharomyces pombe (strain 972 / ATCC 24843) GN=SPAC24B11.05 PE=2 SV=1	PF00702.21,PF12689.2,PF13242.1,PF13419.1	Acid_PPase,HAD_2,Hydrolase,Hydrolase_like	0.588	0.032
MA_331201g0010	NA	NA	NA	NA	0.10151	0.00482
MA_195775g0010	sp|Q96512|PER9_ARATH	Peroxidase 9 OS=Arabidopsis thaliana GN=PER9 PE=1 SV=1	PF00141.18	peroxidase	0.29361	0.00279
MA_609587g0010	sp|Q5N7A7|IPCS_ORYSJ	Phosphatidylinositol:ceramide inositolphosphotransferase OS=Oryza sativa subsp. japonica GN=ERH1 PE=2 SV=1	PF01569.16,PF03248.8,PF14360.1,PF14378.1	PAP2,PAP2_3,PAP2_C,Rer1	0.884	0.046
MA_69293g0010	sp|Q8BXQ2|PIGT_MOUSE	GPI transamidase component PIG-T OS=Mus musculus GN=Pigt PE=1 SV=2	PF04113.9	Gpi16	0.0655	0.0169
MA_10435653g0010	sp|Q29529|CBR2_PIG	Carbonyl reductase [NADPH] 2 OS=Sus scrofa GN=CBR2 PE=1 SV=1	PF00106.20,PF13561.1	adh_short,adh_short_C2	0.6383	0.00372
MA_405799g0010	sp|O07015|RSBQ_BACSU	Sigma factor SigB regulation protein RsbQ OS=Bacillus subtilis (strain 168) GN=rsbQ PE=1 SV=1	PF00561.15,PF03096.9,PF12695.2,PF12697.2	Abhydrolase_1,Abhydrolase_5,Abhydrolase_6,Ndr	0.655	0.0349
MA_10427759g0010	NA	NA	PF13839.1,PF14416.1	PC-Esterase,PMR5N	0.3236	0.0406
MA_74039g0010	NA	NA	PF04554.8	Extensin_2	0.1715	0.00861
MA_19242g0010	sp|Q9XWU8|VMP1_CAEEL	Ectopic P granules protein 3 OS=Caenorhabditis elegans GN=epg-3 PE=2 SV=2	PF09335.6	SNARE_assoc	0.4207	0.0491
MA_51827g0010	sp|Q6DR24|Y3795_ARATH	Uncharacterized protein At3g17950 OS=Arabidopsis thaliana GN=Y-3 PE=1 SV=1	NA	NA	0.7306	0.0116
MA_10432583g0010	sp|P45871|YWKD_BACSU	Uncharacterized protein YwkD OS=Bacillus subtilis (strain 168) GN=ywkD PE=4 SV=1	PF00903.20,PF12681.2,PF13468.1,PF13669.1	Glyoxalase,Glyoxalase_2,Glyoxalase_3,Glyoxalase_4	0.4013	0.0412
MA_45377g0010	sp|Q9LYT3|TT12_ARATH	Protein TRANSPARENT TESTA 12 OS=Arabidopsis thaliana GN=TT12 PE=2 SV=1	PF01554.13	MatE	0.1972	0.0139
MA_525836g0010	sp|A7SDW5|EIF3L_NEMVE	Eukaryotic translation initiation factor 3 subunit L OS=Nematostella vectensis GN=v1g169424 PE=3 SV=1	PF10255.4	Paf67	0.1495	0.00625
MA_105017g0010	sp|Q9FMP0|MD19A_ARATH	Mediator of RNA polymerase II transcription subunit 19a OS=Arabidopsis thaliana GN=MED19A PE=1 SV=1	PF02535.17,PF02724.9,PF03666.8,PF08432.5,PF10278.4	CDC45,DUF1742,Med19,NPR3,Zip	0.2081	0.0467
MA_10432594g0010	sp|Q84UV8|NEC3_NICLS	Bifunctional monodehydroascorbate reductase and carbonic anhydrase nectarin-3 OS=Nicotiana langsdorffii x Nicotiana sanderae GN=NEC3 PE=1 SV=1	PF00194.16	Carb_anhydrase	0.17196	0.00583
MA_10426211g0020	sp|Q9LZX1|LOR15_ARATH	Protein LURP-one-related 15 OS=Arabidopsis thaliana GN=At5g01750 PE=1 SV=1	PF04525.7	Tub_2	0.4519	0.0275
MA_10428820g0010	sp|Q9VZD8|THUM1_DROME	THUMP domain-containing protein 1 homolog OS=Drosophila melanogaster GN=CG15014 PE=1 SV=2	PF02926.12	THUMP	0.1146	0.0187
MA_10430235g0010	sp|Q9C5U2|AHK2_ARATH	Histidine kinase 2 OS=Arabidopsis thaliana GN=AHK2 PE=1 SV=1	PF00512.20,PF03924.8	CHASE,HisKA	0.0749	0.0278
MA_14906g0010	sp|Q9LRN8|RK3B_ARATH	50S ribosomal protein L3-2, chloroplastic OS=Arabidopsis thaliana GN=RPL3B PE=2 SV=1	PF00297.17	Ribosomal_L3	0.5887	0.0391
MA_954596g0010	NA	NA	PF00746.16,PF03302.8	Gram_pos_anchor,VSP	0.3282	0.0493
MA_220875g0010	sp|Q500U8|TKPR1_ARATH	Tetraketide alpha-pyrone reductase 1 OS=Arabidopsis thaliana GN=TKPR1 PE=2 SV=1	PF01073.14,PF01370.16,PF07993.7,PF13460.1	3Beta_HSD,Epimerase,NAD_binding_10,NAD_binding_4	0.1631	0.0346
MA_4022g0010	sp|C0LGW6|ERL1_ARATH	LRR receptor-like serine/threonine-protein kinase ERL1 OS=Arabidopsis thaliana GN=ERL1 PE=2 SV=1	PF00069.20,PF00560.28,PF07714.12,PF12799.2,PF13504.1,PF13516.1,PF13855.1	LRR_1,LRR_4,LRR_6,LRR_7,LRR_8,Pkinase,Pkinase_Tyr	0.3631	0.0209
MA_134472g0010	sp|A2XK30|HOX32_ORYSI	Homeobox-leucine zipper protein HOX32 OS=Oryza sativa subsp. indica GN=HOX32 PE=2 SV=1	NA	NA	0.1049	0.0359
MA_17680g0010	sp|Q50EK4|C75A1_PINTA	Cytochrome P450 750A1 OS=Pinus taeda GN=CYP750A1 PE=2 SV=1	PF00067.17	p450	0.4215	0.0118
MA_3486g0010	sp|Q9FJZ9|PER72_ARATH	Peroxidase 72 OS=Arabidopsis thaliana GN=PER72 PE=1 SV=1	PF00141.18	peroxidase	0.32557	0.00762
MA_136282g0010	sp|Q9M9C5|Y1680_ARATH	Probable leucine-rich repeat receptor-like protein kinase At1g68400 OS=Arabidopsis thaliana GN=At1g68400 PE=2 SV=1	PF00069.20,PF00560.28,PF07714.12,PF08263.7,PF12799.2,PF13855.1	LRRNT_2,LRR_1,LRR_4,LRR_8,Pkinase,Pkinase_Tyr	0.867	0.016
MA_10433499g0020	sp|Q39117|TGT2_ARATH	Trihelix transcription factor GT-2 OS=Arabidopsis thaliana GN=GT-2 PE=2 SV=1	PF00249.26,PF10545.4,PF13837.1,PF13873.1,PF13921.1	MADF_DNA_bdg,Myb_DNA-bind_4,Myb_DNA-bind_5,Myb_DNA-bind_6,Myb_DNA-binding	0.6823	0.0288
MA_2034g0010	NA	NA	PF00769.14,PF00851.13	ERM,Peptidase_C6	0.14485	0.00171
MA_468195g0010	NA	NA	NA	NA	0.5871	0.0129
MA_85596g0010	NA	NA	PF03115.9	Astro_capsid	0.4736	0.0188
MA_43733g0010	sp|Q9FNY2|DPB_ARATH	Transcription factor-like protein DPB OS=Arabidopsis thaliana GN=DPB PE=1 SV=1	PF02319.15,PF08738.5,PF08781.5,PF10186.4	Atg14,DP,E2F_TDP,Gon7	0.220117	0.000183
MA_109451g0010	sp|Q96GN5|CDA7L_HUMAN	Cell division cycle-associated 7-like protein OS=Homo sapiens GN=CDCA7L PE=1 SV=2	PF10497.4	zf-4CXXC_R1	0.7479	0.0238
MA_100985g0010	sp|Q9T0K5|LRX3_ARATH	Leucine-rich repeat extensin-like protein 3 OS=Arabidopsis thaliana GN=LRX3 PE=1 SV=1	PF00560.28,PF08263.7,PF12799.2,PF13504.1,PF13516.1,PF13855.1	LRRNT_2,LRR_1,LRR_4,LRR_6,LRR_7,LRR_8	0.0812	0.0126
MA_24895g0010	sp|Q9SJA7|SOX_ARATH	Probable sarcosine oxidase OS=Arabidopsis thaliana GN=At2g24580 PE=2 SV=1	PF00890.19,PF00996.13,PF01134.17,PF01266.19,PF02737.13,PF03486.9,PF07992.9,PF12831.2,PF13450.1	3HCDH_N,DAO,FAD_binding_2,FAD_oxidored,GDI,GIDA,HI0933_like,NAD_binding_8,Pyr_redox_2	0.2592	0.0211
MA_7703g0010	sp|Q8L586|Y4958_ARATH	Uncharacterized membrane protein At4g09580 OS=Arabidopsis thaliana GN=At4g09580 PE=1 SV=1	PF09335.6	SNARE_assoc	0.4626	0.0206
MA_19551g0010	NA	NA	PF02485.16	Branch	0.4169	0.0216
MA_921725g0010	PgdbPbanksiana_9051.g13529.t1	sp|Q9LIE4|ZDHC8_ARATH	NA	NA	0.17105	0.00728
MA_9489300g0010	UCPmenziesii_isotig15499.g8828.t1	sp|Q8XBJ0|YFEW_ECO57	PF00144.19	Beta-lactamase	0.3688	0.0131
MA_16906g0010	sp|Q6P8E9|NH2L1_XENTR	NHP2-like protein 1 OS=Xenopus tropicalis GN=nhp2l1 PE=2 SV=1	PF01248.21	Ribosomal_L7Ae	0.9426	0.0496
MA_7278026g0010	NA	NA	PF04720.7	DUF506	0.4262	0.0383
MA_29855g0010	NA	NA	PF03479.10	DUF296	0.36017	0.00781
MA_15391g0010	sp|P35614|ERF1Z_ARATH	Eukaryotic peptide chain release factor subunit 1-3 OS=Arabidopsis thaliana GN=ERF1-3 PE=2 SV=1	PF03463.10,PF03464.10,PF03465.10,PF11685.3	DUF3281,eRF1_1,eRF1_2,eRF1_3	0.1991	0.0439
MA_188710g0010	sp|P19954|PRSP1_SPIOL	Ribosome-binding factor PSRP1, chloroplastic OS=Spinacia oleracea GN=PSRP1 PE=1 SV=2	PF02482.14	Ribosomal_S30AE	0.6494	0.0389
MA_218844g0010	sp|Q9SSD1|TMM_ARATH	Protein TOO MANY MOUTHS OS=Arabidopsis thaliana GN=TMM PE=2 SV=1	PF00560.28,PF12799.2,PF13504.1,PF13516.1,PF13855.1	LRR_1,LRR_4,LRR_6,LRR_7,LRR_8	0.5633	0.0252
MA_124616g0010	sp|Q9SGS2|HMGB9_ARATH	High mobility group B protein 9 OS=Arabidopsis thaliana GN=HMGB9 PE=2 SV=1	PF01388.16	ARID	0.1356	0.0446
MA_316475g0010	sp|Q9SZP1|MYB4_ARATH	Transcription repressor MYB4 OS=Arabidopsis thaliana GN=MYB4 PE=1 SV=1	PF00249.26,PF08145.7,PF13921.1	BOP1NT,Myb_DNA-bind_6,Myb_DNA-binding	0.2622	0.0286
MA_2332g0020	NA	NA	PF07496.10	zf-CW	0.8153	0.0492
MA_10437164g0020	sp|Q9SGP2|HSL1_ARATH	Receptor-like protein kinase HSL1 OS=Arabidopsis thaliana GN=HSL1 PE=2 SV=1	PF00069.20,PF00481.16,PF00560.28,PF07714.12,PF12799.2,PF13516.1,PF13855.1	LRR_1,LRR_4,LRR_6,LRR_8,PP2C,Pkinase,Pkinase_Tyr	0.15	0.0161
MA_896862g0010	sp|Q53PC7|COPB1_ORYSJ	Coatomer subunit beta-1 OS=Oryza sativa subsp. japonica GN=Os11g0174000 PE=2 SV=1	PF07718.7,PF08752.5	Coatamer_beta_C,Gamma-COP	0.058706	0.000686
MA_10435175g0010	NA	NA	NA	NA	0.08461	0.00565
MA_86298g0010	NA	NA	PF05596.6	Taeniidae_ag	0.9103	0.0441
MA_10426906g0010	sp|O70152|DPM1_MOUSE	Dolichol-phosphate mannosyltransferase OS=Mus musculus GN=Dpm1 PE=2 SV=1	PF00535.21,PF10111.4,PF13506.1,PF13641.1,PF13704.1	Glyco_tranf_2_2,Glyco_tranf_2_3,Glyco_tranf_2_4,Glyco_transf_21,Glycos_transf_2	0.5213	0.0076
MA_10436576g0010	sp|B8DSA1|RRF_DESVM	Ribosome-recycling factor OS=Desulfovibrio vulgaris (strain Miyazaki F / DSM 19637) GN=frr PE=3 SV=1	PF01765.14,PF05597.6,PF10229.4	DUF2246,Phasin,RRF	0.5661	0.0111
MA_10431346g0010	sp|Q8W486|Y1491_ARATH	DUF246 domain-containing protein At1g04910 OS=Arabidopsis thaliana GN=At1g04910 PE=1 SV=1	PF10250.4	O-FucT	0.1533	0.0258
MA_10430980g0010	sp|Q37145|ACA1_ARATH	Calcium-transporting ATPase 1, chloroplastic OS=Arabidopsis thaliana GN=ACA1 PE=1 SV=3	PF00689.16	Cation_ATPase_C	0.08132	0.00495
MA_3228g0010	sp|O59729|SLPI_SCHPO	Uncharacterized protein slp1 OS=Schizosaccharomyces pombe (strain 972 / ATCC 24843) GN=slp1 PE=2 SV=1	PF06588.6,PF07738.8	Muskelin_N,Sad1_UNC	0.3686	0.0305
MA_16384g0010	sp|Q94F39|AFP3_ARATH	Ninja-family protein AFP3 OS=Arabidopsis thaliana GN=AFP3 PE=1 SV=1	PF07897.6	DUF1675	0.4911	0.0115
MA_52379g0010	sp|Q700D9|MYBF_ARATH	Putative Myb family transcription factor At1g14600 OS=Arabidopsis thaliana GN=At1g14600 PE=2 SV=2	PF00249.26	Myb_DNA-binding	0.3247	0.0434
MA_174294g0010	sp|Q8NBZ7|UXS1_HUMAN	UDP-glucuronic acid decarboxylase 1 OS=Homo sapiens GN=UXS1 PE=1 SV=1	PF00106.20,PF01073.14,PF01370.16,PF02719.10,PF04321.12,PF07993.7,PF08659.5,PF13460.1	3Beta_HSD,Epimerase,KR,NAD_binding_10,NAD_binding_4,Polysacc_synt_2,RmlD_sub_bind,adh_short	0.1353	0.0396
MA_864811g0010	sp|Q9U5L1|SRPR_DROME	Signal recognition particle receptor subunit alpha homolog OS=Drosophila melanogaster GN=Gtp-bp PE=1 SV=2	PF00205.17,PF00448.17,PF01012.16,PF01656.18,PF02590.12	CbiA,ETF,SPOUT_MTase,SRP54,TPP_enzyme_M	0.162	0.0084
MA_10430337g0020	sp|Q9SD12|P2C46_ARATH	Probable protein phosphatase 2C 46 OS=Arabidopsis thaliana GN=At3g51370 PE=2 SV=1	PF00481.16	PP2C	0.3506	0.0487
MA_101790g0010	sp|Q9SZP1|MYB4_ARATH	Transcription repressor MYB4 OS=Arabidopsis thaliana GN=MYB4 PE=1 SV=1	PF00249.26,PF13921.1	Myb_DNA-bind_6,Myb_DNA-binding	0.16221	0.00258
MA_98205g0010	sp|Q9FNK5|FB285_ARATH	F-box protein At5g46170 OS=Arabidopsis thaliana GN=At5g46170 PE=2 SV=1	PF12937.2	F-box-like	0.07128	0.00175
MA_76402g0010	UCPlambertiana_isotig24738.g5402.t1	sp|Q5S1U6|IFRD1_PIG	PF04836.7,PF05004.8	IFRD,IFRD_C	0.62344	0.00593
MA_11830g0010	sp|Q8RWQ9|ALEUL_ARATH	Thiol protease aleurain-like OS=Arabidopsis thaliana GN=At3g45310 PE=2 SV=1	PF00112.18,PF03051.10,PF08246.7	Inhibitor_I29,Peptidase_C1,Peptidase_C1_2	0.272	0.0463
MA_10436145g0010	UCPmenziesii_isotig04133.g13659.t1	sp|Q9LFV5|FK111_ARATH	PF00646.28,PF01344.20,PF09372.5,PF12937.2	F-box,F-box-like,Kelch_1,PRANC	0.1811	0.0439
MA_467548g0010	NA	NA	PF13839.1,PF14416.1	PC-Esterase,PMR5N	0.4169	0.0351
MA_957692g0010	sp|Q9SY57|P2A10_ARATH	Protein PHLOEM PROTEIN 2-LIKE A10 OS=Arabidopsis thaliana GN=PP2A10 PE=2 SV=1	NA	NA	0.145	0.032
MA_33288g0010	sp|Q9FLB5|LAC12_ARATH	Laccase-12 OS=Arabidopsis thaliana GN=LAC12 PE=2 SV=1	PF00394.17,PF07731.9,PF07732.10	Cu-oxidase,Cu-oxidase_2,Cu-oxidase_3	0.96264	0.00982
MA_10435749g0010	sp|Q9SQG2|APY1_ARATH	Apyrase 1 OS=Arabidopsis thaliana GN=APY1 PE=1 SV=1	PF01150.12	GDA1_CD39	0.84538	0.00979
MA_6685g0010	sp|Q42569|C90A1_ARATH	Cytochrome P450 90A1 OS=Arabidopsis thaliana GN=CYP90A1 PE=2 SV=1	PF00067.17,PF01957.13	NfeD,p450	0.3262	0.0481
MA_488148g0010	sp|Q5Z9Z0|BGL24_ORYSJ	Beta-glucosidase 24 OS=Oryza sativa subsp. japonica GN=BGLU24 PE=2 SV=1	PF00150.13,PF00232.13	Cellulase,Glyco_hydro_1	0.7702	0.0116
MA_133272g0010	sp|P30182|TOP2_ARATH	DNA topoisomerase 2 OS=Arabidopsis thaliana GN=TOP2 PE=2 SV=2	PF00204.20,PF00521.15,PF01751.17,PF02518.21	DNA_gyraseB,DNA_topoisoIV,HATPase_c,Toprim	0.3576	0.0125
MA_10433308g0010	sp|Q8GYN5|RIN4_ARATH	RPM1-interacting protein 4 OS=Arabidopsis thaliana GN=RIN4 PE=1 SV=1	PF05627.6	AvrRpt-cleavage	0.38731	0.00895
MA_10430361g0020	NA	NA	NA	NA	0.1159	0.0432
MA_633438g0010	NA	NA	NA	NA	0.251	0.018
MA_20216g0010	sp|Q8GZ79|TI201_ARATH	Protein TIC 20-I, chloroplastic OS=Arabidopsis thaliana GN=TIC20-I PE=1 SV=1	PF09685.5	Tic20	0.8376	0.0142
MA_270329g0010	NA	NA	NA	NA	0.228	0.0107
MA_88551g0010	sp|Q42371|ERECT_ARATH	LRR receptor-like serine/threonine-protein kinase ERECTA OS=Arabidopsis thaliana GN=ERECTA PE=1 SV=1	PF00560.28,PF08263.7,PF12799.2,PF13504.1,PF13516.1,PF13855.1	LRRNT_2,LRR_1,LRR_4,LRR_6,LRR_7,LRR_8	0.5746	0.0193
MA_100751g0010	UCPtaeda_isotig26260.g5260.t1	sp|Q803G5|SAM5A_DANRE	PF01103.18	Bac_surface_Ag	0.1048	0.0152
MA_116104g0010	UCPmenziesii_isotig10657.g7404.t1	sp|Q6CGU8|MCH1_YARLI	PF06813.8,PF07690.11,PF11846.3	DUF3366,MFS_1,Nodulin-like	0.28371	0.00681
MA_14935g0010	sp|B5XD90|LYM4B_SALSA	LYR motif-containing protein 4B OS=Salmo salar GN=lyrm4b PE=3 SV=1	PF05347.10,PF08594.5,PF11229.3,PF13232.1	Complex1_LYR,Complex1_LYR_1,DUF3028,UPF0300	0.0549	0.016
MA_98656g0010	sp|Q6L4N4|C3H35_ORYSJ	Zinc finger CCCH domain-containing protein 35 OS=Oryza sativa subsp. japonica GN=Os05g0195200 PE=2 SV=1	PF00642.19	zf-CCCH	0.3785	0.0211
MA_211369g0010	NA	NA	PF04852.7	DUF640	0.33696	0.00619
MA_140299g0010	NA	NA	PF02178.14	AT_hook	0.5366	0.0321
MA_48594g0010	sp|Q9FLE8|Y5986_ARATH	Uncharacterized protein At5g39865 OS=Arabidopsis thaliana GN=At5g39865 PE=1 SV=1	PF00462.19	Glutaredoxin	0.3498	0.0113
MA_215978g0010	UCPtaeda_isotig35558.g8195.t1	sp|Q766C3|NEP1_NEPGR	PF00026.18	Asp	0.146	0.0216
MA_104182g0010	sp|Q42404|RU17_ARATH	U1 small nuclear ribonucleoprotein 70 kDa OS=Arabidopsis thaliana GN=RNU1 PE=1 SV=1	PF00076.17,PF12220.3,PF13893.1,PF14259.1	RRM_1,RRM_5,RRM_6,U1snRNP70_N	0.1996	0.0255
MA_10025722g0010	sp|O81086|TPSD1_ABIGR	Alpha-bisabolene synthase OS=Abies grandis GN=ag1 PE=1 SV=1	PF03936.11	Terpene_synth_C	0.433	0.02
MA_10429175g0020	sp|P52578|IFRH_SOLTU	Isoflavone reductase homolog OS=Solanum tuberosum PE=2 SV=1	PF00106.20,PF01073.14,PF01118.19,PF01370.16,PF03435.13,PF03807.12,PF05368.8,PF08659.5,PF13460.1	3Beta_HSD,Epimerase,F420_oxidored,KR,NAD_binding_10,NmrA,Saccharop_dh,Semialdhyde_dh,adh_short	0.05643	0.00231
MA_10430793g0020	sp|Q9M2S7|FK201_ARATH	Peptidyl-prolyl cis-trans isomerase FKBP20-1 OS=Arabidopsis thaliana GN=FKBP20-1 PE=2 SV=1	PF00254.23	FKBP_C	0.392	0.0495
MA_20506g0010	sp|Q39134|AAP3_ARATH	Amino acid permease 3 OS=Arabidopsis thaliana GN=AAP3 PE=1 SV=2	PF01490.13	Aa_trans	0.4599	0.0322
MA_10436965g0010	sp|Q8L7F9|B3GTF_ARATH	Beta-1,3-galactosyltransferase 15 OS=Arabidopsis thaliana GN=B3GALT15 PE=2 SV=1	PF00337.17,PF01762.16	Gal-bind_lectin,Galactosyl_T	0.5838	0.0243
MA_17859g0010	sp|Q9SCT4|IMK2_ARATH	Probably inactive leucine-rich repeat receptor-like protein kinase IMK2 OS=Arabidopsis thaliana GN=IMK2 PE=1 SV=1	PF00069.20,PF00560.28,PF03109.11,PF07714.12,PF08263.7,PF11980.3,PF12799.2,PF13504.1,PF13516.1,PF13855.1	ABC1,DUF3481,LRRNT_2,LRR_1,LRR_4,LRR_6,LRR_7,LRR_8,Pkinase,Pkinase_Tyr	0.74	0.029
MA_9398463g0010	sp|Q6J163|5NG4_PINTA	Auxin-induced protein 5NG4 OS=Pinus taeda PE=2 SV=1	PF00892.15,PF03151.11,PF13536.1	EamA,EmrE,TPT	0.07205	0.00214
MA_15683g0010	NA	NA	PF12734.2	CYSTM	0.3919	0.0152
MA_10430187g0010	NA	NA	PF10063.4	DUF2301	0.1775	0.0462
MA_114098g0010	sp|Q39265|ZFP6_ARATH	Zinc finger protein 6 OS=Arabidopsis thaliana GN=ZFP6 PE=2 SV=1	PF13912.1	zf-C2H2_6	0.438	0.0378
MA_953274g0010	sp|Q7Y223|MAN2_ARATH	Mannan endo-1,4-beta-mannosidase 2 OS=Arabidopsis thaliana GN=MAN2 PE=2 SV=1	PF00150.13,PF02449.10,PF02836.12,PF11790.3,PF12876.2	Cellulase,Cellulase-like,Glyco_hydro_2_C,Glyco_hydro_42,Glyco_hydro_cc	0.1135	0.0145
MA_10243517g0010	NA	NA	PF14265.1	DUF4355	0.3135	0.0451
MA_58836g0010	sp|Q94CD5|ATG7_ARATH	Ubiquitin-like modifier-activating enzyme atg7 OS=Arabidopsis thaliana GN=ATG7 PE=1 SV=1	PF00899.16,PF01488.15	Shikimate_DH,ThiF	0.2857	0.0199
MA_62890g0010	sp|Q9LK39|AAE16_ARATH	Probable acyl-activating enzyme 16, chloroplastic OS=Arabidopsis thaliana GN=AAE16 PE=2 SV=1	PF00501.23,PF09262.6	AMP-binding,PEX-1N	0.5409	0.0208
MA_216716g0010	NA	NA	PF00428.14,PF03357.16	Ribosomal_60s,Snf7	0.6404	0.0267
MA_9997092g0010	NA	NA	PF00234.17,PF14368.1	LTP_2,Tryp_alpha_amyl	0.5553	0.0144
MA_11233g0030	NA	NA	NA	NA	0.9315	0.0433
MA_10435302g0010	NA	NA	PF06136.8	DUF966	0.6361	0.0281
MA_18125g0010	PgdbPengPgla_2871.g25973.t1	sp|Q9DAP0|LRC46_MOUSE	PF00560.28,PF12799.2,PF13504.1,PF13516.1,PF13855.1	LRR_1,LRR_4,LRR_6,LRR_7,LRR_8	0.1646	0.0329
MA_656884g0010	NA	NA	PF03398.9	Ist1	0.3005	0.0355
MA_10428537g0030	NA	NA	PF08014.6	DUF1704	0.14072	0.00478
MA_128912g0010	NA	NA	PF13947.1	GUB_WAK_bind	0.0909	0.0201
MA_13795g0010	sp|Q9ZW88|FBL34_ARATH	F-box/LRR-repeat protein At1g67190 OS=Arabidopsis thaliana GN=At1g67190 PE=2 SV=1	PF12799.2	LRR_4	0.6601	0.0205
MA_53991g0010	sp|Q9C6Z2|NUD25_ARATH	Nudix hydrolase 25 OS=Arabidopsis thaliana GN=NUDT25 PE=1 SV=1	PF00293.23	NUDIX	0.1655	0.0253
MA_10436977g0010	NA	NA	PF13369.1,PF13371.1	TPR_9,Transglut_core2	0.177	0.0189
MA_74741g0010	sp|Q9M1B9|SCRK4_ARATH	Probable fructokinase-4 OS=Arabidopsis thaliana GN=At3g59480 PE=2 SV=1	PF00294.19	PfkB	0.27063	0.00857
MA_10433897g0010	sp|Q08548|ALE1_YEAST	Lysophospholipid acyltransferase OS=Saccharomyces cerevisiae (strain ATCC 204508 / S288c) GN=ALE1 PE=1 SV=1	PF03062.14	MBOAT	0.4317	0.0148
MA_7608g0020	sp|Q2QQS5|CCT14_ORYSJ	Cyclin-T1-4 OS=Oryza sativa subsp. japonica GN=CYCT1-1 PE=2 SV=1	PF00134.18	Cyclin_N	0.90089	0.00813
MA_31993g0010	NA	NA	PF07816.6	DUF1645	0.2528	0.0187
MA_168509g0010	NA	NA	NA	NA	0.81447	0.00624
MA_69345g0010	sp|Q38890|GUN25_ARATH	Endoglucanase 25 OS=Arabidopsis thaliana GN=KOR PE=1 SV=1	PF00759.14	Glyco_hydro_9	0.5811	0.0405
MA_19638g0010	NA	NA	PF03350.11	UPF0114	0.466	0.037
MA_10436260g0010	sp|Q9SG80|ASD1_ARATH	Alpha-L-arabinofuranosidase 1 OS=Arabidopsis thaliana GN=ASD1 PE=1 SV=1	PF06964.7	Alpha-L-AF_C	0.3723	0.0117
MA_205286g0010	sp|Q8L7S6|HEXO3_ARATH	Beta-hexosaminidase 3 OS=Arabidopsis thaliana GN=HEXO3 PE=1 SV=1	PF02838.10	Glyco_hydro_20b	0.08513	0.00196
MA_10427767g0010	sp|P87055|YDJ7_SCHPO	Uncharacterized protein C57A10.07 OS=Schizosaccharomyces pombe (strain 972 / ATCC 24843) GN=SPAC57A10.07 PE=2 SV=1	PF02698.12	DUF218	0.6321	0.0391
MA_122010g0010	sp|Q8N9S3|AHSA2_MOUSE	Activator of 90 kDa heat shock protein ATPase homolog 2 OS=Mus musculus GN=Ahsa2 PE=2 SV=2	PF08327.6,PF09229.6	AHSA1,Aha1_N	0.5052	0.0144
MA_8594504g0010	NA	NA	NA	NA	0.4172	0.0402
MA_64225g0010	sp|Q9M1I1|FB304_ARATH	F-box protein At3g54460 OS=Arabidopsis thaliana GN=At3g54460 PE=2 SV=1	PF00176.18,PF00270.24,PF00271.26,PF07496.10,PF12937.2	DEAD,F-box-like,Helicase_C,SNF2_N,zf-CW	0.3609	0.0327
MA_12849g0010	sp|Q9SFU6|CALS9_ARATH	Callose synthase 9 OS=Arabidopsis thaliana GN=CALS9 PE=2 SV=2	NA	NA	0.06343	0.00857
MA_494148g0010	NA	NA	PF01565.18,PF04030.9	ALO,FAD_binding_4	0.2066	0.0124
MA_18287g0010	sp|Q7Y1W9|SAP9_ORYSJ	Zinc finger A20 and AN1 domain-containing stress-associated protein 9 OS=Oryza sativa subsp. japonica GN=SAP9 PE=2 SV=1	PF01754.11	zf-A20	0.5933	0.0366
MA_15392g0010	NA	NA	NA	NA	0.58514	0.00199
MA_111456g0010	NA	NA	NA	NA	0.4433	0.0188
MA_10430995g0010	NA	NA	NA	NA	0.502	0.0375
MA_10436948g0010	sp|Q9LVP0|Y5639_ARATH	Probable leucine-rich repeat receptor-like protein kinase At5g63930 OS=Arabidopsis thaliana GN=At5g63930 PE=1 SV=1	PF00069.20,PF00560.28,PF01284.18,PF04535.7,PF07714.12,PF08263.7,PF12799.2,PF13504.1,PF13516.1,PF13855.1	DUF588,LRRNT_2,LRR_1,LRR_4,LRR_6,LRR_7,LRR_8,MARVEL,Pkinase,Pkinase_Tyr	0.5483	0.0292
MA_10427786g0010	NA	NA	PF05212.7,PF11233.3	DUF3035,DUF707	0.1405	0.0136
MA_135328g0010	sp|O50001|PRU1_PRUAR	Major allergen Pru ar 1 OS=Prunus armeniaca PE=1 SV=1	PF00407.14,PF10604.4,PF11073.3	Bet_v_1,NSs,Polyketide_cyc2	0.2725	0.0338
MA_132868g0010	sp|O94913|PCF11_HUMAN	Pre-mRNA cleavage complex 2 protein Pcf11 OS=Homo sapiens GN=PCF11 PE=1 SV=3	PF04818.8	CTD_bind	0.8479	0.0286
MA_33469g0010	sp|Q94AI7|TPL_ARATH	Protein TOPLESS OS=Arabidopsis thaliana GN=TPL PE=1 SV=1	PF00400.27,PF08513.6	LisH,WD40	0.3138	0.0445
MA_10434885g0010	NA	NA	PF04970.8	LRAT	0.2756	0.0167
MA_97259g0020	sp|Q8W1E3|DOF55_ARATH	Dof zinc finger protein DOF5.5 OS=Arabidopsis thaliana GN=DOF5.5 PE=1 SV=2	PF02701.10	zf-Dof	0.6387	0.0445
MA_8852959g0010	NA	NA	NA	NA	0.3622	0.0172
MA_195852g0010	sp|Q8L4R0|TGD1_ARATH	Protein TRIGALACTOSYLDIACYLGLYCEROL 1, chloroplastic OS=Arabidopsis thaliana GN=TGD1 PE=1 SV=1	PF02405.11	Permease	0.4461	0.0364
MA_180532g0010	sp|O04790|C75A7_EUSER	Flavonoid 3',5'-hydroxylase OS=Eustoma exaltatum subsp. russellianum GN=CYP75A7 PE=2 SV=1	PF00067.17	p450	0.427	0.0145
MA_115380g0010	NA	NA	NA	NA	0.2825	0.0349
MA_10436847g0010	NA	NA	PF11255.3	DUF3054	0.1185	0.0362
MA_46922g0010	NA	NA	PF04780.7,PF04781.7	DUF627,DUF629	0.9641	0.0496
MA_142027g0010	sp|Q54I39|IST1L_DICDI	IST1-like protein OS=Dictyostelium discoideum GN=DDB_G0289029 PE=3 SV=1	PF03398.9	Ist1	0.6052	0.0395
MA_10090427g0010	sp|P46486|PSAF_FLATR	Photosystem I reaction center subunit III, chloroplastic OS=Flaveria trinervia GN=PSAF PE=2 SV=1	PF02507.10	PSI_PsaF	0.5714	0.0457
MA_465325g0010	sp|P92965|RSP40_ARATH	Arginine/serine-rich-splicing factor RSP40 OS=Arabidopsis thaliana GN=RSP40 PE=1 SV=2	PF00076.17,PF08777.6,PF13893.1,PF14259.1	RRM_1,RRM_3,RRM_5,RRM_6	0.12398	0.00316
MA_255812g0010	NA	NA	PF00226.26	DnaJ	0.1446	0.0297
MA_18889g0010	sp|Q8L7V3|PMTQ_ARATH	Probable methyltransferase PMT26 OS=Arabidopsis thaliana GN=At5g64030 PE=1 SV=1	PF03141.11	Methyltransf_29	0.513	0.0225
MA_100585g0010	NA	NA	PF00069.20	Pkinase	0.694	0.0461
MA_10435720g0010	NA	NA	PF08317.6	Spc7	0.2623	0.0405
MA_10433850g0010	sp|B6EUA9|PR40A_ARATH	Pre-mRNA-processing protein 40A OS=Arabidopsis thaliana GN=PRP40A PE=1 SV=1	PF00397.21,PF01846.14	FF,WW	0.6958	0.0341
MA_4773g0010	sp|A5V9P7|RS16_SPHWW	30S ribosomal protein S16 OS=Sphingomonas wittichii (strain RW1 / DSM 6014 / JCM 10273) GN=rpsP PE=3 SV=1	PF00886.14	Ribosomal_S16	0.1894	0.0129
MA_10426448g0010	NA	NA	PF02485.16	Branch	0.4801	0.0434
MA_88828g0010	sp|Q93ZM9|TIF9_ARATH	Protein TIFY 9 OS=Arabidopsis thaliana GN=TIFY9 PE=1 SV=1	PF06200.9,PF09425.5	CCT_2,tify	0.0636	0.00642
MA_93032g0010	UCPmenziesii_isotig02862.g8735.t1	sp|Q99685|MGLL_HUMAN	PF00326.16,PF00561.15,PF00756.15,PF01738.13,PF02230.11,PF03959.8,PF05448.7,PF07859.8,PF12146.3,PF12695.2,PF12697.2	AXE1,Abhydrolase_1,Abhydrolase_2,Abhydrolase_3,Abhydrolase_5,Abhydrolase_6,DLH,Esterase,FSH1,Hydrolase_4,Peptidase_S9	0.4775	0.0499
MA_92274g0010	sp|Q9SH26|PP102_ARATH	Pentatricopeptide repeat-containing protein At1g63400 OS=Arabidopsis thaliana GN=At1g63400 PE=2 SV=1	PF01535.15,PF06239.6,PF07763.8,PF08542.6,PF08579.6,PF12854.2,PF12895.2,PF13041.1,PF13176.1,PF13374.1,PF13432.1,PF13812.1	Apc3,ECSIT,FEZ,PPR,PPR_1,PPR_2,PPR_3,RPM2,Rep_fac_C,TPR_10,TPR_16,TPR_7	0.2376	0.0352
MA_10436594g0010	NA	NA	PF04674.7,PF09310.5	PD-C2-AF1,Phi_1	0.19755	0.00276
MA_91036g0010	sp|Q5BKL9|CAB45_XENTR	45 kDa calcium-binding protein OS=Xenopus tropicalis GN=sdf4 PE=2 SV=1	PF00036.27,PF10591.4,PF13202.1,PF13405.1,PF13499.1,PF13833.1	EF_hand_3,EF_hand_4,EF_hand_5,EF_hand_6,SPARC_Ca_bdg,efhand	0.253	0.017
MA_131256g0010	sp|Q75GR5|SPIN1_ORYSJ	KH domain-containing protein SPIN1 OS=Oryza sativa subsp. japonica GN=SPIN1 PE=1 SV=1	NA	NA	0.7353	0.0243
MA_10433283g0020	sp|Q9M153|GDL61_ARATH	GDSL esterase/lipase At4g01130 OS=Arabidopsis thaliana GN=At4g01130 PE=2 SV=1	PF00657.17	Lipase_GDSL	0.3717	0.0116
MA_17470g0010	sp|Q06915|EA6_ARATH	Probable glucan endo-1,3-beta-glucosidase A6 OS=Arabidopsis thaliana GN=A6 PE=2 SV=1	PF00332.13,PF07983.8,PF12193.3	Glyco_hydro_17,Sulf_coat_C,X8	0.399	0.016
MA_76955g0010	sp|P13027|ARRS_MAIZE	Anthocyanin regulatory R-S protein OS=Zea mays GN=R-S PE=2 SV=1	PF00010.21	HLH	0.24088	0.00032
MA_3040g0010	sp|Q9ZV88|BEH4_ARATH	BES1/BZR1 homolog protein 4 OS=Arabidopsis thaliana GN=BEH4 PE=1 SV=1	PF05687.8,PF11914.3	DUF3432,DUF822	0.1778	0.0257
MA_10436867g0010	NA	NA	PF12906.2	RINGv	0.7323	0.0448
MA_25862g0010	NA	NA	NA	NA	0.4627	0.0379
MA_5513g0010	NA	NA	NA	NA	0.6336	0.0334
MA_187587g0020	sp|P92964|RSP31_ARATH	Arginine/serine-rich-splicing factor RSP31 OS=Arabidopsis thaliana GN=RSP31 PE=1 SV=2	PF00076.17,PF08675.6,PF08777.6,PF13893.1,PF14259.1	RNA_bind,RRM_1,RRM_3,RRM_5,RRM_6	0.20308	0.00688
MA_31778g0010	sp|Q9FUJ1|CKX7_ARATH	Cytokinin dehydrogenase 7 OS=Arabidopsis thaliana GN=CKX7 PE=1 SV=1	PF01565.18,PF09265.5	Cytokin-bind,FAD_binding_4	0.3708	0.0193
MA_6195g0010	NA	NA	NA	NA	0.8809	0.0124
MA_111858g0010	NA	NA	PF02163.17	Peptidase_M50	0.2242	0.0402
MA_26320g0020	NA	NA	PF00234.17,PF14368.1	LTP_2,Tryp_alpha_amyl	0.5542	0.0183
MA_20419g0010	UCPmenziesii_isotig18183.g9140.t1	sp|P06237|NOH4_RHIML	PF00685.22,PF08266.7,PF09037.5,PF13469.1	Cadherin_2,Sulfotransfer_1,Sulfotransfer_3,Sulphotransf	0.76054	0.00279
MA_117135g0010	sp|A4K526|CQ061_BUFGR	UPF0451 protein C17orf61 homolog OS=Bufo gargarizans PE=3 SV=1	PF04241.10	DUF423	0.13765	0.00684
MA_240671g0010	sp|P29402|CALX1_ARATH	Calnexin homolog 1 OS=Arabidopsis thaliana GN=CNX1 PE=1 SV=1	PF02439.10,PF03896.11,PF07423.6,PF08391.5,PF11683.3,PF12685.2,PF13882.1	Adeno_E3_CR2,Bravo_FIGEY,DUF1510,DUF3278,Ly49,SpoIIIAH,TRAP_alpha	0.98064	0.00322
MA_42312g0010	sp|Q5N9J9|PHYK2_ORYSJ	Probable phytol kinase 2, chloroplastic OS=Oryza sativa subsp. japonica GN=Os01g0832000 PE=2 SV=3	PF01148.15,PF06800.7	CTP_transf_1,Sugar_transport	0.6305	0.0178
MA_947346g0010	NA	NA	NA	NA	0.1003	0.00429
MA_10436838g0010	UCPtaeda_isotig41548.g3465.t1	sp|Q54SD4|RBBD_DICDI	PF00400.27,PF12244.3	DUF3606,WD40	0.1639	0.0378
MA_10435735g0010	sp|Q84JG2|SWI3B_ARATH	SWI/SNF complex subunit SWI3B OS=Arabidopsis thaliana GN=SWI3B PE=1 SV=1	PF00249.26,PF02701.10,PF13921.1	Myb_DNA-bind_6,Myb_DNA-binding,zf-Dof	0.7975	0.0301
MA_5069534g0010	NA	NA	NA	NA	0.9312	0.0462
MA_10426048g0020	sp|Q9FXT4|AGAL_ORYSJ	Alpha-galactosidase OS=Oryza sativa subsp. japonica GN=Os10g0493600 PE=1 SV=1	NA	NA	0.5247	0.0387
MA_780420g0010	NA	NA	NA	NA	0.6309	0.0297
MA_645236g0010	NA	NA	NA	NA	0.1528	0.0245
MA_1877g0010	sp|P54001|P4HA1_RAT	Prolyl 4-hydroxylase subunit alpha-1 OS=Rattus norvegicus GN=P4ha1 PE=2 SV=2	PF03171.15,PF13640.1	2OG-FeII_Oxy,2OG-FeII_Oxy_3	0.3073	0.0483
MA_65346g0010	sp|Q9SQL2|CB24_PEA	Chlorophyll a-b binding protein P4, chloroplastic OS=Pisum sativum GN=lhcA-P4 PE=1 SV=1	PF00504.16	Chloroa_b-bind	0.5736	0.0459
MA_10435344g0010	sp|Q9FHK4|Y5519_ARATH	Uncharacterized protein At5g05190 OS=Arabidopsis thaliana GN=Y-1 PE=1 SV=1	PF11331.3,PF13717.1,PF13719.1	DUF3133,zinc_ribbon_4,zinc_ribbon_5	0.5904	0.0355
MA_90070g0010	NA	NA	PF05347.10,PF13232.1	Complex1_LYR,Complex1_LYR_1	0.2189	0.0154
MA_478906g0010	PgdbPcontorta_1495.g13938.t1	sp|Q8IUS5|EPHX4_HUMAN	PF00561.15,PF00756.15,PF01738.13,PF02230.11,PF12146.3,PF12695.2,PF12697.2	Abhydrolase_1,Abhydrolase_2,Abhydrolase_5,Abhydrolase_6,DLH,Esterase,Hydrolase_4	0.4869	0.0186
MA_129331g0010	UCPtaeda_isotig39230.g2779.t1	sp|Q14624|ITIH4_HUMAN	PF00092.23,PF00097.20,PF05762.9,PF09967.4,PF12678.2,PF12861.2,PF13519.1,PF13639.1,PF13768.1,PF13923.1	DUF2201,VWA,VWA_2,VWA_3,VWA_CoxE,zf-Apc11,zf-C3HC4,zf-C3HC4_2,zf-RING_2,zf-rbx1	0.2797	0.0255
MA_88684g0010	sp|Q9CA68|GDL31_ARATH	GDSL esterase/lipase At1g74460 OS=Arabidopsis thaliana GN=At1g74460 PE=2 SV=1	PF00657.17	Lipase_GDSL	0.5738	0.0363
MA_118496g0010	NA	NA	PF05531.7	NPV_P10	0.7961	0.0436
MA_10434006g0010	NA	NA	NA	NA	0.664	0.034
MA_97947g0010	sp|Q9FXD8|PLY5_ARATH	Probable pectate lyase 5 OS=Arabidopsis thaliana GN=At1g67750 PE=2 SV=2	PF00544.14,PF06006.7,PF13229.1	Beta_helix,DUF905,Pec_lyase_C	0.5308	0.0193
MA_577515g0010	sp|Q8L831|NUDT3_ARATH	Nudix hydrolase 3 OS=Arabidopsis thaliana GN=NUDT3 PE=1 SV=1	NA	NA	0.0941	0.0432
MA_10428444g0010	sp|B9RUN8|GUF1_RICCO	Translation factor GUF1 homolog, mitochondrial OS=Ricinus communis GN=RCOM_0855130 PE=3 SV=1	PF00679.19,PF06421.7	EFG_C,LepA_C	0.0571	0.0496
MA_5115g0010	sp|Q7F2L3|NAC48_ORYSJ	NAC domain-containing protein 48 OS=Oryza sativa subsp. japonica GN=NAC48 PE=2 SV=1	PF02365.10	NAM	0.3089	0.0486
MA_445959g0010	sp|Q2QMX9|ACA1_ORYSJ	Calcium-transporting ATPase 1, plasma membrane-type OS=Oryza sativa subsp. japonica GN=Os12g0586600 PE=2 SV=1	PF00122.15,PF00690.21,PF00702.21,PF08282.7,PF12710.2,PF13246.1	Cation_ATPase_N,E1-E2_ATPase,HAD,Hydrolase,Hydrolase_3,Hydrolase_like2	0.4471	0.0381
MA_427366g0010	sp|Q9LDX1|SGS3_ARATH	Protein SUPPRESSOR OF GENE SILENCING 3 OS=Arabidopsis thaliana GN=SGS3 PE=1 SV=1	NA	NA	0.44321	0.00681
MA_10426536g0010	sp|Q339X2|BGL34_ORYSJ	Beta-glucosidase 34 OS=Oryza sativa subsp. japonica GN=BGLU34 PE=2 SV=1	PF00232.13	Glyco_hydro_1	0.26298	0.00413
MA_103557g0010	NA	NA	NA	NA	0.118	0.0424
MA_16421g0010	sp|Q54U63|LVSC_DICDI	BEACH domain-containing protein lvsC OS=Dictyostelium discoideum GN=lvsC PE=4 SV=2	PF00400.27,PF02138.13	Beach,WD40	0.2519	0.0168
MA_10431611g0010	sp|Q9CAJ9|Y1385_ARATH	BTB/POZ domain-containing protein At1g63850 OS=Arabidopsis thaliana GN=At1g63850 PE=1 SV=1	NA	NA	0.7612	0.0496
MA_16252g0010	NA	NA	PF05032.7	Spo12	0.2925	0.0332
MA_10437109g0010	NA	NA	NA	NA	0.8282	0.0306
MA_42190g0010	sp|Q8BHT6|B3GLT_MOUSE	Beta-1,3-glucosyltransferase OS=Mus musculus GN=B3galtl PE=2 SV=3	PF02434.11,PF04646.7	DUF604,Fringe	0.3599	0.0376
MA_223201g0010	sp|Q9SZP1|MYB4_ARATH	Transcription repressor MYB4 OS=Arabidopsis thaliana GN=MYB4 PE=1 SV=1	PF00249.26,PF13921.1	Myb_DNA-bind_6,Myb_DNA-binding	0.799	0.0344
MA_10376188g0010	NA	NA	PF09770.4	PAT1	0.3978	0.00855
MA_12232g0010	sp|Q9S7C9|ESCA_ARATH	Putative DNA-binding protein ESCAROLA OS=Arabidopsis thaliana GN=ESC PE=2 SV=1	PF03479.10	DUF296	0.545	0.0462
MA_124841g0010	sp|Q8VYE2|TIM50_ARATH	Mitochondrial import inner membrane translocase subunit TIM50 OS=Arabidopsis thaliana GN=TIM50 PE=1 SV=1	PF03031.13	NIF	0.0949	0.0113
MA_19032g0010	NA	NA	PF00643.19,PF10979.3	DUF2786,zf-B_box	0.4412	0.0332
MA_9130g0020	sp|P29079|RACD_ENTFC	Aspartate racemase OS=Enterococcus faecium PE=1 SV=1	PF01177.17	Asp_Glu_race	0.195	0.0125
MA_119787g0010	sp|Q8GT20|BEBT_TOBAC	Benzyl alcohol O-benzoyltransferase OS=Nicotiana tabacum GN=HSR201 PE=1 SV=1	PF00879.13,PF02458.10	Defensin_propep,Transferase	0.6191	0.0317
MA_26834g0010	sp|P59326|YTHD1_MOUSE	YTH domain family protein 1 OS=Mus musculus GN=Ythdf1 PE=2 SV=1	PF04146.10	YTH	0.3958	0.00196
MA_46166g0010	sp|Q9MBC2|MMT1_HORVU	Methionine S-methyltransferase OS=Hordeum vulgare GN=MMT1 PE=1 SV=1	PF00155.16	Aminotran_1_2	0.706	0.0429
MA_64432g0010	sp|Q6P3R1|KIF22_XENTR	Kinesin-like protein KIF22 OS=Xenopus tropicalis GN=kif22 PE=2 SV=1	PF00225.18,PF00633.18,PF12826.2,PF12836.2	HHH,HHH_2,HHH_3,Kinesin	0.10895	0.00364
MA_177599g0010	sp|Q9FK05|PME61_ARATH	Probable pectinesterase/pectinesterase inhibitor 61 OS=Arabidopsis thaliana GN=PME61 PE=1 SV=1	PF01095.14,PF04043.10	PMEI,Pectinesterase	0.3026	0.0216
MA_10428640g0010	sp|Q9SH30|HMA5_ARATH	Putative copper-transporting ATPase HMA5 OS=Arabidopsis thaliana GN=HMA5 PE=2 SV=2	PF00122.15,PF00403.21,PF00702.21,PF01297.12,PF08282.7,PF12710.2	E1-E2_ATPase,HAD,HMA,Hydrolase,Hydrolase_3,SBP_bac_9	0.688	0.0177
MA_29344g0010	UCPmenziesii_isotig18429.g12501.t1	sp|Q43867|PME1_ARATH	PF04043.10	PMEI	0.3997	0.0304
MA_129306g0010	sp|Q8L9W3|ATL23_ARATH	E3 ubiquitin-protein ligase ATL23 OS=Arabidopsis thaliana GN=ATL23 PE=1 SV=2	PF00097.20,PF08746.6,PF12678.2,PF12861.2,PF13639.1,PF13920.1,PF13923.1	zf-Apc11,zf-C3HC4,zf-C3HC4_2,zf-C3HC4_3,zf-RING-like,zf-RING_2,zf-rbx1	0.9373	0.0274
MA_10437056g0010	NA	NA	PF01501.15,PF03407.11	Glyco_transf_8,Nucleotid_trans	0.0916	0.0426
MA_10426252g0010	sp|Q3U5F4|YRDC_MOUSE	YrdC domain-containing protein, mitochondrial OS=Mus musculus GN=Yrdc PE=1 SV=1	PF01300.13	Sua5_yciO_yrdC	0.189	0.0231
MA_6221g0010	sp|C0LGQ9|Y4294_ARATH	Probable LRR receptor-like serine/threonine-protein kinase At4g20940 OS=Arabidopsis thaliana GN=At4g20940 PE=1 SV=1	PF00069.20,PF00560.28,PF05725.7,PF07714.12,PF08263.7,PF12799.2,PF13504.1,PF13516.1,PF13855.1	FNIP,LRRNT_2,LRR_1,LRR_4,LRR_6,LRR_7,LRR_8,Pkinase,Pkinase_Tyr	0.07818	0.00366
MA_91369g0010	sp|Q9CA30|LBD42_ARATH	LOB domain-containing protein 42 OS=Arabidopsis thaliana GN=LBD42 PE=2 SV=1	PF03195.9	DUF260	0.51556	0.00349
MA_12998g0010	sp|O65012|C78A4_PINRA	Cytochrome P450 78A4 OS=Pinus radiata GN=CYP78A4 PE=2 SV=1	PF00067.17,PF05164.8	ZapA,p450	0.2324	0.0264
MA_16797g0020	sp|Q0J4I1|CKB21_ORYSJ	Cyclin-dependent kinase B2-1 OS=Oryza sativa subsp. japonica GN=CDKB2-1 PE=1 SV=1	PF00069.20,PF01636.18,PF06293.9,PF07714.12	APH,Kdo,Pkinase,Pkinase_Tyr	0.1713	0.00585
MA_11267g0020	sp|P92973|CCA1_ARATH	Protein CCA1 OS=Arabidopsis thaliana GN=CCA1 PE=1 SV=1	PF00249.26,PF13921.1	Myb_DNA-bind_6,Myb_DNA-binding	0.3039	0.0112
MA_208203g0010	sp|F4JGP4|ATK5_ARATH	Kinesin-5 OS=Arabidopsis thaliana GN=ATK5 PE=2 SV=1	PF00225.18,PF04582.7	Kinesin,Reo_sigmaC	0.62	0.042
MA_89747g0010	NA	NA	NA	NA	0.57668	0.00841
MA_48007g0010	sp|Q9SP55|VATG_CITLI	V-type proton ATPase subunit G OS=Citrus limon GN=VATG PE=3 SV=1	PF03179.10,PF05823.7	Gp-FAR-1,V-ATPase_G	0.0516	0.0107
MA_248329g0010	sp|O09053|WRN_MOUSE	Werner syndrome ATP-dependent helicase homolog OS=Mus musculus GN=Wrn PE=1 SV=3	PF01612.15	DNA_pol_A_exo1	0.3026	0.0471
MA_169947g0010	sp|Q9SUS4|RHA1A_ARATH	RING-H2 zinc finger protein RHA1a OS=Arabidopsis thaliana GN=RHA1A PE=2 SV=1	PF00097.20,PF04641.7,PF12678.2,PF12861.2,PF12906.2,PF13445.1,PF13639.1,PF13920.1,PF13923.1,PF14446.1	Prok-RING_1,RINGv,Rtf2,zf-Apc11,zf-C3HC4,zf-C3HC4_2,zf-C3HC4_3,zf-RING_2,zf-RING_LisH,zf-rbx1	0.09679	0.00473
MA_10434186g0010	sp|Q8GUI6|JMJ14_ARATH	Probable lysine-specific demethylase JMJ14 OS=Arabidopsis thaliana GN=JMJ14 PE=1 SV=1	PF02373.17,PF02375.12,PF02928.11,PF05964.9	FYRN,JmjC,JmjN,zf-C5HC2	0.8472	0.0377
MA_2588g0020	NA	NA	NA	NA	0.3429	0.0491
MA_149438g0010	sp|Q9SCU1|PATL6_ARATH	Patellin-6 OS=Arabidopsis thaliana GN=PATL6 PE=2 SV=1	PF00650.15	CRAL_TRIO	0.4192	0.0435
MA_10437016g0010	NA	NA	NA	NA	0.4685	0.0309
MA_10434188g0010	sp|Q9SU79|PAO5_ARATH	Probable polyamine oxidase 5 OS=Arabidopsis thaliana GN=PAO5 PE=2 SV=1	PF01593.19,PF13450.1	Amino_oxidase,NAD_binding_8	0.256	0.0161
MA_10189019g0010	sp|Q8VZD5|KSG5_ARATH	Shaggy-related protein kinase epsilon OS=Arabidopsis thaliana GN=ASK5 PE=2 SV=1	PF00069.20,PF01633.15,PF01636.18,PF07714.12	APH,Choline_kinase,Pkinase,Pkinase_Tyr	0.4641	0.0105
MA_10435811g0020	sp|Q8RY22|DEGP7_ARATH	Protease Do-like 7 OS=Arabidopsis thaliana GN=DEGP7 PE=2 SV=1	PF00089.21,PF00595.19,PF00949.16,PF01732.11,PF05579.8,PF10459.4,PF12812.2,PF13180.1,PF13365.1	DUF31,PDZ,PDZ_1,PDZ_2,Peptidase_S32,Peptidase_S46,Peptidase_S7,Trypsin,Trypsin_2	0.4128	0.0276
MA_10432189g0020	NA	NA	NA	NA	0.9861	0.0146
MA_608803g0010	sp|Q9ZSY8|IAA27_ARATH	Auxin-responsive protein IAA27 OS=Arabidopsis thaliana GN=IAA27 PE=1 SV=1	PF02309.11	AUX_IAA	0.15124	0.00691
MA_5701g0010	NA	NA	PF13839.1,PF14416.1	PC-Esterase,PMR5N	0.22638	0.00689
MA_76403g0010	NA	NA	NA	NA	0.8698	0.0186
MA_10436581g0010	PgdbPengPgla_10984.g18686.t1	sp|Q9FFY3|VAS_ARATH	PF00234.17,PF14368.1	LTP_2,Tryp_alpha_amyl	0.26327	0.00629
MA_320558g0010	NA	NA	PF05659.6	RPW8	0.18667	0.00246
MA_203191g0010	sp|Q9FE67|ERF80_ARATH	Ethylene-responsive transcription factor 9 OS=Arabidopsis thaliana GN=ERF9 PE=2 SV=1	PF00847.15	AP2	0.408	0.0211
MA_10096934g0010	sp|P37123|C77A1_SOLME	Cytochrome P450 77A1 (Fragment) OS=Solanum melongena GN=CYP77A1 PE=2 SV=1	PF00067.17	p450	0.05621	0.00178
MA_60257g0010	sp|Q9M4W3|ISPF_CATRO	2-C-methyl-D-erythritol 2,4-cyclodiphosphate synthase, chloroplastic OS=Catharanthus roseus GN=ISPF PE=2 SV=1	PF02542.11	YgbB	0.08395	0.00838
MA_4962g0010	sp|Q6ZCX3|FH6_ORYSJ	Formin-like protein 6 OS=Oryza sativa subsp. japonica GN=FH6 PE=2 SV=2	PF02181.18,PF10409.4	FH2,PTEN_C2	0.7657	0.0119
MA_84502g0010	sp|P54120|AIG1_ARATH	Protein AIG1 OS=Arabidopsis thaliana GN=AIG1 PE=2 SV=1	PF00350.18,PF00735.13,PF01926.18,PF03193.11,PF04548.11,PF04670.7,PF08477.8	AIG1,DUF258,Dynamin_N,Gtr1_RagA,MMR_HSR1,Miro,Septin	0.2826	0.0354
MA_10120560g0010	sp|Q9SCU0|SDR2A_ARATH	Short-chain dehydrogenase reductase 2a OS=Arabidopsis thaliana GN=SDR2a PE=3 SV=1	PF13561.1	adh_short_C2	0.6101	0.0159
MA_28961g0020	sp|Q9CAA9|BH049_ARATH	Transcription factor bHLH49 OS=Arabidopsis thaliana GN=BHLH49 PE=2 SV=1	PF00010.21	HLH	0.8387	0.0164
MA_52853g0020	NA	NA	NA	NA	0.172	0.0308
MA_44386g0010	sp|Q652L2|HIRA_ORYSJ	Protein HIRA OS=Oryza sativa subsp. japonica GN=Os09g0567700 PE=2 SV=1	PF00400.27,PF04762.7,PF07569.6,PF08662.6	Hira,IKI3,WD40,eIF2A	0.11839	0.00805
MA_24759g0020	sp|Q5BIM2|F214B_BOVIN	Protein FAM214B OS=Bos taurus GN=FAM214B PE=2 SV=1	PF13915.1	DUF4210	0.7964	0.0165
MA_127335g0010	sp|Q01J96|CCB21_ORYSI	Cyclin-B2-1 OS=Oryza sativa subsp. indica GN=CYCB2-1 PE=1 SV=1	PF00134.18,PF02984.14	Cyclin_C,Cyclin_N	0.5888	0.0422
MA_1274g0010	sp|O80871|P2C25_ARATH	Probable protein phosphatase 2C 25 OS=Arabidopsis thaliana GN=At2g30020 PE=1 SV=1	PF00481.16,PF07228.7,PF13672.1	PP2C,PP2C_2,SpoIIE	0.12712	0.00506
MA_7175699g0010	sp|P46487|MDHM_EUCGU	Malate dehydrogenase, mitochondrial OS=Eucalyptus gunnii GN=MDH PE=2 SV=1	PF00056.18,PF01073.14,PF01113.15,PF13460.1	3Beta_HSD,DapB_N,Ldh_1_N,NAD_binding_10	0.5519	0.0208
MA_19597g0010	UCPtaeda_isotig29596.g3041.t1	sp|Q8LPG9|IQD14_ARATH	PF00612.22,PF13178.1	DUF4005,IQ	0.07796	0.00131
MA_8435709g0010	NA	NA	NA	NA	0.5	0.000323
MA_10432948g0010	sp|Q8GYN5|RIN4_ARATH	RPM1-interacting protein 4 OS=Arabidopsis thaliana GN=RIN4 PE=1 SV=1	PF05627.6	AvrRpt-cleavage	0.2939	0.0464
MA_7171371g0010	NA	NA	NA	NA	0.3645	0.0356
MA_126854g0010	sp|Q50EK4|C75A1_PINTA	Cytochrome P450 750A1 OS=Pinus taeda GN=CYP750A1 PE=2 SV=1	PF00067.17	p450	0.21887	0.00928
MA_635g0010	sp|Q93Z00|TCP14_ARATH	Transcription factor TCP14 OS=Arabidopsis thaliana GN=TCP14 PE=1 SV=1	PF03634.8	TCP	0.4315	0.0472
MA_118076g0010	UCPmenziesii_isotig22440.g6962.t1	sp|O64470|SHT_ARATH	PF02458.10	Transferase	0.274	0.0261
MA_10434038g0010	NA	NA	NA	NA	0.1556	0.0216
MA_4735g0010	sp|Q9LF92|P2A15_ARATH	F-box protein PP2-A15 OS=Arabidopsis thaliana GN=PP2A15 PE=2 SV=1	PF00646.28,PF12937.2,PF14299.1	F-box,F-box-like,PP2	0.1307	0.0197
MA_10431527g0010	NA	NA	NA	NA	0.0896	0.0367
MA_10430653g0010	sp|Q9S9Q9|Y1044_ARATH	BTB/POZ domain-containing protein At1g30440 OS=Arabidopsis thaliana GN=At1g30440 PE=1 SV=2	PF03000.9,PF12029.3,PF14077.1	DUF3516,NPH3,WD40_alt	0.8242	0.0488
MA_10430538g0010	sp|Q9ZUH5|SDR2B_ARATH	Short-chain dehydrogenase/reductase 2b OS=Arabidopsis thaliana GN=SDR2b PE=1 SV=1	PF00106.20,PF01370.16,PF08659.5,PF13460.1,PF13561.1	Epimerase,KR,NAD_binding_10,adh_short,adh_short_C2	0.4472	0.0287
MA_770477g0010	NA	NA	PF04862.7	DUF642	0.7768	0.0195
MA_208149g0010	sp|Q9ZT63|MTP1_ARATH	Metal tolerance protein 1 OS=Arabidopsis thaliana GN=MTP1 PE=1 SV=2	PF01545.16	Cation_efflux	0.2398	0.0335
MA_10436243g0010	NA	NA	PF06148.6	COG2	0.302	0.0314
MA_22260g0020	sp|Q9JJK2|LANC2_MOUSE	LanC-like protein 2 OS=Mus musculus GN=Lancl2 PE=1 SV=1	PF05147.8	LANC_like	0.11461	0.00777
MA_10436151g0010	sp|Q94A82|NUD19_ARATH	Nudix hydrolase 19, chloroplastic OS=Arabidopsis thaliana GN=NUDT19 PE=1 SV=1	PF00293.23,PF09296.6,PF09297.6	NUDIX,NUDIX-like,zf-NADH-PPase	0.2961	0.0419
MA_94703g0010	sp|Q96558|UGDH_SOYBN	UDP-glucose 6-dehydrogenase OS=Glycine max PE=2 SV=1	PF03720.10	UDPG_MGDP_dh_C	0.2395	0.0198
MA_10435817g0010	NA	NA	PF03168.8	LEA_2	0.6297	0.0493
MA_9038g0010	sp|Q7X659|VP35A_ARATH	Vacuolar protein sorting-associated protein 35A OS=Arabidopsis thaliana GN=VPS35A PE=2 SV=1	PF03635.12	Vps35	0.6046	0.0467
MA_10360330g0010	sp|Q8YQL2|CARB_NOSS1	Carbamoyl-phosphate synthase large chain OS=Nostoc sp. (strain PCC 7120 / UTEX 2576) GN=carB PE=3 SV=1	PF00289.17,PF02142.17,PF02222.17,PF02786.12,PF07478.8,PF08443.6,PF13535.1	ATP-grasp,ATP-grasp_4,CPSase_L_D2,CPSase_L_chain,Dala_Dala_lig_C,MGS,RimK	0.0759	0.0272
MA_10426411g0010	sp|Q9ZSK1|GTOMC_ARATH	Tocopherol O-methyltransferase, chloroplastic OS=Arabidopsis thaliana GN=VTE4 PE=2 SV=2	PF01209.13,PF01728.14,PF02353.15,PF03059.11,PF03141.11,PF05175.9,PF07021.7,PF08241.7,PF08242.7,PF12847.2,PF13489.1,PF13649.1,PF13659.1,PF13679.1,PF13847.1	CMAS,FtsJ,MTS,MetW,Methyltransf_11,Methyltransf_12,Methyltransf_18,Methyltransf_23,Methyltransf_25,Methyltransf_26,Methyltransf_29,Methyltransf_31,Methyltransf_32,NAS,Ubie_methyltran	0.8691	0.0442
MA_6571438g0010	NA	NA	PF07201.6	HrpJ	0.6024	0.0166
MA_107283g0010	sp|Q39265|ZFP6_ARATH	Zinc finger protein 6 OS=Arabidopsis thaliana GN=ZFP6 PE=2 SV=1	NA	NA	0.67287	0.00474
MA_8985g0010	sp|O18765|S5A2_PIG	3-oxo-5-alpha-steroid 4-dehydrogenase 2 OS=Sus scrofa GN=SRD5A2 PE=2 SV=2	PF02544.11,PF04191.8,PF06966.7	DUF1295,PEMT,Steroid_dh	0.33915	0.00684
MA_57399g0020	sp|P50160|TS2_MAIZE	Sex determination protein tasselseed-2 OS=Zea mays GN=TS2 PE=2 SV=1	PF00106.20,PF01073.14,PF01370.16,PF02826.14,PF02882.14,PF03435.13,PF08659.5,PF13561.1	2-Hacid_dh_C,3Beta_HSD,Epimerase,KR,Saccharop_dh,THF_DHG_CYH_C,adh_short,adh_short_C2	0.06611	0.00121
MA_10430057g0010	sp|P92990|JP650_ARATH	Probable polygalacturonase non-catalytic subunit JP650 OS=Arabidopsis thaliana GN=JP650 PE=2 SV=2	PF03181.10	BURP	0.42346	0.00842
MA_176968g0010	NA	NA	NA	NA	0.3675	0.0361
MA_946619g0010	NA	NA	NA	NA	0.2742	0.0375
MA_84113g0010	NA	NA	PF05678.9	VQ	0.2809	0.0177
MA_10427335g0010	sp|Q5FWF5|ESCO1_HUMAN	N-acetyltransferase ESCO1 OS=Homo sapiens GN=ESCO1 PE=1 SV=3	PF00583.19,PF13878.1,PF13880.1	Acetyltransf_1,Acetyltransf_13,zf-C2H2_3	0.4351	0.0487
MA_896002g0010	sp|Q9LYD3|DREB3_ARATH	Dehydration-responsive element-binding protein 3 OS=Arabidopsis thaliana GN=DREB3 PE=2 SV=1	PF00847.15	AP2	0.217	0.012
MA_1461g0010	sp|O64474|HMA4_ARATH	Putative cadmium/zinc-transporting ATPase HMA4 OS=Arabidopsis thaliana GN=HMA4 PE=1 SV=2	PF00702.21,PF08282.7	Hydrolase,Hydrolase_3	0.25145	0.00431
MA_8232g0010	sp|Q8BHA0|IN80C_MOUSE	INO80 complex subunit C OS=Mus musculus GN=Ino80c PE=2 SV=1	NA	NA	0.285	0.00562
MA_21665g0010	NA	NA	PF06131.6	DUF963	0.145	0.018
MA_41523g0010	sp|Q41330|KN1_SOLLC	Homeotic protein knotted-1 OS=Solanum lycopersicum GN=KN1 PE=2 SV=1	PF03790.8,PF03791.8	KNOX1,KNOX2	0.4779	0.0266
MA_133858g0010	sp|O04015|P5CS_ACTDE	Delta-1-pyrroline-5-carboxylate synthase OS=Actinidia deliciosa PE=2 SV=1	PF00171.17	Aldedh	0.11185	0.00106
MA_7055g0010	sp|Q38851|MYB6_ARATH	Transcription repressor MYB6 OS=Arabidopsis thaliana GN=MYB6 PE=1 SV=1	PF00249.26,PF13921.1	Myb_DNA-bind_6,Myb_DNA-binding	0.40758	0.00732
MA_106205g0010	NA	NA	PF11955.3	PORR	0.3912	0.0161
MA_10399g0020	sp|Q8GWT1|GAUTE_ARATH	Probable galacturonosyltransferase 14 OS=Arabidopsis thaliana GN=GAUT14 PE=2 SV=1	PF01501.15	Glyco_transf_8	0.17937	0.00262
MA_10435870g0010	sp|Q15751|HERC1_HUMAN	Probable E3 ubiquitin-protein ligase HERC1 OS=Homo sapiens GN=HERC1 PE=1 SV=2	PF00415.13,PF01363.16,PF06008.9,PF08381.6,PF12718.2,PF13540.1,PF13713.1	BRX,BRX_N,FYVE,Laminin_I,RCC1,RCC1_2,Tropomyosin_1	0.2228	0.0314
MA_210219g0010	sp|Q9SUC9|UGPI7_ARATH	Uncharacterized GPI-anchored protein At4g28100 OS=Arabidopsis thaliana GN=At4g28100 PE=1 SV=1	NA	NA	0.37183	0.00384
MA_10436783g0020	sp|Q9SJV5|TATC_ARATH	Sec-independent protein translocase protein TATC, chloroplastic OS=Arabidopsis thaliana GN=TATC PE=1 SV=2	PF00902.13,PF10716.4	NdhL,TatC	0.1608	0.0209
MA_10435473g0040	sp|P04793|HSP13_SOYBN	17.5 kDa class I heat shock protein OS=Glycine max GN=HSP17.5-M PE=3 SV=1	PF00011.16	HSP20	0.3472	0.0189
MA_140138g0020	sp|Q3ED78|C3H7_ARATH	Zinc finger CCCH domain-containing protein 7 OS=Arabidopsis thaliana GN=At1g21570 PE=1 SV=1	NA	NA	0.3081	0.0371
MA_207070g0010	sp|Q9ZUC1|QORL_ARATH	Quinone oxidoreductase-like protein At1g23740, chloroplastic OS=Arabidopsis thaliana GN=At1g23740 PE=1 SV=2	PF00107.21,PF08240.7,PF13602.1	ADH_N,ADH_zinc_N,ADH_zinc_N_2	0.3178	0.0275
MA_102713g0010	sp|Q9FJR1|PER65_ARATH	Peroxidase 65 OS=Arabidopsis thaliana GN=PER65 PE=2 SV=2	PF00141.18	peroxidase	0.1043	0.0224
MA_10266609g0010	sp|Q54FU9|MCFW_DICDI	Mitochondrial substrate carrier family protein W OS=Dictyostelium discoideum GN=mcfW PE=3 SV=1	PF00153.22	Mito_carr	0.2613	0.0256
MA_138875g0030	NA	NA	NA	NA	0.517	0.0417
MA_2427g0010	sp|Q8LL04|CPL3_ARATH	RNA polymerase II C-terminal domain phosphatase-like 3 OS=Arabidopsis thaliana GN=CPL3 PE=1 SV=2	PF00533.21,PF03031.13,PF12738.2	BRCT,NIF,PTCB-BRCT	0.6619	0.0495
MA_877538g0010	sp|O81291|LRK44_ARATH	L-type lectin-domain containing receptor kinase IV.4 OS=Arabidopsis thaliana GN=LECRK44 PE=2 SV=1	PF00069.20,PF00139.14,PF07714.12	Lectin_legB,Pkinase,Pkinase_Tyr	0.5896	0.0387
MA_136990g0010	sp|Q9FKM7|IAA33_ARATH	Auxin-responsive protein IAA33 OS=Arabidopsis thaliana GN=IAA33 PE=2 SV=1	PF02309.11	AUX_IAA	0.8112	0.0128
MA_9211546g0010	sp|Q9FXI9|GUN2_ARATH	Endoglucanase 2 OS=Arabidopsis thaliana GN=At1g19940 PE=2 SV=1	PF00759.14	Glyco_hydro_9	0.727	0.0324
MA_10430994g0010	sp|Q8S8A0|GDU4_ARATH	Protein GLUTAMINE DUMPER 4 OS=Arabidopsis thaliana GN=GDU4 PE=2 SV=1	NA	NA	0.06842	0.00125
MA_581786g0010	sp|Q9Z0H0|CDC7_MOUSE	Cell division cycle 7-related protein kinase OS=Mus musculus GN=Cdc7 PE=1 SV=2	PF00069.20,PF01636.18,PF07714.12	APH,Pkinase,Pkinase_Tyr	0.8434	0.0251
MA_10436196g0010	sp|Q9SJL0|U86A1_ARATH	UDP-glycosyltransferase 86A1 OS=Arabidopsis thaliana GN=UGT86A1 PE=2 SV=1	PF00201.13,PF04101.11,PF07249.7,PF13528.1	Cerato-platanin,Glyco_tran_28_C,Glyco_trans_1_3,UDPGT	0.5	0.00346
MA_10437247g0010	UCPtaeda_isotig35819.g304.t1	sp|Q709C8|VP13C_HUMAN	PF06650.7	DUF1162	0.0532	0.0087
MA_20221g0010	sp|Q9FNY2|DPB_ARATH	Transcription factor-like protein DPB OS=Arabidopsis thaliana GN=DPB PE=1 SV=1	PF08781.5	DP	0.1344	0.0498
MA_24271g0020	sp|Q8GWP0|MYB39_ARATH	Transcription factor MYB39 OS=Arabidopsis thaliana GN=MYB39 PE=2 SV=1	PF00249.26,PF13921.1	Myb_DNA-bind_6,Myb_DNA-binding	0.53281	0.00926
MA_90472g0010	sp|A8MRC7|B3GT2_ARATH	Probable beta-1,3-galactosyltransferase 2 OS=Arabidopsis thaliana GN=B3GALT2 PE=2 SV=1	PF01762.16,PF02434.11,PF06365.7,PF13334.1	CD34_antigen,DUF4094,Fringe,Galactosyl_T	0.2287	0.0112
MA_13647g0010	NA	NA	NA	NA	0.523	0.022
MA_279654g0010	NA	NA	PF04720.7	DUF506	0.37492	0.00463
MA_771156g0010	sp|Q96533|ADHX_ARATH	Alcohol dehydrogenase class-3 OS=Arabidopsis thaliana GN=ADH2 PE=1 SV=2	PF00107.21,PF02254.13,PF02826.14	2-Hacid_dh_C,ADH_zinc_N,TrkA_N	0.3102	0.0285
MA_10429529g0010	sp|Q9ZUV3|IRX7_ARATH	Probable glucuronoxylan glucuronosyltransferase IRX7 OS=Arabidopsis thaliana GN=IRX7 PE=2 SV=1	PF03016.10	Exostosin	0.4413	0.0114
MA_18818g0010	NA	NA	NA	NA	0.14495	0.00119
MA_10437237g0010	NA	NA	PF00560.28,PF04499.10,PF09325.5,PF12799.2,PF13516.1	LRR_1,LRR_4,LRR_6,SAPS,Vps5	0.4746	0.0491
MA_130180g0010	sp|Q9C658|DCP5_ARATH	Protein decapping 5 OS=Arabidopsis thaliana GN=DCP5 PE=1 SV=1	PF09532.5	FDF	0.519	0.0388
MA_10435428g0020	sp|Q5NTH0|UGAT_BELPE	Cyanidin-3-O-glucoside 2-O-glucuronosyltransferase OS=Bellis perennis GN=UGAT PE=1 SV=1	PF00201.13,PF04101.11,PF13936.1	Glyco_tran_28_C,HTH_38,UDPGT	0.4177	0.0304
MA_10428143g0020	sp|P13240|DR206_PEA	Disease resistance response protein 206 OS=Pisum sativum GN=PI206 PE=2 SV=2	PF03018.9	Dirigent	0.5548	0.0492
MA_747988g0010	sp|Q9SYM4|TPS1_ARATH	Alpha,alpha-trehalose-phosphate synthase [UDP-forming] 1 OS=Arabidopsis thaliana GN=TPS1 PE=1 SV=1	PF00982.16,PF08323.6	Glyco_transf_20,Glyco_transf_5	0.15633	0.00841
MA_19715g0010	sp|Q9DAM5|TPC_MOUSE	Mitochondrial thiamine pyrophosphate carrier OS=Mus musculus GN=Slc25a19 PE=2 SV=1	PF00153.22	Mito_carr	0.2154	0.0438
MA_477384g0010	sp|Q43716|UFOG_PETHY	Anthocyanidin 3-O-glucosyltransferase OS=Petunia hybrida GN=RT PE=2 SV=1	PF00201.13,PF04101.11	Glyco_tran_28_C,UDPGT	0.4221	0.0387
MA_77075g0010	sp|Q38998|AKT1_ARATH	Potassium channel AKT1 OS=Arabidopsis thaliana GN=AKT1 PE=1 SV=2	PF00023.25,PF00027.24,PF00520.26,PF07885.11,PF11834.3,PF12796.2,PF13606.1,PF13637.1,PF13857.1	Ank,Ank_2,Ank_3,Ank_4,Ank_5,DUF3354,Ion_trans,Ion_trans_2,cNMP_binding	0.4074	0.0185
MA_716242g0010	sp|Q9Y276|BCS1_HUMAN	Mitochondrial chaperone BCS1 OS=Homo sapiens GN=BCS1L PE=1 SV=1	PF00004.24	AAA	0.52734	0.00335
MA_85704g0010	sp|Q6MEW4|GPMA_PARUW	2,3-bisphosphoglycerate-dependent phosphoglycerate mutase OS=Protochlamydia amoebophila (strain UWE25) GN=gpmA PE=3 SV=1	PF00300.17	His_Phos_1	0.05607	0.00359
MA_9721034g0010	sp|Q9FG13|CXE15_ARATH	Probable carboxylesterase 15 OS=Arabidopsis thaliana GN=CXE15 PE=2 SV=1	PF00135.23,PF00326.16,PF07859.8,PF10340.4,PF12695.2,PF12740.2	Abhydrolase_3,Abhydrolase_5,COesterase,Chlorophyllase2,DUF2424,Peptidase_S9	0.3544	0.0033
MA_10436159g0020	sp|P17801|KPRO_MAIZE	Putative receptor protein kinase ZmPK1 OS=Zea mays GN=PK1 PE=2 SV=2	PF00069.20,PF00954.15,PF01453.19,PF01636.18,PF01683.13,PF07714.12,PF08276.6,PF12662.2,PF14295.1	APH,B_lectin,EB,PAN_2,PAN_4,Pkinase,Pkinase_Tyr,S_locus_glycop,cEGF	0.16873	0.00236
MA_208242g0010	sp|Q8NBZ7|UXS1_HUMAN	UDP-glucuronic acid decarboxylase 1 OS=Homo sapiens GN=UXS1 PE=1 SV=1	PF01370.16	Epimerase	0.4435	0.0438
MA_8884419g0010	sp|P47905|RS27A_LUPAL	Ubiquitin-40S ribosomal protein S27a OS=Lupinus albus PE=3 SV=2	PF00240.18,PF01599.14,PF11976.3,PF13019.1,PF13881.1	Rad60-SLD,Rad60-SLD_2,Ribosomal_S27,Telomere_Sde2,ubiquitin	0.1004	0.0346
MA_140292g0010	sp|P48622|FAD3D_ARATH	Temperature-sensitive omega-3 fatty acid desaturase, chloroplastic OS=Arabidopsis thaliana GN=FAD8 PE=2 SV=1	PF00487.19,PF11960.3	DUF3474,FA_desaturase	0.43553	0.00703
MA_95623g0010	sp|Q8L4X4|GAT2_ARATH	Probable GABA transporter 2 OS=Arabidopsis thaliana GN=At5g41800 PE=2 SV=1	PF00001.16,PF00689.16,PF01490.13	7tm_1,Aa_trans,Cation_ATPase_C	0.3011	0.0301
MA_6142g0020	UCPtaeda_isotig37213.g5888.t1	sp|Q4WEI5|HAT2_ASPFU	PF00400.27	WD40	0.10325	0.00649
MA_56689g0010	NA	NA	NA	NA	0.73	0.0159
MA_683244g0010	NA	NA	PF10520.4	Kua-UEV1_localn	0.768	0.013
MA_184966g0010	sp|Q6GLA2|SAMC_XENTR	S-adenosylmethionine mitochondrial carrier protein OS=Xenopus tropicalis GN=slc25a26 PE=2 SV=1	PF00153.22	Mito_carr	0.1353	0.0329
MA_222634g0010	sp|P20075|LEAD8_DAUCA	Embryonic protein DC-8 OS=Daucus carota PE=3 SV=1	PF01442.13,PF02987.11,PF05957.8,PF12732.2	Apolipoprotein,DUF883,LEA_4,YtxH	0.22625	0.00877
MA_23842g0010	UCPtaeda_isotig15564.g10235.t1	sp|Q54DY9|BCS1B_DICDI	PF00004.24,PF00910.17,PF05496.7,PF05673.8,PF07728.9,PF13086.1,PF13191.1,PF13207.1,PF13245.1,PF13401.1,PF13479.1,PF13521.1,PF13555.1,PF13604.1,PF14363.1	AAA,AAA_11,AAA_16,AAA_17,AAA_19,AAA_22,AAA_24,AAA_28,AAA_29,AAA_30,AAA_5,AAA_assoc,DUF815,RNA_helicase,RuvB_N	0.9446	0.0344
MA_210389g0010	sp|Q9M2K6|E13L1_ARATH	Glucan endo-1,3-beta-glucosidase-like protein 1 OS=Arabidopsis thaliana GN=At3g58100 PE=1 SV=2	PF07983.8	X8	0.075	0.0215
MA_768g0010	sp|Q0DA50|C3H45_ORYSJ	Zinc finger CCCH domain-containing protein 45 OS=Oryza sativa subsp. japonica GN=Os06g0677700 PE=2 SV=1	PF04146.10	YTH	0.861	0.049
MA_10251635g0010	UCPtaeda_isotig46854.g794.t1	sp|Q6GQV7|EDRF1_MOUSE	NA	NA	0.08969	0.00602
MA_10425885g0010	NA	NA	PF05553.6	DUF761	0.0629	0.0403
MA_124485g0010	NA	NA	NA	NA	0.0888	0.0212
MA_19229g0010	sp|P07519|CBP1_HORVU	Serine carboxypeptidase 1 OS=Hordeum vulgare GN=CBP1 PE=1 SV=4	PF00450.17	Peptidase_S10	0.672	0.044
MA_10427895g0010	NA	NA	PF03266.10	NTPase_1	0.655	0.0418
MA_10076142g0010	NA	NA	PF00168.25	C2	0.3942	0.0449
MA_295001g0010	sp|Q9FH76|ABAH3_ARATH	Abscisic acid 8'-hydroxylase 3 OS=Arabidopsis thaliana GN=CYP707A3 PE=1 SV=1	PF00067.17	p450	0.9636	0.0481
MA_3421g0010	sp|Q9FNL7|PTR3_ARATH	Peptide transporter PTR3-A OS=Arabidopsis thaliana GN=PTR3-A PE=2 SV=1	PF00854.16	PTR2	0.18067	0.00822
MA_200295g0010	sp|Q94JY4|BRK1_ARATH	Protein BRICK 1 OS=Arabidopsis thaliana GN=BRK1 PE=1 SV=1	PF10152.4,PF10393.4	DUF2360,Matrilin_ccoil	0.2419	0.0306
MA_11165g0010	sp|Q9CA40|NUDT1_ARATH	Nudix hydrolase 1 OS=Arabidopsis thaliana GN=NUDT1 PE=1 SV=1	PF00293.23	NUDIX	0.1077	0.0411
MA_19691g0010	NA	NA	PF12204.3	DUF3598	0.15602	0.00198
MA_84935g0010	sp|Q700D9|MYBF_ARATH	Putative Myb family transcription factor At1g14600 OS=Arabidopsis thaliana GN=At1g14600 PE=2 SV=2	PF00249.26	Myb_DNA-binding	0.756	0.0199
MA_77969g0010	NA	NA	PF04398.7	DUF538	0.8192	0.0424
MA_10359605g0010	sp|P48408|DPS2_PINST	Pinosylvin synthase 2 OS=Pinus strobus GN=STS2 PE=2 SV=1	PF00195.14,PF02797.10,PF08392.7,PF08541.5	ACP_syn_III_C,Chal_sti_synt_C,Chal_sti_synt_N,FAE1_CUT1_RppA	0.49719	0.00995
MA_134558g0010	sp|Q6GQT0|CC14A_MOUSE	Dual specificity protein phosphatase CDC14A OS=Mus musculus GN=Cdc14a PE=2 SV=2	PF00102.22,PF00782.15,PF13350.1	DSPc,Y_phosphatase,Y_phosphatase3	0.1925	0.0474
MA_6597368g0010	sp|O96552|CHMP1_DICDI	Charged multivesicular body protein 1 OS=Dictyostelium discoideum GN=chmp1 PE=3 SV=1	PF03357.16,PF03398.9	Ist1,Snf7	0.10219	0.00419
MA_304461g0010	sp|Q9LFR7|CXE17_ARATH	Probable carboxylesterase 17 OS=Arabidopsis thaliana GN=CXE17 PE=2 SV=1	PF00135.23,PF07859.8,PF10340.4,PF12695.2,PF12740.2	Abhydrolase_3,Abhydrolase_5,COesterase,Chlorophyllase2,DUF2424	0.263	0.019
MA_165229g0020	PgdbPtadea_65150.g11846.t1	sp|Q54DY9|BCS1B_DICDI	PF00004.24,PF00910.17,PF01637.13,PF05496.7,PF05673.8,PF07728.9,PF08298.6,PF09824.4,PF13086.1,PF13191.1,PF13207.1,PF13245.1,PF13401.1,PF13479.1,PF13481.1,PF13521.1,PF13555.1,PF14363.1	AAA,AAA_11,AAA_16,AAA_17,AAA_19,AAA_22,AAA_24,AAA_25,AAA_28,AAA_29,AAA_5,AAA_PrkA,AAA_assoc,Arch_ATPase,ArsR,DUF815,RNA_helicase,RuvB_N	0.19203	0.00879
MA_10433465g0030	sp|Q9SJ22|CESA9_ARATH	Probable cellulose synthase A catalytic subunit 9 [UDP-forming] OS=Arabidopsis thaliana GN=CESA9 PE=2 SV=1	PF03552.9	Cellulose_synt	0.437	0.0446
MA_44185g0010	sp|O49743|GATA4_ARATH	GATA transcription factor 4 OS=Arabidopsis thaliana GN=GATA4 PE=2 SV=1	PF00320.22	GATA	0.256	0.035
MA_9101793g0010	sp|O64477|Y2913_ARATH	G-type lectin S-receptor-like serine/threonine-protein kinase At2g19130 OS=Arabidopsis thaliana GN=At2g19130 PE=2 SV=1	PF00069.20,PF07714.12	Pkinase,Pkinase_Tyr	0.1304	0.0159
MA_53001g0010	sp|Q9HDZ0|YK01_SCHPO	Uncharacterized protein P11E10.01 OS=Schizosaccharomyces pombe (strain 972 / ATCC 24843) GN=SPAP11E10.01 PE=2 SV=1	PF01488.15,PF02423.10	OCD_Mu_crystall,Shikimate_DH	0.3341	0.0257
MA_331330g0010	NA	NA	NA	NA	0.2336	0.0342
MA_10429205g0010	NA	NA	NA	NA	0.1825	0.0252
MA_10426795g0010	sp|Q9FLX9|NLE1_ARATH	Notchless protein homolog OS=Arabidopsis thaliana GN=NLE1 PE=2 SV=1	PF00400.27	WD40	0.163	0.045
MA_3821g0010	UCPtaeda_isotig17135.g5783.t1	sp|Q9XHP0|11S2_SESIN	PF00190.17,PF03079.9	ARD,Cupin_1	0.22263	0.00819
MA_387252g0010	sp|O81086|TPSD1_ABIGR	Alpha-bisabolene synthase OS=Abies grandis GN=ag1 PE=1 SV=1	PF01397.16,PF03936.11	Terpene_synth,Terpene_synth_C	0.5353	0.0322
MA_10435923g0010	sp|Q6WAU0|PULR_MENPI	(+)-pulegone reductase OS=Mentha piperita PE=1 SV=1	PF00107.21	ADH_zinc_N	0.4187	0.0474
MA_206151g0010	NA	NA	NA	NA	0.2908	0.0278
MA_10426205g0010	sp|Q7XKV4|BGL12_ORYSJ	Beta-glucosidase 12 OS=Oryza sativa subsp. japonica GN=BGLU12 PE=2 SV=2	PF00232.13	Glyco_hydro_1	0.2091	0.0114
MA_13454g0010	sp|Q9SI96|H2B3_ARATH	Histone H2B.3 OS=Arabidopsis thaliana GN=At2g28720 PE=1 SV=3	PF00125.19,PF00808.18,PF08604.5	CBFD_NFYB_HMF,Histone,Nup153	0.208	0.012
MA_179122g0010	sp|Q9FJZ9|PER72_ARATH	Peroxidase 72 OS=Arabidopsis thaliana GN=PER72 PE=1 SV=1	PF00141.18	peroxidase	0.12036	0.00437
MA_118542g0020	NA	NA	PF09056.6,PF12850.2	Metallophos_2,Phospholip_A2_3	0.6763	0.0397
MA_10436593g0010	sp|Q6Z8C8|CDKF4_ORYSJ	Cyclin-dependent kinase F-4 OS=Oryza sativa subsp. japonica GN=CDKF-4 PE=2 SV=1	PF00069.20,PF01163.17,PF01636.18,PF07714.12	APH,Pkinase,Pkinase_Tyr,RIO1	0.2442	0.0227
MA_8555g0010	NA	NA	PF00013.24,PF13014.1	KH_1,KH_3	0.9718	0.0113
MA_10436212g0010	sp|Q69QB8|CCD31_ORYSJ	Cyclin-D3-1 OS=Oryza sativa subsp. japonica GN=CYCD3-1 PE=2 SV=2	PF00134.18,PF02984.14	Cyclin_C,Cyclin_N	0.285	0.0498
MA_9052584g0010	PgdbPengPgla_1339.g30663.t1	sp|P0C5E2|Y1839_ARATH	PF13947.1,PF14380.1	GUB_WAK_bind,WAK_assoc	0.2638	0.0346
MA_2237g0020	sp|Q653H7|ARFR_ORYSJ	Auxin response factor 18 OS=Oryza sativa subsp. japonica GN=ARF18 PE=2 SV=1	PF02309.11,PF02362.16,PF06507.8	AUX_IAA,Auxin_resp,B3	0.60464	0.00865
MA_9017450g0010	NA	NA	NA	NA	0.1705	0.0146
MA_10426427g0010	sp|Q9LXN3|FACR4_ARATH	Probable fatty acyl-CoA reductase 4 OS=Arabidopsis thaliana GN=FAR4 PE=2 SV=1	PF01073.14,PF01370.16,PF03015.14,PF04321.12,PF07993.7	3Beta_HSD,Epimerase,NAD_binding_4,RmlD_sub_bind,Sterile	0.5223	0.0146
MA_66719g0010	UCPlambertiana_isotig27590.g24799.t1	sp|P79011|T2EB_SCHPO	PF02186.10	TFIIE_beta	0.165	0.045
MA_13250g0010	sp|Q9S9M8|TLP8_ARATH	Tubby-like protein 8 OS=Arabidopsis thaliana GN=TULP8 PE=2 SV=1	PF01167.13	Tub	0.24881	0.00948
MA_768341g0010	NA	NA	NA	NA	0.2393	0.0443
MA_81710g0010	sp|O64647|TCP9_ARATH	Transcription factor TCP9 OS=Arabidopsis thaliana GN=TCP9 PE=2 SV=1	PF03634.8	TCP	0.16136	0.00351
MA_85760g0010	NA	NA	NA	NA	0.2328	0.0258
MA_171654g0010	sp|Q8RXL8|Y1689_ARATH	Uncharacterized membrane protein At1g06890 OS=Arabidopsis thaliana GN=At1g06890 PE=1 SV=1	PF00892.15,PF03151.11,PF13536.1	EamA,EmrE,TPT	0.1114	0.0472
MA_111367g0010	sp|Q9FLE8|Y5986_ARATH	Uncharacterized protein At5g39865 OS=Arabidopsis thaliana GN=At5g39865 PE=1 SV=1	PF00462.19	Glutaredoxin	0.2666	0.0206
MA_60475g0010	sp|Q9S7C9|ESCA_ARATH	Putative DNA-binding protein ESCAROLA OS=Arabidopsis thaliana GN=ESC PE=2 SV=1	PF03479.10	DUF296	0.5204	0.0276
MA_10429937g0010	NA	NA	PF00877.14,PF04970.8,PF10571.4	LRAT,NLPC_P60,UPF0547	0.3987	0.0285
MA_342176g0010	sp|Q9XHZ8|Y1178_ARATH	BTB/POZ domain-containing protein At1g21780 OS=Arabidopsis thaliana GN=At1g21780 PE=1 SV=1	PF00651.26	BTB	0.06909	0.00301
MA_135205g0010	sp|Q43207|FKB70_WHEAT	70 kDa peptidyl-prolyl isomerase OS=Triticum aestivum GN=FKBP70 PE=1 SV=1	PF00254.23,PF00515.23,PF07719.12,PF09465.5,PF12895.2,PF13174.1,PF13176.1,PF13181.1,PF13414.1,PF13424.1,PF13428.1,PF13431.1,PF13432.1	Apc3,FKBP_C,LBR_tudor,TPR_1,TPR_11,TPR_12,TPR_14,TPR_16,TPR_17,TPR_2,TPR_6,TPR_7,TPR_8	0.4848	0.0347
MA_10435613g0010	NA	NA	PF14009.1	DUF4228	0.5278	0.0279
MA_199003g0010	sp|O64738|ZIP6_ARATH	Zinc transporter 6, chloroplastic OS=Arabidopsis thaliana GN=ZIP6 PE=2 SV=1	PF02535.17	Zip	0.54	0.0101
MA_10436188g0010	sp|Q53NI2|NADK2_ORYSJ	Probable NAD kinase 2, chloroplastic OS=Oryza sativa subsp. japonica GN=Os11g0191400 PE=2 SV=1	PF01513.16,PF03162.8,PF04273.8	DUF442,NAD_kinase,Y_phosphatase2	0.295	0.046
MA_97566g0010	sp|Q70E96|AL3F1_ARATH	Aldehyde dehydrogenase family 3 member F1 OS=Arabidopsis thaliana GN=ALDH3F1 PE=2 SV=2	PF00171.17	Aldedh	0.398	0.022
MA_10433895g0010	NA	NA	PF10250.4	O-FucT	0.6118	0.0241
MA_47348g0010	UCPlambertiana_isotig24306.g14950.t1	sp|Q99685|MGLL_HUMAN	PF00326.16,PF05448.7,PF12146.3,PF12695.2,PF12697.2	AXE1,Abhydrolase_5,Abhydrolase_6,Hydrolase_4,Peptidase_S9	0.1694	0.0421
MA_10031g0010	UCPmenziesii_isotig15499.g8828.t1	sp|Q8XBJ0|YFEW_ECO57	PF00144.19	Beta-lactamase	0.4554	0.0277
MA_245557g0010	NA	NA	PF02519.9	Auxin_inducible	0.5429	0.0435
MA_10434904g0020	sp|Q9ZUV0|U86A2_ARATH	UDP-glycosyltransferase 86A2 OS=Arabidopsis thaliana GN=UGT86A2 PE=2 SV=1	PF00201.13	UDPGT	0.5	0.00202
MA_121907g0010	sp|Q9SK27|ENL1_ARATH	Early nodulin-like protein 1 OS=Arabidopsis thaliana GN=At2g25060 PE=1 SV=2	PF02298.12	Cu_bind_like	0.1462	0.0119
MA_96568g0010	UCPmenziesii_isotig08963.g9863.t1	sp|O22193|PUB4_ARATH	PF00514.18,PF01602.15,PF03224.9,PF04826.8,PF05804.7,PF11698.3,PF12717.2,PF13646.1	Adaptin_N,Arm,Arm_2,Cnd1,HEAT_2,KAP,V-ATPase_H_C,V-ATPase_H_N	0.1129	0.0308
MA_157731g0010	NA	NA	NA	NA	0.2489	0.0323
MA_10190951g0010	sp|P81391|MYB05_ANTMA	Myb-related protein 305 OS=Antirrhinum majus GN=MYB305 PE=2 SV=1	PF00249.26,PF13921.1	Myb_DNA-bind_6,Myb_DNA-binding	0.98	0.049
MA_935479g0010	sp|Q9FHH5|GDU3_ARATH	Protein GLUTAMINE DUMPER 3 OS=Arabidopsis thaliana GN=GDU3 PE=2 SV=1	PF09102.5	Exotox-A_target	0.15292	0.00325
MA_416025g0010	sp|Q50EK4|C75A1_PINTA	Cytochrome P450 750A1 OS=Pinus taeda GN=CYP750A1 PE=2 SV=1	PF00067.17	p450	0.2848	0.0211
MA_332109g0010	sp|Q9SZA7|DRL29_ARATH	Probable disease resistance protein At4g33300 OS=Arabidopsis thaliana GN=At4g33300 PE=2 SV=3	PF00931.17,PF05659.6,PF12799.2,PF13401.1,PF13504.1,PF13855.1	AAA_22,LRR_4,LRR_7,LRR_8,NB-ARC,RPW8	0.18077	0.00561
MA_10094952g0010	sp|Q8LNZ5|XTHB_PHAAN	Probable xyloglucan endotransglucosylase/hydrolase protein B OS=Phaseolus angularis GN=XTHB PE=2 SV=1	NA	NA	0.276	0.025
MA_10879g0020	sp|A4WEU6|GARL_ENT38	5-keto-4-deoxy-D-glucarate aldolase OS=Enterobacter sp. (strain 638) GN=garL PE=3 SV=1	PF03328.9	HpcH_HpaI	0.0754	0.0139
MA_670206g0010	NA	NA	NA	NA	0.6022	0.0474
MA_169091g0010	NA	NA	PF04434.12	SWIM	0.5388	0.0241
MA_6141g0010	sp|Q9FLP0|MA651_ARATH	65-kDa microtubule-associated protein 1 OS=Arabidopsis thaliana GN=MAP65-1 PE=1 SV=1	PF03999.7	MAP65_ASE1	0.43087	0.00918
MA_15290g0010	sp|O67588|CLPB_AQUAE	Chaperone protein ClpB OS=Aquifex aeolicus (strain VF5) GN=clpB PE=3 SV=1	PF07724.9,PF12564.3	AAA_2,TypeIII_RM_meth	0.57077	0.00999
MA_53569g0010	sp|Q9FPS4|UBP23_ARATH	Ubiquitin carboxyl-terminal hydrolase 23 OS=Arabidopsis thaliana GN=UBP23 PE=2 SV=2	PF00443.24,PF13423.1	UCH,UCH_1	0.4393	0.0366
MA_34692g0010	NA	NA	NA	NA	0.5917	0.0168
MA_10431697g0010	sp|Q55BZ4|PCY2_DICDI	Ethanolamine-phosphate cytidylyltransferase OS=Dictyostelium discoideum GN=pctA PE=1 SV=1	PF01467.21,PF06574.7	CTP_transf_2,FAD_syn	0.1943	0.0352
MA_10060779g0010	sp|Q42656|AGAL_COFAR	Alpha-galactosidase OS=Coffea arabica PE=1 SV=1	NA	NA	0.2871	0.0278
MA_10429514g0010	sp|C0LGV1|RCH1_ARATH	LRR receptor-like serine/threonine-protein kinase RCH1 OS=Arabidopsis thaliana GN=RCH1 PE=2 SV=1	PF00069.20,PF00560.28,PF00790.14,PF01636.18,PF07449.6,PF07714.12,PF12799.2,PF13504.1,PF13516.1,PF13855.1	APH,HyaE,LRR_1,LRR_4,LRR_6,LRR_7,LRR_8,Pkinase,Pkinase_Tyr,VHS	0.45398	0.00681
MA_10429061g0010	sp|Q8RWS8|PP199_ARATH	Pentatricopeptide repeat-containing protein At2g41720 OS=Arabidopsis thaliana GN=EMB2654 PE=2 SV=1	PF00515.23,PF01535.15,PF06239.6,PF07719.12,PF12854.2,PF13041.1,PF13174.1,PF13176.1,PF13414.1,PF13424.1,PF13428.1,PF13762.1,PF13812.1	ECSIT,MNE1,PPR,PPR_1,PPR_2,PPR_3,TPR_1,TPR_11,TPR_12,TPR_14,TPR_2,TPR_6,TPR_7	0.47262	0.00947
MA_3720g0010	NA	NA	PF00564.19	PB1	0.299	0.019
MA_757065g0010	sp|Q657G7|CAF2P_ORYSJ	CRS2-associated factor 2, chloroplastic OS=Oryza sativa subsp. japonica GN=Os01g0323300 PE=2 SV=1	PF01985.16	CRS1_YhbY	0.142	0.043
MA_61553g0010	sp|Q9LU77|PIN2_ARATH	Auxin efflux carrier component 2 OS=Arabidopsis thaliana GN=PIN2 PE=1 SV=2	PF03547.13	Mem_trans	0.5298	0.0203
MA_107218g0010	sp|Q5BJF2|TMM97_HUMAN	Transmembrane protein 97 OS=Homo sapiens GN=TMEM97 PE=1 SV=1	PF10914.3	DUF2781	0.5884	0.0209
MA_381787g0010	sp|Q9FXE4|P2C14_ARATH	Probable protein phosphatase 2C 14 OS=Arabidopsis thaliana GN=At1g67820 PE=2 SV=2	PF00481.16,PF13672.1	PP2C,PP2C_2	0.8913	0.0338
MA_950191g0010	sp|Q9FUY2|LEUNG_ARATH	Transcriptional corepressor LEUNIG OS=Arabidopsis thaliana GN=LUG PE=1 SV=2	PF00400.27,PF08639.5	SLD3,WD40	0.1149	0.0118
MA_6306g0010	UCPmenziesii_isotig12631.g19099.t1	sp|Q84WF5|VAMPL_ARATH	PF00957.16,PF13774.1	Longin,Synaptobrevin	0.09125	0.00794
MA_2411054g0010	NA	NA	NA	NA	0.93	0.033
MA_894609g0010	sp|Q0JKM9|MAN1_ORYSJ	Mannan endo-1,4-beta-mannosidase 1 OS=Oryza sativa subsp. japonica GN=MAN1 PE=2 SV=2	PF00150.13,PF02449.10,PF12876.2	Cellulase,Cellulase-like,Glyco_hydro_42	0.49823	0.00394
MA_10430934g0010	sp|O65351|SUBL_ARATH	Subtilisin-like protease OS=Arabidopsis thaliana GN=ARA12 PE=1 SV=1	PF00082.17,PF05922.11	Inhibitor_I9,Peptidase_S8	0.14024	0.00186
MA_38298g0010	sp|O22040|ANP1_ARATH	Mitogen-activated protein kinase kinase kinase ANP1 OS=Arabidopsis thaliana GN=ANP1 PE=1 SV=2	PF00069.20,PF07714.12	Pkinase,Pkinase_Tyr	0.5646	0.0329
MA_6509g0020	UCPtaeda_isotig27963.g34353.t1	sp|Q8GYP6|PPR49_ARATH	PF01535.15,PF10275.4,PF12854.2,PF12895.2,PF13041.1,PF13428.1,PF13812.1	Apc3,PPR,PPR_1,PPR_2,PPR_3,Peptidase_C65,TPR_14	0.2346	0.0495
MA_15947g0010	NA	NA	PF13020.1	DUF3883	0.1414	0.0389
MA_4804919g0010	sp|Q39243|TRXB1_ARATH	Thioredoxin reductase 1 OS=Arabidopsis thaliana GN=NTR1 PE=1 SV=3	PF00070.22,PF07992.9	Pyr_redox,Pyr_redox_2	0.8422	0.0211
MA_10435326g0010	sp|Q6K8R2|CHI6_ORYSJ	Chitinase 6 OS=Oryza sativa subsp. japonica GN=Cht6 PE=2 SV=1	PF00182.14	Glyco_hydro_19	0.361	0.022
MA_5857058g0010	sp|Q9FII5|TDR_ARATH	Leucine-rich repeat receptor-like protein kinase TDR OS=Arabidopsis thaliana GN=TDR PE=1 SV=1	PF00560.28,PF08263.7,PF12799.2,PF13504.1,PF13516.1,PF13855.1	LRRNT_2,LRR_1,LRR_4,LRR_6,LRR_7,LRR_8	0.2207	0.0205
MA_10426303g0010	sp|Q54JK4|CHMP5_DICDI	Charged multivesicular body protein 5 OS=Dictyostelium discoideum GN=chmp5 PE=3 SV=1	PF03357.16	Snf7	0.9132	0.0233
MA_10430013g0020	sp|Q9ZWA6|MGP_ARATH	Zinc finger protein MAGPIE OS=Arabidopsis thaliana GN=MGP PE=1 SV=1	PF00096.21,PF12171.3,PF12874.2,PF13894.1	zf-C2H2,zf-C2H2_4,zf-C2H2_jaz,zf-met	0.4409	0.0196
MA_10433747g0020	sp|P0C5E2|Y1839_ARATH	Probable serine/threonine-protein kinase At1g18390 OS=Arabidopsis thaliana GN=At1g18390 PE=1 SV=2	PF00069.20,PF03109.11,PF07714.12	ABC1,Pkinase,Pkinase_Tyr	0.48111	0.00533
MA_10431711g0010	NA	NA	PF06813.8,PF07690.11	MFS_1,Nodulin-like	0.716	0.0365
MA_83122g0010	PgdbPtadea_64795.g27155.t1	sp|Q67Z93|FRIG0_ARATH	PF00373.13,PF07899.6	FERM_M,Frigida	0.3075	0.0498
MA_10372207g0010	sp|O04887|PME2_CITSI	Pectinesterase 2 OS=Citrus sinensis GN=PECS-2.1 PE=2 SV=1	PF01095.14,PF04043.10	PMEI,Pectinesterase	0.9492	0.0188
MA_10436552g0010	sp|O22944|NTAQ1_ARATH	Protein N-terminal glutamine amidohydrolase OS=Arabidopsis thaliana GN=At2g41760 PE=2 SV=1	PF09764.4	Nt_Gln_amidase	0.2417	0.0266
MA_95818g0010	UCPtaeda_isotig32232.g9544.t1	sp|Q9ZSK5|ZOG_PHALU	PF00201.13,PF04101.11,PF13528.1	Glyco_tran_28_C,Glyco_trans_1_3,UDPGT	0.147	0.0159
MA_102714g0010	sp|Q9LPS1|HXK3_ARATH	Hexokinase-3 OS=Arabidopsis thaliana GN=At1g50460 PE=1 SV=1	PF00349.16,PF03727.11	Hexokinase_1,Hexokinase_2	0.5891	0.0104
MA_8180539g0010	sp|Q9LFR7|CXE17_ARATH	Probable carboxylesterase 17 OS=Arabidopsis thaliana GN=CXE17 PE=2 SV=1	PF00135.23,PF07859.8,PF10340.4,PF12695.2	Abhydrolase_3,Abhydrolase_5,COesterase,DUF2424	0.7732	0.0122
MA_102589g0010	sp|Q9ZSZ8|FIP37_ARATH	FKBP12-interacting protein of 37 kDa OS=Arabidopsis thaliana GN=FIP37 PE=1 SV=1	PF04156.9,PF07889.7,PF08535.5,PF10186.4	Atg14,DUF1664,IncA,KorB	0.2704	0.0431
MA_381155g0010	sp|Q8LFC0|IDH1_ARATH	Isocitrate dehydrogenase [NAD] regulatory subunit 1, mitochondrial OS=Arabidopsis thaliana GN=IDH1 PE=1 SV=2	PF00180.15	Iso_dh	0.209	0.022
MA_8489345g0010	sp|Q71DJ5|LIP1_ARATH	Triacylglycerol lipase 1 OS=Arabidopsis thaliana GN=LIP1 PE=1 SV=1	PF00561.15,PF01083.17,PF04083.11,PF12695.2,PF12697.2	Abhydro_lipase,Abhydrolase_1,Abhydrolase_5,Abhydrolase_6,Cutinase	0.25152	0.00707
MA_8277352g0010	NA	NA	PF05940.7	NnrS	0.5175	0.0431
MA_10432277g0020	sp|Q9SU08|AUXI1_ARATH	Auxilin-related protein 1 OS=Arabidopsis thaliana GN=At4g12780 PE=1 SV=2	PF00226.26,PF11690.3	DUF3287,DnaJ	0.5763	0.0334
MA_10365607g0020	sp|Q7CPQ7|GATY_SALTY	D-tagatose-1,6-bisphosphate aldolase subunit GatY OS=Salmonella typhimurium (strain LT2 / SGSC1412 / ATCC 700720) GN=gatY PE=3 SV=1	PF01116.15,PF05690.9	F_bP_aldolase,ThiG	0.0712	0.0173
MA_10431918g0010	sp|Q69NF5|GUN23_ORYSJ	Endoglucanase 23 OS=Oryza sativa subsp. japonica GN=GLU12 PE=2 SV=1	PF00759.14	Glyco_hydro_9	0.4356	0.0374
MA_1341909g0010	sp|Q1EC66|UBQ3_ARATH	Polyubiquitin 3 OS=Arabidopsis thaliana GN=UBQ3 PE=1 SV=1	PF00240.18,PF08337.7,PF11976.3,PF13019.1	Plexin_cytopl,Rad60-SLD,Telomere_Sde2,ubiquitin	0.214	0.0419
MA_660077g0010	sp|B6EUA9|PR40A_ARATH	Pre-mRNA-processing protein 40A OS=Arabidopsis thaliana GN=PRP40A PE=1 SV=1	PF01846.14	FF	0.1874	0.0083
MA_10433687g0040	sp|P37123|C77A1_SOLME	Cytochrome P450 77A1 (Fragment) OS=Solanum melongena GN=CYP77A1 PE=2 SV=1	PF00067.17	p450	0.4154	0.00608
MA_10428065g0010	NA	NA	NA	NA	0.8525	0.0326
MA_10432669g0010	NA	NA	NA	NA	0.1263	0.0321
MA_7040g0010	sp|Q8L7Y8|KN12B_ARATH	Kinesin-like protein KIN12B OS=Arabidopsis thaliana GN=KIN12B PE=1 SV=1	PF06548.6,PF12711.2,PF14136.1	DUF4303,Kinesin-relat_1,Kinesin-related	0.2428	0.0134
MA_217053g0010	NA	NA	PF07939.6	DUF1685	0.384	0.014
MA_43637g0010	sp|P52581|IFRH_LUPAL	Isoflavone reductase homolog OS=Lupinus albus PE=2 SV=1	PF01073.14,PF01118.19,PF01370.16,PF02719.10,PF05368.8,PF13460.1	3Beta_HSD,Epimerase,NAD_binding_10,NmrA,Polysacc_synt_2,Semialdhyde_dh	0.392	0.021
MA_137654g0010	sp|Q9SG92|MES17_ARATH	Methylesterase 17 OS=Arabidopsis thaliana GN=MES17 PE=1 SV=1	PF00561.15,PF12146.3,PF12695.2,PF12697.2	Abhydrolase_1,Abhydrolase_5,Abhydrolase_6,Hydrolase_4	0.1875	0.0115
MA_2492g0010	sp|Q9SCU0|SDR2A_ARATH	Short-chain dehydrogenase reductase 2a OS=Arabidopsis thaliana GN=SDR2a PE=3 SV=1	PF00106.20,PF01073.14,PF01370.16,PF02737.13,PF03807.12,PF08659.5,PF13561.1	3Beta_HSD,3HCDH_N,Epimerase,F420_oxidored,KR,adh_short,adh_short_C2	0.23109	0.00902
MA_10426700g0010	sp|Q8W486|Y1491_ARATH	DUF246 domain-containing protein At1g04910 OS=Arabidopsis thaliana GN=At1g04910 PE=1 SV=1	PF10250.4	O-FucT	0.961	0.0114
MA_127644g0010	NA	NA	PF01697.22,PF13704.1	Glyco_tranf_2_4,Glyco_transf_92	0.5893	0.0187
MA_10429049g0010	sp|O80437|GPAT6_ARATH	Glycerol-3-phosphate 2-O-acyltransferase 6 OS=Arabidopsis thaliana GN=GPAT6 PE=1 SV=1	PF01553.16	Acyltransferase	0.17478	0.00975
MA_204735g0010	UCPtaeda_isotig43819.g2165.t1	sp|O23826|K125_TOBAC	NA	NA	0.9333	0.0414
MA_185473g0020	sp|Q8CFJ7|S2545_MOUSE	Solute carrier family 25 member 45 OS=Mus musculus GN=Slc25a45 PE=2 SV=1	PF00153.22	Mito_carr	0.1094	0.0192
MA_169541g0010	sp|C0LGP4|Y3475_ARATH	Probable LRR receptor-like serine/threonine-protein kinase At3g47570 OS=Arabidopsis thaliana GN=At3g47570 PE=1 SV=1	PF00069.20,PF00560.28,PF01384.15,PF01943.12,PF02076.10,PF02404.10,PF02723.9,PF04290.7,PF07714.12,PF11694.3,PF12216.3,PF12799.2,PF12822.2,PF13504.1,PF13516.1,PF13800.1,PF13850.1,PF13855.1	DUF3290,DUF3816,DctQ,ERGIC_N,LRR_1,LRR_4,LRR_6,LRR_7,LRR_8,NS3_envE,PHO4,Pkinase,Pkinase_Tyr,Polysacc_synt,SCF,STE3,Sigma_reg_N,m04gp34like	0.2473	0.0221
MA_141991g0010	NA	NA	PF01485.16,PF06364.7	DUF1068,IBR	0.399	0.0198
MA_488920g0010	NA	NA	NA	NA	0.7423	0.0172
MA_10435336g0010	sp|P60838|DRL1_ARATH	Probable disease resistance protein At1g12280 OS=Arabidopsis thaliana GN=At1g12280 PE=2 SV=1	PF00560.28,PF00931.17,PF03361.9,PF05729.7,PF12799.2,PF13401.1,PF13504.1,PF13855.1	AAA_22,Herpes_IE2_3,LRR_1,LRR_4,LRR_7,LRR_8,NACHT,NB-ARC	0.5528	0.0419
MA_10435977g0020	sp|Q9SGH2|MBD9_ARATH	Methyl-CpG-binding domain-containing protein 9 OS=Arabidopsis thaliana GN=MBD9 PE=2 SV=1	NA	NA	0.5666	0.0228
MA_124049g0020	UCPtaeda_isotig19124.g5868.t1	sp|O94622|YBKD_SCHPO	PF03314.9,PF05637.7	DUF273,Glyco_transf_34	0.4786	0.0434
MA_10362407g0010	NA	NA	NA	NA	0.1055	0.0191
MA_19963g0010	sp|O64477|Y2913_ARATH	G-type lectin S-receptor-like serine/threonine-protein kinase At2g19130 OS=Arabidopsis thaliana GN=At2g19130 PE=2 SV=1	PF00024.21,PF00069.20,PF01453.19,PF01636.18,PF07714.12,PF08276.6	APH,B_lectin,PAN_1,PAN_2,Pkinase,Pkinase_Tyr	0.5674	0.0229
MA_76199g0010	sp|P92949|FRO2_ARATH	Ferric reduction oxidase 2 OS=Arabidopsis thaliana GN=FRO2 PE=1 SV=2	PF00175.16,PF01794.14,PF08022.7,PF08030.7	FAD_binding_8,Ferric_reduct,NAD_binding_1,NAD_binding_6	0.767	0.032
MA_10436130g0020	sp|P92964|RSP31_ARATH	Arginine/serine-rich-splicing factor RSP31 OS=Arabidopsis thaliana GN=RSP31 PE=1 SV=2	PF00076.17,PF08777.6,PF09902.4,PF13893.1,PF14111.1,PF14259.1	DUF2129,DUF4283,RRM_1,RRM_3,RRM_5,RRM_6	0.3241	0.0215
MA_2776517g0010	NA	NA	NA	NA	0.55	0.016
MA_6388939g0010	sp|Q651X6|CSLE6_ORYSJ	Cellulose synthase-like protein E6 OS=Oryza sativa subsp. japonica GN=CSLE6 PE=2 SV=1	PF03552.9,PF13632.1	Cellulose_synt,Glyco_trans_2_3	0.2016	0.0248
MA_10435364g0010	sp|Q8H5F8|ADPRM_ORYSJ	Manganese-dependent ADP-ribose/CDP-alcohol diphosphatase OS=Oryza sativa subsp. japonica GN=Os07g0688000 PE=2 SV=1	PF00149.23	Metallophos	0.5639	0.0436
MA_10429101g0010	sp|Q8WXB1|MT21A_HUMAN	Methyltransferase-like protein 21A OS=Homo sapiens GN=METTL21A PE=2 SV=2	PF05175.9,PF10294.4,PF12847.2,PF13659.1	MTS,Methyltransf_16,Methyltransf_18,Methyltransf_26	0.1617	0.0379
MA_6188268g0010	sp|O64636|C76C1_ARATH	Cytochrome P450 76C1 OS=Arabidopsis thaliana GN=CYP76C1 PE=2 SV=1	PF00067.17	p450	0.33837	0.00955
MA_10427420g0010	sp|Q6K972|AGO1C_ORYSJ	Protein argonaute 1C OS=Oryza sativa subsp. japonica GN=AGO1C PE=2 SV=1	PF02171.12	Piwi	0.7005	0.0379
MA_10426405g0010	sp|Q9SIJ0|ZAT2_ARATH	Zinc finger protein ZAT2 OS=Arabidopsis thaliana GN=ZAT2 PE=2 SV=1	PF00096.21,PF12756.2,PF13894.1,PF13912.1,PF13913.1	zf-C2H2,zf-C2H2_2,zf-C2H2_4,zf-C2H2_6,zf-C2HC_2	0.0771	0.0358
MA_73731g0010	sp|Q9STX3|GID2_ARATH	F-box protein GID2 OS=Arabidopsis thaliana GN=GID2 PE=1 SV=1	PF12937.2	F-box-like	0.4632	0.0148
MA_10428813g0010	sp|Q9Y673|ALG5_HUMAN	Dolichyl-phosphate beta-glucosyltransferase OS=Homo sapiens GN=ALG5 PE=1 SV=1	PF00535.21,PF10111.4,PF13641.1,PF13704.1	Glyco_tranf_2_2,Glyco_tranf_2_3,Glyco_tranf_2_4,Glycos_transf_2	0.7681	0.0407
MA_72615g0010	sp|Q8GXZ3|Y5102_ARATH	Serine/threonine-protein kinase At5g01020 OS=Arabidopsis thaliana GN=At5g01020 PE=1 SV=1	PF00069.20,PF07714.12	Pkinase,Pkinase_Tyr	0.8097	0.0286
MA_10260690g0010	sp|O22059|CPC_ARATH	Transcription factor CPC OS=Arabidopsis thaliana GN=CPC PE=1 SV=1	PF00249.26,PF13921.1	Myb_DNA-bind_6,Myb_DNA-binding	0.0847	0.0021
MA_5296g0010	NA	NA	NA	NA	0.4895	0.0329
[truncated: 2,735 more rows]
