# Supplementary material for: Transcriptome analysis of callus from Picea balfouriana
Source: BMC Genomics. 2014 Jul 4;15(1):553. doi: 10.1186/1471-2164-15-553 (PMC4094777; doi:10.1186/1471-2164-15-553)
Supplement: Supplementary file 4 — Additional file 4: Differentially expressed genes between the ET and NET libraries confirmed by DESeq. (XLS 470 KB) [file 12864_2013_6231_MOESM4_ESM.xls]

## Sheet: ET VS NET
GeneID	UniProt_ID	UniProt_annotation	Pfam_ID	Pfam_annotation	length	Mean of NET	Mean of ET	log2Ratio(ET vs NET)	Up-Down-Regulation(Embryo/Non-Embryo)	P-value	FDR
MA_10432190g0020	sp|P29162|ASOL_TOBAC	L-ascorbate oxidase homolog OS=Nicotiana tabacum PE=2 SV=1	PF00394.17,PF07731.9,PF07732.10	Cu-oxidase,Cu-oxidase_2,Cu-oxidase_3	1326	0.01	602.489	15.8786	up	5.38169e-05	0.000708711
MA_8495g0010	sp|P33083|AX6B_SOYBN	Auxin-induced protein 6B OS=Glycine max PE=2 SV=1	PF02519.9	Auxin_inducible	426	0.01	228.125	14.4775	up	3.36335e-05	0.000468369
MA_165142g0010	NA	NA	NA	NA	880	0.01	227.153	14.4714	up	6.46024e-17	6.76202e-15
MA_245940g0010	sp|Q08655|ASR1_SOLLC	Abscisic stress-ripening protein 1 OS=Solanum lycopersicum GN=ASR1 PE=2 SV=1	PF02496.11	ABA_WDS	444	0.01	222.693	14.4428	up	1.15677e-05	0.000181621
MA_63925g0010	NA	NA	PF06830.6	Root_cap	618	0.01	187.242	14.1926	up	3.17324e-08	8.56505e-07
MA_138461g0010	sp|Q9SV87|BRN2_ARATH	Protein BEARSKIN1 OS=Arabidopsis thaliana GN=BRN2 PE=2 SV=1	PF02365.10	NAM	1110	0.01	165.443	14.014	up	1.15631e-08	3.39656e-07
MA_9739845g0010	NA	NA	NA	NA	708	0.01	138.858	13.7613	up	1.26603e-06	2.48907e-05
MA_17799g0010	sp|P27939|AMY3C_ORYSJ	Alpha-amylase isozyme 3C OS=Oryza sativa subsp. japonica GN=AMY1.7 PE=2 SV=2	PF00128.19,PF02324.11,PF07821.7	Alpha-amyl_C2,Alpha-amylase,Glyco_hydro_70	1545	0.01	107.258	13.3888	up	1.52276e-10	6.18398e-09
MA_113509g0010	sp|Q38836|AGL11_ARATH	Agamous-like MADS-box protein AGL11 OS=Arabidopsis thaliana GN=AGL11 PE=1 SV=1	PF00319.13,PF04286.7	DUF445,SRF-TF	1161	0.01	75.6573	12.8853	up	3.17259e-18	4.01891e-16
MA_10434773g0030	sp|Q8LPF3|PME68_ARATH	Probable pectinesterase 68 OS=Arabidopsis thaliana GN=PME68 PE=2 SV=1	PF01095.14	Pectinesterase	1055	0.01	73.6003	12.8455	up	5.18907e-07	1.09066e-05
MA_10432033g0020	sp|Q96520|PER12_ARATH	Peroxidase 12 OS=Arabidopsis thaliana GN=PER12 PE=1 SV=1	PF00141.18	peroxidase	1092	0.01	73.1153	12.836	up	1.64646e-05	0.000250235
MA_180710g0010	sp|Q43729|PER57_ARATH	Peroxidase 57 OS=Arabidopsis thaliana GN=PER57 PE=1 SV=1	PF00141.18	peroxidase	945	0.01	68.4441	12.7407	up	1.19416e-08	3.49724e-07
MA_4740865g0010	NA	NA	NA	NA	271	0.01	64.0268	12.6445	up	1.621e-08	4.60972e-07
MA_74043g0010	sp|Q39134|AAP3_ARATH	Amino acid permease 3 OS=Arabidopsis thaliana GN=AAP3 PE=1 SV=2	PF01490.13	Aa_trans	1488	0.01	60.601	12.5651	up	6.74625e-05	0.000866902
MA_128969g0010	sp|A2XG77|WOX6_ORYSI	WUSCHEL-related homeobox 6 OS=Oryza sativa subsp. indica GN=WOX6 PE=2 SV=1	PF00046.24,PF01968.13	Homeobox,Hydantoinase_A	699	0.01	53.1771	12.3766	up	3.18669e-05	0.000447119
MA_39636g0010	sp|Q8GSM7|HST_TOBAC	Shikimate O-hydroxycinnamoyltransferase OS=Nicotiana tabacum GN=HST PE=1 SV=1	PF02458.10	Transferase	996	0.01	45.3989	12.1484	up	3.33594e-05	0.000464843
MA_8507901g0010	NA	sp|P54583|GUN1_ACIC1	PF00150.13,PF00652.17	Cellulase,Ricin_B_lectin	1197	0.01	43.4519	12.0852	up	6.60872e-05	0.000850701
MA_4388g0010	NA	NA	NA	NA	531	0.01	41.9352	12.0339	up	6.37335e-11	2.75376e-09
MA_8908268g0010	NA	NA	NA	NA	333	0.01	40.3494	11.9783	up	2.97087e-11	1.35729e-09
MA_10293471g0010	sp|Q43729|PER57_ARATH	Peroxidase 57 OS=Arabidopsis thaliana GN=PER57 PE=1 SV=1	PF00141.18	peroxidase	945	0.01	36.1115	11.8182	up	4.3037e-08	1.13417e-06
MA_94821g0010	NA	NA	PF11250.3	DUF3049	1869	0.01	32.5967	11.6705	up	3.93833e-05	0.000539012
MA_7529921g0010	NA	NA	NA	NA	357	0.01	29.6395	11.5333	up	8.72831e-09	2.6297e-07
MA_9758274g0010	sp|Q1KLZ2|CAS1_MALDO	L-3-cyanoalanine synthase 1, mitochondrial OS=Malus domestica GN=CAS1 PE=1 SV=1	PF00291.20	PALP	363	0.01	29.5613	11.5295	up	1.14853e-07	2.72699e-06
MA_456010g0010	NA	NA	NA	NA	435	0.01	27.5359	11.4271	up	7.92186e-06	0.000128918
MA_9005842g0010	NA	NA	PF00903.20,PF12681.2,PF13468.1,PF13669.1	Glyoxalase,Glyoxalase_2,Glyoxalase_3,Glyoxalase_4	480	0.01	23.7263	11.2123	up	6.00441e-06	0.000100956
MA_10100606g0010	NA	NA	PF07911.8	DUF1677	615	0.01	20.7769	11.0208	up	2.07223e-05	0.000304952
MA_8823433g0010	sp|Q9FNP2|GDL75_ARATH	GDSL esterase/lipase At5g08460 OS=Arabidopsis thaliana GN=At5g08460 PE=2 SV=1	PF00657.17	Lipase_GDSL	627	0.01	19.2837	10.9132	up	3.57976e-06	6.4105e-05
MA_33943g0010	sp|O48786|C734A_ARATH	Cytochrome P450 734A1 OS=Arabidopsis thaliana GN=CYP734A1 PE=2 SV=1	PF00067.17,PF07219.8	HemY_N,p450	1137	0.01	16.2421	10.6655	up	2.28339e-05	0.000332951
MA_10434196g0010	NA	NA	NA	NA	2352	0.01	15.6913	10.6158	up	3.25878e-05	0.000454659
MA_24001g0010	sp|P27057|GAST1_SOLLC	Protein GAST1 OS=Solanum lycopersicum GN=GAST1 PE=2 SV=1	PF02704.9	GASA	342	0.01	15.6571	10.6126	up	6.49389e-05	0.000837371
MA_66021g0010	sp|O80482|BH149_ARATH	Transcription factor bHLH149 OS=Arabidopsis thaliana GN=BHLH149 PE=1 SV=1	PF10134.4	RPA	594	0.01	15.3842	10.5872	up	4.26297e-05	0.000577769
MA_816375g0010	sp|P0CH30|RING1_GOSHI	E3 ubiquitin-protein ligase RING1 OS=Gossypium hirsutum GN=RING1 PE=2 SV=1	PF00097.20,PF03854.9,PF11789.3,PF12678.2,PF12861.2,PF13445.1,PF13639.1,PF13920.1,PF13923.1,PF14369.1	zf-Apc11,zf-C3HC4,zf-C3HC4_2,zf-C3HC4_3,zf-Nse,zf-P11,zf-RING_2,zf-RING_3,zf-RING_LisH,zf-rbx1	990	0.01	14.8764	10.5388	up	7.67029e-05	0.000972749
MA_10430271g0040	sp|Q9T074|PCKA_ARATH	Phosphoenolpyruvate carboxykinase [ATP] OS=Arabidopsis thaliana GN=PCKA PE=1 SV=1	PF01293.15,PF13555.1,PF13671.1	AAA_29,AAA_33,PEPCK_ATP	1950	0.353625	317.527	9.81044	up	4.68132e-06	8.14755e-05
MA_1857g0010	sp|Q8TC12|RDH11_HUMAN	Retinol dehydrogenase 11 OS=Homo sapiens GN=RDH11 PE=1 SV=2	PF00106.20,PF08659.5,PF13561.1	KR,adh_short,adh_short_C2	1041	1.00969	750.766	9.53831	up	1.17708e-32	7.2897e-30
MA_105671g0010	NA	NA	NA	NA	333	0.440679	315.957	9.48578	up	3.12034e-06	5.69297e-05
MA_5786376g0010	sp|P17407|21KD_DAUCA	21 kDa protein OS=Daucus carota PE=2 SV=1	PF00664.18,PF04043.10	ABC_membrane,PMEI	573	0.32803	175.225	9.06117	up	1.0342e-06	2.0698e-05
MA_10344604g0010	sp|Q6X7J4|WOX9_ARATH	WUSCHEL-related homeobox 9 OS=Arabidopsis thaliana GN=WOX9 PE=2 SV=1	PF00046.24	Homeobox	678	0.353625	155.741	8.78272	up	2.35025e-06	4.37387e-05
MA_10392069g0010	sp|Q40374|PR1_MEDTR	Pathogenesis-related protein PR-1 OS=Medicago truncatula GN=PR-1 PE=2 SV=1	PF00188.21	CAP	507	0.353625	140.437	8.63349	up	1.24603e-12	7.03297e-11
MA_8955g0010	NA	NA	PF06830.6	Root_cap	1119	18.9717	7288.21	8.58557	up	7.87241e-05	0.000996115
MA_63239g0010	sp|O22862|PER26_ARATH	Probable peroxidase 26 OS=Arabidopsis thaliana GN=PER26 PE=2 SV=2	PF00141.18	peroxidase	957	9.47505	3587.68	8.5647	up	1.29433e-06	2.54025e-05
MA_124501g0010	sp|Q9SZX8|PMTH_ARATH	Probable methyltransferase PMT17 OS=Arabidopsis thaliana GN=At4g10440 PE=2 SV=1	PF03141.11,PF08241.7	Methyltransf_11,Methyltransf_29	1610	1.85518	689.338	8.53751	up	5.38293e-07	1.12688e-05
MA_358396g0010	NA	NA	PF00895.15	ATP-synt_8	300	0.768709	279.004	8.50363	up	1.08939e-37	1.34933e-34
MA_747816g0010	sp|Q8GY25|WOX12_ARATH	WUSCHEL-related homeobox 12 OS=Arabidopsis thaliana GN=WOX12 PE=2 SV=1	PF00046.24	Homeobox	798	1.94223	704.505	8.50275	up	5.19036e-07	1.09066e-05
MA_66505g0020	sp|Q01593|ABI3_ARATH	B3 domain-containing transcription factor ABI3 OS=Arabidopsis thaliana GN=ABI3 PE=1 SV=1	PF02362.16	B3	1677	0.881358	303.763	8.429	up	1.61038e-16	1.60283e-14
MA_951422g0010	NA	NA	NA	NA	298	0.32803	110.51	8.39613	up	1.99017e-09	6.71268e-08
MA_483021g0010	sp|Q8RVH5|7SBG2_SOYBN	PgdbPtadea_38296.g26868.t1	NA	NA	1443	2.44437	803.992	8.36157	up	1.81356e-05	0.000272278
MA_6802527g0010	NA	NA	PF11382.3	DUF3186	367	2.91064	904.841	8.28018	up	4.15679e-18	5.03672e-16
MA_13282g0010	sp|P48979|PGLR_PRUPE	Polygalacturonase OS=Prunus persica PE=2 SV=1	PF00295.12,PF12708.2	Glyco_hydro_28,Pectate_lyase_3	1185	1.65007	502.452	8.25032	up	1.90675e-12	1.04193e-10
MA_5732104g0010	NA	NA	NA	NA	597	4.70472	1389.41	8.20615	up	2.49742e-05	0.000360388
MA_9253g0010	sp|Q6YUU5|MDR_ORYSJ	Putative multidrug resistance protein OS=Oryza sativa subsp. japonica GN=Os02g0190300 PE=3 SV=1	PF00005.22,PF00664.18,PF01078.16,PF01583.15,PF01926.18,PF01935.12,PF02463.14,PF03193.11,PF03529.8,PF06414.7,PF07728.9,PF08477.8,PF09818.4,PF12846.2,PF13191.1,PF13207.1,PF13238.1,PF13304.1,PF13401.1,PF13555.1,PF13558.1,PF13604.1,PF13671.1	AAA_10,AAA_16,AAA_17,AAA_18,AAA_21,AAA_22,AAA_29,AAA_30,AAA_33,AAA_5,ABC_ATPase,ABC_membrane,ABC_tran,APS_kinase,DUF258,DUF87,MMR_HSR1,Mg_chelatase,Miro,SMC_N,SbcCD_C,TF_Otx,Zeta_toxin	3741	0.353625	103.386	8.1916	up	1.07733e-12	6.143e-11
MA_182721g0010	NA	NA	PF06830.6	Root_cap	1098	8.89613	2471.35	8.11791	up	1.18723e-11	5.75419e-10
MA_500288g0010	sp|A0MES8|ABI4_ARATH	Ethylene-responsive transcription factor ABI4 OS=Arabidopsis thaliana GN=ABI4 PE=1 SV=2	PF00847.15	AP2	1101	1.32204	365.478	8.11088	up	2.47476e-37	2.90393e-34
MA_108616g0010	sp|A7NKY6|PGK_ROSCS	Phosphoglycerate kinase OS=Roseiflexus castenholzii (strain DSM 13941 / HLO8) GN=pgk PE=3 SV=1	PF00162.14	PGK	1389	2.85945	765.406	8.06434	up	5.04461e-08	1.31083e-06
MA_290877g0010	sp|Q94AZ2|STP13_ARATH	Sugar transport protein 13 OS=Arabidopsis thaliana GN=STP13 PE=1 SV=2	PF00083.19,PF06609.8,PF07690.11	MFS_1,Sugar_tr,TRI12	1319	2.64984	695.848	8.03673	up	1.01398e-22	2.33058e-20
MA_2828g0010	sp|P80728|MAVI_CUCPE	Mavicyanin OS=Cucurbita pepo PE=1 SV=1	PF02298.12,PF06525.6	Cu_bind_like,SoxE	783	2.30613	603.44	8.0316	up	6.89309e-07	1.42298e-05
MA_9589g0010	NA	NA	PF02018.12,PF04862.7,PF07987.6	CBM_4_9,DUF1775,DUF642	1257	2.65975	635.709	7.90093	up	3.73084e-19	5.36639e-17
MA_63890g0010	PgdbPtadea_31860.g21891.t1	sp|Q9C615|SYP24_ARATH	PF03168.8	LEA_2	717	0.440679	98.6357	7.80624	up	4.42897e-14	3.18528e-12
MA_9057085g0010	sp|Q9LMA8|TI10A_ARATH	Protein TIFY 10A OS=Arabidopsis thaliana GN=TIFY10A PE=1 SV=1	PF06200.9,PF09425.5	CCT_2,tify	819	0.32803	73.0914	7.79973	up	1.2743e-07	3.01597e-06
MA_73369g0010	sp|Q9ZVH0|FEZ_ARATH	Protein FEZ OS=Arabidopsis thaliana GN=FEZ PE=2 SV=1	PF02365.10	NAM	1212	4.39201	931.098	7.72791	up	1.15937e-54	8.61605e-51
MA_15951g0010	sp|P38415|LOXA_SOLLC	Linoleate 9S-lipoxygenase A OS=Solanum lycopersicum GN=LOX1.1 PE=2 SV=1	PF00305.14,PF01477.18	Lipoxygenase,PLAT	2751	1.65007	330.445	7.64574	up	1.66061e-10	6.69498e-09
MA_279755g0010	NA	NA	PF02298.12	Cu_bind_like	437	8.05118	1601.83	7.63631	up	9.31197e-14	6.36841e-12
MA_156298g0010	sp|P51102|DFRA_ARATH	Dihydroflavonol-4-reductase OS=Arabidopsis thaliana GN=DFRA PE=2 SV=2	PF01073.14,PF01370.16,PF05368.8,PF07993.7,PF13460.1	3Beta_HSD,Epimerase,NAD_binding_10,NAD_binding_4,NmrA	1194	2.24467	440.932	7.61791	up	2.76138e-43	1.2313e-39
MA_68643g0010	sp|Q9LVZ8|LOR12_ARATH	Protein LURP-one-related 12 OS=Arabidopsis thaliana GN=At3g15810 PE=2 SV=1	PF04525.7	Tub_2	627	0.32803	63.1833	7.58957	up	3.48162e-06	6.26494e-05
MA_9366818g0010	sp|Q5HZ09|BRXL3_ARATH	Protein Brevis radix-like 3 OS=Arabidopsis thaliana GN=BRXL3 PE=2 SV=2	PF08381.6,PF13713.1	BRX,BRX_N	981	0.353625	64.5642	7.51237	up	5.08513e-15	4.16813e-13
MA_38303g0010	NA	NA	NA	NA	834	5.30923	968.883	7.51168	up	5.42835e-25	1.5516e-22
MA_10428075g0010	sp|Q43729|PER57_ARATH	Peroxidase 57 OS=Arabidopsis thaliana GN=PER57 PE=1 SV=1	PF00141.18	peroxidase	1017	1.32204	239.665	7.50211	up	1.36028e-07	3.19573e-06
MA_42637g0010	sp|Q6X7K1|WOX2_ARATH	WUSCHEL-related homeobox 2 OS=Arabidopsis thaliana GN=WOX2 PE=2 SV=1	PF00046.24	Homeobox	555	0.440679	74.1521	7.39462	up	1.00259e-16	1.02067e-14
MA_8527121g0010	NA	NA	NA	NA	2037	0.65606	109.805	7.38689	up	4.68778e-16	4.35476e-14
MA_452689g0010	sp|Q9SX26|PCR12_ARATH	Protein PLANT CADMIUM RESISTANCE 12 OS=Arabidopsis thaliana GN=PCR12 PE=2 SV=2	PF04749.12	PLAC8	381	0.353625	59.0532	7.38365	up	4.33082e-08	1.13729e-06
MA_10426153g0010	NA	NA	PF00096.21,PF13894.1,PF13912.1	zf-C2H2,zf-C2H2_4,zf-C2H2_6	1317	0.440679	73.2882	7.37771	up	1.87142e-10	7.4773e-09
MA_4008g0010	sp|P23444|H1_MAIZE	Histone H1 OS=Zea mays PE=2 SV=2	PF00538.14	Linker_histone	1410	2.02929	333.589	7.36096	up	2.99599e-08	8.13589e-07
MA_190475g0010	sp|Q8LFM2|GASAA_ARATH	Gibberellin-regulated protein 10 OS=Arabidopsis thaliana GN=GASA10 PE=2 SV=1	PF02704.9	GASA	330	10.285	1622.96	7.30194	up	2.51994e-11	1.16319e-09
MA_84680g0010	sp|P83948|PME3_CITSI	Pectinesterase 3 OS=Citrus sinensis PE=1 SV=1	PF01095.14,PF04043.10,PF10907.3	DUF2749,PMEI,Pectinesterase	1755	0.353625	54.4308	7.26606	up	3.7517e-05	0.000515685
MA_3336502g0010	sp|Q9FJ62|GLPQ1_ARATH	Probable glycerophosphoryl diester phosphodiesterase 1 OS=Arabidopsis thaliana GN=GPDL1 PE=1 SV=1	PF03009.12	GDPD	311	0.794304	119.286	7.23052	up	9.43317e-06	0.000151413
MA_928735g0010	sp|Q944R1|PLY15_ARATH	Probable pectate lyase 15 OS=Arabidopsis thaliana GN=At4g13710 PE=2 SV=1	PF00544.14,PF05048.8,PF12708.2,PF13229.1	Beta_helix,NosD,Pec_lyase_C,Pectate_lyase_3	1242	2.30613	329.92	7.1605	up	1.91532e-05	0.000284491
MA_15276g0010	sp|Q96262|PCAP1_ARATH	Plasma membrane-associated cation-binding protein 1 OS=Arabidopsis thaliana GN=PCAP1 PE=1 SV=1	PF05558.7	DREPP	549	1.53742	218.972	7.15409	up	3.87619e-05	0.000531487
MA_179064g0020	NA	NA	PF00036.27,PF10591.4,PF13202.1,PF13405.1,PF13499.1,PF13833.1	EF_hand_3,EF_hand_4,EF_hand_5,EF_hand_6,SPARC_Ca_bdg,efhand	411	0.32803	45.7701	7.12444	up	7.32754e-05	0.000934062
MA_66505g0010	sp|P26307|VIV1_MAIZE	Regulatory protein viviparous-1 OS=Zea mays GN=VP1 PE=2 SV=1	PF01086.12	Clathrin_lg_ch	1035	0.65606	90.5751	7.10914	up	6.46644e-05	0.000834498
MA_903853g0010	sp|Q84W66|NFYB6_ARATH	Nuclear transcription factor Y subunit B-6 OS=Arabidopsis thaliana GN=NFYB6 PE=1 SV=2	PF00125.19,PF00808.18,PF02269.11,PF02969.12,PF07524.8	Bromo_TP,CBFD_NFYB_HMF,Histone,TAF,TFIID-18kDa	540	2.13202	282.835	7.0516	up	2.1477e-08	5.98511e-07
MA_90899g0010	sp|Q8BYK4|RDH12_MOUSE	Retinol dehydrogenase 12 OS=Mus musculus GN=Rdh12 PE=2 SV=1	PF00106.20,PF01370.16,PF08659.5,PF13460.1,PF13561.1	Epimerase,KR,NAD_binding_10,adh_short,adh_short_C2	1131	0.32803	41.7676	6.99241	up	2.1589e-07	4.88656e-06
MA_9028906g0010	sp|O65351|SUBL_ARATH	Subtilisin-like protease OS=Arabidopsis thaliana GN=ARA12 PE=1 SV=1	PF00082.17,PF02225.17,PF05922.11	Inhibitor_I9,PA,Peptidase_S8	2250	1.32204	160.636	6.92489	up	1.58535e-07	3.67035e-06
MA_411730g0010	sp|Q9M331|PTR45_ARATH	Probable peptide/nitrate transporter At3g53960 OS=Arabidopsis thaliana GN=At3g53960 PE=2 SV=2	PF00854.16,PF07690.11	MFS_1,PTR2	1809	0.353625	41.6166	6.8788	up	7.13208e-05	0.000910708
MA_88919g0010	sp|P60496|BABL_LILLO	Chemocyanin OS=Lilium longiflorum PE=1 SV=1	PF02298.12	Cu_bind_like	555	49.5321	5770.79	6.86426	up	3.72015e-09	1.18826e-07
MA_959359g0010	sp|Q9SKJ7|PT225_ARATH	Probable sugar phosphate/phosphate translocator At2g25520 OS=Arabidopsis thaliana GN=At2g25520 PE=1 SV=1	PF03151.11,PF08449.6	TPT,UAA	732	2.5727	292.149	6.82728	up	2.59836e-34	2.14557e-31
MA_741127g0010	sp|Q6K8R2|CHI6_ORYSJ	Chitinase 6 OS=Oryza sativa subsp. japonica GN=Cht6 PE=2 SV=1	PF00182.14,PF00187.14	Chitin_bind_1,Glyco_hydro_19	801	9.79857	1103.01	6.81466	up	1.69526e-07	3.90856e-06
MA_6872690g0010	NA	NA	NA	NA	924	4.02306	421.227	6.71016	up	5.93532e-06	9.98702e-05
MA_10180966g0010	sp|P26356|TBP1_WHEAT	TATA-box-binding protein 1 OS=Triticum aestivum GN=TBP1 PE=2 SV=1	PF00352.16,PF11858.3	DUF3378,TBP	384	0.353625	35.3075	6.64161	up	3.64083e-09	1.16627e-07
MA_97687g0010	NA	NA	PF12056.3	DUF3537	393	1.33772	132.864	6.63403	up	1.91817e-22	4.07291e-20
MA_9168554g0010	NA	NA	NA	NA	320	0.353625	34.3074	6.60016	up	2.32132e-08	6.42904e-07
MA_7605738g0010	NA	NA	PF06830.6	Root_cap	532	0.353625	34.0644	6.5899	up	7.25512e-09	2.22188e-07
MA_666523g0010	sp|Q08655|ASR1_SOLLC	Abscisic stress-ripening protein 1 OS=Solanum lycopersicum GN=ASR1 PE=2 SV=1	PF02496.11	ABA_WDS	339	0.70725	66.2114	6.54872	up	9.48659e-06	0.000152161
MA_209808g0010	NA	NA	PF05558.7	DREPP	489	1.23498	115.292	6.54466	up	2.36162e-08	6.52444e-07
MA_118539g0010	sp|Q9FM10|SWET5_ARATH	Bidirectional sugar transporter SWEET5 OS=Arabidopsis thaliana GN=SWEET5 PE=2 SV=2	PF03083.11	MtN3_slv	786	0.32803	30.4117	6.53466	up	4.78088e-08	1.24666e-06
MA_165784g0010	sp|Q38967|AAP2_ARATH	Amino acid permease 2 OS=Arabidopsis thaliana GN=AAP2 PE=1 SV=1	PF01490.13,PF03222.8	Aa_trans,Trp_Tyr_perm	1440	2.95192	272.939	6.53078	up	6.62143e-14	4.61328e-12
MA_28188g0010	sp|Q700D9|MYBF_ARATH	Putative Myb family transcription factor At1g14600 OS=Arabidopsis thaliana GN=At1g14600 PE=2 SV=2	PF00249.26	Myb_DNA-binding	900	0.440679	40.2661	6.51369	up	2.9307e-10	1.12655e-08
MA_10234279g0010	sp|Q6X7J3|WOX11_ARATH	WUSCHEL-related homeobox 11 OS=Arabidopsis thaliana GN=WOX11 PE=2 SV=2	PF00046.24	Homeobox	660	1.32204	120.04	6.50461	up	1.4422e-06	2.80075e-05
MA_113625g0010	NA	NA	NA	NA	996	7.02652	630.05	6.48651	up	5.74552e-29	2.41691e-26
MA_108793g0010	sp|Q7FMW4|PDR15_ORYSJ	Pleiotropic drug resistance protein 15 OS=Oryza sativa subsp. japonica GN=PDR15 PE=3 SV=1	PF00004.24,PF00005.22,PF00910.17,PF01061.19,PF01926.18,PF02492.14,PF03193.11,PF03266.10,PF05729.7,PF08370.6,PF08477.8,PF10662.4,PF12846.2,PF13191.1,PF13207.1,PF13238.1,PF13304.1,PF13401.1,PF13481.1,PF13521.1,PF13555.1,PF13671.1	AAA,AAA_10,AAA_16,AAA_17,AAA_18,AAA_21,AAA_22,AAA_25,AAA_28,AAA_29,AAA_33,ABC2_membrane,ABC_tran,DUF258,MMR_HSR1,Miro,NACHT,NTPase_1,PDR_assoc,PduV-EutP,RNA_helicase,cobW	4593	1.80399	154.574	6.42096	up	1.40132e-08	4.03128e-07
MA_86195g0010	sp|Q5YGP7|PLET2_ARATH	AP2-like ethylene-responsive transcription factor PLT2 OS=Arabidopsis thaliana GN=PLT2 PE=2 SV=1	PF00847.15	AP2	2580	57.6806	4907.48	6.41075	up	1.75794e-30	8.16526e-28
MA_556977g0010	NA	NA	NA	NA	576	9.31662	768.794	6.36665	up	7.25993e-18	8.51896e-16
MA_20217g0010	sp|Q94F62|BAK1_ARATH	BRASSINOSTEROID INSENSITIVE 1-associated receptor kinase 1 OS=Arabidopsis thaliana GN=BAK1 PE=1 SV=2	PF00560.28,PF08263.7,PF09235.5,PF12799.2,PF13504.1,PF13516.1,PF13855.1	LRRNT_2,LRR_1,LRR_4,LRR_6,LRR_7,LRR_8,Ste50p-SAM	567	0.681655	55.8332	6.35594	up	1.76125e-08	4.96637e-07
MA_10209727g0010	sp|Q9C8M3|GSTUS_ARATH	UCPtaeda_isotig14991.g16337.t1	PF00043.20,PF02798.15,PF13410.1,PF13417.1	GST_C,GST_C_2,GST_N,GST_N_3	693	0.440679	35.852	6.34618	up	2.66544e-09	8.7649e-08
MA_483593g0010	sp|Q5Z9Z0|BGL24_ORYSJ	Beta-glucosidase 24 OS=Oryza sativa subsp. japonica GN=BGLU24 PE=2 SV=1	PF00150.13,PF00232.13	Cellulase,Glyco_hydro_1	1428	43.4778	3531.18	6.34373	up	1.77205e-05	0.000267126
MA_10434905g0010	sp|Q8GWP3|COPT6_ARATH	Copper transporter 6 OS=Arabidopsis thaliana GN=COPT6 PE=2 SV=1	PF01569.16,PF01943.12,PF04145.10,PF09874.4,PF14012.1	Ctr,DUF2101,DUF4229,PAP2,Polysacc_synt	483	7.59012	604.344	6.3151	up	2.43898e-41	6.79713e-38
MA_78501g0010	NA	NA	NA	NA	270	3.22876	248.946	6.26871	up	3.37e-05	0.000469002
MA_658686g0010	sp|Q8GY25|WOX12_ARATH	WUSCHEL-related homeobox 12 OS=Arabidopsis thaliana GN=WOX12 PE=2 SV=1	NA	NA	273	1.80399	136.233	6.23874	up	5.0932e-09	1.59934e-07
MA_64144g0010	sp|Q0DKW8|LTI6B_ORYSJ	Hydrophobic protein LTI6B OS=Oryza sativa subsp. japonica GN=LTI6B PE=2 SV=1	PF01679.12	Pmp3	174	1.86545	137.774	6.20664	up	3.51543e-06	6.31559e-05
MA_88554g0010	NA	NA	PF00407.14,PF10604.4	Bet_v_1,Polyketide_cyc2	462	7.51839	549.23	6.19084	up	2.01041e-39	3.20157e-36
MA_113124g0010	sp|Q682H0|HA22F_ARATH	HVA22-like protein f OS=Arabidopsis thaliana GN=HVA22F PE=2 SV=1	PF03134.14	TB2_DP1_HVA22	504	0.32803	23.439	6.15894	up	6.53765e-05	0.000842039
MA_939912g0010	sp|Q6TPH1|PPA23_ARATH	Purple acid phosphatase 23 OS=Arabidopsis thaliana GN=PAP23 PE=1 SV=2	PF00149.23,PF09423.5,PF12850.2,PF14008.1	Metallophos,Metallophos_2,Metallophos_C,PhoD	1680	0.32803	23.3729	6.15487	up	2.18174e-06	4.0807e-05
MA_183233g0010	sp|P13240|DR206_PEA	Disease resistance response protein 206 OS=Pisum sativum GN=PI206 PE=2 SV=2	PF03018.9	Dirigent	537	3.17722	226.042	6.15268	up	9.75772e-08	2.3667e-06
MA_8284330g0010	NA	NA	PF12681.2	Glyoxalase_2	436	0.768709	53.2724	6.11481	up	4.49645e-12	2.32595e-10
MA_10436688g0010	sp|Q9ZWA6|MGP_ARATH	Zinc finger protein MAGPIE OS=Arabidopsis thaliana GN=MGP PE=1 SV=1	PF00096.21,PF07975.7,PF12171.3,PF12874.2,PF13894.1,PF13912.1	C1_4,zf-C2H2,zf-C2H2_4,zf-C2H2_6,zf-C2H2_jaz,zf-met	1434	1.71693	114.805	6.0632	up	8.24159e-08	2.04163e-06
MA_89781g0010	sp|Q9LUB9|Y5813_ARATH	BTB/POZ domain-containing protein At5g48130 OS=Arabidopsis thaliana GN=At5g48130 PE=2 SV=1	PF03000.9	NPH3	1692	3.87906	250.746	6.01437	up	2.73972e-19	4.07214e-17
MA_77922g0010	sp|Q9FLG1|BXL4_ARATH	Beta-D-xylosidase 4 OS=Arabidopsis thaliana GN=BXL4 PE=1 SV=1	PF00933.16,PF01915.17,PF14310.1	Fn3-like,Glyco_hydro_3,Glyco_hydro_3_C	2310	0.440679	27.766	5.97745	up	4.01463e-05	0.000548445
MA_10430302g0010	sp|P93479|RETO_PAPSO	Reticuline oxidase OS=Papaver somniferum GN=BBE1 PE=3 SV=1	PF01565.18	FAD_binding_4	664	2.00369	125.414	5.96789	up	1.84953e-05	0.000276562
MA_138591g0010	sp|P13240|DR206_PEA	Disease resistance response protein 206 OS=Pisum sativum GN=PI206 PE=2 SV=2	PF03018.9	Dirigent	534	2.373	145.374	5.93692	up	7.55527e-06	0.000123856
MA_173856g0010	NA	NA	PF02862.12,PF03763.8	DDHD,Remorin_C	996	2.24467	131.796	5.87566	up	5.37876e-21	9.59355e-19
MA_104866g0010	NA	NA	PF00234.17,PF14368.1	LTP_2,Tryp_alpha_amyl	348	0.353625	20.6936	5.87082	up	3.96868e-05	0.0005425
MA_33275g0010	sp|Q8GZ92|BRXL4_ARATH	Protein Brevis radix-like 4 OS=Arabidopsis thaliana GN=BRXL4 PE=2 SV=1	PF08381.6,PF13713.1	BRX,BRX_N	867	2.11634	123.447	5.86617	up	1.12727e-20	1.93328e-18
MA_10433559g0020	sp|Q7XWU8|EXPA1_ORYSJ	Expansin-A1 OS=Oryza sativa subsp. japonica GN=EXPA1 PE=2 SV=2	PF01357.16,PF03330.13	DPBB_1,Pollen_allerg_1	792	12.7764	739.379	5.85476	up	5.99362e-07	1.24653e-05
MA_10434772g0010	sp|Q9LSQ4|GH36_ARATH	Indole-3-acetic acid-amido synthetase GH3.6 OS=Arabidopsis thaliana GN=GH3.6 PE=1 SV=1	PF03321.8	GH3	2202	228.478	13088	5.84005	up	1.78404e-34	1.52982e-31
MA_11177g0010	sp|Q38907|XTH25_ARATH	Probable xyloglucan endotransglucosylase/hydrolase protein 25 OS=Arabidopsis thaliana GN=XTH25 PE=2 SV=2	PF00722.16,PF06955.7	Glyco_hydro_16,XET_C	900	14.3692	796.855	5.79327	up	2.27038e-27	7.6694e-25
MA_3254g0020	sp|P51110|DFRA_VITVI	Dihydroflavonol-4-reductase OS=Vitis vinifera GN=DFR PE=1 SV=1	PF00106.20,PF01073.14,PF01370.16,PF02719.10,PF04321.12,PF05368.8,PF07993.7,PF08659.5,PF13460.1	3Beta_HSD,Epimerase,KR,NAD_binding_10,NAD_binding_4,NmrA,Polysacc_synt_2,RmlD_sub_bind,adh_short	1044	1.99378	107.538	5.75319	up	6.02963e-18	7.15057e-16
MA_260168g0010	sp|P30986|RETO_ESCCA	Reticuline oxidase OS=Eschscholzia californica GN=BBE1 PE=1 SV=1	PF08031.7	BBE	591	5.73424	304.529	5.73083	up	4.11918e-08	1.08941e-06
MA_7093481g0010	sp|P49332|GSTXC_TOBAC	Probable glutathione S-transferase parC OS=Nicotiana tabacum GN=PARC PE=2 SV=1	PF00043.20,PF13410.1	GST_C,GST_C_2	437	1.99378	103.997	5.7049	up	1.47823e-17	1.66451e-15
MA_130823g0010	sp|P00303|BABL_CUCSA	Basic blue protein OS=Cucumis sativus PE=1 SV=1	PF02298.12	Cu_bind_like	459	41.7618	2166.16	5.69681	up	2.95057e-36	2.99014e-33
MA_10435890g0020	sp|Q9M1S8|GCP2_ARATH	Probable glutamate carboxypeptidase 2 OS=Arabidopsis thaliana GN=AMP1 PE=1 SV=3	PF01546.23,PF02225.17,PF04253.10,PF04389.12,PF05450.10	Nicastrin,PA,Peptidase_M20,Peptidase_M28,TFR_dimer	1803	0.440679	22.7047	5.68712	up	3.22412e-06	5.85356e-05
MA_1910g0010	sp|Q6X7J4|WOX9_ARATH	WUSCHEL-related homeobox 9 OS=Arabidopsis thaliana GN=WOX9 PE=2 SV=1	PF00046.24	Homeobox	681	4.37669	224.717	5.68212	up	2.46299e-06	4.56842e-05
MA_65151g0010	NA	NA	NA	NA	729	1.12233	54.9857	5.61448	up	3.26688e-10	1.2408e-08
MA_8832398g0010	sp|Q6X7K1|WOX2_ARATH	WUSCHEL-related homeobox 2 OS=Arabidopsis thaliana GN=WOX2 PE=2 SV=1	PF00046.24	Homeobox	585	0.440679	21.5066	5.60891	up	6.27498e-06	0.000105188
MA_15897g0010	sp|P41410|RAD54_SCHPO	UCPmenziesii_isotig21387.g30234.t1	PF00176.18,PF00270.24,PF00271.26,PF04851.10	DEAD,Helicase_C,ResIII,SNF2_N	2193	1.50155	72.4242	5.59194	up	4.45557e-14	3.19411e-12
MA_317525g0010	sp|Q9S7X6|ACL5_ARATH	Thermospermine synthase ACAULIS5 OS=Arabidopsis thaliana GN=ACL5 PE=1 SV=1	PF01564.12,PF05175.9,PF08242.7,PF12847.2	MTS,Methyltransf_12,Methyltransf_18,Spermine_synth	939	4.31523	207.805	5.58965	up	2.15562e-06	4.03522e-05
MA_67380g0010	sp|Q7XU38|C87A3_ORYSJ	Cytochrome P450 87A3 OS=Oryza sativa subsp. japonica GN=CYP87A3 PE=2 SV=3	PF00067.17	p450	1629	1.58861	75.3431	5.56764	up	1.48002e-14	1.12618e-12
MA_10426693g0010	NA	NA	NA	NA	2164	1.45036	66.2916	5.51434	up	2.41381e-05	0.000349001
MA_76229g0010	sp|Q9LDX3|UTR4_ARATH	UDP-galactose/UDP-glucose transporter 4 OS=Arabidopsis thaliana GN=UTR4 PE=2 SV=1	PF00892.15,PF03151.11,PF08449.6	EamA,TPT,UAA	1029	0.881358	39.3345	5.47992	up	4.8397e-08	1.26053e-06
MA_10429775g0030	sp|Q96555|DCAM_DATST	S-adenosylmethionine decarboxylase proenzyme OS=Datura stramonium GN=SAMDC PE=2 SV=1	PF01536.11	SAM_decarbox	1269	4.66344	204.065	5.45149	up	1.13788e-05	0.000178908
MA_47973g0010	sp|Q9XII1|PDV2_ARATH	Plastid division protein PDV2 OS=Arabidopsis thaliana GN=PDV2 PE=1 SV=1	NA	NA	1011	0.881358	37.9835	5.4295	up	5.303e-09	1.66054e-07
MA_94570g0010	sp|Q9SZN7|HIP26_ARATH	Heavy metal-associated isoprenylated plant protein 26 OS=Arabidopsis thaliana GN=HIPP26 PE=1 SV=1	PF00403.21	HMA	429	0.440679	18.3945	5.3834	up	3.51961e-05	0.000487996
MA_180788g0010	sp|Q9M099|SCP24_ARATH	Serine carboxypeptidase 24 OS=Arabidopsis thaliana GN=SCPL24 PE=1 SV=1	PF00450.17	Peptidase_S10	1374	2.71094	112.882	5.37988	up	3.71214e-05	0.000511509
MA_241496g0010	NA	NA	NA	NA	240	0.98409	40.8322	5.37477	up	5.84636e-09	1.81286e-07
MA_608139g0010	sp|Q9LNP6|NFYA8_ARATH	Nuclear transcription factor Y subunit A-8 OS=Arabidopsis thaliana GN=NFYA8 PE=2 SV=2	PF02045.10	CBFB_NFYA	585	0.681655	27.8626	5.35314	up	7.9239e-07	1.61632e-05
MA_41104g0010	NA	NA	NA	NA	606	17.4347	705.279	5.33816	up	2.31213e-05	0.000336042
MA_16141g0020	sp|O80517|BCB2_ARATH	Uclacyanin-2 OS=Arabidopsis thaliana GN=At2g44790 PE=1 SV=1	PF02298.12	Cu_bind_like	660	0.768709	30.7601	5.32248	up	2.00552e-07	4.56181e-06
MA_301925g0010	NA	NA	NA	NA	702	1.14793	45.0615	5.29479	up	7.45337e-10	2.65452e-08
MA_10435424g0020	sp|B0X1Q4|RUMI_CULQU	PgdbPengPgla_410.g22230.t1	PF05686.7	Glyco_transf_90	1230	5.38637	210.136	5.28586	up	2.14843e-08	5.98511e-07
MA_10340614g0010	sp|Q9VVE5|MSIR6_DROME	RNA-binding protein Musashi homolog Rbp6 OS=Drosophila melanogaster GN=Rbp6 PE=2 SV=3	PF00076.17,PF05172.8,PF08206.6,PF13893.1,PF14259.1	Nup35_RRM,OB_RNB,RRM_1,RRM_5,RRM_6	1008	1.32204	50.0496	5.24253	up	3.14365e-09	1.0202e-07
MA_190495g0010	sp|Q9FN30|TAT2_ARATH	Probable aminotransferase TAT2 OS=Arabidopsis thaliana GN=At5g53970 PE=2 SV=1	PF00155.16,PF00266.14,PF01041.12,PF01212.16,PF01261.19,PF12897.2	AP_endonuc_2,Aminotran_1_2,Aminotran_5,Aminotran_MocR,Beta_elim_lyase,DegT_DnrJ_EryC1	609	1.12233	42.4491	5.24116	up	2.61416e-09	8.63446e-08
MA_10429525g0010	sp|P49332|GSTXC_TOBAC	Probable glutathione S-transferase parC OS=Nicotiana tabacum GN=PARC PE=2 SV=1	PF00043.20,PF13410.1	GST_C,GST_C_2	588	3.25435	120.877	5.21502	up	4.01499e-18	4.89149e-16
MA_10435381g0010	NA	NA	PF04030.9	ALO	870	1.91664	67.9866	5.1486	up	9.24693e-13	5.35481e-11
MA_12174g0010	sp|Q8GRL4|HOX19_ORYSJ	Homeobox-leucine zipper protein HOX19 OS=Oryza sativa subsp. japonica GN=HOX19 PE=2 SV=1	PF00046.24,PF02183.13,PF04618.7,PF05920.6,PF11569.3	HALZ,HD-ZIP_N,Homeobox,Homeobox_KN,Homez	837	95.3089	3226.37	5.08116	up	4.45149e-10	1.65435e-08
MA_390509g0010	NA	NA	PF03168.8	LEA_2	644	1.47596	49.3769	5.06411	up	4.56504e-10	1.69066e-08
MA_51652g0010	NA	NA	PF08744.5	NOZZLE	1464	4.75591	150.151	4.98055	up	2.37844e-09	7.90273e-08
MA_103942g0010	sp|Q67ZI9|GDL48_ARATH	GDSL esterase/lipase At2g42990 OS=Arabidopsis thaliana GN=At2g42990 PE=2 SV=1	PF00657.17,PF13472.1	Lipase_GDSL,Lipase_GDSL_2	1107	0.881358	27.8018	4.97931	up	4.79524e-05	0.00063865
MA_10066818g0010	NA	NA	PF01209.13,PF03141.11,PF08241.7,PF08242.7	Methyltransf_11,Methyltransf_12,Methyltransf_29,Ubie_methyltran	435	25.8905	807.618	4.96318	up	4.86323e-06	8.4051e-05
MA_960236g0010	sp|Q66HG4|GALM_RAT	Aldose 1-epimerase OS=Rattus norvegicus GN=Galm PE=1 SV=1	PF01263.15	Aldose_epim	1170	24.7757	763.88	4.94635	up	2.4743e-23	5.86858e-21
MA_50490g0010	sp|P0C7P7|U74E1_ARATH	UDP-glycosyltransferase 74E1 OS=Arabidopsis thaliana GN=UGT74E1 PE=3 SV=1	PF00201.13,PF03033.15	Glyco_transf_28,UDPGT	1224	5.44748	165.517	4.92524	up	1.5085e-09	5.19014e-08
MA_111473g0010	sp|O23629|H2B6_ARATH	Histone H2B.6 OS=Arabidopsis thaliana GN=H2B PE=1 SV=3	PF00125.19,PF00808.18,PF03428.8,PF03847.8	CBFD_NFYB_HMF,Histone,RP-C,TFIID_20kDa	420	6.06803	168.219	4.79297	up	1.15607e-19	1.74152e-17
MA_454449g0010	NA	NA	PF05553.6	DUF761	1077	2.39859	63.526	4.72709	up	4.15388e-11	1.85593e-09
MA_100548g0010	NA	NA	NA	NA	1431	11.7821	300.317	4.67182	up	7.02224e-07	1.44587e-05
MA_82706g0010	sp|Q75W17|FURH_VIBFR	Furcatin hydrolase OS=Viburnum furcatum PE=1 SV=1	PF00232.13	Glyco_hydro_1	1942	39.1919	986.539	4.65375	up	1.83677e-06	3.49112e-05
MA_24508g0010	sp|Q9M353|CHX20_ARATH	Cation/H(+) antiporter 20 OS=Arabidopsis thaliana GN=CHX20 PE=2 SV=1	NA	NA	465	1.23498	30.7734	4.63912	up	1.40674e-06	2.73915e-05
MA_50630g0010	sp|Q9ZUG9|BH066_ARATH	Transcription factor bHLH66 OS=Arabidopsis thaliana GN=BHLH66 PE=2 SV=1	PF00010.21	HLH	1386	1.36331	33.4297	4.61595	up	5.14863e-07	1.08393e-05
MA_10432527g0010	sp|Q9FZK1|FBX6_ARATH	PgdbPtadea_64539.g15742.t1	PF00646.28	F-box	1113	1.09674	26.7407	4.60774	up	4.48967e-06	7.87546e-05
MA_9667g0010	NA	NA	NA	NA	429	10.8594	261.935	4.59219	up	4.68953e-14	3.32972e-12
MA_136990g0010	sp|Q9FKM7|IAA33_ARATH	Auxin-responsive protein IAA33 OS=Arabidopsis thaliana GN=IAA33 PE=2 SV=1	PF02309.11	AUX_IAA	819	178.237	4245.57	4.57409	up	8.90769e-11	3.7828e-09
MA_108430g0010	sp|Q54M22|ODBA_DICDI	2-oxoisovalerate dehydrogenase subunit alpha, mitochondrial OS=Dictyostelium discoideum GN=bkdA PE=3 SV=1	PF00456.16,PF00676.15,PF02775.16,PF13292.1	DXP_synthase_N,E1_dh,TPP_enzyme_C,Transketolase_N	1248	1.9781	46.1822	4.54515	up	1.35233e-08	3.90547e-07
MA_12028g0010	sp|Q9ZWA6|MGP_ARATH	Zinc finger protein MAGPIE OS=Arabidopsis thaliana GN=MGP PE=1 SV=1	PF00096.21,PF13465.1,PF13912.1	zf-C2H2,zf-C2H2_6,zf-H2C2_2	2436	22.5139	516.672	4.52036	up	4.16643e-14	3.00617e-12
MA_20526g0010	sp|O81117|C94A1_VICSA	Cytochrome P450 94A1 OS=Vicia sativa GN=CYP94A1 PE=2 SV=2	PF00067.17	p450	1398	9.18414	208.655	4.50583	up	1.54596e-10	6.26674e-09
MA_10208000g0010	sp|Q0JIC2|GAM1_ORYSJ	Transcription factor GAMYB OS=Oryza sativa subsp. japonica GN=GAM1 PE=2 SV=1	PF00249.26,PF08914.6,PF13921.1	Myb_DNA-bind_2,Myb_DNA-bind_6,Myb_DNA-binding	1809	4.95596	110.558	4.4795	up	7.90295e-11	3.36253e-09
MA_1793g0010	sp|Q2Z2E9|SCR_IPONI	Protein SCARECROW OS=Ipomoea nil GN=SCR PE=1 SV=1	PF03514.9	GRAS	2532	4.0746	90.7479	4.47713	up	1.71624e-07	3.95286e-06
MA_76762g0010	NA	NA	NA	NA	420	5.72432	121.354	4.40598	up	6.02306e-15	4.90088e-13
MA_11025g0010	sp|A7PZL3|PGLR_VITVI	Probable polygalacturonase OS=Vitis vinifera GN=GSVIVT00026920001 PE=1 SV=1	PF00295.12,PF12708.2	Glyco_hydro_28,Pectate_lyase_3	850	4.45347	92.0109	4.3688	up	5.37296e-07	1.12585e-05
MA_18411g0010	sp|Q56X72|RTNLS_ARATH	Reticulon-like protein B21 OS=Arabidopsis thaliana GN=RTNLB21 PE=2 SV=2	PF02453.12,PF08219.6	Reticulon,TOM13	2046	11.7206	237.021	4.3379	up	1.59563e-17	1.76988e-15
MA_340269g0010	NA	NA	PF00169.24,PF05703.6,PF08458.5,PF12814.2	Auxin_canalis,Mcp5_PH,PH,PH_2	1038	23.3949	467.52	4.32076	up	2.3184e-17	2.50916e-15
MA_109497g0010	NA	NA	PF03080.10,PF14365.1	DUF239,DUF4409	1236	8.1485	159.334	4.28937	up	3.50541e-08	9.35534e-07
MA_25086g0010	sp|Q9FII5|TDR_ARATH	Leucine-rich repeat receptor-like protein kinase TDR OS=Arabidopsis thaliana GN=TDR PE=1 SV=1	PF00069.20,PF00560.28,PF01636.18,PF03554.8,PF07714.12,PF08263.7,PF12799.2,PF13504.1,PF13516.1,PF13855.1	APH,Herpes_UL73,LRRNT_2,LRR_1,LRR_4,LRR_6,LRR_7,LRR_8,Pkinase,Pkinase_Tyr	3777	17.4094	330.057	4.24477	up	2.23826e-22	4.66375e-20
MA_165604g0010	sp|Q9S7X6|ACL5_ARATH	Thermospermine synthase ACAULIS5 OS=Arabidopsis thaliana GN=ACL5 PE=1 SV=1	PF01564.12,PF01861.11,PF05175.9,PF08241.7,PF08242.7,PF12847.2,PF13649.1,PF13847.1	DUF43,MTS,Methyltransf_11,Methyltransf_12,Methyltransf_18,Methyltransf_25,Methyltransf_31,Spermine_synth	1125	17.2919	326.634	4.2395	up	4.71643e-22	9.22393e-20
MA_57689g0010	sp|P46665|HAT14_ARATH	Homeobox-leucine zipper protein HAT14 OS=Arabidopsis thaliana GN=HAT14 PE=2 SV=3	PF00046.24,PF02183.13,PF04618.7,PF05920.6	HALZ,HD-ZIP_N,Homeobox,Homeobox_KN	1116	24.1335	447.897	4.21406	up	5.20838e-06	8.93234e-05
MA_62134g0010	sp|P13089|AUX28_SOYBN	Auxin-induced protein AUX28 OS=Glycine max GN=AUX28 PE=2 SV=1	PF02309.11	AUX_IAA	933	21.2997	375.465	4.13978	up	1.62308e-18	2.13477e-16
MA_23891g0010	sp|Q9SYT0|ANXD1_ARATH	Annexin D1 OS=Arabidopsis thaliana GN=ANN1 PE=1 SV=1	PF00191.15	Annexin	660	24.8712	425.334	4.09605	up	2.56911e-16	2.4689e-14
MA_770477g0010	NA	NA	PF04862.7	DUF642	738	111.872	1815.7	4.0206	up	1.10781e-05	0.000175044
MA_3099g0010	sp|Q9SH58|MAKR2_ARATH	Probable membrane-associated kinase regulator 2 OS=Arabidopsis thaliana GN=MAKR2 PE=2 SV=1	NA	NA	1149	4.73031	74.0377	3.96825	up	1.71333e-10	6.88264e-09
MA_939354g0010	sp|O65399|E131_ARATH	Glucan endo-1,3-beta-glucosidase 1 OS=Arabidopsis thaliana GN=At1g11820 PE=1 SV=3	PF07983.8	X8	531	6.80538	104.777	3.9445	up	3.04806e-13	1.94162e-11
MA_10433576g0020	sp|Q8AYS8|KCMA1_CHICK	UCPtaeda_isotig28014.g2867.t1	PF00520.26,PF02254.13,PF03493.13,PF07885.11	BK_channel_a,Ion_trans,Ion_trans_2,TrkA_N	2058	4.29955	65.6229	3.93194	up	7.42335e-10	2.64806e-08
MA_185815g0010	NA	NA	NA	NA	195	2.59829	39.6443	3.93148	up	9.69791e-06	0.000155104
MA_40034g0010	sp|Q9SF32|IQD1_ARATH	Protein IQ-DOMAIN 1 OS=Arabidopsis thaliana GN=IQD1 PE=1 SV=1	PF13178.1	DUF4005	1335	7.80515	116.836	3.90392	up	9.55767e-07	1.92318e-05
MA_38931g0010	sp|P24068|OCS1_MAIZE	Ocs element-binding factor 1 OS=Zea mays GN=OBF1 PE=2 SV=2	PF00170.16,PF05979.7,PF06156.8,PF07716.10,PF08227.6	DASH_Hsk3,DUF896,DUF972,bZIP_1,bZIP_2	804	1.74253	25.0697	3.84669	up	5.93214e-05	0.000773434
MA_10355251g0010	sp|Q9FGM1|PYL8_ARATH	Abscisic acid receptor PYL8 OS=Arabidopsis thaliana GN=PYL8 PE=1 SV=1	PF00407.14,PF03364.15,PF10604.4	Bet_v_1,Polyketide_cyc,Polyketide_cyc2	618	38.923	550.207	3.82128	up	1.83977e-22	3.944e-20
MA_6467862g0010	sp|Q9LSQ4|GH36_ARATH	Indole-3-acetic acid-amido synthetase GH3.6 OS=Arabidopsis thaliana GN=GH3.6 PE=1 SV=1	PF03321.8	GH3	423	2.24467	31.5368	3.81246	up	7.22073e-06	0.000118897
MA_233275g0010	sp|Q9STX3|GID2_ARATH	F-box protein GID2 OS=Arabidopsis thaliana GN=GID2 PE=1 SV=1	PF00646.28,PF12937.2	F-box,F-box-like	459	2.59829	36.2836	3.80368	up	5.71126e-06	9.69045e-05
MA_10430135g0020	sp|A7PZL3|PGLR_VITVI	Probable polygalacturonase OS=Vitis vinifera GN=GSVIVT00026920001 PE=1 SV=1	PF00295.12,PF12708.2,PF13229.1	Beta_helix,Glyco_hydro_28,Pectate_lyase_3	1338	6.91352	94.7231	3.77622	up	1.09522e-05	0.000173176
MA_111906g0010	sp|Q0JKM9|MAN1_ORYSJ	Mannan endo-1,4-beta-mannosidase 1 OS=Oryza sativa subsp. japonica GN=MAN1 PE=2 SV=2	PF00150.13,PF02449.10,PF12876.2	Cellulase,Cellulase-like,Glyco_hydro_42	1293	5.04807	68.113	3.75413	up	4.78782e-05	0.000638424
MA_10388164g0010	sp|O49686|PYR1_ARATH	Abscisic acid receptor PYR1 OS=Arabidopsis thaliana GN=PYR1 PE=1 SV=1	PF00407.14,PF10604.4	Bet_v_1,Polyketide_cyc2	474	13.2378	176.819	3.73954	up	3.55708e-15	2.95914e-13
MA_10433795g0010	NA	NA	NA	NA	414	7.80515	103.966	3.73555	up	1.64251e-08	4.659e-07
MA_166367g0020	sp|P26792|INV1_DAUCA	Beta-fructofuranosidase, insoluble isoenzyme 1 OS=Daucus carota GN=INV1 PE=1 SV=1	PF00251.15,PF08244.7	Glyco_hydro_32C,Glyco_hydro_32N	1728	31.0407	388.936	3.6473	up	6.44458e-10	2.33629e-08
MA_72760g0010	NA	NA	PF05140.9	ResB	312	2.51124	31.3522	3.6421	up	1.64765e-05	0.000250235
MA_19853g0010	NA	NA	NA	NA	369	4.13571	50.321	3.60495	up	1.33044e-07	3.13553e-06
MA_10433942g0010	sp|Q8H129|PPA3_ARATH	Purple acid phosphatase 3 OS=Arabidopsis thaliana GN=PAP3 PE=2 SV=1	PF00149.23,PF09423.5,PF12850.2	Metallophos,Metallophos_2,PhoD	746	7.68223	91.2954	3.57095	up	1.31103e-10	5.3632e-09
MA_3236g0010	sp|Q9STX3|GID2_ARATH	F-box protein GID2 OS=Arabidopsis thaliana GN=GID2 PE=1 SV=1	PF00646.28,PF12937.2	F-box,F-box-like	444	3.92574	45.917	3.54799	up	6.03026e-07	1.25279e-05
MA_478577g0010	NA	NA	NA	NA	603	13.3038	154.719	3.53974	up	2.25758e-06	4.21547e-05
MA_13587g0010	sp|Q67UE2|HOX11_ORYSJ	Homeobox-leucine zipper protein HOX11 OS=Oryza sativa subsp. japonica GN=HOX11 PE=2 SV=1	PF00046.24,PF02183.13,PF04618.7,PF05920.6	HALZ,HD-ZIP_N,Homeobox,Homeobox_KN	945	74.6654	864.794	3.53384	up	3.96311e-06	7.04044e-05
MA_564355g0010	sp|P27937|AMY3B_ORYSJ	Alpha-amylase isozyme 3B OS=Oryza sativa subsp. japonica GN=AMY1.6 PE=2 SV=1	PF00128.19,PF07821.7	Alpha-amyl_C2,Alpha-amylase	594	50.348	576.24	3.51666	up	7.09696e-13	4.20816e-11
MA_158438g0010	NA	NA	NA	NA	1116	6.79546	77.5733	3.51292	up	1.14191e-09	3.98433e-08
MA_24454g0010	sp|Q9C971|G3OX4_ARATH	PgdbPengPgla_8624.g13265.t1	PF03171.15,PF14226.1	2OG-FeII_Oxy,DIOX_N	954	8.81448	98.5473	3.48287	up	5.85014e-11	2.55743e-09
MA_169947g0010	sp|Q9SUS4|RHA1A_ARATH	RING-H2 zinc finger protein RHA1a OS=Arabidopsis thaliana GN=RHA1A PE=2 SV=1	PF00097.20,PF04641.7,PF12678.2,PF12861.2,PF12906.2,PF13445.1,PF13639.1,PF13920.1,PF13923.1,PF14446.1	Prok-RING_1,RINGv,Rtf2,zf-Apc11,zf-C3HC4,zf-C3HC4_2,zf-C3HC4_3,zf-RING_2,zf-RING_LisH,zf-rbx1	510	110.415	1207.76	3.45132	up	1.45953e-12	8.17594e-11
MA_8658172g0010	NA	NA	PF00560.28,PF12799.2,PF13504.1,PF13855.1	LRR_1,LRR_4,LRR_7,LRR_8	356	3.97187	43.0354	3.43763	up	1.72905e-06	3.30327e-05
MA_962403g0010	sp|Q9SRV3|LBD20_ARATH	LOB domain-containing protein 20 OS=Arabidopsis thaliana GN=LBD20 PE=2 SV=1	PF03195.9	DUF260	858	35.0647	373.738	3.41394	up	1.89902e-10	7.574e-09
MA_57211g0010	sp|O14197|YDQ4_SCHPO	UCPlambertiana_isotig24979.g7556.t1	PF03547.13,PF06305.6	DUF1049,Mem_trans	1284	24.6407	260.345	3.40131	up	3.0652e-15	2.58858e-13
MA_265798g0010	sp|Q9SX28|GDT15_ARATH	GDT1-like protein 5 OS=Arabidopsis thaliana GN=At1g68650 PE=2 SV=1	PF01169.14,PF01810.13,PF07690.11,PF13567.1	DUF4131,LysE,MFS_1,UPF0016	507	6.20662	63.7163	3.35978	up	7.7646e-08	1.9299e-06
MA_6571438g0010	NA	NA	PF07201.6	HrpJ	594	91.8369	939.286	3.35442	up	6.63698e-06	0.000110509
MA_114638g0010	NA	NA	NA	NA	456	10.2041	102.389	3.32683	up	4.10781e-10	1.53922e-08
MA_10426894g0020	NA	NA	NA	NA	453	53.2304	530.779	3.31779	up	4.92155e-13	3.00619e-11
MA_434619g0010	sp|Q8NE86|MCU_HUMAN	PgdbPcontorta_11916.g16386.t1	PF04678.8	DUF607	948	12.1303	120.341	3.31044	up	2.50105e-11	1.15687e-09
MA_12809g0010	NA	NA	PF08744.5	NOZZLE	1365	5.05834	49.9613	3.30407	up	8.07621e-07	1.64376e-05
MA_10436505g0010	NA	NA	PF08744.5	NOZZLE	1590	4.68904	46.0915	3.29714	up	9.80235e-07	1.96709e-05
MA_962164g0010	NA	NA	NA	NA	447	4.3255	42.1591	3.28491	up	4.63628e-06	8.08809e-05
MA_6535g0010	NA	NA	NA	NA	1272	41.4952	401.583	3.27468	up	4.98836e-12	2.56849e-10
MA_10426953g0010	sp|Q9SGU9|MGL_ARATH	Methionine gamma-lyase OS=Arabidopsis thaliana GN=MGL PE=1 SV=1	PF00155.16,PF00266.14,PF01041.12,PF01053.15,PF01212.16,PF06838.6	Alum_res,Aminotran_1_2,Aminotran_5,Beta_elim_lyase,Cys_Met_Meta_PP,DegT_DnrJ_EryC1	1221	192.664	1861.04	3.27195	up	1.7611e-07	4.03947e-06
MA_10431946g0010	sp|Q8H157|PTR19_ARATH	Nitrate transporter 1.2 OS=Arabidopsis thaliana GN=NRT1.2 PE=1 SV=1	PF00854.16,PF14015.1	DUF4231,PTR2	1737	9.01454	86.3554	3.25996	up	2.28618e-07	5.14332e-06
MA_10428616g0010	sp|Q9SZA7|DRL29_ARATH	Probable disease resistance protein At4g33300 OS=Arabidopsis thaliana GN=At4g33300 PE=2 SV=3	PF00560.28,PF00931.17,PF01656.18,PF05659.6,PF12799.2,PF13207.1,PF13855.1	AAA_17,CbiA,LRR_1,LRR_4,LRR_8,NB-ARC,RPW8	2850	46.2839	439.105	3.24598	up	1.24765e-08	3.63137e-07
MA_20419g0010	sp|P06237|NOH4_RHIML	UCPmenziesii_isotig18183.g9140.t1	PF00685.22,PF08266.7,PF09037.5,PF13469.1	Cadherin_2,Sulfotransfer_1,Sulfotransfer_3,Sulphotransf	1035	126.261	1196.4	3.24422	up	9.06897e-20	1.39443e-17
MA_52821g0010	sp|Q7G8Y5|GRXC1_ORYSJ	Glutaredoxin-C1 OS=Oryza sativa subsp. japonica GN=GRXC1 PE=3 SV=1	PF00462.19	Glutaredoxin	426	3.99747	36.7962	3.2024	up	1.90125e-05	0.000283155
MA_6455559g0010	sp|Q9SGU9|MGL_ARATH	Methionine gamma-lyase OS=Arabidopsis thaliana GN=MGL PE=1 SV=1	PF00155.16,PF00266.14,PF01041.12,PF01053.15,PF01212.16	Aminotran_1_2,Aminotran_5,Beta_elim_lyase,Cys_Met_Meta_PP,DegT_DnrJ_EryC1	966	5.63762	51.8027	3.19987	up	1.16342e-06	2.31181e-05
MA_110435g0020	sp|Q94BM7|SPA4_ARATH	Protein SPA1-RELATED 4 OS=Arabidopsis thaliana GN=SPA4 PE=1 SV=1	PF00069.20,PF07714.12	Pkinase,Pkinase_Tyr	1452	14.0325	127.432	3.18289	up	2.99818e-09	9.75831e-08
MA_113590g0010	NA	NA	NA	NA	726	33.2968	296.452	3.15434	up	4.48184e-14	3.20265e-12
MA_10185385g0010	sp|Q9FME8|OPT4_ARATH	Oligopeptide transporter 4 OS=Arabidopsis thaliana GN=OPT4 PE=2 SV=1	PF03169.10	OPT	2202	53.3286	471.158	3.14323	up	4.59572e-06	8.02991e-05
MA_2387347g0010	sp|Q9LHP4|RCH2_ARATH	Receptor-like protein kinase 2 OS=Arabidopsis thaliana GN=RCH2 PE=1 SV=1	PF00069.20,PF00790.14,PF02142.17,PF03224.9,PF07449.6,PF07714.12	HyaE,MGS,Pkinase,Pkinase_Tyr,V-ATPase_H_N,VHS	444	3.77217	33.2978	3.14196	up	6.8262e-05	0.000875662
MA_8483187g0010	sp|Q8RY67|WAKLO_ARATH	Wall-associated receptor kinase-like 14 OS=Arabidopsis thaliana GN=WAKL14 PE=2 SV=2	PF00069.20,PF07714.12	Pkinase,Pkinase_Tyr	531	11.8691	104.332	3.1359	up	8.02913e-10	2.84594e-08
MA_15468g0010	NA	NA	NA	NA	258	8.43075	72.0338	3.09494	up	3.53211e-06	6.34045e-05
MA_10429565g0010	sp|Q96PM5|ZN363_HUMAN	RING finger and CHY zinc finger domain-containing protein 1 OS=Homo sapiens GN=RCHY1 PE=1 SV=1	PF05495.7,PF13445.1,PF13639.1,PF13923.1	zf-C3HC4_2,zf-CHY,zf-RING_2,zf-RING_LisH	885	49.0925	416.952	3.08631	up	2.78398e-05	0.000396099
MA_96077g0010	NA	NA	PF07719.12,PF13176.1,PF13414.1,PF13424.1,PF13428.1,PF13431.1,PF13432.1	TPR_11,TPR_12,TPR_14,TPR_16,TPR_17,TPR_2,TPR_7	723	79.8813	672.511	3.07363	up	3.23727e-11	1.47597e-09
MA_92230g0010	sp|Q94F62|BAK1_ARATH	BRASSINOSTEROID INSENSITIVE 1-associated receptor kinase 1 OS=Arabidopsis thaliana GN=BAK1 PE=1 SV=2	PF00560.28,PF08263.7,PF12799.2,PF13504.1,PF13516.1,PF13855.1	LRRNT_2,LRR_1,LRR_4,LRR_6,LRR_7,LRR_8	582	41.686	346.084	3.05348	up	5.71837e-09	1.77812e-07
MA_10434996g0010	sp|Q9SRK7|AZG1_ARATH	Adenine/guanine permease AZG1 OS=Arabidopsis thaliana GN=AZG1 PE=2 SV=1	PF00860.15	Xan_ur_permease	1740	17.8652	146.512	3.0358	up	6.20351e-09	1.91561e-07
MA_127386g0010	sp|Q9C971|G3OX4_ARATH	PgdbPengPgla_8624.g13265.t1	PF03171.15,PF14226.1	2OG-FeII_Oxy,DIOX_N	1047	15.2716	123.365	3.014	up	2.51189e-10	9.77357e-09
MA_132958g0020	sp|O22959|PER19_ARATH	Peroxidase 19 OS=Arabidopsis thaliana GN=PER19 PE=2 SV=1	PF00141.18	peroxidase	981	17.0244	136.513	3.00336	up	8.0639e-09	2.44605e-07
MA_1682g0010	sp|Q9BX46|RBM24_HUMAN	RNA-binding protein 24 OS=Homo sapiens GN=RBM24 PE=1 SV=1	PF00076.17,PF13893.1,PF14259.1	RRM_1,RRM_5,RRM_6	888	19.3821	154.803	2.99763	up	4.1688e-11	1.85887e-09
MA_10435734g0010	sp|Q9SMM9|CXE13_ARATH	Probable carboxylesterase 13 OS=Arabidopsis thaliana GN=CXE13 PE=2 SV=1	PF00135.23,PF00326.16,PF07859.8,PF10340.4,PF12695.2,PF12697.2,PF12740.2	Abhydrolase_3,Abhydrolase_5,Abhydrolase_6,COesterase,Chlorophyllase2,DUF2424,Peptidase_S9	969	30.8318	244.372	2.98659	up	9.37805e-13	5.41323e-11
MA_201267g0010	NA	NA	NA	NA	408	37.6889	292.046	2.95398	up	3.32511e-13	2.10606e-11
MA_9988200g0010	sp|Q50EK4|C75A1_PINTA	Cytochrome P450 750A1 OS=Pinus taeda GN=CYP750A1 PE=2 SV=1	PF00067.17	p450	540	10.5516	81.6392	2.9518	up	6.89607e-05	0.000884117
MA_10137628g0010	NA	NA	PF03141.11,PF05148.10,PF07549.9,PF08241.7	Methyltransf_11,Methyltransf_29,Methyltransf_8,Sec_GG	554	9.14286	70.182	2.94038	up	2.43972e-07	5.45573e-06
MA_16152g0010	sp|O81416|GUN17_ARATH	Endoglucanase 17 OS=Arabidopsis thaliana GN=At4g02290 PE=2 SV=1	PF00759.14	Glyco_hydro_9	1533	40.2113	307.027	2.93269	up	5.13495e-13	3.11945e-11
MA_8007994g0010	NA	NA	NA	NA	745	9.65041	73.2088	2.92335	up	1.47926e-05	0.000227606
MA_68091g0010	NA	NA	PF02519.9	Auxin_inducible	375	27.879	210.97	2.91978	up	5.02141e-12	2.57955e-10
MA_84793g0010	sp|Q38831|IAA13_ARATH	Auxin-responsive protein IAA13 OS=Arabidopsis thaliana GN=IAA13 PE=1 SV=2	PF02309.11	AUX_IAA	1287	41.7718	306.216	2.87394	up	7.75045e-07	1.58238e-05
MA_2237g0020	sp|Q653H7|ARFR_ORYSJ	Auxin response factor 18 OS=Oryza sativa subsp. japonica GN=ARF18 PE=2 SV=1	PF02309.11,PF02362.16,PF06507.8	AUX_IAA,Auxin_resp,B3	2370	89.1898	649.433	2.86423	up	6.36075e-15	5.15683e-13
MA_10397017g0010	NA	NA	PF00038.16,PF04849.8,PF05478.6,PF05531.7,PF14235.1	DUF4337,Filament,HAP1_N,NPV_P10,Prominin	387	9.53776	69.3256	2.86167	up	1.63232e-06	3.13189e-05
MA_121466g0010	NA	NA	PF07719.12,PF13176.1,PF13181.1,PF13414.1,PF13424.1,PF13428.1,PF13431.1,PF13432.1	TPR_11,TPR_12,TPR_14,TPR_16,TPR_17,TPR_2,TPR_7,TPR_8	702	19.1882	138.816	2.85489	up	4.68995e-05	0.000627249
MA_206340g0010	sp|Q39131|LAML_ARATH	Lamin-like protein OS=Arabidopsis thaliana GN=At5g15350 PE=1 SV=1	PF02298.12	Cu_bind_like	309	15.544	110.318	2.82724	up	9.97277e-08	2.41153e-06
MA_10432413g0020	sp|Q9LSQ4|GH36_ARATH	Indole-3-acetic acid-amido synthetase GH3.6 OS=Arabidopsis thaliana GN=GH3.6 PE=1 SV=1	PF03321.8	GH3	1824	358.778	2542.38	2.82502	up	6.31607e-05	0.000818227
MA_9138363g0010	sp|Q9SZX8|PMTH_ARATH	Probable methyltransferase PMT17 OS=Arabidopsis thaliana GN=At4g10440 PE=2 SV=1	PF03141.11,PF08241.7,PF08242.7,PF13489.1,PF13847.1	Methyltransf_11,Methyltransf_12,Methyltransf_23,Methyltransf_29,Methyltransf_31	1483	55.651	386.742	2.79689	up	5.68303e-11	2.48926e-09
MA_238039g0010	sp|Q8LC03|ATB13_ARATH	Homeobox-leucine zipper protein ATHB-13 OS=Arabidopsis thaliana GN=ATHB-13 PE=2 SV=2	PF00046.24,PF02183.13,PF03960.10,PF05920.6,PF07798.6	ArsC,DUF1640,HALZ,Homeobox,Homeobox_KN	984	14.6221	101.045	2.78878	up	5.62954e-08	1.44099e-06
MA_10428545g0010	sp|O23530|SNC1_ARATH	Protein SUPPRESSOR OF npr1-1, CONSTITUTIVE 1 OS=Arabidopsis thaliana GN=SNC1 PE=1 SV=3	PF00560.28,PF00931.17,PF01582.15,PF08937.6,PF12799.2,PF13306.1,PF13676.1,PF13855.1	DUF1863,LRR_1,LRR_4,LRR_5,LRR_8,NB-ARC,TIR,TIR_2	3990	27.0643	185.412	2.77627	up	2.26379e-05	0.000330309
MA_63359g0010	sp|Q86JM5|Y2012_DICDI	Putative elongation of fatty acids protein DDB_G0272012 OS=Dictyostelium discoideum GN=DDB_G0272012 PE=3 SV=1	PF01151.13	ELO	978	15.8819	108.689	2.77475	up	1.42725e-08	4.10059e-07
MA_139907g0010	sp|Q948P6|FRI3_SOYBN	Ferritin-3, chloroplastic OS=Glycine max PE=2 SV=1	PF00210.19,PF02915.12	Ferritin,Rubrerythrin	837	20.0436	137.05	2.77349	up	2.23273e-09	7.46991e-08
MA_86577g0010	sp|O04887|PME2_CITSI	Pectinesterase 2 OS=Citrus sinensis GN=PECS-2.1 PE=2 SV=1	PF01095.14,PF04043.10	PMEI,Pectinesterase	1389	70.773	481.303	2.76567	up	2.20303e-06	4.11707e-05
MA_10429434g0010	sp|Q6AST1|HOX32_ORYSJ	Homeobox-leucine zipper protein HOX32 OS=Oryza sativa subsp. japonica GN=HOX32 PE=2 SV=1	PF08670.6,PF13426.1	MEKHLA,PAS_9	1575	11.7824	79.6559	2.75714	up	4.19269e-07	8.95363e-06
MA_19704g0020	NA	NA	PF00561.15,PF01083.17,PF01764.20,PF11187.3,PF11288.3,PF12695.2,PF12697.2	Abhydrolase_1,Abhydrolase_5,Abhydrolase_6,Cutinase,DUF2974,DUF3089,Lipase_3	645	17.0715	113.331	2.73089	up	2.59467e-08	7.11538e-07
MA_7279130g0010	sp|Q9C9H7|RLP12_ARATH	Receptor-like protein 12 OS=Arabidopsis thaliana GN=RLP12 PE=2 SV=2	PF00560.28,PF12799.2,PF13504.1,PF13516.1,PF13855.1	LRR_1,LRR_4,LRR_6,LRR_7,LRR_8	1902	9.58354	63.4816	2.72771	up	2.11757e-06	3.974e-05
MA_100472g0010	sp|Q9S7Z8|PIN3_ARATH	Auxin efflux carrier component 3 OS=Arabidopsis thaliana GN=PIN3 PE=1 SV=1	PF03547.13	Mem_trans	2049	339.412	2241.27	2.72321	up	1.32148e-15	1.16915e-13
MA_44898g0020	sp|Q9MB73|LGT_CITUN	Limonoid UDP-glucosyltransferase OS=Citrus unshiu PE=2 SV=1	PF00201.13	UDPGT	573	14.7136	97.0541	2.72164	up	6.60039e-08	1.67413e-06
MA_158566g0010	sp|O65399|E131_ARATH	Glucan endo-1,3-beta-glucosidase 1 OS=Arabidopsis thaliana GN=At1g11820 PE=1 SV=3	PF07983.8	X8	777	14.3548	94.5268	2.71919	up	8.52253e-08	2.09724e-06
MA_17238g0010	sp|Q6J163|5NG4_PINTA	Auxin-induced protein 5NG4 OS=Pinus taeda PE=2 SV=1	PF00892.15,PF03151.11,PF05653.9,PF08449.6,PF13536.1	EamA,EmrE,Mg_trans_NIPA,TPT,UAA	1173	8.85034	56.7247	2.68017	up	7.75769e-06	0.000126709
MA_66847g0010	sp|Q6NQK2|NAC8_ARATH	NAC domain-containing protein 8 OS=Arabidopsis thaliana GN=NAC008 PE=2 SV=1	PF02365.10	NAM	1224	43.7716	278.213	2.66813	up	8.08056e-07	1.64376e-05
MA_891272g0010	NA	NA	PF07496.10	zf-CW	4349	17.4453	110.711	2.66589	up	7.18616e-06	0.000118415
MA_278449g0010	NA	NA	NA	NA	531	9.03021	57.1763	2.66258	up	8.68117e-06	0.000140251
MA_125308g0010	sp|Q680C0|GDL62_ARATH	GDSL esterase/lipase At4g10955 OS=Arabidopsis thaliana GN=At4g10955 PE=2 SV=1	NA	NA	531	7.95872	50.0171	2.65181	up	1.64356e-05	0.000250124
MA_2575g0010	sp|Q94F39|AFP3_ARATH	Ninja-family protein AFP3 OS=Arabidopsis thaliana GN=AFP3 PE=1 SV=1	PF07897.6	DUF1675	1791	32.4255	203.144	2.6473	up	3.20549e-10	1.22064e-08
MA_10429182g0010	sp|Q9H0Z9|RBM38_HUMAN	RNA-binding protein 38 OS=Homo sapiens GN=RBM38 PE=1 SV=2	PF00076.17,PF13893.1,PF14259.1	RRM_1,RRM_5,RRM_6	834	40.205	250.457	2.63912	up	7.0447e-11	3.02623e-09
MA_112209g0020	sp|Q40392|TMVRN_NICGU	PgdbPtadea_57090.g28795.t1	PF00004.24,PF00931.17,PF01582.15,PF01637.13,PF03205.9,PF03308.11,PF05729.7,PF12799.2,PF13173.1,PF13191.1,PF13207.1,PF13401.1,PF13676.1,PF13855.1	AAA,AAA_14,AAA_16,AAA_17,AAA_22,Arch_ATPase,ArgK,LRR_4,LRR_8,MobB,NACHT,NB-ARC,TIR,TIR_2	2289	34.1428	212.212	2.63585	up	3.70706e-10	1.39374e-08
MA_35561g0010	sp|Q42699|METE_CATRO	5-methyltetrahydropteroyltriglutamate--homocysteine methyltransferase OS=Catharanthus roseus GN=METE PE=2 SV=1	PF00233.14,PF01717.13,PF08267.7	Meth_synt_1,Meth_synt_2,PDEase_I	2268	80.3335	499.112	2.63529	up	2.77524e-12	1.48024e-10
MA_10429505g0010	sp|P35694|BRU1_SOYBN	Brassinosteroid-regulated protein BRU1 OS=Glycine max PE=2 SV=1	PF00722.16,PF06955.7	Glyco_hydro_16,XET_C	480	8.83051	54.5727	2.62761	up	1.73226e-05	0.000261658
MA_137874g0010	sp|Q9LVM0|Y5830_ARATH	Probable inactive receptor kinase At5g58300 OS=Arabidopsis thaliana GN=At5g58300 PE=1 SV=1	PF00069.20,PF00560.28,PF02480.11,PF03109.11,PF07714.12,PF08263.7,PF12799.2,PF13855.1	ABC1,Herpes_gE,LRRNT_2,LRR_1,LRR_4,LRR_8,Pkinase,Pkinase_Tyr	1971	198.132	1219.34	2.62156	up	1.69439e-09	5.78507e-08
MA_9992039g0010	sp|Q9SZX8|PMTH_ARATH	Probable methyltransferase PMT17 OS=Arabidopsis thaliana GN=At4g10440 PE=2 SV=1	PF03141.11,PF08241.7	Methyltransf_11,Methyltransf_29	1667	57.4339	353.317	2.62099	up	1.54517e-11	7.31412e-10
MA_52544g0010	sp|Q9LP24|Y1571_ARATH	Probable leucine-rich repeat receptor-like protein kinase At1g35710 OS=Arabidopsis thaliana GN=At1g35710 PE=2 SV=1	PF00560.28,PF08263.7,PF12799.2,PF13504.1,PF13516.1,PF13855.1	LRRNT_2,LRR_1,LRR_4,LRR_6,LRR_7,LRR_8	1953	605.49	3640.57	2.58799	up	1.46723e-06	2.84452e-05
MA_14667g0010	NA	NA	NA	NA	636	49.0601	294.642	2.58634	up	2.10197e-08	5.87998e-07
MA_2704g0020	sp|Q9FI00|MLO11_ARATH	MLO-like protein 11 OS=Arabidopsis thaliana GN=MLO11 PE=2 SV=1	PF03094.10	Mlo	993	24.6558	148.016	2.58576	up	6.47395e-09	1.99085e-07
MA_10427625g0010	sp|Q9FYV1|INO1_SESIN	Inositol-3-phosphate synthase OS=Sesamum indicum PE=2 SV=1	PF01658.12,PF06574.7,PF07994.7	FAD_syn,Inos-1-P_synth,NAD_binding_5	1023	18.2751	109.444	2.58224	up	6.95118e-08	1.74917e-06
MA_271555g0010	sp|O81825|DRL28_ARATH	Probable disease resistance protein At4g27220 OS=Arabidopsis thaliana GN=At4g27220 PE=2 SV=1	PF00560.28,PF00931.17,PF04665.7,PF05659.6,PF05729.7,PF08477.8,PF12799.2,PF13191.1,PF13401.1,PF13855.1	AAA_16,AAA_22,LRR_1,LRR_4,LRR_8,Miro,NACHT,NB-ARC,Pox_A32,RPW8	2383	18.2652	109.085	2.57829	up	9.81579e-08	2.37615e-06
MA_705973g0010	sp|C0LGV1|RCH1_ARATH	LRR receptor-like serine/threonine-protein kinase RCH1 OS=Arabidopsis thaliana GN=RCH1 PE=2 SV=1	PF00069.20,PF00560.28,PF07714.12,PF08263.7,PF12799.2,PF13504.1,PF13516.1,PF13855.1	LRRNT_2,LRR_1,LRR_4,LRR_6,LRR_7,LRR_8,Pkinase,Pkinase_Tyr	3015	25.3177	150.986	2.5762	up	1.0392e-08	3.08509e-07
MA_17313g0010	sp|Q84JP1|NFYA7_ARATH	Nuclear transcription factor Y subunit A-7 OS=Arabidopsis thaliana GN=NFYA7 PE=2 SV=1	PF02045.10	CBFB_NFYA	723	10.8086	64.2302	2.57107	up	5.77512e-05	0.000754726
MA_17801g0010	NA	NA	NA	NA	855	29.4671	175.022	2.57036	up	5.20345e-08	1.34583e-06
MA_196011g0010	sp|Q9M1P7|BOR2_ARATH	Probable boron transporter 2 OS=Arabidopsis thaliana GN=BOR2 PE=2 SV=1	PF00955.16	HCO3_cotransp	783	11.464	68.0889	2.57031	up	2.50112e-06	4.62375e-05
MA_44898g0030	sp|Q9SGA8|U83A1_ARATH	UDP-glycosyltransferase 83A1 OS=Arabidopsis thaliana GN=UGT83A1 PE=2 SV=1	NA	NA	648	17.1122	100.652	2.55627	up	2.36139e-07	5.29118e-06
MA_7057334g0010	sp|Q9SJ81|FLA7_ARATH	Fasciclin-like arabinogalactan protein 7 OS=Arabidopsis thaliana GN=FLA7 PE=1 SV=1	PF02469.17	Fasciclin	834	14.2524	82.7014	2.53671	up	2.69352e-05	0.000384455
MA_138328g0010	NA	NA	NA	NA	267	202.814	1172.21	2.531	up	1.35975e-13	9.10376e-12
MA_38g0010	sp|Q9ZSY8|IAA27_ARATH	Auxin-responsive protein IAA27 OS=Arabidopsis thaliana GN=IAA27 PE=1 SV=1	PF02309.11	AUX_IAA	1386	901.947	5185.43	2.52335	up	8.5628e-14	5.89221e-12
MA_10336774g0010	sp|Q9ZVX1|UBC23_ARATH	Probable ubiquitin-conjugating enzyme E2 23 OS=Arabidopsis thaliana GN=UBC23 PE=2 SV=1	PF00179.21	UQ_con	930	31.2372	177.597	2.50727	up	1.14418e-07	2.71955e-06
MA_247624g0010	sp|P43297|RD21A_ARATH	Cysteine proteinase RD21a OS=Arabidopsis thaliana GN=RD21A PE=1 SV=1	PF00112.18,PF00396.13,PF03051.10,PF08246.7	Granulin,Inhibitor_I29,Peptidase_C1,Peptidase_C1_2	1239	11.2077	62.7969	2.48621	up	6.61809e-06	0.000110359
MA_54958g0010	sp|O22203|C98A3_ARATH	Cytochrome P450 98A3 OS=Arabidopsis thaliana GN=CYP98A3 PE=1 SV=1	PF00067.17	p450	1566	80.3479	448.5	2.48078	up	1.86301e-11	8.72601e-10
MA_76403g0010	NA	NA	NA	NA	684	163.729	908.8	2.47265	up	2.87182e-09	9.3607e-08
MA_74741g0010	sp|Q9M1B9|SCRK4_ARATH	Probable fructokinase-4 OS=Arabidopsis thaliana GN=At3g59480 PE=2 SV=1	PF00294.19	PfkB	1044	153.512	845.618	2.46165	up	5.48164e-08	1.40637e-06
MA_491789g0010	sp|Q9RBS2|POPC_RALSO	PgdbPtadea_41000.g8700.t1	PF00560.28,PF12190.3,PF12799.2,PF13306.1,PF13504.1,PF13855.1	LRR_1,LRR_4,LRR_5,LRR_7,LRR_8,amfpi-1	2049	13.7254	74.2588	2.43572	up	9.77844e-06	0.000156056
MA_10397525g0010	sp|P0CB23|Y4862_ARATH	UCPtaeda_isotig32376.g30717.t1	PF00261.15,PF10758.4,PF12128.3	DUF2586,DUF3584,Tropomyosin	873	22.6163	121.584	2.42652	up	6.50141e-05	0.000837856
MA_96246g0010	sp|O80366|ARR9_ARATH	Two-component response regulator ARR9 OS=Arabidopsis thaliana GN=ARR9 PE=1 SV=1	PF00072.19	Response_reg	930	16.7179	89.8378	2.42593	up	2.03895e-06	3.8394e-05
MA_61553g0010	sp|Q9LU77|PIN2_ARATH	Auxin efflux carrier component 2 OS=Arabidopsis thaliana GN=PIN2 PE=1 SV=2	PF03547.13	Mem_trans	1281	71.5834	379.736	2.4073	up	9.61314e-11	4.07462e-09
MA_10429122g0010	NA	NA	PF06045.6	Rhamnogal_lyase	780	12.1818	64.1236	2.39612	up	1.55172e-05	0.000236956
MA_96853g0010	sp|Q0JIC2|GAM1_ORYSJ	Transcription factor GAMYB OS=Oryza sativa subsp. japonica GN=GAM1 PE=2 SV=1	PF00249.26,PF05064.8,PF08914.6,PF13921.1	Myb_DNA-bind_2,Myb_DNA-bind_6,Myb_DNA-binding,Nsp1_C	1749	15.4931	81.2455	2.39066	up	5.80877e-06	9.81854e-05
MA_9805710g0010	sp|Q00624|ASOL_BRANA	L-ascorbate oxidase homolog OS=Brassica napus GN=Bp10 PE=2 SV=1	PF07731.9	Cu-oxidase_2	413	66.7815	348.708	2.3845	up	1.48769e-06	2.87918e-05
MA_2005g0010	sp|Q9M156|U72B1_ARATH	UDP-glycosyltransferase 72B1 OS=Arabidopsis thaliana GN=UGT72B1 PE=1 SV=1	PF00201.13,PF04101.11	Glyco_tran_28_C,UDPGT	1491	18.9315	98.3765	2.37752	up	1.1617e-06	2.31045e-05
MA_10021946g0010	NA	NA	NA	NA	471	34.9921	180.202	2.36452	up	1.25881e-08	3.65431e-07
MA_121134g0010	NA	NA	PF08137.7	DVL	249	14.3189	72.5103	2.34026	up	1.09056e-05	0.000172562
MA_9795279g0010	NA	NA	NA	NA	361	11.6179	58.7761	2.33888	up	3.26215e-05	0.000454844
MA_10435070g0010	sp|Q84JP1|NFYA7_ARATH	Nuclear transcription factor Y subunit A-7 OS=Arabidopsis thaliana GN=NFYA7 PE=2 SV=1	PF02045.10	CBFB_NFYA	861	34.3472	171.268	2.31799	up	4.60637e-08	1.20397e-06
MA_10433850g0010	sp|B6EUA9|PR40A_ARATH	Pre-mRNA-processing protein 40A OS=Arabidopsis thaliana GN=PRP40A PE=1 SV=1	PF00397.21,PF01846.14	FF,WW	1734	112.807	555.459	2.29982	up	3.07724e-10	1.17679e-08
MA_10429529g0010	sp|Q9ZUV3|IRX7_ARATH	Probable glucuronoxylan glucuronosyltransferase IRX7 OS=Arabidopsis thaliana GN=IRX7 PE=2 SV=1	PF03016.10	Exostosin	1473	114.756	563.531	2.29592	up	2.28997e-08	6.3501e-07
MA_19520g0020	sp|Q6AST1|HOX32_ORYSJ	Homeobox-leucine zipper protein HOX32 OS=Oryza sativa subsp. japonica GN=HOX32 PE=2 SV=1	PF00046.24,PF01852.14,PF08670.6	Homeobox,MEKHLA,START	2469	148.819	725.671	2.28576	up	1.3415e-10	5.47779e-09
MA_10431815g0020	sp|Q9LJX0|AB19B_ARATH	ABC transporter B family member 19 OS=Arabidopsis thaliana GN=ABCB19 PE=1 SV=1	PF00005.22,PF00485.13,PF00503.15,PF00664.18,PF01580.13,PF01583.15,PF01935.12,PF02463.14,PF03193.11,PF03205.9,PF03901.12,PF05673.8,PF06414.7,PF07728.9,PF09818.4,PF12846.2,PF13173.1,PF13191.1,PF13207.1,PF13238.1,PF13245.1,PF13304.1,PF13401.1,PF13476.1,PF13521.1,PF13555.1,PF13558.1,PF13604.1,PF13671.1	AAA_10,AAA_14,AAA_16,AAA_17,AAA_18,AAA_19,AAA_21,AAA_22,AAA_23,AAA_28,AAA_29,AAA_30,AAA_33,AAA_5,ABC_ATPase,ABC_membrane,ABC_tran,APS_kinase,DUF258,DUF815,DUF87,FtsK_SpoIIIE,G-alpha,Glyco_transf_22,MobB,PRK,SMC_N,SbcCD_C,Zeta_toxin	3828	53.6118	257.257	2.26259	up	9.182e-09	2.75522e-07
MA_295001g0010	sp|Q9FH76|ABAH3_ARATH	Abscisic acid 8'-hydroxylase 3 OS=Arabidopsis thaliana GN=CYP707A3 PE=1 SV=1	PF00067.17	p450	1407	153.898	736.921	2.25954	up	6.20313e-05	0.000804062
MA_97756g0010	sp|Q9S7C9|ESCA_ARATH	Putative DNA-binding protein ESCAROLA OS=Arabidopsis thaliana GN=ESC PE=2 SV=1	PF03479.10	DUF296	894	58.0133	271.918	2.22872	up	7.6067e-09	2.32317e-07
MA_182501g0010	sp|A5A6I6|TRFE_PANTR	Serotransferrin OS=Pan troglodytes GN=TF PE=2 SV=1	PF00405.12,PF12974.2	Phosphonate-bd,Transferrin	1527	89.0852	416.446	2.22487	up	1.14196e-09	3.98433e-08
MA_9311730g0010	NA	NA	NA	NA	266	17.6245	82.3649	2.22445	up	1.13294e-05	0.000178256
MA_19597g0010	sp|Q8LPG9|IQD14_ARATH	UCPtaeda_isotig29596.g3041.t1	PF00612.22,PF13178.1	DUF4005,IQ	1851	126.628	590.403	2.22111	up	5.53673e-10	2.02363e-08
MA_72133g0010	sp|Q84JP1|NFYA7_ARATH	Nuclear transcription factor Y subunit A-7 OS=Arabidopsis thaliana GN=NFYA7 PE=2 SV=1	PF02045.10	CBFB_NFYA	1110	61.9133	287.757	2.21653	up	6.41198e-09	1.97452e-07
MA_19156g0010	sp|Q9UT92|YL47_SCHPO	Uncharacterized transporter C323.07c OS=Schizosaccharomyces pombe (strain 972 / ATCC 24843) GN=SPAC323.07c PE=1 SV=1	PF01554.13,PF14015.1	DUF4231,MatE	666	43.5454	202.316	2.21602	up	3.50799e-08	9.35534e-07
MA_10432403g0010	sp|Q8VYF4|GATL7_ARATH	Probable galacturonosyltransferase-like 7 OS=Arabidopsis thaliana GN=GATL7 PE=2 SV=1	PF01501.15	Glyco_transf_8	1080	39.8658	182.073	2.19129	up	9.12364e-08	2.22065e-06
MA_10436594g0010	NA	NA	PF04674.7,PF09310.5	PD-C2-AF1,Phi_1	915	128.235	582.818	2.18426	up	6.22648e-09	1.92005e-07
MA_915221g0010	sp|Q9C554|EXPA1_ARATH	Expansin-A1 OS=Arabidopsis thaliana GN=EXPA1 PE=2 SV=1	PF01357.16,PF03330.13	DPBB_1,Pollen_allerg_1	816	21.2789	96.4111	2.17977	up	7.72585e-06	0.000126289
MA_174655g0010	NA	NA	PF00831.18	Ribosomal_L29	2481	20.6587	92.7213	2.16615	up	9.9204e-06	0.000157982
MA_68973g0010	sp|Q9IAT6|DLLC_DANRE	Delta-like protein C OS=Danio rerio GN=dlc PE=2 SV=1	PF00008.22,PF07974.8,PF12661.2,PF12662.2	EGF,EGF_2,cEGF,hEGF	480	52.2946	232.689	2.15367	up	4.35214e-07	9.24985e-06
MA_10435903g0010	sp|Q6AST1|HOX32_ORYSJ	Homeobox-leucine zipper protein HOX32 OS=Oryza sativa subsp. japonica GN=HOX32 PE=2 SV=1	PF08670.6	MEKHLA	1263	14.3849	63.9729	2.15291	up	4.31577e-05	0.00058386
MA_10435302g0010	NA	NA	PF06136.8	DUF966	1797	98.5827	434.924	2.14136	up	4.26367e-09	1.35798e-07
MA_124753g0010	NA	NA	NA	NA	759	19.7156	86.5601	2.13437	up	1.70732e-05	0.000258417
MA_660077g0010	sp|B6EUA9|PR40A_ARATH	Pre-mRNA-processing protein 40A OS=Arabidopsis thaliana GN=PRP40A PE=1 SV=1	PF01846.14	FF	1287	68.5918	297.471	2.11664	up	2.91143e-08	7.92555e-07
MA_16075g0010	sp|Q5M969|NANP_RAT	N-acylneuraminate-9-phosphatase OS=Rattus norvegicus GN=Nanp PE=1 SV=1	PF00702.21,PF09419.5,PF11713.3,PF12710.2,PF13242.1,PF13419.1	HAD,HAD_2,Hydrolase,Hydrolase_like,PGP_phosphatase,Peptidase_C80	750	35.5054	153.863	2.11554	up	7.02342e-07	1.44587e-05
MA_120059g0010	NA	NA	NA	NA	891	34.5267	148.532	2.10499	up	1.10915e-06	2.21185e-05
MA_608803g0010	sp|Q9ZSY8|IAA27_ARATH	Auxin-responsive protein IAA27 OS=Arabidopsis thaliana GN=IAA27 PE=1 SV=1	PF02309.11	AUX_IAA	792	95.4366	410.314	2.10411	up	1.02082e-08	3.04267e-07
MA_7289g0010	sp|O82798|ARR4_ARATH	Two-component response regulator ARR4 OS=Arabidopsis thaliana GN=ARR4 PE=1 SV=1	PF00072.19	Response_reg	591	160.083	676.108	2.07844	up	2.52559e-05	0.000363982
MA_10434540g0020	sp|Q9M1S8|GCP2_ARATH	Probable glutamate carboxypeptidase 2 OS=Arabidopsis thaliana GN=AMP1 PE=1 SV=3	PF02225.17,PF04253.10,PF04389.12	PA,Peptidase_M28,TFR_dimer	2106	166.743	694.64	2.05864	up	1.12692e-05	0.000177664
MA_2120g0020	sp|Q94A02|TAR2_ARATH	Tryptophan aminotransferase-related protein 2 OS=Arabidopsis thaliana GN=TAR2 PE=2 SV=1	PF00155.16,PF04864.8	Alliinase_C,Aminotran_1_2	1059	143.721	594.742	2.04899	up	4.96512e-09	1.56132e-07
MA_125461g0010	NA	NA	PF08243.6	SPT2	1509	49.4768	203.349	2.03914	up	4.76419e-05	0.000636415
MA_917739g0010	NA	NA	PF00010.21	HLH	1293	214.617	880.457	2.03649	up	3.71617e-09	1.18826e-07
MA_178860g0010	sp|Q9LNJ5|BH013_ARATH	Transcription factor bHLH13 OS=Arabidopsis thaliana GN=BHLH13 PE=2 SV=1	PF00010.21,PF00081.17,PF14215.1	HLH,Sod_Fe_N,bHLH-MYC_N	1896	68.7349	281.381	2.03341	up	8.38048e-08	2.06913e-06
MA_93797g0010	sp|Q8L7V3|PMTQ_ARATH	Probable methyltransferase PMT26 OS=Arabidopsis thaliana GN=At5g64030 PE=1 SV=1	PF03141.11,PF08241.7,PF13489.1	Methyltransf_11,Methyltransf_23,Methyltransf_29	2640	772.403	3161.5	2.03318	up	1.08003e-06	2.15764e-05
MA_951659g0010	sp|Q9M2P4|SINA2_ARATH	E3 ubiquitin-protein ligase SINAT2 OS=Arabidopsis thaliana GN=SINAT2 PE=2 SV=1	PF03145.11,PF05605.7,PF13920.1	Di19,Sina,zf-C3HC4_3	708	88.8779	359.659	2.01673	up	7.54065e-08	1.88263e-06
MA_10285g0010	NA	NA	NA	NA	2370	177.649	712.776	2.00442	up	7.43475e-09	2.27377e-07
MA_103906g0010	sp|Q8RXL8|Y1689_ARATH	Uncharacterized membrane protein At1g06890 OS=Arabidopsis thaliana GN=At1g06890 PE=1 SV=1	PF00892.15,PF03151.11,PF08449.6	EamA,TPT,UAA	1182	52.574	210.055	1.99834	up	2.27588e-07	5.12532e-06
MA_10432363g0010	sp|Q9FLH0|NMCP_ARATH	Putative nuclear matrix constituent protein 1-like protein OS=Arabidopsis thaliana GN=At5g65770 PE=2 SV=1	NA	NA	3915	843.152	3350.94	1.9907	up	1.933e-09	6.5502e-08
MA_795128g0010	sp|Q8VWG3|TT1_ARATH	Protein TRANSPARENT TESTA 1 OS=Arabidopsis thaliana GN=TT1 PE=2 SV=1	PF00096.21,PF12874.2,PF13465.1,PF13894.1,PF13912.1	zf-C2H2,zf-C2H2_4,zf-C2H2_6,zf-H2C2_2,zf-met	1149	224.299	890.038	1.98845	up	3.40122e-07	7.41252e-06
MA_2055g0010	sp|Q9S7C9|ESCA_ARATH	Putative DNA-binding protein ESCAROLA OS=Arabidopsis thaliana GN=ESC PE=2 SV=1	PF03479.10	DUF296	816	26.8077	105.589	1.97773	up	1.20935e-05	0.000188579
MA_40046g0020	sp|O22315|SRSF1_ARATH	Pre-mRNA-splicing factor SF2 OS=Arabidopsis thaliana GN=SF2 PE=1 SV=1	PF00076.17,PF13893.1,PF14259.1	RRM_1,RRM_5,RRM_6	1182	66.6741	262.174	1.97533	up	2.00724e-07	4.56181e-06
MA_9045465g0010	NA	NA	NA	NA	459	33.2447	128.991	1.95607	up	6.29974e-06	0.000105524
MA_10431184g0010	NA	NA	PF05212.7	DUF707	975	63.4103	245.56	1.95329	up	1.96005e-05	0.000290747
MA_71850g0010	NA	NA	PF04583.7	Baculo_p74	1608	172.042	666.176	1.95314	up	1.84251e-08	5.16715e-07
MA_717888g0010	NA	NA	NA	NA	618	27.9972	108.268	1.95125	up	1.90047e-05	0.000283155
MA_3555g0010	sp|Q8VWG3|TT1_ARATH	Protein TRANSPARENT TESTA 1 OS=Arabidopsis thaliana GN=TT1 PE=2 SV=1	PF00096.21,PF12171.3,PF12874.2,PF13465.1,PF13894.1,PF13912.1	zf-C2H2,zf-C2H2_4,zf-C2H2_6,zf-C2H2_jaz,zf-H2C2_2,zf-met	1047	250.114	961.525	1.94274	up	1.56671e-08	4.46672e-07
MA_8594g0020	NA	NA	NA	NA	1974	57.4403	218.42	1.92697	up	2.6058e-05	0.000373129
MA_5668g0010	sp|Q94KE2|TIC_ARATH	UCPtaeda_isotig43611.g2091.t1	NA	NA	2682	27.7914	105.498	1.9245	up	1.72332e-05	0.000260662
MA_45700g0010	sp|Q9SD00|MSSP3_ARATH	Monosaccharide-sensing protein 3 OS=Arabidopsis thaliana GN=MSSP3 PE=2 SV=1	PF00012.15,PF00083.19,PF07690.11	HSP70,MFS_1,Sugar_tr	2226	96.5669	359.98	1.89832	up	5.71867e-05	0.000748665
MA_50550g0010	NA	NA	PF03547.13	Mem_trans	912	88.1069	327.303	1.8933	up	3.12638e-07	6.85374e-06
MA_26320g0020	NA	NA	PF00234.17,PF14368.1	LTP_2,Tryp_alpha_amyl	465	114.813	418.867	1.8672	up	8.15042e-07	1.65646e-05
MA_289g0020	sp|Q10251|IF2P_SCHPO	Eukaryotic translation initiation factor 5B OS=Schizosaccharomyces pombe (strain 972 / ATCC 24843) GN=SPAC56F8.03 PE=1 SV=1	PF00009.22,PF03029.12,PF03144.20,PF11987.3,PF13191.1	AAA_16,ATP_bind_1,GTP_EFTU,GTP_EFTU_D2,IF-2	4359	1251.8	4564.9	1.86658	up	1.25281e-08	3.64165e-07
MA_11233g0030	NA	NA	NA	NA	2085	114.413	410.849	1.84435	up	2.93882e-07	6.48722e-06
MA_10434398g0010	sp|Q40392|TMVRN_NICGU	TMV resistance protein N OS=Nicotiana glutinosa GN=N PE=1 SV=1	PF00004.24,PF00158.21,PF00560.28,PF00910.17,PF00931.17,PF01582.15,PF01637.13,PF03205.9,PF08937.6,PF12799.2,PF13191.1,PF13207.1,PF13238.1,PF13401.1,PF13504.1,PF13676.1,PF13855.1	AAA,AAA_16,AAA_17,AAA_18,AAA_22,Arch_ATPase,DUF1863,LRR_1,LRR_4,LRR_7,LRR_8,MobB,NB-ARC,RNA_helicase,Sigma54_activat,TIR,TIR_2	2904	33.5788	120.434	1.84262	up	6.95225e-05	0.000890295
MA_93267g0010	sp|P94102|RAD51_ARATH	DNA repair protein RAD51 homolog 1 OS=Arabidopsis thaliana GN=RAD51 PE=1 SV=1	PF00154.16,PF06745.8,PF08423.6,PF09388.5,PF13481.1	AAA_25,KaiC,Rad51,RecA,SpoOE-like	895	50.8743	181.508	1.83502	up	4.76756e-06	8.2718e-05
MA_10430815g0020	sp|Q9SZX8|PMTH_ARATH	Probable methyltransferase PMT17 OS=Arabidopsis thaliana GN=At4g10440 PE=2 SV=1	PF03141.11,PF08241.7,PF13489.1,PF13847.1	Methyltransf_11,Methyltransf_23,Methyltransf_29,Methyltransf_31	1038	298.097	1055.64	1.82426	up	5.11969e-08	1.3288e-06
MA_77969g0010	NA	NA	PF04398.7	DUF538	441	104.34	367.366	1.81592	up	1.11796e-06	2.22544e-05
MA_10436203g0020	sp|P45946|ARSB_BACSU	Arsenite resistance protein ArsB OS=Bacillus subtilis (strain 168) GN=arsB PE=3 SV=2	PF01758.11	SBF	1371	71.7533	252.481	1.81506	up	1.87291e-06	3.54772e-05
MA_10428162g0010	NA	NA	PF13412.1	HTH_24	867	48.2961	169.56	1.81182	up	7.55481e-06	0.000123856
MA_487045g0010	NA	NA	PF03242.8	LEA_3	279	1032.2	3622.3	1.81119	up	1.49667e-06	2.89153e-05
MA_130571g0010	sp|P0DH90|FRIGI_ARATH	UCPtaeda_isotig11031.g11134.t1	PF07899.6	Frigida	888	33.5116	116.154	1.79331	up	5.39336e-05	0.00070941
MA_10437109g0010	NA	NA	NA	NA	7527	118.063	405.203	1.77909	up	8.23445e-07	1.67049e-05
MA_131632g0010	sp|Q9LE59|GAUT1_ARATH	Polygalacturonate 4-alpha-galacturonosyltransferase OS=Arabidopsis thaliana GN=GAUT1 PE=1 SV=1	PF04777.8	Evr1_Alr	1506	253.053	867.899	1.77809	up	1.88194e-07	4.29456e-06
MA_71052g0010	NA	NA	NA	NA	1875	218.624	747.245	1.77313	up	1.55794e-06	3.00469e-05
MA_10436576g0010	sp|B8DSA1|RRF_DESVM	Ribosome-recycling factor OS=Desulfovibrio vulgaris (strain Miyazaki F / DSM 19637) GN=frr PE=3 SV=1	PF01765.14,PF05597.6,PF10229.4	DUF2246,Phasin,RRF	834	158.624	538.549	1.76347	up	3.46122e-07	7.52125e-06
MA_136177g0010	NA	NA	PF00515.23,PF07719.12,PF13414.1,PF13424.1,PF13428.1,PF13431.1,PF13432.1	TPR_1,TPR_11,TPR_12,TPR_14,TPR_16,TPR_17,TPR_2	996	374.504	1266.3	1.75757	up	1.06662e-07	2.55426e-06
MA_133240g0010	NA	NA	NA	NA	1743	76.2111	254.422	1.73915	up	1.86869e-05	0.000278865
MA_89828g0010	sp|Q07346|DCE_PETHY	Glutamate decarboxylase OS=Petunia hybrida GN=GAD PE=1 SV=1	PF00282.14	Pyridoxal_deC	1533	596.168	1989.76	1.7388	up	1.43975e-07	3.37532e-06
MA_88828g0010	sp|Q93ZM9|TIF9_ARATH	Protein TIFY 9 OS=Arabidopsis thaliana GN=TIFY9 PE=1 SV=1	PF06200.9,PF09425.5	CCT_2,tify	828	131.76	439.676	1.73853	up	1.90423e-06	3.60397e-05
MA_453074g0010	sp|Q6ZA27|BURPC_ORYSJ	BURP domain-containing protein 12 OS=Oryza sativa subsp. japonica GN=BURP12 PE=2 SV=1	NA	NA	441	188.01	624.2	1.7312	up	4.87901e-07	1.03009e-05
MA_112057g0010	sp|Q6AST1|HOX32_ORYSJ	Homeobox-leucine zipper protein HOX32 OS=Oryza sativa subsp. japonica GN=HOX32 PE=2 SV=1	PF00046.24,PF00170.16,PF01852.14,PF08670.6	Homeobox,MEKHLA,START,bZIP_1	2481	221.835	736.326	1.73086	up	2.81278e-06	5.16139e-05
MA_10436081g0010	sp|Q8RWU5|FBL3_ARATH	F-box/LRR-repeat protein 3 OS=Arabidopsis thaliana GN=FBL3 PE=2 SV=1	PF00560.28,PF12799.2,PF13504.1,PF13516.1,PF13855.1	LRR_1,LRR_4,LRR_6,LRR_7,LRR_8	1824	49.1426	161.709	1.71835	up	2.88447e-05	0.000408832
MA_10428523g0010	sp|P93508|CALR_RICCO	Calreticulin OS=Ricinus communis PE=2 SV=1	PF00262.13	Calreticulin	417	271.988	891.243	1.71228	up	4.10835e-07	8.78757e-06
MA_33661g0010	sp|Q6AWY4|GRF5_ORYSJ	Growth-regulating factor 5 OS=Oryza sativa subsp. japonica GN=GRF5 PE=2 SV=1	PF08879.5,PF08880.6	QLQ,WRC	1776	152.201	498.544	1.71175	up	1.29825e-06	2.54345e-05
MA_42113g0010	sp|Q7TMR0|PCP_MOUSE	Lysosomal Pro-X carboxypeptidase OS=Mus musculus GN=Prcp PE=2 SV=2	PF00326.16,PF00561.15,PF05576.6,PF05577.7,PF11144.3,PF12695.2,PF12697.2	Abhydrolase_1,Abhydrolase_5,Abhydrolase_6,DUF2920,Peptidase_S28,Peptidase_S37,Peptidase_S9	1893	69.2814	226.75	1.71056	up	5.04898e-06	8.67902e-05
MA_10432547g0010	sp|O23016|KCAB_ARATH	Probable voltage-gated potassium channel subunit beta OS=Arabidopsis thaliana GN=KAB1 PE=1 SV=1	PF00248.16	Aldo_ket_red	483	175.583	574.061	1.70906	up	5.73404e-06	9.7217e-05
MA_488753g0010	sp|Q39103|G3OX1_ARATH	Gibberellin 3-beta-dioxygenase 1 OS=Arabidopsis thaliana GN=GA4 PE=1 SV=2	PF03171.15,PF14226.1	2OG-FeII_Oxy,DIOX_N	1050	209.92	675.329	1.68575	up	8.01608e-07	1.63363e-05
MA_10437041g0010	sp|Q84K00|NAC78_ARATH	NAC domain-containing protein 78 OS=Arabidopsis thaliana GN=NAC078 PE=2 SV=2	PF02365.10	NAM	1071	224.195	716.741	1.6767	up	6.35765e-06	0.000106334
MA_10434312g0010	sp|Q9FH95|TOE3_ARATH	AP2-like ethylene-responsive transcription factor TOE3 OS=Arabidopsis thaliana GN=TOE3 PE=2 SV=1	PF00847.15	AP2	837	103.82	329.604	1.66664	up	5.8488e-06	9.86526e-05
MA_10430057g0010	sp|P92990|JP650_ARATH	Probable polygalacturonase non-catalytic subunit JP650 OS=Arabidopsis thaliana GN=JP650 PE=2 SV=2	PF03181.10	BURP	3338	105.33	333.581	1.66312	up	3.67441e-06	6.56417e-05
MA_250203g0010	sp|P92990|JP650_ARATH	Probable polygalacturonase non-catalytic subunit JP650 OS=Arabidopsis thaliana GN=JP650 PE=2 SV=2	PF03181.10	BURP	798	967.685	3060.65	1.66123	up	3.00998e-07	6.6181e-06
MA_57173g0030	sp|Q9ZWC8|BRL1_ARATH	Serine/threonine-protein kinase BRI1-like 1 OS=Arabidopsis thaliana GN=BRL1 PE=1 SV=1	PF00069.20,PF00560.28,PF01636.18,PF07714.12,PF12799.2,PF13504.1,PF13516.1,PF13855.1	APH,LRR_1,LRR_4,LRR_6,LRR_7,LRR_8,Pkinase,Pkinase_Tyr	2154	198.665	624.847	1.65317	up	1.3053e-06	2.55501e-05
MA_10435252g0010	NA	NA	NA	NA	321	193.092	605.637	1.64916	up	2.36194e-06	4.39195e-05
MA_10426265g0010	sp|Q9MAH1|TTL1_ARATH	TPR repeat-containing thioredoxin TTL1 OS=Arabidopsis thaliana GN=TTL1 PE=1 SV=1	PF00085.15,PF00515.23,PF07719.12,PF07721.9,PF12895.2,PF13174.1,PF13176.1,PF13181.1,PF13371.1,PF13414.1,PF13424.1,PF13428.1,PF13429.1,PF13431.1,PF13432.1	Apc3,TPR_1,TPR_11,TPR_12,TPR_14,TPR_15,TPR_16,TPR_17,TPR_2,TPR_4,TPR_6,TPR_7,TPR_8,TPR_9,Thioredoxin	2850	408.722	1274.92	1.64121	up	6.07754e-07	1.26045e-05
MA_10432661g0010	NA	NA	PF00098.18	zf-CCHC	978	59.7319	185.727	1.63661	up	5.51837e-05	0.000724143
MA_8906816g0010	NA	NA	NA	NA	468	55.948	172.879	1.62761	up	4.84916e-05	0.000643908
MA_88551g0010	sp|Q42371|ERECT_ARATH	LRR receptor-like serine/threonine-protein kinase ERECTA OS=Arabidopsis thaliana GN=ERECTA PE=1 SV=1	PF00560.28,PF08263.7,PF12799.2,PF13504.1,PF13516.1,PF13855.1	LRRNT_2,LRR_1,LRR_4,LRR_6,LRR_7,LRR_8	1200	117.697	360.209	1.61375	up	6.6532e-06	0.000110696
MA_10436948g0010	sp|Q9LVP0|Y5639_ARATH	Probable leucine-rich repeat receptor-like protein kinase At5g63930 OS=Arabidopsis thaliana GN=At5g63930 PE=1 SV=1	PF00069.20,PF00560.28,PF01284.18,PF04535.7,PF07714.12,PF08263.7,PF12799.2,PF13504.1,PF13516.1,PF13855.1	DUF588,LRRNT_2,LRR_1,LRR_4,LRR_6,LRR_7,LRR_8,MARVEL,Pkinase,Pkinase_Tyr	3747	192.893	589.562	1.61184	up	3.58481e-06	6.4144e-05
MA_15580g0010	sp|P46487|MDHM_EUCGU	Malate dehydrogenase, mitochondrial OS=Eucalyptus gunnii GN=MDH PE=2 SV=1	PF00056.18,PF02866.13	Ldh_1_C,Ldh_1_N	891	1959.56	5953.11	1.60312	up	5.5672e-07	1.16218e-05
MA_10435653g0010	sp|Q29529|CBR2_PIG	Carbonyl reductase [NADPH] 2 OS=Sus scrofa GN=CBR2 PE=1 SV=1	PF00106.20,PF13561.1	adh_short,adh_short_C2	831	167.107	506.611	1.60011	up	4.35026e-06	7.66105e-05
MA_133272g0010	sp|P30182|TOP2_ARATH	DNA topoisomerase 2 OS=Arabidopsis thaliana GN=TOP2 PE=2 SV=2	PF00204.20,PF00521.15,PF01751.17,PF02518.21	DNA_gyraseB,DNA_topoisoIV,HATPase_c,Toprim	4548	142.027	426.663	1.58693	up	7.79375e-06	0.000127205
MA_289531g0010	sp|Q72GN6|DNAJ_THET2	Chaperone protein DnaJ OS=Thermus thermophilus (strain HB27 / ATCC BAA-163 / DSM 7039) GN=dnaJ PE=3 SV=1	PF00226.26	DnaJ	477	83.7026	251.028	1.5845	up	4.61376e-05	0.000618172
MA_381787g0010	sp|Q9FXE4|P2C14_ARATH	Probable protein phosphatase 2C 14 OS=Arabidopsis thaliana GN=At1g67820 PE=2 SV=2	PF00481.16,PF13672.1	PP2C,PP2C_2	1590	89.9374	269.237	1.58188	up	2.8729e-05	0.000407711
MA_77075g0010	sp|Q38998|AKT1_ARATH	Potassium channel AKT1 OS=Arabidopsis thaliana GN=AKT1 PE=1 SV=2	PF00023.25,PF00027.24,PF00520.26,PF07885.11,PF11834.3,PF12796.2,PF13606.1,PF13637.1,PF13857.1	Ank,Ank_2,Ank_3,Ank_4,Ank_5,DUF3354,Ion_trans,Ion_trans_2,cNMP_binding	2751	121.424	362.628	1.57844	up	7.8341e-05	0.00099183
MA_10436376g0010	sp|O48916|FAH1_ARATH	Fatty acid 2-hydroxylase 1 OS=Arabidopsis thaliana GN=FAH1 PE=1 SV=1	PF04116.8	FA_hydroxylase	825	302.627	901.782	1.57524	up	2.1485e-06	4.02527e-05
MA_29364g0010	sp|O23144|PPI1_ARATH	UCPtaeda_isotig40759.g754.t1	NA	NA	2952	212.797	631.523	1.56936	up	8.39612e-06	0.000136139
MA_101402g0010	sp|Q67IX6|PDI14_ORYSJ	Protein disulfide isomerase-like 1-4 OS=Oryza sativa subsp. japonica GN=PDIL1-4 PE=2 SV=1	PF00085.15,PF00578.16,PF07449.6,PF07912.8,PF08534.5,PF13098.1,PF13192.1,PF13728.1,PF13848.1,PF13899.1,PF13905.1	AhpC-TSA,ERp29_N,HyaE,Redoxin,Thioredoxin,Thioredoxin_2,Thioredoxin_3,Thioredoxin_6,Thioredoxin_7,Thioredoxin_8,TraF	1512	1590.12	4701.69	1.56405	up	9.71926e-07	1.95217e-05
MA_20283g0010	sp|O23969|SF21_HELAN	Pollen-specific protein SF21 OS=Helianthus annuus GN=SF21 PE=2 SV=1	PF00561.15,PF03096.9,PF07859.8,PF12695.2,PF12697.2	Abhydrolase_1,Abhydrolase_3,Abhydrolase_5,Abhydrolase_6,Ndr	1296	193.465	569.961	1.55879	up	6.22564e-06	0.00010444
MA_88982g0010	sp|Q2QQ96|CCA21_ORYSJ	Cyclin-A2-1 OS=Oryza sativa subsp. japonica GN=CYCA2-1 PE=2 SV=1	PF00134.18,PF02984.14	Cyclin_C,Cyclin_N	1557	306.207	900.519	1.55625	up	3.31189e-06	5.98368e-05
MA_28961g0020	sp|Q9CAA9|BH049_ARATH	Transcription factor bHLH49 OS=Arabidopsis thaliana GN=BHLH49 PE=2 SV=1	PF00010.21	HLH	963	119.682	350.811	1.55149	up	1.80789e-05	0.00027161
MA_10425915g0010	NA	NA	PF04674.7	Phi_1	1287	257.191	753.218	1.55023	up	4.20851e-06	7.42315e-05
MA_18889g0010	sp|Q8L7V3|PMTQ_ARATH	Probable methyltransferase PMT26 OS=Arabidopsis thaliana GN=At5g64030 PE=1 SV=1	PF03141.11	Methyltransf_29	825	105.004	306.752	1.54663	up	2.61334e-05	0.000373729
MA_10428640g0010	sp|Q9SH30|HMA5_ARATH	Putative copper-transporting ATPase HMA5 OS=Arabidopsis thaliana GN=HMA5 PE=2 SV=2	PF00122.15,PF00403.21,PF00702.21,PF01297.12,PF08282.7,PF12710.2	E1-E2_ATPase,HAD,HMA,Hydrolase,Hydrolase_3,SBP_bac_9	2595	134.771	392.284	1.54139	up	1.91303e-05	0.000284341
MA_6634g0010	sp|O24308|TOP2_PEA	DNA topoisomerase 2 OS=Pisum sativum GN=TOP2 PE=2 SV=1	PF00204.20,PF00521.15,PF01751.17,PF02518.21	DNA_gyraseB,DNA_topoisoIV,HATPase_c,Toprim	4596	648.93	1886.18	1.53933	up	2.48481e-06	4.59742e-05
MA_23257g0010	NA	NA	PF04844.8,PF13724.1	DNA_binding_2,Ovate	1509	123.405	357.905	1.53617	up	1.50431e-05	0.000231141
MA_649817g0010	NA	NA	NA	NA	1644	642.523	1850.55	1.52613	up	3.2106e-06	5.83376e-05
MA_10399g0020	sp|Q8GWT1|GAUTE_ARATH	Probable galacturonosyltransferase 14 OS=Arabidopsis thaliana GN=GAUT14 PE=2 SV=1	PF01501.15	Glyco_transf_8	1575	119.787	344.791	1.52525	up	1.80355e-05	0.00027114
MA_10429369g0010	sp|Q9SFU3|PPA15_ARATH	Purple acid phosphatase 15 OS=Arabidopsis thaliana GN=PAP15 PE=1 SV=1	PF00149.23,PF09423.5,PF12850.2,PF14008.1	Metallophos,Metallophos_2,Metallophos_C,PhoD	1890	254.574	731.978	1.52371	up	7.02747e-06	0.00011623
MA_24468g0010	sp|Q9M2Y6|Y3972_ARATH	Uncharacterized protein At3g49720 OS=Arabidopsis thaliana GN=At3g49720 PE=1 SV=1	NA	NA	962	583.505	1677.63	1.52361	up	2.69287e-06	4.96588e-05
MA_10433300g0010	sp|O65351|SUBL_ARATH	Subtilisin-like protease OS=Arabidopsis thaliana GN=ARA12 PE=1 SV=1	PF00082.17,PF02225.17,PF05922.11,PF06280.7	DUF1034,Inhibitor_I9,PA,Peptidase_S8	2343	400.233	1145.78	1.51741	up	6.77555e-06	0.00011248
MA_4962g0010	sp|Q6ZCX3|FH6_ORYSJ	Formin-like protein 6 OS=Oryza sativa subsp. japonica GN=FH6 PE=2 SV=2	PF02181.18,PF10409.4	FH2,PTEN_C2	4047	127.306	361.324	1.505	up	1.99126e-05	0.000294789
MA_30864g0010	sp|Q38851|MYB6_ARATH	Transcription repressor MYB6 OS=Arabidopsis thaliana GN=MYB6 PE=1 SV=1	PF00249.26,PF13921.1	Myb_DNA-bind_6,Myb_DNA-binding	765	171.625	485.534	1.50032	up	4.15164e-05	0.000564052
MA_13363g0010	sp|Q9C5X9|HAC1_ARATH	Histone acetyltransferase HAC1 OS=Arabidopsis thaliana GN=HAC1 PE=1 SV=2	PF00569.12,PF00628.24,PF02135.11,PF08214.6	KAT11,PHD,ZZ,zf-TAZ	5454	78.3896	221.526	1.49874	up	7.65413e-05	0.000971804
MA_121856g0010	sp|P21616|AVP_VIGRR	Pyrophosphate-energized vacuolar membrane proton pump OS=Vigna radiata var. radiata PE=1 SV=3	PF03030.11	H_PPase	2412	1767.45	4903.83	1.47224	up	4.09519e-06	7.25197e-05
MA_10426350g0010	sp|O23144|PPI1_ARATH	Proton pump-interactor 1 OS=Arabidopsis thaliana GN=PPI1 PE=1 SV=2	PF04582.7,PF14197.1	Cep57_CLD_2,Reo_sigmaC	1899	640.471	1775.34	1.47089	up	7.29798e-06	0.00012008
MA_18730g0010	sp|O22642|CYC_FRIAG	Cytochrome c OS=Fritillaria agrestis GN=CYTC PE=3 SV=3	PF00034.16,PF13442.1	Cytochrom_C,Cytochrome_CBB3	345	497.13	1375.46	1.46822	up	6.93712e-06	0.000114866
MA_465325g0010	sp|P92965|RSP40_ARATH	Arginine/serine-rich-splicing factor RSP40 OS=Arabidopsis thaliana GN=RSP40 PE=1 SV=2	PF00076.17,PF08777.6,PF13893.1,PF14259.1	RRM_1,RRM_3,RRM_5,RRM_6	805	154.157	417.953	1.43894	up	4.60198e-05	0.000617335
MA_10432580g0010	sp|Q94JM3|ARFB_ARATH	Auxin response factor 2 OS=Arabidopsis thaliana GN=ARF2 PE=1 SV=2	PF02309.11,PF02362.16,PF06507.8	AUX_IAA,Auxin_resp,B3	2622	1337.51	3619.65	1.43631	up	8.0625e-06	0.000131111
MA_15224g0010	sp|Q76E23|IF4G1_ARATH	Eukaryotic translation initiation factor 4G OS=Arabidopsis thaliana GN=EIF4G PE=1 SV=2	PF02847.12,PF02854.14	MA3,MIF4G	6492	761.768	2023.96	1.40976	up	1.6159e-05	0.000246419
MA_18539g0010	NA	NA	PF04554.8,PF05553.6,PF14364.1	DUF4408,DUF761,Extensin_2	987	440.027	1166.63	1.40669	up	1.94385e-05	0.000288536
MA_5029466g0010	sp|Q06209|CHI4_BRANA	Basic endochitinase CHB4 OS=Brassica napus PE=1 SV=2	PF00182.14	Glyco_hydro_19	210	289.773	757.651	1.38661	up	4.31024e-05	0.000583466
MA_783123g0010	sp|Q9T012|HMG13_ARATH	High mobility group B protein 13 OS=Arabidopsis thaliana GN=HMGB13 PE=2 SV=1	PF00505.14,PF08073.7,PF09011.5	CHDNT,DUF1898,HMG_box	1626	260.033	679.102	1.38493	up	4.80509e-05	0.000639579
MA_122700g0010	sp|Q9FYF9|FB76_ARATH	F-box protein At1g67340 OS=Arabidopsis thaliana GN=At1g67340 PE=1 SV=1	PF01753.13,PF08238.7,PF12937.2	F-box-like,Sel1,zf-MYND	1449	229.116	597.748	1.38346	up	4.62746e-05	0.000619635
MA_568538g0010	sp|O49813|OLEE1_BETPN	Olee1-like protein OS=Betula pendula PE=2 SV=1	PF01190.12	Pollen_Ole_e_I	486	1352.48	3514.73	1.37781	up	1.85785e-05	0.000277468
MA_10436324g0010	sp|P29197|CH60A_ARATH	Chaperonin CPN60, mitochondrial OS=Arabidopsis thaliana GN=CPN60 PE=1 SV=2	PF00118.19,PF00304.15,PF01097.13	Cpn60_TCP1,Defensin_2,Gamma-thionin	2247	565.642	1467.84	1.37573	up	2.3695e-05	0.000343485
MA_69077g0010	sp|P93472|DIM_PEA	Delta(24)-sterol reductase OS=Pisum sativum GN=DIM PE=1 SV=1	PF01565.18	FAD_binding_4	1791	522.675	1352.62	1.37177	up	2.57996e-05	0.000370592
MA_460451g0010	sp|Q7M443|CHIT2_TULBA	Chitinase 2 OS=Tulipa bakeri PE=1 SV=1	PF00704.23	Glyco_hydro_18	888	2002.8	5119.53	1.35399	up	3.21576e-05	0.000450347
MA_10431352g0010	NA	NA	NA	NA	7908	534.921	1350.42	1.33601	up	4.58746e-05	0.000616129
MA_10427427g0010	sp|Q10RB4|BGAL5_ORYSJ	Beta-galactosidase 5 OS=Oryza sativa subsp. japonica GN=Os03g0165400 PE=2 SV=1	PF01301.14,PF02140.13,PF02449.10,PF13364.1	BetaGal_dom4_5,Gal_Lectin,Glyco_hydro_35,Glyco_hydro_42	2718	348.538	866.357	1.31365	up	7.90738e-05	0.000999972
MA_9307243g0010	sp|Q94CD1|HHT1_ARATH	Omega-hydroxypalmitate O-feruloyl transferase OS=Arabidopsis thaliana GN=HHT1 PE=1 SV=1	PF02458.10	Transferase	1377	704.167	1745.01	1.30924	up	5.26764e-05	0.000694924
MA_183913g0010	sp|A6TF98|ARNA_KLEP7	Bifunctional polymyxin resistance protein ArnA OS=Klebsiella pneumoniae subsp. pneumoniae (strain ATCC 700721 / MGH 78578) GN=arnA PE=3 SV=1	PF01370.16,PF07993.7	Epimerase,NAD_binding_4	1059	1882.36	4617.92	1.2947	up	5.07094e-05	0.000670561
MA_10248435g0010	NA	NA	NA	NA	750	198.886	0.01	-14.2797	down	1.50666e-07	3.51738e-06
MA_796543g0010	sp|A5YVF1|SGS3_SOLLC	Protein SUPPRESSOR OF GENE SILENCING 3 OS=Solanum lycopersicum GN=SGS3 PE=1 SV=1	PF03468.9,PF12022.3	DUF3510,XS	672	154.895	0.01	-13.919	down	4.70985e-13	2.88479e-11
MA_8435709g0010	NA	NA	NA	NA	411	147.94	0.01	-13.8527	down	6.67561e-31	3.30739e-28
MA_10436196g0010	sp|Q9SJL0|U86A1_ARATH	UDP-glycosyltransferase 86A1 OS=Arabidopsis thaliana GN=UGT86A1 PE=2 SV=1	PF00201.13,PF04101.11,PF07249.7,PF13528.1	Cerato-platanin,Glyco_tran_28_C,Glyco_trans_1_3,UDPGT	2319	106.23	0.01	-13.3749	down	2.15007e-11	1.00075e-09
MA_10434904g0020	sp|Q9ZUV0|U86A2_ARATH	UDP-glycosyltransferase 86A2 OS=Arabidopsis thaliana GN=UGT86A2 PE=2 SV=1	PF00201.13	UDPGT	1275	82.4064	0.01	-13.0085	down	6.50181e-17	6.77373e-15
MA_306658g0010	sp|Q9M041|BH140_ARATH	Transcription factor bHLH140 OS=Arabidopsis thaliana GN=BHLH140 PE=4 SV=1	PF00010.21	HLH	657	68.4678	0.01	-12.7412	down	2.20115e-18	2.82038e-16
MA_10432594g0020	sp|Q84UV8|NEC3_NICLS	Bifunctional monodehydroascorbate reductase and carbonic anhydrase nectarin-3 OS=Nicotiana langsdorffii x Nicotiana sanderae GN=NEC3 PE=1 SV=1	PF00194.16	Carb_anhydrase	777	58.0741	0.01	-12.5037	down	3.59242e-16	3.40821e-14
MA_20669g0010	sp|Q9SJL9|XTH32_ARATH	Probable xyloglucan endotransglucosylase/hydrolase protein 32 OS=Arabidopsis thaliana GN=XTH32 PE=2 SV=1	PF00722.16	Glyco_hydro_16	807	57.3101	0.01	-12.4846	down	5.80298e-16	5.32394e-14
MA_6755353g0010	NA	NA	NA	NA	519	47.1485	0.01	-12.203	down	6.91904e-14	4.79068e-12
MA_10428646g0010	NA	NA	NA	NA	411	43.846	0.01	-12.0982	down	5.05133e-05	0.000668762
MA_152803g0010	sp|P33679|ZEAM_MAIZE	Zeamatin OS=Zea mays GN=Zlp PE=1 SV=2	PF00314.12	Thaumatin	626	39.952	0.01	-11.9641	down	2.84632e-06	5.21864e-05
MA_10186862g0010	NA	NA	PF05078.7	DUF679	516	38.8414	0.01	-11.9234	down	6.11375e-12	3.11201e-10
MA_10436357g0010	NA	NA	NA	NA	986	38.0765	0.01	-11.8947	down	9.52745e-10	3.35568e-08
MA_93736g0010	sp|Q9FXA3|BH095_ARATH	Transcription factor bHLH95 OS=Arabidopsis thaliana GN=BHLH95 PE=2 SV=2	PF00010.21,PF13740.1	ACT_6,HLH	819	34.9603	0.01	-11.7715	down	3.57246e-07	7.73281e-06
MA_96750g0010	sp|O64989|C90B1_ARATH	Cytochrome P450 90B1 OS=Arabidopsis thaliana GN=CYP90B1 PE=1 SV=2	PF00067.17	p450	1578	30.4416	0.01	-11.5718	down	8.61283e-10	3.04315e-08
MA_710181g0010	sp|Q6L568|SWET5_ORYSJ	Bidirectional sugar transporter SWEET5 OS=Oryza sativa subsp. japonica GN=SWEET5 PE=2 SV=1	PF02417.10,PF03083.11	Chromate_transp,MtN3_slv	717	29.0787	0.01	-11.5057	down	1.80607e-09	6.14755e-08
MA_109238g0010	NA	NA	NA	NA	303	28.6582	0.01	-11.4847	down	2.61994e-09	8.64078e-08
MA_10434036g0010	sp|Q9FMY1|C86B1_ARATH	Cytochrome P450 86B1 OS=Arabidopsis thaliana GN=CYP86B1 PE=2 SV=1	PF00067.17	p450	1287	27.1465	0.01	-11.4066	down	5.78232e-09	1.7955e-07
MA_8824317g0010	sp|Q96242|CP74A_ARATH	Allene oxide synthase, chloroplastic OS=Arabidopsis thaliana GN=CYP74A PE=1 SV=3	PF00067.17	p450	546	25.572	0.01	-11.3203	down	1.25626e-05	0.000195589
MA_10427781g0010	sp|Q9FZK1|FBX6_ARATH	UCPlambertiana_isotig24828.g4973.t1	PF00646.28,PF01344.20,PF12937.2,PF13418.1,PF13964.1	F-box,F-box-like,Kelch_1,Kelch_4,Kelch_6	1218	24.9525	0.01	-11.285	down	3.04385e-08	8.24575e-07
MA_934202g0010	sp|Q9XEC3|WRK42_ARATH	Probable WRKY transcription factor 42 OS=Arabidopsis thaliana GN=WRKY42 PE=2 SV=1	PF01166.13,PF03106.10	TSC22,WRKY	1104	24.4203	0.01	-11.2539	down	3.06664e-08	8.29743e-07
MA_10430954g0010	sp|Q675L0|TPSLS_PICAB	Longifolene synthase OS=Picea abies GN=TPS-Lon PE=1 SV=1	PF03936.11	Terpene_synth_C	759	23.6672	0.01	-11.2087	down	4.31925e-08	1.13558e-06
MA_837745g0010	sp|Q9SZ46|C82C4_ARATH	Cytochrome P450 82C4 OS=Arabidopsis thaliana GN=CYP82C4 PE=2 SV=1	PF00067.17	p450	1296	22.4787	0.01	-11.1343	down	3.58892e-05	0.000496678
MA_337265g0010	sp|Q9M7I7|CLH2_ARATH	Chlorophyllase-2, chloroplastic OS=Arabidopsis thaliana GN=CLH2 PE=1 SV=1	PF00975.15,PF01738.13,PF03403.8,PF05448.7,PF07224.6,PF07859.8,PF12695.2,PF12697.2,PF12740.2	AXE1,Abhydrolase_3,Abhydrolase_5,Abhydrolase_6,Chlorophyllase,Chlorophyllase2,DLH,PAF-AH_p_II,Thioesterase	945	22.0675	0.01	-11.1077	down	1.7515e-07	4.02159e-06
MA_9214460g0010	NA	NA	PF05078.7,PF07331.6	DUF679,TctB	573	20.571	0.01	-11.0064	down	4.65516e-07	9.8376e-06
MA_10426647g0010	sp|Q9ZQ97|U73C4_ARATH	UDP-glycosyltransferase 73C4 OS=Arabidopsis thaliana GN=UGT73C4 PE=2 SV=1	PF00201.13,PF13528.1	Glyco_trans_1_3,UDPGT	1518	20.5666	0.01	-11.0061	down	5.9786e-05	0.000779035
MA_238501g0010	sp|Q9SSE7|AROD2_ARATH	Arogenate dehydratase/prephenate dehydratase 2, chloroplastic OS=Arabidopsis thaliana GN=ADT2 PE=1 SV=1	PF00800.13	PDT	461	20.1924	0.01	-10.9796	down	4.51286e-07	9.55501e-06
MA_189914g0010	NA	NA	PF12158.3	DUF3592	243	18.2293	0.01	-10.832	down	1.84698e-06	3.50754e-05
MA_109071g0010	sp|Q9LMB9|CRK1_ARATH	Cysteine-rich receptor-like protein kinase 1 OS=Arabidopsis thaliana GN=CRK1 PE=2 SV=2	PF00069.20,PF01636.18,PF01657.12,PF07213.6,PF07714.12,PF13703.1	APH,DAP10,PepSY_TM_2,Pkinase,Pkinase_Tyr,Stress-antifung	1695	17.132	0.01	-10.7425	down	5.21237e-06	8.93234e-05
MA_8059983g0010	sp|Q9ZWS9|ARR3_ARATH	Two-component response regulator ARR3 OS=Arabidopsis thaliana GN=ARR3 PE=2 SV=1	PF00072.19	Response_reg	495	17.1118	0.01	-10.7408	down	4.53536e-06	7.94935e-05
MA_10020141g0010	NA	NA	PF13718.1	GNAT_acetyltr_2	429	16.7377	0.01	-10.7089	down	5.84968e-06	9.86526e-05
MA_10434427g0010	sp|Q9S746|HTH_ARATH	Protein HOTHEAD OS=Arabidopsis thaliana GN=HTH PE=1 SV=1	PF00732.14,PF05199.8	GMC_oxred_C,GMC_oxred_N	1365	16.2867	0.01	-10.6695	down	7.72633e-06	0.000126289
MA_8143849g0010	NA	NA	NA	NA	400	16.2049	0.01	-10.6622	down	7.91777e-06	0.000128918
MA_9193288g0010	NA	NA	NA	NA	672	15.9838	0.01	-10.6424	down	2.30484e-05	0.000335201
MA_9186460g0010	sp|Q9LU02|BGL13_ARATH	Beta-glucosidase 13 OS=Arabidopsis thaliana GN=BGLU13 PE=2 SV=1	PF00232.13	Glyco_hydro_1	885	13.6322	0.01	-10.4128	down	4.79285e-05	0.00063865
MA_117157g0010	NA	NA	NA	NA	1329	12.9304	0.01	-10.3365	down	6.91002e-05	0.000885396
MA_185360g0010	sp|P22195|PER1_ARAHY	Cationic peroxidase 1 OS=Arachis hypogaea GN=PNC1 PE=1 SV=2	PF00141.18	peroxidase	954	461.349	0.597777	-9.59204	down	5.69365e-23	1.33621e-20
MA_792979g0010	sp|A7NY33|PER4_VITVI	Peroxidase 4 OS=Vitis vinifera GN=GSVIVT00023967001 PE=1 SV=1	PF00141.18	peroxidase	894	1418.4	2.9413	-8.9136	down	1.16114e-59	1.29438e-55
MA_107283g0010	sp|Q39265|ZFP6_ARATH	Zinc finger protein 6 OS=Arabidopsis thaliana GN=ZFP6 PE=2 SV=1	NA	NA	657	138.871	0.297614	-8.86608	down	1.72959e-21	3.18687e-19
MA_488148g0010	sp|Q5Z9Z0|BGL24_ORYSJ	Beta-glucosidase 24 OS=Oryza sativa subsp. japonica GN=BGLU24 PE=2 SV=1	PF00150.13,PF00232.13	Cellulase,Glyco_hydro_1	1518	205.76	0.595229	-8.4333	down	1.039e-28	4.06394e-26
MA_176279g0010	sp|Q9XF89|CB5_ARATH	Chlorophyll a-b binding protein CP26, chloroplastic OS=Arabidopsis thaliana GN=LHCB5 PE=2 SV=1	PF00504.16	Chloroa_b-bind	912	85.4335	0.281753	-8.24423	down	2.25396e-09	7.51153e-08
MA_10432332g0010	sp|Q8GW46|YAB5_ARATH	Axial regulator YABBY 5 OS=Arabidopsis thaliana GN=YAB5 PE=2 SV=1	PF00505.14,PF04690.8,PF09011.5,PF10122.4,PF11331.3	DUF1898,DUF3133,HMG_box,Mu-like_Com,YABBY	648	266.135	0.87953	-8.24121	down	7.08403e-39	9.87115e-36
MA_270329g0010	NA	NA	NA	NA	288	83.9435	0.297614	-8.13983	down	7.76276e-05	0.000983356
MA_91369g0010	sp|Q9CA30|LBD42_ARATH	LOB domain-containing protein 42 OS=Arabidopsis thaliana GN=LBD42 PE=2 SV=1	PF03195.9	DUF260	783	122.991	0.579368	-7.72986	down	4.3671e-25	1.26447e-22
MA_36755g0010	sp|Q9SB61|Y4466_ARATH	ZF-HD homeobox protein At4g24660 OS=Arabidopsis thaliana GN=At4g24660 PE=1 SV=1	PF04770.7	ZF-HD_dimer	420	61.3585	0.300162	-7.67538	down	1.33144e-11	6.39751e-10
MA_246142g0010	sp|Q9SZP1|MYB4_ARATH	Transcription repressor MYB4 OS=Arabidopsis thaliana GN=MYB4 PE=1 SV=1	PF00249.26,PF13921.1	Myb_DNA-bind_6,Myb_DNA-binding	612	54.1604	0.297614	-7.50765	down	1.8015e-14	1.3478e-12
MA_101764g0010	sp|Q949Z1|PGLR4_ARATH	Polygalacturonase At1g48100 OS=Arabidopsis thaliana GN=At1g48100 PE=2 SV=1	PF00295.12,PF05048.8,PF12708.2	Glyco_hydro_28,NosD,Pectate_lyase_3	1386	50.9316	0.300162	-7.40668	down	9.10076e-14	6.24312e-12
MA_404696g0010	sp|Q6J163|5NG4_PINTA	Auxin-induced protein 5NG4 OS=Pinus taeda PE=2 SV=1	PF00892.15	EamA	1107	47.0301	0.300162	-7.2917	down	1.09719e-12	6.24027e-11
MA_158635g0010	sp|Q05736|PR1_ASPOF	Pathogenesis-related protein 1 OS=Asparagus officinalis GN=PR1 PE=2 SV=1	PF00407.14,PF10604.4	Bet_v_1,Polyketide_cyc2	483	547.306	3.54417	-7.27076	down	2.24005e-20	3.64539e-18
MA_10426658g0020	sp|Q9C8J6|PLA17_ARATH	Phospholipase A1-Igamma3, chloroplastic OS=Arabidopsis thaliana GN=At1g51440 PE=1 SV=1	PF01764.20	Lipase_3	990	45.4744	0.300162	-7.24317	down	4.48691e-10	1.66449e-08
MA_7845295g0010	sp|Q9ZSK1|GTOMC_ARATH	Tocopherol O-methyltransferase, chloroplastic OS=Arabidopsis thaliana GN=VTE4 PE=2 SV=2	NA	NA	303	41.6206	0.300162	-7.11541	down	9.61805e-06	0.000154048
MA_25919g0010	sp|A7NY33|PER4_VITVI	Peroxidase 4 OS=Vitis vinifera GN=GSVIVT00023967001 PE=1 SV=1	PF00141.18	peroxidase	792	37.18	0.300162	-6.95264	down	1.04461e-07	2.50695e-06
MA_503753g0010	sp|Q8W4T9|T13H_TAXCU	Taxane 13-alpha-hydroxylase OS=Taxus cuspidata GN=CYP725A2 PE=1 SV=1	PF00067.17,PF02970.11	TBCA,p450	1491	251.857	2.09094	-6.91231	down	1.53203e-34	1.36626e-31
MA_10426598g0020	sp|O64477|Y2913_ARATH	G-type lectin S-receptor-like serine/threonine-protein kinase At2g19130 OS=Arabidopsis thaliana GN=At2g19130 PE=2 SV=1	PF00024.21,PF00069.20,PF00954.15,PF01453.19,PF01636.18,PF07714.12,PF08276.6,PF14295.1	APH,B_lectin,PAN_1,PAN_2,PAN_4,Pkinase,Pkinase_Tyr,S_locus_glycop	2148	204.489	1.75651	-6.86317	down	9.95055e-16	8.94546e-14
MA_10436014g0010	NA	NA	NA	NA	624	587.475	5.07416	-6.85521	down	3.02439e-31	1.56811e-28
MA_10120560g0010	sp|Q9SCU0|SDR2A_ARATH	Short-chain dehydrogenase reductase 2a OS=Arabidopsis thaliana GN=SDR2a PE=3 SV=1	PF13561.1	adh_short_C2	273	162.382	1.45635	-6.80089	down	1.68887e-27	5.79284e-25
MA_101790g0010	sp|Q9SZP1|MYB4_ARATH	Transcription repressor MYB4 OS=Arabidopsis thaliana GN=MYB4 PE=1 SV=1	PF00249.26,PF13921.1	Myb_DNA-bind_6,Myb_DNA-binding	738	190.945	1.72479	-6.79059	down	4.82118e-27	1.58071e-24
MA_33057g0010	sp|Q8VZA1|LAC11_ARATH	Laccase-11 OS=Arabidopsis thaliana GN=LAC11 PE=2 SV=1	PF00394.17,PF07731.9,PF07732.10	Cu-oxidase,Cu-oxidase_2,Cu-oxidase_3	1707	30.8888	0.300162	-6.68519	down	1.52435e-05	0.000233577
MA_10436956g0010	sp|O64973|RPS5_ARATH	UCPtaeda_isotig36596.g5073.t1	PF00931.17,PF04665.7,PF05729.7,PF13191.1,PF13401.1	AAA_16,AAA_22,NACHT,NB-ARC,Pox_A32	1317	27.1766	0.281753	-6.59179	down	6.15946e-08	1.56764e-06
MA_10210517g0010	NA	NA	PF12734.2	CYSTM	198	168.989	1.79843	-6.55405	down	1.06024e-27	3.75206e-25
MA_10429041g0010	sp|Q6GV12|KDSR_MOUSE	3-ketodihydrosphingosine reductase OS=Mus musculus GN=Kdsr PE=2 SV=1	NA	NA	432	80.85	0.863669	-6.54863	down	9.04098e-18	1.0444e-15
MA_135948g0010	sp|Q9CA68|GDL31_ARATH	GDSL esterase/lipase At1g74460 OS=Arabidopsis thaliana GN=At1g74460 PE=2 SV=1	PF00657.17	Lipase_GDSL	465	55.7344	0.597777	-6.54282	down	1.67508e-10	6.74113e-09
MA_70066g0010	sp|Q75W17|FURH_VIBFR	Furcatin hydrolase OS=Viburnum furcatum PE=1 SV=1	PF00232.13	Glyco_hydro_1	1224	27.1265	0.297614	-6.51012	down	9.57352e-08	2.32507e-06
MA_10433403g0010	sp|O48923|C71DA_SOYBN	Cytochrome P450 71D10 OS=Glycine max GN=CYP71D10 PE=2 SV=1	PF00067.17	p450	1356	406.068	4.47441	-6.50388	down	8.91536e-40	1.6564e-36
MA_69227g0010	sp|Q54DY9|BCS1B_DICDI	Probable mitochondrial chaperone BCS1-B OS=Dictyostelium discoideum GN=bcsl1b PE=3 SV=1	PF00004.24,PF00910.17,PF05496.7,PF05673.8,PF07728.9,PF13191.1,PF13207.1,PF13238.1,PF13245.1,PF13401.1,PF13479.1,PF13481.1,PF13521.1,PF13555.1,PF13671.1,PF14363.1	AAA,AAA_16,AAA_17,AAA_18,AAA_19,AAA_22,AAA_24,AAA_25,AAA_28,AAA_29,AAA_33,AAA_5,AAA_assoc,DUF815,RNA_helicase,RuvB_N	1479	156.734	1.74065	-6.49255	down	2.87633e-26	9.1611e-24
MA_8489345g0010	sp|Q71DJ5|LIP1_ARATH	Triacylglycerol lipase 1 OS=Arabidopsis thaliana GN=LIP1 PE=1 SV=1	PF00561.15,PF01083.17,PF04083.11,PF12695.2,PF12697.2	Abhydro_lipase,Abhydrolase_1,Abhydrolase_5,Abhydrolase_6,Cutinase	1026	100.265	1.14287	-6.455	down	2.22369e-20	3.64538e-18
MA_441783g0010	sp|Q8S7W9|HOX21_ORYSJ	Homeobox-leucine zipper protein HOX21 OS=Oryza sativa subsp. japonica GN=HOX21 PE=2 SV=1	PF00046.24,PF02183.13,PF06005.7,PF06156.8,PF07798.6,PF11559.3	ADIP,DUF1640,DUF904,DUF972,HALZ,Homeobox	636	26.0238	0.300162	-6.43795	down	1.26263e-07	2.99153e-06
MA_11792g0020	sp|Q9SSM2|MDLL_ARATH	(R)-mandelonitrile lyase-like OS=Arabidopsis thaliana GN=At1g73050 PE=2 SV=1	PF00732.14,PF05199.8	GMC_oxred_C,GMC_oxred_N	1170	713.078	8.30231	-6.4244	down	1.28332e-45	7.1529e-42
MA_8981253g0010	sp|Q9FG13|CXE15_ARATH	Probable carboxylesterase 15 OS=Arabidopsis thaliana GN=CXE15 PE=2 SV=1	PF07859.8	Abhydrolase_3	469	25.701	0.300162	-6.41994	down	1.3019e-07	3.07477e-06
MA_120504g0010	NA	NA	PF06813.8	Nodulin-like	1821	25.5941	0.300162	-6.41393	down	1.02618e-07	2.47069e-06
MA_357183g0010	sp|Q39224|SRG1_ARATH	Protein SRG1 OS=Arabidopsis thaliana GN=SRG1 PE=2 SV=1	PF03171.15,PF14226.1	2OG-FeII_Oxy,DIOX_N	1098	280.698	3.29414	-6.41297	down	3.65468e-34	2.91004e-31
MA_17470g0010	sp|Q06915|EA6_ARATH	Probable glucan endo-1,3-beta-glucosidase A6 OS=Arabidopsis thaliana GN=A6 PE=2 SV=1	PF00332.13,PF07983.8,PF12193.3	Glyco_hydro_17,Sulf_coat_C,X8	1458	125.955	1.4824	-6.40883	down	6.11914e-11	2.65938e-09
MA_8809860g0010	sp|Q6NQN5|SWET3_ARATH	Bidirectional sugar transporter SWEET3 OS=Arabidopsis thaliana GN=SWEET3 PE=2 SV=1	PF03083.11,PF04193.9	MtN3_slv,PQ-loop	694	72.8459	0.87953	-6.37197	down	1.76945e-16	1.75333e-14
MA_289156g0010	sp|Q9SCU0|SDR2A_ARATH	Short-chain dehydrogenase reductase 2a OS=Arabidopsis thaliana GN=SDR2a PE=3 SV=1	PF00106.20,PF08659.5,PF13561.1	KR,adh_short,adh_short_C2	612	217.297	2.63604	-6.36515	down	1.62782e-30	7.72173e-28
MA_5706806g0010	NA	NA	NA	NA	266	144.942	1.76161	-6.36244	down	4.82345e-11	2.13329e-09
MA_18743g0010	sp|Q675L0|TPSLS_PICAB	Longifolene synthase OS=Picea abies GN=TPS-Lon PE=1 SV=1	PF01397.16,PF03936.11	Terpene_synth,Terpene_synth_C	1752	49.0371	0.597777	-6.35812	down	6.93986e-06	0.000114866
MA_20g0020	sp|Q9ZUV0|U86A2_ARATH	UDP-glycosyltransferase 86A2 OS=Arabidopsis thaliana GN=UGT86A2 PE=2 SV=1	PF03033.15	Glyco_transf_28	552	49.1788	0.600325	-6.35615	down	1.52841e-12	8.51895e-11
MA_71069g0010	sp|Q9ZQI8|NLTL2_ARATH	Non-specific lipid-transfer protein-like protein At2g13820 OS=Arabidopsis thaliana GN=At2g13820 PE=1 SV=1	PF00234.17,PF14368.1	LTP_2,Tryp_alpha_amyl	528	72.7694	0.895391	-6.34467	down	1.63783e-12	9.01614e-11
MA_10437265g0010	NA	NA	PF00582.21,PF13500.1	AAA_26,Usp	906	280.235	3.46289	-6.33852	down	9.20892e-34	7.07975e-31
MA_1582g0020	sp|O81117|C94A1_VICSA	Cytochrome P450 94A1 OS=Vicia sativa GN=CYP94A1 PE=2 SV=2	PF00067.17	p450	1371	23.9019	0.297614	-6.32754	down	4.52628e-07	9.57432e-06
MA_75919g0010	sp|Q9SJL9|XTH32_ARATH	Probable xyloglucan endotransglucosylase/hydrolase protein 32 OS=Arabidopsis thaliana GN=XTH32 PE=2 SV=1	PF00722.16	Glyco_hydro_16	798	331.986	4.20227	-6.30381	down	6.11653e-05	0.000793761
MA_7017534g0010	sp|Q9SZN7|HIP26_ARATH	Heavy metal-associated isoprenylated plant protein 26 OS=Arabidopsis thaliana GN=HIPP26 PE=1 SV=1	PF00403.21	HMA	375	23.3293	0.297614	-6.29255	down	3.4945e-07	7.58616e-06
MA_240476g0010	sp|P09189|HSP7C_PETHY	Heat shock cognate 70 kDa protein OS=Petunia hybrida GN=HSP70 PE=2 SV=1	PF00012.15,PF01968.13,PF02541.11,PF06723.8	HSP70,Hydantoinase_A,MreB_Mbl,Ppx-GppA	2034	880.337	11.3546	-6.2767	down	5.01474e-07	1.05675e-05
MA_63231g0010	sp|P19866|G3PA_SPIOL	Glyceraldehyde-3-phosphate dehydrogenase A, chloroplastic OS=Spinacia oleracea GN=GAPA PE=1 SV=2	PF00044.19,PF02800.15,PF12338.3	Gp_dh_C,Gp_dh_N,RbcS	1233	43.3356	0.563506	-6.26498	down	4.1982e-11	1.86824e-09
MA_10426411g0010	sp|Q9ZSK1|GTOMC_ARATH	Tocopherol O-methyltransferase, chloroplastic OS=Arabidopsis thaliana GN=VTE4 PE=2 SV=2	PF01209.13,PF01728.14,PF02353.15,PF03059.11,PF03141.11,PF05175.9,PF07021.7,PF08241.7,PF08242.7,PF12847.2,PF13489.1,PF13649.1,PF13659.1,PF13679.1,PF13847.1	CMAS,FtsJ,MTS,MetW,Methyltransf_11,Methyltransf_12,Methyltransf_18,Methyltransf_23,Methyltransf_25,Methyltransf_26,Methyltransf_29,Methyltransf_31,Methyltransf_32,NAS,Ubie_methyltran	671	182.8	2.39365	-6.25491	down	1.83058e-07	4.18593e-06
MA_10429351g0010	sp|Q9SMM9|CXE13_ARATH	Probable carboxylesterase 13 OS=Arabidopsis thaliana GN=CXE13 PE=2 SV=1	PF00135.23,PF00326.16,PF07859.8,PF10340.4,PF10503.4,PF12695.2,PF12740.2	Abhydrolase_3,Abhydrolase_5,COesterase,Chlorophyllase2,DUF2424,Esterase_phd,Peptidase_S9	1011	153.665	2.04591	-6.2309	down	2.71327e-25	8.06564e-23
MA_6188268g0010	sp|O64636|C76C1_ARATH	Cytochrome P450 76C1 OS=Arabidopsis thaliana GN=CYP76C1 PE=2 SV=1	PF00067.17	p450	687	83.1106	1.1746	-6.1448	down	1.59271e-17	1.76988e-15
MA_14061g0010	sp|Q9M2Y9|RAX3_ARATH	Transcription factor RAX3 OS=Arabidopsis thaliana GN=RAX3 PE=2 SV=1	PF00249.26,PF02264.10,PF13921.1	LamB,Myb_DNA-bind_6,Myb_DNA-binding	1146	42.0961	0.597777	-6.13793	down	5.97662e-11	2.60761e-09
MA_31151g0010	NA	NA	PF13839.1,PF14416.1	PC-Esterase,PMR5N	1383	42.1629	0.600325	-6.13409	down	5.24077e-11	2.30112e-09
MA_10434960g0020	sp|Q06942|FL3H_MALDO	Naringenin,2-oxoglutarate 3-dioxygenase OS=Malus domestica PE=2 SV=1	PF03171.15,PF14226.1	2OG-FeII_Oxy,DIOX_N	837	21.0075	0.300162	-6.12902	down	1.60454e-06	3.0839e-05
MA_10433309g0010	NA	NA	NA	NA	339	60.9984	0.876982	-6.12008	down	1.02185e-05	0.000162381
MA_10265000g0010	sp|Q05736|PR1_ASPOF	Pathogenesis-related protein 1 OS=Asparagus officinalis GN=PR1 PE=2 SV=1	PF00407.14,PF10604.4	Bet_v_1,Polyketide_cyc2	486	20664.8	300.463	-6.10385	down	1.29937e-17	1.47053e-15
MA_10436313g0010	sp|Q43609|COMT1_PRUDU	Caffeic acid 3-O-methyltransferase OS=Prunus dulcis GN=COMT1 PE=2 SV=1	PF00891.13,PF05891.7,PF08100.6,PF12847.2	Dimerisation,Methyltransf_18,Methyltransf_2,Methyltransf_PK	1314	684.056	9.94639	-6.1038	down	1.03626e-25	3.20882e-23
MA_9818613g0010	sp|Q9FJA2|TT2_ARATH	Transcription factor TT2 OS=Arabidopsis thaliana GN=TT2 PE=1 SV=1	PF00249.26,PF13921.1	Myb_DNA-bind_6,Myb_DNA-binding	387	20.146	0.297614	-6.0809	down	3.44387e-06	6.20202e-05
MA_10429303g0020	sp|Q949S5|P2B11_ARATH	F-box protein PP2-B11 OS=Arabidopsis thaliana GN=PP2B11 PE=1 SV=1	PF00646.28,PF12937.2,PF14299.1	F-box,F-box-like,PP2	834	18.6592	0.281753	-6.04931	down	1.16277e-05	0.000182403
MA_1009260g0010	sp|Q7XZY1|GL32_ORYSJ	Putative germin-like protein 3-2 OS=Oryza sativa subsp. japonica GN=Os03g0651800 PE=3 SV=1	PF00190.17,PF07883.6,PF12469.3	Cupin_1,Cupin_2,DUF3692	384	38.9652	0.595229	-6.0326	down	2.57036e-10	9.96628e-09
MA_91779g0010	PgdbPcontorta_11139.g15301.t1	sp|Q9SZN7|HIP26_ARATH	PF00403.21,PF04688.8,PF04777.8,PF05193.16,PF14000.1	Evr1_Alr,HMA,Packaging_FI,Peptidase_M16_C,Phage_holin	696	19.4391	0.297614	-6.02937	down	4.73787e-06	8.2331e-05
MA_5701g0010	NA	NA	PF13839.1,PF14416.1	PC-Esterase,PMR5N	1314	152.195	2.38034	-5.99861	down	7.92738e-17	8.22051e-15
MA_10025722g0010	sp|O81086|TPSD1_ABIGR	Alpha-bisabolene synthase OS=Abies grandis GN=ag1 PE=1 SV=1	PF03936.11	Terpene_synth_C	564	145.726	2.31747	-5.97457	down	8.86172e-24	2.17112e-21
MA_60475g0010	sp|Q9S7C9|ESCA_ARATH	Putative DNA-binding protein ESCAROLA OS=Arabidopsis thaliana GN=ESC PE=2 SV=1	PF03479.10	DUF296	831	93.9387	1.50081	-5.9679	down	1.58593e-18	2.10467e-16
MA_799187g0010	sp|Q8S7W9|HOX21_ORYSJ	Homeobox-leucine zipper protein HOX21 OS=Oryza sativa subsp. japonica GN=HOX21 PE=2 SV=1	PF02183.13,PF03920.10,PF06156.8,PF09787.4,PF13751.1	DDE_Tnp_1_6,DUF972,Golgin_A5,HALZ,TLE_N	469	18.7875	0.300162	-5.96789	down	9.73022e-06	0.000155469
MA_10061167g0010	sp|Q9LIN2|GDL53_ARATH	GDSL esterase/lipase At3g26430 OS=Arabidopsis thaliana GN=At3g26430 PE=2 SV=1	PF00657.17	Lipase_GDSL	1048	37.4204	0.600325	-5.96194	down	2.12321e-07	4.81066e-06
MA_4731g0010	sp|Q9FF86|DCR_ARATH	BAHD acyltransferase DCR OS=Arabidopsis thaliana GN=DCR PE=2 SV=1	PF02458.10	Transferase	867	18.6386	0.300162	-5.95641	down	1.16339e-05	0.000182403
MA_8765487g0010	NA	NA	PF00234.17,PF14368.1	LTP_2,Tryp_alpha_amyl	312	18.4752	0.297614	-5.956	down	1.05441e-05	0.000167198
MA_76199g0010	sp|P92949|FRO2_ARATH	Ferric reduction oxidase 2 OS=Arabidopsis thaliana GN=FRO2 PE=1 SV=2	PF00175.16,PF01794.14,PF08022.7,PF08030.7	FAD_binding_8,Ferric_reduct,NAD_binding_1,NAD_binding_6	2328	110.495	1.79078	-5.94725	down	1.26575e-14	9.79857e-13
MA_60651g0010	NA	NA	NA	NA	519	54.1917	0.87953	-5.9452	down	5.32347e-13	3.22518e-11
MA_96757g0010	sp|P22195|PER1_ARAHY	Cationic peroxidase 1 OS=Arachis hypogaea GN=PNC1 PE=1 SV=2	PF00141.18	peroxidase	669	34.5718	0.563506	-5.93902	down	1.34748e-08	3.89651e-07
MA_92168g0010	sp|P13526|ARLC_MAIZE	UCPtaeda_isotig35936.g8933.t1	PF00010.21	HLH	1275	18.2198	0.300162	-5.92362	down	8.56786e-06	0.000138722
MA_177306g0010	sp|P83948|PME3_CITSI	Pectinesterase 3 OS=Citrus sinensis PE=1 SV=1	PF01095.14,PF04043.10	PMEI,Pectinesterase	1743	550.799	9.09546	-5.92023	down	1.0997e-39	1.88599e-36
MA_7323667g0010	sp|Q50EK4|C75A1_PINTA	Cytochrome P450 750A1 OS=Pinus taeda GN=CYP750A1 PE=2 SV=1	PF00067.17	p450	603	288.032	4.7975	-5.9078	down	3.22124e-08	8.68412e-07
MA_105240g0010	sp|Q766C3|NEP1_NEPGR	Aspartic proteinase nepenthesin-1 OS=Nepenthes gracilis GN=nep1 PE=1 SV=1	PF00026.18	Asp	1365	392.939	6.54892	-5.9069	down	5.34317e-13	3.22835e-11
MA_74610g0010	sp|Q9SI16|PER15_ARATH	Peroxidase 15 OS=Arabidopsis thaliana GN=PER15 PE=2 SV=1	PF00141.18	peroxidase	600	35.8267	0.597777	-5.90529	down	4.48951e-07	9.51461e-06
MA_210555g0010	sp|P26302|KPPR_WHEAT	Phosphoribulokinase, chloroplastic OS=Triticum aestivum PE=2 SV=1	PF00485.13	PRK	1095	84.8654	1.42718	-5.89394	down	1.06272e-11	5.20735e-10
MA_474456g0010	NA	NA	NA	NA	444	17.4651	0.300162	-5.86259	down	2.39633e-05	0.000346698
MA_427366g0010	sp|Q9LDX1|SGS3_ARATH	Protein SUPPRESSOR OF GENE SILENCING 3 OS=Arabidopsis thaliana GN=SGS3 PE=1 SV=1	NA	NA	615	101.378	1.75651	-5.85089	down	4.4012e-13	2.72569e-11
MA_9524248g0010	sp|O65468|CRK8_ARATH	Cysteine-rich receptor-like protein kinase 8 OS=Arabidopsis thaliana GN=CRK8 PE=2 SV=2	PF00069.20,PF01636.18,PF07714.12	APH,Pkinase,Pkinase_Tyr	891	33.0803	0.579368	-5.83535	down	2.07978e-08	5.8252e-07
MA_707397g0010	sp|Q84N29|NLTP3_WHEAT	Probable non-specific lipid-transfer protein 3 OS=Triticum aestivum GN=LTP3 PE=2 SV=1	PF00234.17,PF14368.1	LTP_2,Tryp_alpha_amyl	357	1253.55	22.5251	-5.79834	down	1.79743e-22	3.89064e-20
MA_210219g0010	sp|Q9SUC9|UGPI7_ARATH	Uncharacterized GPI-anchored protein At4g28100 OS=Arabidopsis thaliana GN=At4g28100 PE=1 SV=1	NA	NA	858	97.3821	1.75651	-5.79287	down	2.12465e-18	2.73809e-16
MA_9721034g0010	sp|Q9FG13|CXE15_ARATH	Probable carboxylesterase 15 OS=Arabidopsis thaliana GN=CXE15 PE=2 SV=1	PF00135.23,PF00326.16,PF07859.8,PF10340.4,PF12695.2,PF12740.2	Abhydrolase_3,Abhydrolase_5,COesterase,Chlorophyllase2,DUF2424,Peptidase_S9	990	98.5048	1.77747	-5.7923	down	1.32333e-18	1.76669e-16
MA_2535686g0010	NA	NA	NA	NA	285	15.4825	0.281753	-5.78006	down	6.15779e-05	0.00079865
MA_42231g0010	sp|Q9LFR7|CXE17_ARATH	Probable carboxylesterase 17 OS=Arabidopsis thaliana GN=CXE17 PE=2 SV=1	PF00135.23,PF00326.16,PF07859.8,PF10340.4,PF10503.4,PF12695.2,PF12697.2,PF12740.2	Abhydrolase_3,Abhydrolase_5,Abhydrolase_6,COesterase,Chlorophyllase2,DUF2424,Esterase_phd,Peptidase_S9	1047	205.737	3.77637	-5.76766	down	3.22168e-27	1.07205e-24
MA_139470g0010	sp|Q8VYI9|NLTL5_ARATH	Non-specific lipid-transfer protein-like protein At5g64080 OS=Arabidopsis thaliana GN=At5g64080 PE=1 SV=1	PF00234.17,PF14368.1	LTP_2,Tryp_alpha_amyl	552	32.1998	0.595229	-5.75746	down	1.21399e-08	3.54265e-07
MA_18507g0010	sp|Q7XA72|AB21G_ARATH	ABC transporter G family member 21 OS=Arabidopsis thaliana GN=ABCG21 PE=2 SV=2	PF00005.22,PF01061.19,PF01583.15,PF02463.14,PF03193.11,PF12698.2,PF12846.2,PF13175.1,PF13191.1,PF13207.1,PF13304.1,PF13476.1,PF13481.1,PF13555.1,PF13558.1,PF13671.1	AAA_10,AAA_15,AAA_16,AAA_17,AAA_21,AAA_23,AAA_25,AAA_29,AAA_33,ABC2_membrane,ABC2_membrane_3,ABC_tran,APS_kinase,DUF258,SMC_N,SbcCD_C	2106	16.169	0.300162	-5.75135	down	4.44211e-05	0.000598049
MA_9774667g0010	sp|Q9SJL0|U86A1_ARATH	UDP-glycosyltransferase 86A1 OS=Arabidopsis thaliana GN=UGT86A1 PE=2 SV=1	NA	NA	579	16.056	0.300162	-5.74123	down	5.27121e-05	0.000694983
MA_18326g0010	sp|Q8H1H9|AMO_ARATH	Primary amine oxidase OS=Arabidopsis thaliana GN=At1g62810 PE=2 SV=1	PF01179.15,PF02727.11,PF02728.11	Cu_amine_oxid,Cu_amine_oxidN2,Cu_amine_oxidN3	2196	854.869	15.9965	-5.73987	down	1.78401e-41	5.68209e-38
MA_119787g0010	sp|Q8GT20|BEBT_TOBAC	Benzyl alcohol O-benzoyltransferase OS=Nicotiana tabacum GN=HSR201 PE=1 SV=1	PF00879.13,PF02458.10	Defensin_propep,Transferase	1152	126.473	2.3962	-5.72194	down	1.62386e-21	3.04234e-19
MA_10427432g0020	sp|Q6K5P9|GL22_ORYSJ	Putative germin-like protein 2-2 OS=Oryza sativa subsp. japonica GN=Os02g0491700 PE=3 SV=1	PF00190.17,PF05899.7,PF07883.6	Cupin_1,Cupin_2,Cupin_3	657	15.626	0.300162	-5.70206	down	5.89851e-05	0.000769499
MA_41268g0010	sp|Q9SSM2|MDLL_ARATH	(R)-mandelonitrile lyase-like OS=Arabidopsis thaliana GN=At1g73050 PE=2 SV=1	PF00070.22,PF00732.14,PF01266.19,PF05199.8,PF05834.7,PF07992.9,PF13450.1	DAO,GMC_oxred_C,GMC_oxred_N,Lycopene_cycl,NAD_binding_8,Pyr_redox,Pyr_redox_2	1689	44.3757	0.863669	-5.68315	down	8.43492e-09	2.55165e-07
MA_5267g0010	sp|Q39224|SRG1_ARATH	Protein SRG1 OS=Arabidopsis thaliana GN=SRG1 PE=2 SV=1	PF03171.15,PF04932.10,PF14226.1	2OG-FeII_Oxy,DIOX_N,Wzy_C	1314	569.065	11.1153	-5.67797	down	3.32972e-38	4.36683e-35
MA_102253g0010	sp|Q9C8Z9|BH148_ARATH	Transcription factor bHLH148 OS=Arabidopsis thaliana GN=BHLH148 PE=1 SV=1	NA	NA	609	288.06	5.84381	-5.62332	down	6.10787e-18	7.20502e-16
MA_2299642g0010	sp|Q9M2S4|LRKS4_ARATH	L-type lectin-domain containing receptor kinase S.4 OS=Arabidopsis thaliana GN=LECRKS4 PE=1 SV=1	PF00069.20,PF00139.14,PF03109.11,PF07714.12	ABC1,Lectin_legB,Pkinase,Pkinase_Tyr	677	43.9918	0.900487	-5.61039	down	1.1564e-10	4.79218e-09
MA_18089g0010	sp|Q93ZR6|WSD1_ARATH	PgdbPtadea_27615.g13927.t1	PF00668.15,PF03007.11,PF06974.8,PF07247.7	AATase,Condensation,DUF1298,WES_acyltransf	1476	114.219	2.37525	-5.58758	down	8.01491e-20	1.2496e-17
MA_945449g0010	NA	NA	PF01190.12	Pollen_Ole_e_I	768	171.413	3.5657	-5.58715	down	1.26641e-24	3.44325e-22
MA_387252g0010	sp|O81086|TPSD1_ABIGR	Alpha-bisabolene synthase OS=Abies grandis GN=ag1 PE=1 SV=1	PF01397.16,PF03936.11	Terpene_synth,Terpene_synth_C	954	108.595	2.27243	-5.57858	down	6.44397e-19	9.03574e-17
MA_10431574g0020	sp|Q93ZR6|WSD1_ARATH	UCPmenziesii_isotig13660.g16897.t1	PF06974.8	DUF1298	915	66.8705	1.40877	-5.56887	down	1.21647e-06	2.40436e-05
MA_10427823g0010	NA	NA	PF05097.7	DUF688	1017	83.6163	1.77747	-5.55589	down	3.47071e-16	3.30682e-14
MA_10433613g0010	NA	NA	NA	NA	294	27.2682	0.581916	-5.55027	down	2.93528e-05	0.000415505
MA_877538g0010	sp|O81291|LRK44_ARATH	L-type lectin-domain containing receptor kinase IV.4 OS=Arabidopsis thaliana GN=LECRK44 PE=2 SV=1	PF00069.20,PF00139.14,PF07714.12	Lectin_legB,Pkinase,Pkinase_Tyr	1728	153.085	3.28905	-5.54052	down	5.99289e-23	1.39179e-20
MA_4122248g0010	NA	NA	NA	NA	357	260.436	5.61416	-5.53572	down	9.72759e-09	2.91501e-07
MA_416025g0010	sp|Q50EK4|C75A1_PINTA	Cytochrome P450 750A1 OS=Pinus taeda GN=CYP750A1 PE=2 SV=1	PF00067.17	p450	611	138.993	2.99908	-5.53435	down	4.41832e-10	1.65003e-08
MA_10433097g0010	sp|Q9SPV4|SAMT_CLABR	Salicylate O-methyltransferase OS=Clarkia breweri GN=SAMT PE=1 SV=1	PF03492.10,PF03848.9	Methyltransf_7,TehB	1605	164.55	3.55749	-5.53153	down	7.47686e-24	1.87299e-21
MA_92989g0010	sp|Q9ZWA6|MGP_ARATH	Zinc finger protein MAGPIE OS=Arabidopsis thaliana GN=MGP PE=1 SV=1	PF00096.21,PF07975.7,PF13465.1	C1_4,zf-C2H2,zf-H2C2_2	1599	356.984	7.75721	-5.52418	down	2.55633e-32	1.54036e-29
MA_94144g0010	NA	NA	PF01530.13,PF03333.8	PapB,zf-C2HC	540	505.816	10.9942	-5.52381	down	2.64141e-36	2.8043e-33
MA_8985g0010	sp|O18765|S5A2_PIG	3-oxo-5-alpha-steroid 4-dehydrogenase 2 OS=Sus scrofa GN=SRD5A2 PE=2 SV=2	PF02544.11,PF04191.8,PF06966.7	DUF1295,PEMT,Steroid_dh	912	108.729	2.37015	-5.51961	down	5.80281e-19	8.24036e-17
MA_8819148g0010	sp|Q05736|PR1_ASPOF	Pathogenesis-related protein 1 OS=Asparagus officinalis GN=PR1 PE=2 SV=1	PF00407.14,PF10604.4	Bet_v_1,Polyketide_cyc2	486	5062.6	111.859	-5.50013	down	2.77243e-08	7.56564e-07
MA_954240g0010	sp|F4J2Z7|SDR4_ARATH	Short-chain dehydrogenase reductase 4 OS=Arabidopsis thaliana GN=SDR4 PE=2 SV=1	PF00106.20,PF01370.16,PF02737.13,PF08659.5,PF13460.1,PF13561.1	3HCDH_N,Epimerase,KR,NAD_binding_10,adh_short,adh_short_C2	894	65.4448	1.47221	-5.47422	down	8.43838e-14	5.82457e-12
MA_29960g0010	NA	NA	NA	NA	435	26.6752	0.600325	-5.47361	down	2.72456e-07	6.03818e-06
MA_211369g0010	NA	NA	PF04852.7	DUF640	651	244.422	5.52721	-5.46668	down	3.55168e-07	7.6953e-06
MA_10427676g0020	sp|O06804|GULDH_MYCTU	UCPtaeda_isotig25008.g4400.t1	PF01565.18,PF04030.9,PF11041.3	ALO,DUF2612,FAD_binding_4	1668	26.311	0.597777	-5.45991	down	3.83212e-07	8.24683e-06
MA_43637g0010	sp|P52581|IFRH_LUPAL	Isoflavone reductase homolog OS=Lupinus albus PE=2 SV=1	PF01073.14,PF01118.19,PF01370.16,PF02719.10,PF05368.8,PF13460.1	3Beta_HSD,Epimerase,NAD_binding_10,NmrA,Polysacc_synt_2,Semialdhyde_dh	1137	87.6514	2.00399	-5.45083	down	1.54019e-16	1.53984e-14
MA_17820g0010	sp|Q9CAJ9|Y1385_ARATH	BTB/POZ domain-containing protein At1g63850 OS=Arabidopsis thaliana GN=At1g63850 PE=1 SV=1	NA	NA	1773	263.878	6.08052	-5.43953	down	9.32719e-21	1.61201e-18
MA_20157g0010	sp|P49100|CYB5_ORYSJ	Cytochrome b5 OS=Oryza sativa subsp. japonica GN=Os05g0108800 PE=2 SV=2	PF00173.23	Cyt-b5	453	38.7345	0.895391	-5.43496	down	1.26206e-09	4.39651e-08
MA_13906g0010	sp|Q9SUS4|RHA1A_ARATH	RING-H2 zinc finger protein RHA1a OS=Arabidopsis thaliana GN=RHA1A PE=2 SV=1	PF00097.20,PF12678.2,PF12861.2,PF12906.2,PF13445.1,PF13639.1,PF13920.1,PF13923.1,PF14446.1	Prok-RING_1,RINGv,zf-Apc11,zf-C3HC4,zf-C3HC4_2,zf-C3HC4_3,zf-RING_2,zf-RING_LisH,zf-rbx1	531	25.696	0.597777	-5.42579	down	5.7046e-07	1.18864e-05
MA_501220g0010	sp|D4N502|DIOX3_PAPSO	Codeine O-demethylase OS=Papaver somniferum GN=CODM PE=1 SV=1	PF03171.15	2OG-FeII_Oxy	468	1250.29	29.1887	-5.42071	down	9.59399e-42	3.56497e-38
MA_423598g0010	sp|Q9SSM2|MDLL_ARATH	(R)-mandelonitrile lyase-like OS=Arabidopsis thaliana GN=At1g73050 PE=2 SV=1	PF00070.22,PF00732.14,PF00890.19,PF01266.19,PF05834.7,PF07992.9,PF13450.1	DAO,FAD_binding_2,GMC_oxred_N,Lycopene_cycl,NAD_binding_8,Pyr_redox,Pyr_redox_2	636	247.192	5.78801	-5.41642	down	5.13471e-28	1.90797e-25
MA_10429511g0010	sp|P81295|PRR3_JUNAS	Pathogenesis-related protein OS=Juniperus ashei PE=1 SV=1	PF00314.12	Thaumatin	738	38.0255	0.892843	-5.41242	down	9.34051e-06	0.000150359
MA_10430149g0010	sp|Q9FG13|CXE15_ARATH	Probable carboxylesterase 15 OS=Arabidopsis thaliana GN=CXE15 PE=2 SV=1	PF00326.16,PF01738.13,PF07859.8,PF12697.2	Abhydrolase_3,Abhydrolase_6,DLH,Peptidase_S9	450	25.3161	0.597777	-5.4043	down	9.23635e-07	1.86188e-05
MA_17680g0010	sp|Q50EK4|C75A1_PINTA	Cytochrome P450 750A1 OS=Pinus taeda GN=CYP750A1 PE=2 SV=1	PF00067.17	p450	703	122.182	2.89939	-5.39714	down	7.4372e-20	1.16769e-17
MA_16525g0010	sp|Q9LFR7|CXE17_ARATH	Probable carboxylesterase 17 OS=Arabidopsis thaliana GN=CXE17 PE=2 SV=1	PF00135.23,PF07859.8,PF10340.4,PF12695.2	Abhydrolase_3,Abhydrolase_5,COesterase,DUF2424	967	74.2898	1.77492	-5.38734	down	9.8252e-15	7.76783e-13
MA_10372207g0010	sp|O04887|PME2_CITSI	Pectinesterase 2 OS=Citrus sinensis GN=PECS-2.1 PE=2 SV=1	PF01095.14,PF04043.10	PMEI,Pectinesterase	1695	60.7149	1.46145	-5.37658	down	1.19282e-06	2.36181e-05
MA_10436984g0050	sp|P13240|DR206_PEA	Disease resistance response protein 206 OS=Pisum sativum GN=PI206 PE=2 SV=2	PF03018.9	Dirigent	588	1039.24	25.0799	-5.37286	down	5.69655e-40	1.27005e-36
MA_165229g0020	sp|Q54DY9|BCS1B_DICDI	PgdbPtadea_65150.g11846.t1	PF00004.24,PF00910.17,PF01637.13,PF05496.7,PF05673.8,PF07728.9,PF08298.6,PF09824.4,PF13086.1,PF13191.1,PF13207.1,PF13245.1,PF13401.1,PF13479.1,PF13481.1,PF13521.1,PF13555.1,PF14363.1	AAA,AAA_11,AAA_16,AAA_17,AAA_19,AAA_22,AAA_24,AAA_25,AAA_28,AAA_29,AAA_5,AAA_PrkA,AAA_assoc,Arch_ATPase,ArsR,DUF815,RNA_helicase,RuvB_N	1470	168.584	4.08927	-5.36548	down	2.69656e-14	1.97114e-12
MA_9398463g0010	sp|Q6J163|5NG4_PINTA	Auxin-induced protein 5NG4 OS=Pinus taeda PE=2 SV=1	PF00892.15,PF03151.11,PF13536.1	EamA,EmrE,TPT	1116	109.671	2.67286	-5.35865	down	3.44845e-11	1.56585e-09
MA_759169g0010	sp|Q570B4|KCS10_ARATH	3-ketoacyl-CoA synthase 10 OS=Arabidopsis thaliana GN=FDH PE=1 SV=2	PF00195.14,PF02797.10,PF08392.7,PF08541.5,PF08545.5	ACP_syn_III,ACP_syn_III_C,Chal_sti_synt_C,Chal_sti_synt_N,FAE1_CUT1_RppA	1680	449.775	11.008	-5.35257	down	1.58578e-33	1.10485e-30
MA_195775g0010	sp|Q96512|PER9_ARATH	Peroxidase 9 OS=Arabidopsis thaliana GN=PER9 PE=1 SV=1	PF00141.18	peroxidase	1032	275.51	6.75703	-5.34957	down	1.75041e-12	9.61219e-11
MA_10017564g0010	NA	NA	PF04674.7	Phi_1	912	45.5143	1.12701	-5.33574	down	1.82669e-10	7.31166e-09
MA_138671g0010	sp|Q9S746|HTH_ARATH	Protein HOTHEAD OS=Arabidopsis thaliana GN=HTH PE=1 SV=1	PF05199.8	GMC_oxred_C	243	35.7835	0.895391	-5.32063	down	1.9936e-06	3.76035e-05
MA_762g0010	sp|Q9SSM2|MDLL_ARATH	(R)-mandelonitrile lyase-like OS=Arabidopsis thaliana GN=At1g73050 PE=2 SV=1	PF00070.22,PF00732.14,PF13450.1	GMC_oxred_N,NAD_binding_8,Pyr_redox	1320	56.6422	1.44049	-5.29725	down	6.59952e-08	1.67413e-06
MA_50191g0010	NA	NA	PF00234.17,PF14368.1	LTP_2,Tryp_alpha_amyl	765	56.5785	1.44049	-5.29562	down	4.18585e-12	2.17537e-10
MA_10428004g0010	sp|Q7XT99|AKR2_ORYSJ	Probable aldo-keto reductase 2 OS=Oryza sativa subsp. japonica GN=Os04g0338000 PE=2 SV=2	PF00248.16	Aldo_ket_red	334	57.7423	1.47731	-5.28859	down	4.12901e-11	1.84852e-09
MA_57437g0010	sp|Q9XIF8|GSTUG_ARATH	Glutathione S-transferase U16 OS=Arabidopsis thaliana GN=GSTU16 PE=2 SV=1	PF02798.15,PF13409.1,PF13417.1	GST_N,GST_N_2,GST_N_3	666	264.766	6.80971	-5.28098	down	3.64876e-18	4.51361e-16
MA_166667g0010	sp|Q9LWM4|CIPK5_ORYSJ	CBL-interacting protein kinase 5 OS=Oryza sativa subsp. japonica GN=CIPK5 PE=2 SV=1	PF00069.20,PF01636.18,PF03822.9,PF06293.9,PF07714.12	APH,Kdo,NAF,Pkinase,Pkinase_Tyr	1329	68.4826	1.77492	-5.26991	down	1.24116e-13	8.36001e-12
MA_15290g0010	sp|O67588|CLPB_AQUAE	Chaperone protein ClpB OS=Aquifex aeolicus (strain VF5) GN=clpB PE=3 SV=1	PF07724.9,PF12564.3	AAA_2,TypeIII_RM_meth	2850	110.455	2.88607	-5.25821	down	3.53302e-18	4.40049e-16
MA_65346g0010	sp|Q9SQL2|CB24_PEA	Chlorophyll a-b binding protein P4, chloroplastic OS=Pisum sativum GN=lhcA-P4 PE=1 SV=1	PF00504.16	Chloroa_b-bind	765	193.837	5.10583	-5.24656	down	2.38816e-08	6.5896e-07
MA_10431918g0010	sp|Q69NF5|GUN23_ORYSJ	Endoglucanase 23 OS=Oryza sativa subsp. japonica GN=GLU12 PE=2 SV=1	PF00759.14	Glyco_hydro_9	1536	68.3134	1.80097	-5.24532	down	5.34168e-08	1.37362e-06
MA_10144220g0010	sp|P30986|RETO_ESCCA	Reticuline oxidase OS=Eschscholzia californica GN=BBE1 PE=1 SV=1	PF02057.10,PF08031.7	BBE,Glyco_hydro_59	726	45.1601	1.19301	-5.24238	down	1.29593e-09	4.50746e-08
MA_10434622g0020	sp|O80470|GDL38_ARATH	GDSL esterase/lipase At2g23540 OS=Arabidopsis thaliana GN=At2g23540 PE=2 SV=1	PF00657.17,PF06505.6	Lipase_GDSL,XylR_N	1068	458.111	12.2138	-5.22911	down	5.74696e-33	3.76848e-30
MA_140596g0010	sp|Q9FJZ9|PER72_ARATH	Peroxidase 72 OS=Arabidopsis thaliana GN=PER72 PE=1 SV=1	PF00141.18	peroxidase	1032	979.234	26.8747	-5.18733	down	3.7153e-11	1.68017e-09
MA_3845g0010	sp|Q8H129|PPA3_ARATH	Purple acid phosphatase 3 OS=Arabidopsis thaliana GN=PAP3 PE=2 SV=1	PF00149.23,PF09423.5	Metallophos,PhoD	1317	649.177	17.9193	-5.17902	down	4.42241e-35	4.10824e-32
MA_333359g0010	sp|Q9LS40|ASPG1_ARATH	Protein ASPARTIC PROTEASE IN GUARD CELL 1 OS=Arabidopsis thaliana GN=ASPG1 PE=1 SV=1	PF00026.18	Asp	1449	179.97	5.00052	-5.16954	down	2.24012e-12	1.20929e-10
MA_10171864g0010	sp|Q9M153|GDL61_ARATH	GDSL esterase/lipase At4g01130 OS=Arabidopsis thaliana GN=At4g01130 PE=2 SV=1	PF00657.17	Lipase_GDSL	426	84.6899	2.38289	-5.15141	down	3.89714e-07	8.36254e-06
MA_136449g0010	sp|Q9FMY1|C86B1_ARATH	Cytochrome P450 86B1 OS=Arabidopsis thaliana GN=CYP86B1 PE=2 SV=1	PF00067.17	p450	1444	305.291	8.60871	-5.14825	down	8.35343e-29	3.38618e-26
MA_5316g0010	sp|A7QEU4|PER5_VITVI	Peroxidase 5 OS=Vitis vinifera GN=GSVIVT00037159001 PE=1 SV=2	PF00141.18,PF05259.6	Herpes_UL1,peroxidase	1020	52.3203	1.47731	-5.14633	down	6.20112e-11	2.68454e-09
MA_54864g0010	sp|P37216|AROG_SOLLC	Phospho-2-dehydro-3-deoxyheptonate aldolase 2, chloroplastic OS=Solanum lycopersicum PE=2 SV=1	PF01474.11	DAHP_synth_2	1551	42.2167	1.19555	-5.14206	down	6.40206e-05	0.000827923
MA_111506g0010	sp|Q9SZN7|HIP26_ARATH	Heavy metal-associated isoprenylated plant protein 26 OS=Arabidopsis thaliana GN=HIPP26 PE=1 SV=1	PF00403.21,PF05046.9,PF12870.2	HMA,Img2,Lumazine_bd	444	20.5304	0.581916	-5.14081	down	1.03054e-05	0.000163645
MA_18633g0010	NA	NA	PF01190.12	Pollen_Ole_e_I	975	2144.03	60.9783	-5.13589	down	3.65676e-41	9.0586e-38
MA_23726g0010	sp|O81291|LRK44_ARATH	L-type lectin-domain containing receptor kinase IV.4 OS=Arabidopsis thaliana GN=LECRK44 PE=2 SV=1	PF00069.20,PF00139.14,PF07714.12	Lectin_legB,Pkinase,Pkinase_Tyr	1743	30.8771	0.882078	-5.12949	down	1.09238e-07	2.61315e-06
MA_10434193g0010	sp|Q9LQR0|LBD1_ARATH	LOB domain-containing protein 1 OS=Arabidopsis thaliana GN=LBD1 PE=2 SV=1	PF03195.9	DUF260	543	20.6996	0.597777	-5.11386	down	8.63843e-06	0.000139662
MA_48038g0020	sp|Q9SPV4|SAMT_CLABR	Salicylate O-methyltransferase OS=Clarkia breweri GN=SAMT PE=1 SV=1	PF03492.10	Methyltransf_7	1149	555.806	16.098	-5.10963	down	1.16748e-33	8.67631e-31
MA_92393g0010	sp|Q8LGG8|USPAL_ARATH	Universal stress protein A-like protein OS=Arabidopsis thaliana GN=At3g01520 PE=1 SV=2	PF00582.21,PF02878.11	PGM_PMM_I,Usp	486	316.936	9.18808	-5.10829	down	2.07307e-22	4.36028e-20
MA_10435706g0010	sp|O81086|TPSD1_ABIGR	Alpha-bisabolene synthase OS=Abies grandis GN=ag1 PE=1 SV=1	PF01397.16,PF03936.11,PF12813.2	Terpene_synth,Terpene_synth_C,XPG_I_2	1731	30.2019	0.87953	-5.10176	down	9.76617e-08	2.3667e-06
MA_135328g0010	sp|O50001|PRU1_PRUAR	Major allergen Pru ar 1 OS=Prunus armeniaca PE=1 SV=1	PF00407.14,PF10604.4,PF11073.3	Bet_v_1,NSs,Polyketide_cyc2	483	175.212	5.10276	-5.10168	down	6.34556e-06	0.000106212
MA_476625g0010	sp|Q944R1|PLY15_ARATH	Probable pectate lyase 15 OS=Arabidopsis thaliana GN=At4g13710 PE=2 SV=1	PF00544.14,PF03510.9,PF05048.8,PF12708.2,PF13229.1	Beta_helix,NosD,Pec_lyase_C,Pectate_lyase_3,Peptidase_C24	1330	71.8332	2.10114	-5.09541	down	4.45216e-10	1.65435e-08
MA_10422g0030	NA	NA	PF00564.19	PB1	1644	312.343	9.17107	-5.0899	down	2.46076e-28	9.29874e-26
MA_152088g0010	sp|Q9CAL3|CRK2_ARATH	Cysteine-rich receptor-like protein kinase 2 OS=Arabidopsis thaliana GN=CRK2 PE=2 SV=1	PF01657.12	Stress-antifung	813	20.3608	0.600325	-5.08391	down	1.39887e-05	0.000216131
MA_10339776g0010	sp|P94014|GL21_ARATH	Germin-like protein subfamily 2 member 1 OS=Arabidopsis thaliana GN=GLP4 PE=2 SV=2	PF00190.17,PF02311.14,PF03079.9,PF05899.7,PF07883.6,PF12852.2	ARD,AraC_binding,Cupin_1,Cupin_2,Cupin_3,Cupin_6	593	387.631	11.4631	-5.07962	down	1.1188e-30	5.42254e-28
MA_61321g0010	sp|Q50EK4|C75A1_PINTA	Cytochrome P450 750A1 OS=Pinus taeda GN=CYP750A1 PE=2 SV=1	PF00067.17	p450	1326	350.018	10.4034	-5.07229	down	6.51319e-10	2.35733e-08
MA_5513g0010	NA	NA	NA	NA	384	139.916	4.17877	-5.06534	down	2.17852e-20	3.59779e-18
MA_401070g0010	sp|Q766C2|NEP2_NEPGR	UCPtaeda_isotig45487.g31195.t1	PF00026.18	Asp	1203	18.865	0.563506	-5.06514	down	2.60261e-05	0.000372912
MA_10428907g0010	sp|Q93XM7|MCAT_ARATH	Mitochondrial carnitine/acylcarnitine carrier-like protein OS=Arabidopsis thaliana GN=BOU PE=1 SV=1	PF00153.22	Mito_carr	606	19.9565	0.600325	-5.05497	down	1.33911e-05	0.000207619
MA_68149g0020	NA	NA	NA	NA	294	673.161	20.4747	-5.03903	down	3.20534e-32	1.88061e-29
MA_396112g0010	NA	NA	NA	NA	258	48.9222	1.49062	-5.0365	down	1.19163e-10	4.91989e-09
MA_170592g0010	NA	NA	NA	NA	483	66.4484	2.03572	-5.02863	down	7.27868e-13	4.30372e-11
MA_48038g0010	sp|Q9SBK6|JMT_BRARP	Jasmonate O-methyltransferase OS=Brassica rapa subsp. pekinensis GN=JMT PE=1 SV=1	PF03492.10	Methyltransf_7	342	305.926	9.39365	-5.02535	down	6.38414e-28	2.29572e-25
MA_110581g0010	sp|Q2EF88|YSL3_ARATH	Metal-nicotianamine transporter YSL3 OS=Arabidopsis thaliana GN=YSL3 PE=2 SV=1	PF03169.10	OPT	2130	2206.5	67.8053	-5.02422	down	8.79916e-40	1.6564e-36
MA_24539g0010	sp|P24465|C71A1_PERAE	Cytochrome P450 71A1 OS=Persea americana GN=CYP71A1 PE=1 SV=2	PF00067.17	p450	1599	19.2954	0.600325	-5.00637	down	2.04126e-05	0.000301191
MA_119111g0010	NA	NA	PF13839.1,PF14416.1	PC-Esterase,PMR5N	1320	85.7705	2.67031	-5.0054	down	2.81005e-15	2.39122e-13
MA_10434729g0020	sp|Q2V6J9|UFOG7_FRAAN	UDP-glucose flavonoid 3-O-glucosyltransferase 7 OS=Fragaria ananassa GN=GT7 PE=1 SV=1	PF00201.13,PF13528.1	Glyco_trans_1_3,UDPGT	1608	325.194	10.3411	-4.97483	down	5.36793e-28	1.96193e-25
MA_477384g0010	sp|Q43716|UFOG_PETHY	Anthocyanidin 3-O-glucosyltransferase OS=Petunia hybrida GN=RT PE=2 SV=1	PF00201.13,PF04101.11	Glyco_tran_28_C,UDPGT	1176	129.356	4.12864	-4.96954	down	6.69063e-19	9.26506e-17
MA_198706g0010	NA	NA	NA	NA	486	18.5309	0.595229	-4.96034	down	4.83258e-05	0.000642854
MA_68496g0010	sp|Q9S7M2|TI10B_ARATH	Protein TIFY 10B OS=Arabidopsis thaliana GN=TIFY10B PE=1 SV=1	PF06200.9,PF09425.5	CCT_2,tify	711	18.1113	0.581916	-4.95993	down	4.63493e-05	0.000620262
MA_95995g0010	NA	NA	PF00257.14	Dehydrin	255	1826.07	58.9396	-4.95336	down	1.23592e-13	8.34996e-12
MA_94070g0010	NA	NA	PF04674.7	Phi_1	1020	1731.4	56.0678	-4.94862	down	1.51971e-33	1.09296e-30
MA_245557g0010	NA	NA	PF02519.9	Auxin_inducible	414	99.464	3.22815	-4.94539	down	2.00457e-16	1.94672e-14
MA_10437227g0030	sp|Q944R1|PLY15_ARATH	Probable pectate lyase 15 OS=Arabidopsis thaliana GN=At4g13710 PE=2 SV=1	PF00544.14,PF03510.9,PF05048.8,PF12048.3,PF12708.2,PF13229.1	Beta_helix,DUF3530,NosD,Pec_lyase_C,Pectate_lyase_3,Peptidase_C24	1341	36.8636	1.1981	-4.94338	down	1.19969e-08	3.50553e-07
MA_406287g0010	NA	NA	PF03168.8	LEA_2	1020	229.843	7.47546	-4.94234	down	6.87678e-25	1.91647e-22
MA_114903g0010	sp|A7QEU4|PER5_VITVI	Peroxidase 5 OS=Vitis vinifera GN=GSVIVT00037159001 PE=1 SV=2	PF00141.18	peroxidase	1021	45.5501	1.4824	-4.94145	down	5.59555e-10	2.04178e-08
MA_10031g0010	sp|Q8XBJ0|YFEW_ECO57	UCPmenziesii_isotig15499.g8828.t1	PF00144.19	Beta-lactamase	1380	136.931	4.47893	-4.93415	down	1.88844e-19	2.8257e-17
MA_1356g0010	sp|O06804|GULDH_MYCTU	L-gulono-1,4-lactone dehydrogenase OS=Mycobacterium tuberculosis GN=Rv1771 PE=1 SV=2	PF01565.18,PF04030.9	ALO,FAD_binding_4	1728	45.2839	1.49572	-4.92009	down	2.43153e-09	8.06709e-08
MA_185349g0010	sp|Q08937|ROC2_NICSY	29 kDa ribonucleoprotein B, chloroplastic OS=Nicotiana sylvestris PE=2 SV=1	PF00076.17,PF09707.5,PF13893.1,PF14259.1	Cas_Cas2CT1978,RRM_1,RRM_5,RRM_6	900	51.6021	1.70638	-4.91842	down	1.19536e-10	4.92615e-09
MA_164148g0010	sp|Q9SCU0|SDR2A_ARATH	Short-chain dehydrogenase reductase 2a OS=Arabidopsis thaliana GN=SDR2a PE=3 SV=1	PF00106.20,PF01073.14,PF01370.16,PF02737.13,PF03807.12,PF08659.5,PF13561.1	3Beta_HSD,3HCDH_N,Epimerase,F420_oxidored,KR,adh_short,adh_short_C2	885	71.1181	2.36193	-4.91218	down	2.14428e-11	1.00014e-09
MA_86213g0010	sp|O81086|TPSD1_ABIGR	Alpha-bisabolene synthase OS=Abies grandis GN=ag1 PE=1 SV=1	PF00432.16,PF01397.16,PF03936.11,PF13243.1,PF13249.1	Prenyltrans,Prenyltrans_1,Prenyltrans_2,Terpene_synth,Terpene_synth_C	2412	17.8604	0.597777	-4.90101	down	4.89211e-05	0.000648452
MA_9169733g0010	sp|P32869|PSAD_CUCSA	Photosystem I reaction center subunit II, chloroplastic OS=Cucumis sativus GN=psaD PE=1 SV=1	PF02531.11	PsaD	381	85.1896	2.88098	-4.88605	down	1.49237e-14	1.13172e-12
MA_10436774g0010	sp|Q8RXN0|AB11G_ARATH	ABC transporter G family member 11 OS=Arabidopsis thaliana GN=ABCG11 PE=1 SV=1	PF00004.24,PF00005.22,PF00350.18,PF00437.15,PF00625.16,PF00735.13,PF00910.17,PF00931.17,PF01061.19,PF01580.13,PF01637.13,PF01695.12,PF01926.18,PF02367.12,PF02456.10,PF02463.14,PF02492.14,PF03029.12,PF03193.11,PF03205.9,PF03215.10,PF03266.10,PF03308.11,PF05729.7,PF06414.7,PF07728.9,PF08298.6,PF08477.8,PF10662.4,PF12846.2,PF13173.1,PF13175.1,PF13191.1,PF13207.1,PF13238.1,PF13245.1,PF13304.1,PF13401…	AAA,AAA_10,AAA_14,AAA_15,AAA_16,AAA_17,AAA_18,AAA_19,AAA_21,AAA_22,AAA_23,AAA_24,AAA_25,AAA_28,AAA_29,AAA_30,AAA_33,AAA_5,AAA_PrkA,ABC2_membrane,ABC_tran,ATP_bind_1,Adeno_IVa2,Arch_ATPase,ArgK,DUF258,Dynamin_N,FtsK_SpoIIIE,Guanylate_kin,IstB_IS21,MMR_HSR1,Miro,MobB,NACHT,NB-ARC,NTPase_1,PduV-EutP,RNA_helicase,Rad17,SMC_N,Septin,T2SE,UPF0079,Zeta_toxin,cobW	2184	258.72	8.79727	-4.87819	down	2.21351e-25	6.7603e-23
MA_48769g0010	NA	NA	PF13947.1,PF14380.1	GUB_WAK_bind,WAK_assoc	792	261.795	8.91028	-4.87682	down	2.60916e-25	7.86097e-23
MA_2157g0010	sp|Q9LU89|2A5N_ARATH	Serine/threonine protein phosphatase 2A 59 kDa regulatory subunit B' eta isoform OS=Arabidopsis thaliana GN=B'ETA PE=2 SV=1	PF01603.15,PF04799.8,PF09747.4	B56,DUF2052,Fzo_mitofusin	1641	26.3311	0.900487	-4.86992	down	1.41721e-06	2.75472e-05
MA_10437192g0010	sp|Q9LT96|Y5977_ARATH	Probable leucine-rich repeat receptor-like protein kinase At5g49770 OS=Arabidopsis thaliana GN=At5g49770 PE=2 SV=1	PF00069.20,PF00560.28,PF07714.12,PF09955.4,PF12799.2,PF13516.1,PF13855.1	DUF2189,LRR_1,LRR_4,LRR_6,LRR_8,Pkinase,Pkinase_Tyr	2184	49.6547	1.70638	-4.86292	down	2.75713e-10	1.06534e-08
MA_10436261g0010	sp|Q9FHQ1|GDL80_ARATH	GDSL esterase/lipase At5g37690 OS=Arabidopsis thaliana GN=At5g37690 PE=2 SV=1	PF00657.17	Lipase_GDSL	561	42.8228	1.49317	-4.84193	down	2.72373e-09	8.94338e-08
MA_907632g0010	sp|Q40374|PR1_MEDTR	Pathogenesis-related protein PR-1 OS=Medicago truncatula GN=PR-1 PE=2 SV=1	PF00188.21	CAP	561	473.397	16.557	-4.83754	down	2.66311e-15	2.29244e-13
MA_192059g0010	sp|Q05349|12KD_FRAAN	Auxin-repressed 12.5 kDa protein OS=Fragaria ananassa PE=2 SV=1	PF05564.7	Auxin_repressed	396	3885.17	136.023	-4.83605	down	6.49126e-39	9.64818e-36
MA_94192g0010	NA	NA	PF12734.2	CYSTM	183	33.9721	1.19301	-4.83168	down	7.65313e-08	1.90432e-06
MA_10432442g0020	sp|Q5H879|COMT_HORSE	Catechol O-methyltransferase OS=Equus caballus GN=COMT PE=2 SV=1	PF01596.12,PF04989.7,PF12847.2,PF13578.1,PF13659.1	CmcI,Methyltransf_18,Methyltransf_24,Methyltransf_26,Methyltransf_3	690	84.7965	2.97812	-4.83153	down	1.06854e-14	8.38844e-13
MA_17919g0010	sp|Q6EU39|MADS6_ORYSJ	MADS-box transcription factor 6 OS=Oryza sativa subsp. japonica GN=MADS6 PE=1 SV=1	PF00319.13	SRF-TF	450	41.927	1.47731	-4.82684	down	2.81661e-09	9.20767e-08
MA_8845456g0010	sp|Q9C635|HSFB4_ARATH	Heat stress transcription factor B-4 OS=Arabidopsis thaliana GN=HSFB4 PE=2 SV=1	PF00447.12	HSF_DNA-bind	1215	138.449	4.92179	-4.81403	down	2.23477e-09	7.46991e-08
MA_52004g0010	sp|Q9FMF5|RPT3_ARATH	Root phototropism protein 3 OS=Arabidopsis thaliana GN=RPT3 PE=1 SV=2	PF03000.9	NPH3	2034	40.092	1.42718	-4.81208	down	7.6933e-09	2.3464e-07
MA_10434494g0010	sp|O81086|TPSD1_ABIGR	Alpha-bisabolene synthase OS=Abies grandis GN=ag1 PE=1 SV=1	PF01397.16,PF03936.11	Terpene_synth,Terpene_synth_C	1653	32.4824	1.15874	-4.80904	down	8.96067e-08	2.19146e-06
MA_196364g0010	sp|Q9STX3|GID2_ARATH	F-box protein GID2 OS=Arabidopsis thaliana GN=GID2 PE=1 SV=1	PF00646.28,PF12937.2	F-box,F-box-like	696	260.698	9.34607	-4.80188	down	4.2533e-22	8.39179e-20
MA_10436347g0010	sp|Q9CAL3|CRK2_ARATH	Cysteine-rich receptor-like protein kinase 2 OS=Arabidopsis thaliana GN=CRK2 PE=2 SV=1	PF00069.20,PF01636.18,PF01657.12,PF07714.12	APH,Pkinase,Pkinase_Tyr,Stress-antifung	1830	41.5427	1.49572	-4.79569	down	3.35611e-09	1.08284e-07
MA_34035g0010	sp|Q55EX9|Y8948_DICDI	Putative methyltransferase DDB_G0268948 OS=Dictyostelium discoideum GN=DDB_G0268948 PE=1 SV=2	PF00107.21,PF01209.13,PF05175.9,PF05219.7,PF08241.7,PF08242.7,PF12847.2,PF13489.1,PF13649.1,PF13847.1	ADH_zinc_N,DREV,MTS,Methyltransf_11,Methyltransf_12,Methyltransf_18,Methyltransf_23,Methyltransf_25,Methyltransf_31,Ubie_methyltran	780	32.614	1.1746	-4.79525	down	2.01365e-07	4.57172e-06
MA_10199247g0010	sp|O02414|DYL1_ANTCR	Dynein light chain LC6, flagellar outer arm OS=Anthocidaris crassispina PE=3 SV=1	PF00211.15,PF01221.13	Dynein_light,Guanylate_cyc	414	777.211	28.3893	-4.77489	down	7.27199e-33	4.63226e-30
MA_37369g0010	sp|Q9C758|TCP24_ARATH	Transcription factor TCP24 OS=Arabidopsis thaliana GN=TCP24 PE=1 SV=1	PF03634.8,PF10865.3	DUF2703,TCP	2148	135.521	4.98778	-4.76398	down	1.89983e-17	2.08653e-15
MA_9293g0010	NA	NA	PF02309.11	AUX_IAA	243	179.729	6.65734	-4.75473	down	1.08698e-09	3.81642e-08
MA_90712g0010	NA	NA	PF01190.12	Pollen_Ole_e_I	1116	206.91	7.71587	-4.74503	down	1.59846e-22	3.52847e-20
MA_10090427g0010	sp|P46486|PSAF_FLATR	Photosystem I reaction center subunit III, chloroplastic OS=Flaveria trinervia GN=PSAF PE=2 SV=1	PF02507.10	PSI_PsaF	762	161.151	6.02472	-4.74138	down	8.46198e-09	2.55291e-07
MA_8915413g0010	NA	NA	PF05529.7	Bap31	396	23.8558	0.892843	-4.73979	down	5.83366e-06	9.85315e-05
MA_10604g0010	sp|O65468|CRK8_ARATH	Cysteine-rich receptor-like protein kinase 8 OS=Arabidopsis thaliana GN=CRK8 PE=2 SV=2	PF00069.20,PF01636.18,PF01657.12,PF07714.12	APH,Pkinase,Pkinase_Tyr,Stress-antifung	2070	530.273	19.8783	-4.73747	down	4.14827e-30	1.88746e-27
MA_10259759g0010	sp|P0C7P7|U74E1_ARATH	UDP-glycosyltransferase 74E1 OS=Arabidopsis thaliana GN=UGT74E1 PE=3 SV=1	PF00201.13	UDPGT	594	45.5033	1.72734	-4.71935	down	1.95183e-09	6.59334e-08
MA_9959852g0010	sp|O64470|SHT_ARATH	Spermidine hydroxycinnamoyl transferase OS=Arabidopsis thaliana GN=SHT PE=1 SV=1	PF02458.10	Transferase	501	439.704	16.7111	-4.71766	down	8.84609e-29	3.52185e-26
MA_135224g0010	NA	NA	NA	NA	429	93.1086	3.56258	-4.70792	down	4.43878e-15	3.67891e-13
MA_15029g0010	NA	NA	PF07172.6	GRP	720	3811.89	147.23	-4.69436	down	3.36518e-37	3.75133e-34
MA_10430013g0020	sp|Q9ZWA6|MGP_ARATH	Zinc finger protein MAGPIE OS=Arabidopsis thaliana GN=MGP PE=1 SV=1	PF00096.21,PF12171.3,PF12874.2,PF13894.1	zf-C2H2,zf-C2H2_4,zf-C2H2_jaz,zf-met	1854	98.1365	3.79223	-4.69367	down	1.84391e-15	1.59341e-13
MA_524595g0010	sp|Q9LZP9|CP122_ARATH	Calvin cycle protein CP12-2, chloroplastic OS=Arabidopsis thaliana GN=CP12-2 PE=1 SV=1	PF02672.10,PF03663.9	CP12,Glyco_hydro_76	411	30.4576	1.17714	-4.69344	down	3.05404e-07	6.70836e-06
MA_8793793g0010	NA	NA	PF00403.21	HMA	528	38.5492	1.49572	-4.68779	down	1.76424e-08	4.96637e-07
MA_118728g0010	NA	NA	PF04859.7,PF08317.6	DUF641,Spc7	1437	23.0218	0.895391	-4.68434	down	5.33667e-06	9.11034e-05
MA_124887g0010	sp|Q9SZP1|MYB4_ARATH	Transcription repressor MYB4 OS=Arabidopsis thaliana GN=MYB4 PE=1 SV=1	PF00249.26,PF13921.1	Myb_DNA-bind_6,Myb_DNA-binding	630	30.0568	1.17969	-4.67121	down	7.36146e-07	1.51127e-05
MA_10433855g0010	sp|Q7X9A0|RCA1_LARTR	Ribulose bisphosphate carboxylase/oxygenase activase 1, chloroplastic OS=Larrea tridentata GN=RCA1 PE=1 SV=1	PF00004.24,PF06309.6	AAA,Torsin	1443	51.2267	2.0224	-4.66275	down	4.08009e-09	1.30137e-07
MA_10433055g0010	sp|Q1EBV7|BASS2_ARATH	Sodium/pyruvate cotransporter BASS2, chloroplastic OS=Arabidopsis thaliana GN=BASS2 PE=2 SV=1	PF01758.11,PF03547.13,PF13593.1	DUF4137,Mem_trans,SBF	1092	28.7461	1.14287	-4.65263	down	6.93873e-07	1.43107e-05
MA_697188g0010	sp|O81416|GUN17_ARATH	Endoglucanase 17 OS=Arabidopsis thaliana GN=At4g02290 PE=2 SV=1	PF00759.14	Glyco_hydro_9	966	254.084	10.1019	-4.65261	down	6.14158e-20	9.7111e-18
MA_10430121g0020	sp|Q6J163|5NG4_PINTA	Auxin-induced protein 5NG4 OS=Pinus taeda PE=2 SV=1	PF00892.15	EamA	1077	22.0518	0.87953	-4.64802	down	1.63308e-05	0.000248699
MA_1489g0010	sp|A4L7R8|DEF2_PINSY	Defensin-2 OS=Pinus sylvestris GN=Def2 PE=3 SV=1	PF00304.15,PF00537.13,PF12032.3	CLIP,Gamma-thionin,Toxin_3	180	984.667	39.4407	-4.64188	down	2.16037e-13	1.42081e-11
MA_585983g0010	NA	NA	PF04674.7	Phi_1	692	42.5	1.70893	-4.6363	down	3.11816e-08	8.4266e-07
MA_124750g0010	sp|Q9SG96|ATL72_ARATH	RING-H2 finger protein ATL72 OS=Arabidopsis thaliana GN=ATL72 PE=2 SV=1	PF00097.20,PF11793.3,PF12678.2,PF12861.2,PF13639.1,PF13920.1,PF13923.1	FANCL_C,zf-Apc11,zf-C3HC4,zf-C3HC4_2,zf-C3HC4_3,zf-RING_2,zf-rbx1	741	261.251	10.5467	-4.63057	down	3.29334e-13	2.09188e-11
MA_397033g0010	NA	NA	NA	NA	819	56.6051	2.28575	-4.63019	down	6.54368e-11	2.82188e-09
MA_66255g0010	sp|Q8GWP0|MYB39_ARATH	Transcription factor MYB39 OS=Arabidopsis thaliana GN=MYB39 PE=2 SV=1	PF00249.26,PF13921.1	Myb_DNA-bind_6,Myb_DNA-binding	1347	198.687	8.06304	-4.62303	down	1.02256e-21	1.95619e-19
MA_308546g0010	sp|Q9SCU0|SDR2A_ARATH	Short-chain dehydrogenase reductase 2a OS=Arabidopsis thaliana GN=SDR2a PE=3 SV=1	PF00106.20,PF08659.5,PF13561.1	KR,adh_short,adh_short_C2	777	368.958	15.0016	-4.62027	down	2.60405e-20	4.20705e-18
MA_10432099g0010	sp|Q43046|COMT1_POPKI	Caffeic acid 3-O-methyltransferase 1 OS=Populus kitakamiensis GN=HOMT1 PE=3 SV=1	PF00891.13,PF05891.7,PF06859.7,PF07860.6,PF08100.6,PF10551.4	Bin3,CCD,Dimerisation,MULE,Methyltransf_2,Methyltransf_PK	1323	1217.24	49.8311	-4.61043	down	4.54197e-32	2.59649e-29
MA_9241385g0010	sp|Q00466|HAT7_ARATH	Homeobox-leucine zipper protein HAT7 OS=Arabidopsis thaliana GN=HAT7 PE=2 SV=4	PF00046.24,PF02183.13,PF05920.6,PF06156.8,PF08581.5,PF09789.4	DUF2353,DUF972,HALZ,Homeobox,Homeobox_KN,Tup_N	987	21.9343	0.900487	-4.60634	down	1.45747e-05	0.000224408
MA_75826g0010	NA	NA	PF12734.2	CYSTM	279	20.8229	0.861121	-4.59581	down	2.10829e-05	0.000309851
MA_14449g0010	sp|Q8VYZ3|PME53_ARATH	Probable pectinesterase 53 OS=Arabidopsis thaliana GN=PME53 PE=2 SV=1	PF01095.14	Pectinesterase	1086	155.871	6.46452	-4.59166	down	1.06038e-17	1.21237e-15
MA_62865g0010	sp|Q9ZQA3|PME15_ARATH	Probable pectinesterase 15 OS=Arabidopsis thaliana GN=PME15 PE=2 SV=1	PF01095.14	Pectinesterase	1080	98.2982	4.10258	-4.58256	down	7.37993e-15	5.91854e-13
MA_10197498g0010	sp|Q9MB35|PERQ_SEDLI	Peroxiredoxin Q, chloroplastic (Fragment) OS=Sedum lineare GN=PRXQ PE=1 SV=1	PF00578.16,PF02630.9,PF08534.5,PF13905.1,PF13911.1	AhpC-TSA,AhpC-TSA_2,Redoxin,SCO1-SenC,Thioredoxin_8	660	28.5297	1.1981	-4.57364	down	1.178e-06	2.33662e-05
MA_9489300g0010	sp|Q8XBJ0|YFEW_ECO57	UCPmenziesii_isotig15499.g8828.t1	PF00144.19	Beta-lactamase	1176	182.383	7.70198	-4.5656	down	2.023e-20	3.39118e-18
MA_9754703g0010	sp|Q8L7C9|GSTUK_ARATH	Glutathione S-transferase U20 OS=Arabidopsis thaliana GN=GSTU20 PE=1 SV=1	PF00043.20,PF02798.15,PF13409.1,PF13410.1,PF13417.1	GST_C,GST_C_2,GST_N,GST_N_2,GST_N_3	699	1260.06	53.2767	-4.56384	down	8.00004e-12	4.00811e-10
MA_10429829g0010	sp|Q9CA68|GDL31_ARATH	GDSL esterase/lipase At1g74460 OS=Arabidopsis thaliana GN=At1g74460 PE=2 SV=1	PF00201.13,PF00657.17	Lipase_GDSL,UDPGT	1515	217.132	9.18553	-4.56307	down	3.46378e-22	6.9572e-20
MA_9395g0010	NA	NA	PF04398.7	DUF538	342	221.622	9.43556	-4.55385	down	2.72946e-22	5.53211e-20
MA_137064g0010	sp|Q9SSM2|MDLL_ARATH	(R)-mandelonitrile lyase-like OS=Arabidopsis thaliana GN=At1g73050 PE=2 SV=1	PF00732.14,PF01266.19,PF05199.8,PF11448.3,PF13450.1	DAO,DUF3005,GMC_oxred_C,GMC_oxred_N,NAD_binding_8	1491	20.8482	0.892843	-4.54537	down	2.37516e-05	0.000343859
MA_130946g0010	sp|P13240|DR206_PEA	Disease resistance response protein 206 OS=Pisum sativum GN=PI206 PE=2 SV=2	PF03018.9	Dirigent	600	207.682	8.91652	-4.54175	down	4.9995e-18	5.96064e-16
MA_10432379g0010	NA	NA	NA	NA	198	20.9502	0.900487	-4.54011	down	2.65216e-05	0.000378795
MA_205393g0010	sp|P43186|BEV1M_BETPN	Major pollen allergen Bet v 1-M/N OS=Betula pendula GN=BETV1M PE=1 SV=2	PF00407.14,PF10604.4	Bet_v_1,Polyketide_cyc2	453	48.3009	2.07763	-4.53904	down	1.65195e-09	5.65748e-08
MA_9790396g0010	sp|Q50EK4|C75A1_PINTA	Cytochrome P450 750A1 OS=Pinus taeda GN=CYP750A1 PE=2 SV=1	PF00067.17	p450	1388	75.7706	3.27064	-4.53399	down	8.66644e-13	5.05807e-11
MA_879g0010	sp|Q8VWG3|TT1_ARATH	Protein TRANSPARENT TESTA 1 OS=Arabidopsis thaliana GN=TT1 PE=2 SV=1	PF00096.21,PF12171.3,PF12874.2,PF13465.1,PF13894.1	zf-C2H2,zf-C2H2_4,zf-C2H2_jaz,zf-H2C2_2,zf-met	1056	34.7197	1.50081	-4.53194	down	4.04613e-06	7.17183e-05
MA_209545g0010	sp|A0AT31|NLTP5_LENCU	Non-specific lipid-transfer protein 5 OS=Lens culinaris PE=3 SV=1	PF00234.17,PF14368.1	LTP_2,Tryp_alpha_amyl	384	27.5153	1.19301	-4.52756	down	1.83026e-06	3.48468e-05
MA_66348g0010	sp|Q9FLB5|LAC12_ARATH	Laccase-12 OS=Arabidopsis thaliana GN=LAC12 PE=2 SV=1	PF00394.17,PF07731.9	Cu-oxidase,Cu-oxidase_2	1503	258.987	11.2657	-4.52287	down	4.16925e-22	8.29942e-20
MA_5278g0010	sp|P92995|GLT1_ARATH	Germin-like protein subfamily T member 1 OS=Arabidopsis thaliana GN=GLP1 PE=2 SV=2	PF00190.17,PF07883.6	Cupin_1,Cupin_2	690	3985.83	174.528	-4.51335	down	2.81888e-35	2.73248e-32
MA_33288g0010	sp|Q9FLB5|LAC12_ARATH	Laccase-12 OS=Arabidopsis thaliana GN=LAC12 PE=2 SV=1	PF00394.17,PF07731.9,PF07732.10	Cu-oxidase,Cu-oxidase_2,Cu-oxidase_3	1314	140.45	6.19353	-4.50315	down	3.66433e-18	4.51361e-16
MA_503451g0010	sp|B3GS44|LRE_ARATH	GPI-anchored protein LORELEI OS=Arabidopsis thaliana GN=LRE PE=2 SV=1	NA	NA	375	242.494	10.7232	-4.49915	down	1.07197e-22	2.42077e-20
MA_97947g0010	sp|Q9FXD8|PLY5_ARATH	Probable pectate lyase 5 OS=Arabidopsis thaliana GN=At1g67750 PE=2 SV=2	PF00544.14,PF06006.7,PF13229.1	Beta_helix,DUF905,Pec_lyase_C	1302	120.562	5.34005	-4.49678	down	1.42417e-16	1.43674e-14
MA_5194090g0010	sp|Q9SRQ1|C89A9_ARATH	Cytochrome P450 89A9 OS=Arabidopsis thaliana GN=CYP89A9 PE=2 SV=1	PF00067.17	p450	318	39.9886	1.77492	-4.49376	down	2.82226e-08	7.69221e-07
MA_414479g0010	sp|Q9FLB5|LAC12_ARATH	Laccase-12 OS=Arabidopsis thaliana GN=LAC12 PE=2 SV=1	PF00394.17,PF07731.9,PF07732.10	Cu-oxidase,Cu-oxidase_2,Cu-oxidase_3	1378	480.372	21.3823	-4.48967	down	1.08625e-27	3.78405e-25
MA_444938g0010	sp|Q2QYS3|LAC23_ORYSJ	Laccase-23 OS=Oryza sativa subsp. japonica GN=LAC23 PE=2 SV=1	PF07731.9	Cu-oxidase_2	516	46.2572	2.05922	-4.48951	down	2.76424e-09	9.06304e-08
MA_10427035g0010	sp|P52579|IFRH_TOBAC	Isoflavone reductase homolog A622 OS=Nicotiana tabacum PE=2 SV=1	PF00106.20,PF01073.14,PF01113.15,PF01118.19,PF01370.16,PF01488.15,PF02254.13,PF02719.10,PF03435.13,PF05368.8,PF08659.5,PF13460.1	3Beta_HSD,DapB_N,Epimerase,KR,NAD_binding_10,NmrA,Polysacc_synt_2,Saccharop_dh,Semialdhyde_dh,Shikimate_DH,TrkA_N,adh_short	990	171.491	7.70765	-4.4757	down	1.1327e-13	7.69927e-12
MA_7107g0010	NA	NA	PF03018.9	Dirigent	360	26.5517	1.19555	-4.47306	down	3.19987e-06	5.82734e-05
MA_373999g0010	sp|P0C042|Y4597_ARATH	Uncharacterized protein At4g15970 OS=Arabidopsis thaliana GN=At4g15970 PE=2 SV=1	PF03407.11	Nucleotid_trans	750	26.4697	1.19555	-4.46859	down	3.24862e-06	5.88846e-05
MA_10428919g0010	sp|Q2V6K1|UGT_FRAAN	Putative UDP-glucose glucosyltransferase OS=Fragaria ananassa GN=GT5 PE=2 SV=1	PF00201.13,PF03033.15,PF04101.11,PF13528.1	Glyco_tran_28_C,Glyco_trans_1_3,Glyco_transf_28,UDPGT	1467	240.12	10.8596	-4.46672	down	3.93393e-12	2.05885e-10
MA_10260690g0010	sp|O22059|CPC_ARATH	Transcription factor CPC OS=Arabidopsis thaliana GN=CPC PE=1 SV=1	PF00249.26,PF13921.1	Myb_DNA-bind_6,Myb_DNA-binding	354	84.8201	3.85255	-4.46052	down	2.33393e-13	1.53044e-11
MA_7378973g0010	sp|Q9SZD5|LRK59_ARATH	L-type lectin-domain containing receptor kinase V.9 OS=Arabidopsis thaliana GN=LECRK59 PE=2 SV=1	PF00069.20,PF00139.14,PF07714.12	Lectin_legB,Pkinase,Pkinase_Tyr	1304	26.4236	1.20065	-4.45994	down	3.27335e-06	5.92846e-05
MA_10427033g0010	sp|Q9FLB5|LAC12_ARATH	Laccase-12 OS=Arabidopsis thaliana GN=LAC12 PE=2 SV=1	PF00394.17,PF07731.9,PF07732.10	Cu-oxidase,Cu-oxidase_2,Cu-oxidase_3	1707	1883.87	85.9768	-4.45361	down	1.93236e-33	1.30551e-30
MA_129382g0010	sp|Q38850|MYB5_ARATH	Transcription repressor MYB5 OS=Arabidopsis thaliana GN=MYB5 PE=1 SV=1	PF00249.26,PF13921.1	Myb_DNA-bind_6,Myb_DNA-binding	1311	305.036	13.9253	-4.4532	down	4.18271e-24	1.07188e-21
MA_10426783g0010	sp|O65351|SUBL_ARATH	Subtilisin-like protease OS=Arabidopsis thaliana GN=ARA12 PE=1 SV=1	PF00082.17,PF02225.17	PA,Peptidase_S8	1230	25.2703	1.17714	-4.42408	down	6.78991e-06	0.000112635
MA_10227622g0010	sp|O23237|PER49_ARATH	Peroxidase 49 OS=Arabidopsis thaliana GN=PER49 PE=2 SV=2	PF00141.18	peroxidase	1038	145.707	6.80717	-4.41987	down	2.54435e-07	5.66697e-06
MA_18076g0010	sp|Q39134|AAP3_ARATH	Amino acid permease 3 OS=Arabidopsis thaliana GN=AAP3 PE=1 SV=2	PF01490.13	Aa_trans	984	30.1098	1.40877	-4.41773	down	4.10137e-05	0.000558583
MA_10434904g0010	sp|Q9ZUV0|U86A2_ARATH	UDP-glycosyltransferase 86A2 OS=Arabidopsis thaliana GN=UGT86A2 PE=2 SV=1	PF00201.13	UDPGT	1218	25.1432	1.17714	-4.4168	down	4.74611e-06	8.24101e-05
MA_84113g0010	NA	NA	PF05678.9	VQ	519	126.105	5.95879	-4.40346	down	4.68019e-15	3.86462e-13
MA_10435428g0020	sp|Q5NTH0|UGAT_BELPE	Cyanidin-3-O-glucoside 2-O-glucuronosyltransferase OS=Bellis perennis GN=UGAT PE=1 SV=1	PF00201.13,PF04101.11,PF13936.1	Glyco_tran_28_C,HTH_38,UDPGT	909	176.395	8.34989	-4.40091	down	1.26227e-10	5.18274e-09
MA_874653g0010	sp|P77619|YFEW_ECOLI	UPF0214 protein YfeW OS=Escherichia coli (strain K12) GN=yfeW PE=3 SV=2	PF00144.19	Beta-lactamase	719	728.634	34.5087	-4.40016	down	3.89979e-29	1.73892e-26
MA_618238g0010	sp|O80582|FBK46_ARATH	F-box/kelch-repeat protein At2g44130 OS=Arabidopsis thaliana GN=At2g44130 PE=2 SV=2	PF00045.14,PF01344.20,PF07250.6,PF07646.10,PF12768.2,PF13415.1,PF13418.1,PF13854.1,PF13964.1	Glyoxal_oxid_N,Hemopexin,Kelch_1,Kelch_2,Kelch_3,Kelch_4,Kelch_5,Kelch_6,Rax2	869	86.9258	4.15781	-4.38589	down	2.52689e-08	6.95519e-07
MA_459474g0010	sp|P43177|BEV1D_BETPN	Major pollen allergen Bet v 1-D/H OS=Betula pendula GN=BETV1D PE=1 SV=2	PF00407.14,PF10035.4,PF10604.4	Bet_v_1,DUF2179,Polyketide_cyc2	486	24.9329	1.19555	-4.3823	down	2.44425e-05	0.000353172
MA_15502g0010	NA	NA	NA	NA	801	68.2392	3.27573	-4.38071	down	6.64935e-12	3.36162e-10
MA_10433283g0020	sp|Q9M153|GDL61_ARATH	GDSL esterase/lipase At4g01130 OS=Arabidopsis thaliana GN=At4g01130 PE=2 SV=1	PF00657.17	Lipase_GDSL	1401	115.677	5.58301	-4.37292	down	1.45647e-15	1.28348e-13
MA_101298g0010	sp|Q9LZX1|LOR15_ARATH	Protein LURP-one-related 15 OS=Arabidopsis thaliana GN=At5g01750 PE=1 SV=1	PF04525.7	Tub_2	504	43.0679	2.08018	-4.37183	down	7.35343e-07	1.51101e-05
MA_155137g0010	sp|Q05736|PR1_ASPOF	Pathogenesis-related protein 1 OS=Asparagus officinalis GN=PR1 PE=2 SV=1	PF00407.14,PF10604.4	Bet_v_1,Polyketide_cyc2	486	60.4727	2.93875	-4.36301	down	1.28009e-10	5.24624e-09
MA_119720g0010	NA	NA	PF01190.12	Pollen_Ole_e_I	957	219.299	10.6863	-4.35906	down	1.31982e-14	1.01467e-12
MA_114098g0010	sp|Q39265|ZFP6_ARATH	Zinc finger protein 6 OS=Arabidopsis thaliana GN=ZFP6 PE=2 SV=1	PF13912.1	zf-C2H2_6	1152	158.378	7.76231	-4.35074	down	3.31272e-18	4.17272e-16
MA_131537g0010	sp|Q9LT10|CXE18_ARATH	Probable carboxylesterase 18 OS=Arabidopsis thaliana GN=CXE18 PE=2 SV=1	PF00135.23,PF07224.6,PF07859.8,PF10340.4,PF12695.2,PF12740.2	Abhydrolase_3,Abhydrolase_5,COesterase,Chlorophyllase,Chlorophyllase2,DUF2424	939	24.2964	1.19301	-4.34807	down	1.1935e-05	0.0001866
MA_11258g0010	sp|Q55DY8|MFRN_DICDI	Mitoferrin OS=Dictyostelium discoideum GN=mcfF PE=3 SV=1	PF00153.22	Mito_carr	1029	29.6412	1.46399	-4.33962	down	3.23852e-06	5.87492e-05
MA_421737g0010	sp|P52412|ACP2_CUPLA	Acyl carrier protein 2, chloroplastic OS=Cuphea lanceolata GN=ACL1.2 PE=2 SV=1	PF00550.20	PP-binding	502	28.5208	1.40877	-4.33951	down	1.76964e-06	3.37215e-05
MA_3484g0010	sp|Q8S8S9|MES1_ARATH	Methylesterase 1 OS=Arabidopsis thaliana GN=MES1 PE=1 SV=1	PF00326.16,PF00561.15,PF02450.10,PF06821.8,PF07819.8,PF12146.3,PF12695.2,PF12697.2	Abhydrolase_1,Abhydrolase_5,Abhydrolase_6,Hydrolase_4,LACT,PGAP1,Peptidase_S9,Ser_hydrolase	840	53.9479	2.67541	-4.33374	down	3.54612e-08	9.44574e-07
MA_10434363g0010	NA	NA	PF01936.13,PF12872.2	NYN,OST-HTH	2301	35.6485	1.78002	-4.32388	down	1.7958e-07	4.11061e-06
MA_10428795g0010	NA	NA	PF01764.20,PF05057.9,PF07819.8,PF12695.2,PF12697.2	Abhydrolase_5,Abhydrolase_6,DUF676,Lipase_3,PGAP1	1881	1767.32	89.2101	-4.30821	down	1.7516e-31	9.52487e-29
MA_3688g0010	sp|Q00466|HAT7_ARATH	Homeobox-leucine zipper protein HAT7 OS=Arabidopsis thaliana GN=HAT7 PE=2 SV=4	PF00046.24,PF02183.13,PF05920.6,PF06156.8	DUF972,HALZ,Homeobox,Homeobox_KN	930	1536.23	78.0629	-4.29861	down	5.37568e-31	2.72388e-28
MA_10433019g0010	NA	NA	PF05270.8,PF07944.7	AbfB,DUF1680	938	159.879	8.16325	-4.29169	down	8.35177e-18	9.74884e-16
MA_93032g0010	sp|Q99685|MGLL_HUMAN	UCPmenziesii_isotig02862.g8735.t1	PF00326.16,PF00561.15,PF00756.15,PF01738.13,PF02230.11,PF03959.8,PF05448.7,PF07859.8,PF12146.3,PF12695.2,PF12697.2	AXE1,Abhydrolase_1,Abhydrolase_2,Abhydrolase_3,Abhydrolase_5,Abhydrolase_6,DLH,Esterase,FSH1,Hydrolase_4,Peptidase_S9	960	175.705	8.97372	-4.29131	down	8.59857e-19	1.17611e-16
MA_454606g0010	sp|Q9SJL0|U86A1_ARATH	UDP-glycosyltransferase 86A1 OS=Arabidopsis thaliana GN=UGT86A1 PE=2 SV=1	NA	NA	654	39.1344	2.00399	-4.28749	down	5.33168e-08	1.37276e-06
MA_8090186g0010	sp|P47927|AP2_ARATH	Floral homeotic protein APETALA 2 OS=Arabidopsis thaliana GN=AP2 PE=1 SV=1	PF00847.15	AP2	1644	233.008	11.979	-4.2818	down	6.52266e-21	1.14506e-18
MA_10069323g0010	NA	NA	NA	NA	543	45.6172	2.35938	-4.2731	down	6.94459e-09	2.12971e-07
MA_92862g0010	NA	NA	NA	NA	690	314.712	16.3654	-4.26531	down	1.92567e-16	1.89968e-14
MA_8180539g0010	sp|Q9LFR7|CXE17_ARATH	Probable carboxylesterase 17 OS=Arabidopsis thaliana GN=CXE17 PE=2 SV=1	PF00135.23,PF07859.8,PF10340.4,PF12695.2	Abhydrolase_3,Abhydrolase_5,COesterase,DUF2424	1002	79.4523	4.13431	-4.26437	down	1.26342e-12	7.11314e-11
MA_18818g0010	NA	NA	NA	NA	333	145.127	7.58134	-4.25872	down	4.51391e-17	4.79227e-15
MA_9579g0010	sp|Q9FFE9|AAE6_ARATH	Probable acyl-activating enzyme 6 OS=Arabidopsis thaliana GN=AAE6 PE=2 SV=1	PF00501.23,PF13193.1	AMP-binding,DUF4009	1710	56.0929	2.93875	-4.25454	down	5.38226e-06	9.17412e-05
MA_689129g0010	sp|Q8L9J7|SWET1_ARATH	Bidirectional sugar transporter SWEET1 OS=Arabidopsis thaliana GN=SWEET1 PE=1 SV=1	PF03083.11	MtN3_slv	903	27.9156	1.47221	-4.24502	down	2.80595e-06	5.15735e-05
MA_371064g0010	NA	NA	NA	NA	447	1100.16	58.1608	-4.24152	down	4.495e-29	1.92723e-26
MA_10435417g0020	NA	NA	NA	NA	858	26.7168	1.42463	-4.22909	down	4.4637e-06	7.84844e-05
MA_10431780g0010	sp|Q8RX37|P2C02_ARATH	Probable protein phosphatase 2C 2 OS=Arabidopsis thaliana GN=At1g07160 PE=2 SV=1	PF00481.16,PF07228.7,PF13672.1	PP2C,PP2C_2,SpoIIE	1239	22.0774	1.19301	-4.2099	down	3.92128e-05	0.000537009
MA_10426211g0020	sp|Q9LZX1|LOR15_ARATH	Protein LURP-one-related 15 OS=Arabidopsis thaliana GN=At5g01750 PE=1 SV=1	PF04525.7	Tub_2	582	186.852	10.1191	-4.20674	down	7.44801e-19	1.02502e-16
MA_10431385g0010	NA	NA	NA	NA	435	26.5063	1.44304	-4.19916	down	6.46787e-05	0.000834498
MA_10427575g0010	NA	NA	NA	NA	457	280.153	15.2838	-4.19613	down	1.02657e-21	1.95619e-19
MA_407755g0010	sp|Q9LYT3|TT12_ARATH	Protein TRANSPARENT TESTA 12 OS=Arabidopsis thaliana GN=TT12 PE=2 SV=1	PF01554.13	MatE	1544	63.9381	3.50226	-4.19032	down	1.06189e-10	4.45854e-09
MA_15852g0010	sp|P52777|PALY_PINTA	Phenylalanine ammonia-lyase OS=Pinus taeda GN=PAL PE=3 SV=1	PF00221.14	Lyase_aromatic	2364	3689.51	202.62	-4.18658	down	5.99716e-32	3.34267e-29
MA_10428143g0020	sp|P13240|DR206_PEA	Disease resistance response protein 206 OS=Pisum sativum GN=PI206 PE=2 SV=2	PF03018.9	Dirigent	528	107.881	5.94662	-4.18123	down	9.39419e-15	7.45351e-13
MA_369898g0010	NA	NA	PF13947.1	GUB_WAK_bind	862	59.4123	3.2814	-4.17838	down	3.38937e-10	1.28295e-08
MA_405799g0010	sp|O07015|RSBQ_BACSU	Sigma factor SigB regulation protein RsbQ OS=Bacillus subtilis (strain 168) GN=rsbQ PE=1 SV=1	PF00561.15,PF03096.9,PF12695.2,PF12697.2	Abhydrolase_1,Abhydrolase_5,Abhydrolase_6,Ndr	710	203.511	11.2682	-4.17478	down	6.28948e-19	8.87493e-17
MA_20223g0020	sp|Q9SI16|PER15_ARATH	Peroxidase 15 OS=Arabidopsis thaliana GN=PER15 PE=2 SV=1	PF00141.18	peroxidase	1356	2056.49	114.069	-4.1722	down	5.67899e-13	3.41275e-11
MA_116552g0010	sp|Q9LR47|IP5P3_ARATH	Type I inositol 1,4,5-trisphosphate 5-phosphatase CVP2 OS=Arabidopsis thaliana GN=CVP2 PE=1 SV=2	PF03372.18	Exo_endo_phos	1371	56.9274	3.18878	-4.15805	down	7.53767e-10	2.68026e-08
MA_8594504g0010	NA	NA	NA	NA	304	125.185	7.03426	-4.15352	down	1.84295e-15	1.59341e-13
MA_141029g0010	sp|Q9SUC9|UGPI7_ARATH	Uncharacterized GPI-anchored protein At4g28100 OS=Arabidopsis thaliana GN=At4g28100 PE=1 SV=1	NA	NA	984	281.418	15.8848	-4.147	down	6.29712e-13	3.75386e-11
MA_8964g0010	NA	NA	NA	NA	357	402.863	22.9884	-4.13131	down	1.30003e-23	3.15045e-21
MA_8764g0010	sp|P0CS93|GAOA_GIBZA	PgdbPtadea_1064.g9676.t1	PF07250.6,PF09118.6,PF13418.1	DUF1929,Glyoxal_oxid_N,Kelch_4	1800	426.519	24.3414	-4.13112	down	5.20865e-24	1.31962e-21
MA_222809g0010	sp|P52581|IFRH_LUPAL	Isoflavone reductase homolog OS=Lupinus albus PE=2 SV=1	PF05368.8,PF13460.1	NAD_binding_10,NmrA	798	55.7876	3.19955	-4.124	down	2.31697e-06	4.31913e-05
MA_2411054g0010	NA	NA	NA	NA	176	91.0306	5.22195	-4.12369	down	9.76605e-09	2.9226e-07
MA_478906g0010	sp|Q8IUS5|EPHX4_HUMAN	PgdbPcontorta_1495.g13938.t1	PF00561.15,PF00756.15,PF01738.13,PF02230.11,PF12146.3,PF12695.2,PF12697.2	Abhydrolase_1,Abhydrolase_2,Abhydrolase_5,Abhydrolase_6,DLH,Esterase,Hydrolase_4	787	113.229	6.53306	-4.11534	down	1.32646e-14	1.01627e-12
MA_16612g0010	sp|Q9LJM4|IKU2_ARATH	Receptor-like protein kinase HAIKU2 OS=Arabidopsis thaliana GN=IKU2 PE=1 SV=1	PF00069.20,PF00560.28,PF07714.12,PF08263.7,PF12799.2,PF13516.1,PF13855.1	LRRNT_2,LRR_1,LRR_4,LRR_6,LRR_8,Pkinase,Pkinase_Tyr	2976	81.0292	4.68195	-4.11326	down	4.69986e-12	2.42554e-10
MA_30959g0010	sp|Q40374|PR1_MEDTR	Pathogenesis-related protein PR-1 OS=Medicago truncatula GN=PR-1 PE=2 SV=1	PF00188.21	CAP	546	30.9741	1.79078	-4.1124	down	2.01288e-06	3.79351e-05
MA_324064g0010	NA	NA	PF14383.1	VARLMGL	1038	40.9218	2.37525	-4.10672	down	7.84007e-08	1.94648e-06
MA_10434721g0020	sp|Q9SJL0|U86A1_ARATH	UDP-glycosyltransferase 86A1 OS=Arabidopsis thaliana GN=UGT86A1 PE=2 SV=1	PF00201.13,PF13528.1	Glyco_trans_1_3,UDPGT	1491	282.393	16.4002	-4.10592	down	3.29586e-21	5.97408e-19
MA_9333705g0010	NA	NA	PF04450.7,PF06835.8,PF10263.4,PF13485.1	BSP,LptC,Peptidase_MA_2,SprT-like	684	753.509	43.8021	-4.10455	down	1.08082e-15	9.60039e-14
MA_10428905g0010	sp|Q9LRJ9|CRR38_ARATH	Cysteine-rich repeat secretory protein 38 OS=Arabidopsis thaliana GN=CRRSP38 PE=2 SV=1	PF01657.12,PF10717.4	ODV-E18,Stress-antifung	912	64.9624	3.77892	-4.10356	down	5.48056e-09	1.71133e-07
MA_120345g0010	NA	NA	PF00257.14,PF10500.4	Dehydrin,SR-25	516	13856.8	807.599	-4.10081	down	2.58699e-31	1.37326e-28
MA_2017g0010	sp|Q9FK05|PME61_ARATH	Probable pectinesterase/pectinesterase inhibitor 61 OS=Arabidopsis thaliana GN=PME61 PE=1 SV=1	PF01095.14,PF04043.10	PMEI,Pectinesterase	1968	75.4458	4.40529	-4.09813	down	1.78808e-05	0.000269178
MA_10430578g0010	sp|A7NY33|PER4_VITVI	Peroxidase 4 OS=Vitis vinifera GN=GSVIVT00023967001 PE=1 SV=1	PF00141.18,PF07229.7	VirE2,peroxidase	534	60.3656	3.52634	-4.09748	down	4.60896e-10	1.70127e-08
MA_57244g0010	sp|Q56YJ8|FAMA_ARATH	Transcription factor FAMA OS=Arabidopsis thaliana GN=FMA PE=1 SV=1	PF00010.21,PF03770.11,PF08335.6,PF13291.1	ACT_4,GlnD_UR_UTase,HLH,IPK	1431	39.9028	2.33843	-4.09288	down	9.08305e-08	2.21319e-06
MA_100087g0010	sp|Q8VZG8|Y4885_ARATH	Probable LRR receptor-like serine/threonine-protein kinase At4g08850 OS=Arabidopsis thaliana GN=At4g08850 PE=1 SV=3	PF00560.28,PF08263.7,PF12799.2,PF13504.1,PF13516.1,PF13855.1	LRRNT_2,LRR_1,LRR_4,LRR_6,LRR_7,LRR_8	1761	1783.42	104.995	-4.08624	down	4.32582e-29	1.89106e-26
MA_6737g0010	NA	NA	PF04030.9	ALO	1341	83.7471	4.95606	-4.07877	down	2.26749e-12	1.2211e-10
MA_28638g0010	sp|Q2HIV9|BH035_ARATH	Transcription factor bHLH35 OS=Arabidopsis thaliana GN=BHLH35 PE=2 SV=1	PF00010.21,PF08665.7	HLH,PglZ	669	451.139	26.7606	-4.07539	down	2.21286e-24	5.80421e-22
MA_704466g0010	sp|P27951|BAG_STRAG	IgA FC receptor OS=Streptococcus agalactiae GN=bag PE=1 SV=1	PF01190.12	Pollen_Ole_e_I	1125	257.525	15.3479	-4.0686	down	2.15769e-20	3.58998e-18
MA_10434721g0010	sp|Q9SJL0|U86A1_ARATH	UDP-glycosyltransferase 86A1 OS=Arabidopsis thaliana GN=UGT86A1 PE=2 SV=1	PF00201.13,PF03033.15,PF13528.1	Glyco_trans_1_3,Glyco_transf_28,UDPGT	1539	505.312	30.3433	-4.05773	down	1.50926e-24	4.05408e-22
MA_19691g0010	NA	NA	PF12204.3	DUF3598	489	130.787	7.86819	-4.05504	down	2.71705e-15	2.32094e-13
MA_90285g0010	NA	NA	PF10209.4	DUF2340	265	242.089	14.6068	-4.05082	down	8.51865e-20	1.31891e-17
MA_10433499g0020	sp|Q39117|TGT2_ARATH	Trihelix transcription factor GT-2 OS=Arabidopsis thaliana GN=GT-2 PE=2 SV=1	PF00249.26,PF10545.4,PF13837.1,PF13873.1,PF13921.1	MADF_DNA_bdg,Myb_DNA-bind_4,Myb_DNA-bind_5,Myb_DNA-bind_6,Myb_DNA-binding	2202	158.223	9.60941	-4.04137	down	2.00793e-16	1.94672e-14
MA_77606g0010	NA	NA	PF05678.9	VQ	945	364.931	22.2218	-4.03757	down	2.5325e-22	5.22798e-20
MA_758044g0010	NA	NA	PF05678.9	VQ	750	67.2598	4.09749	-4.03693	down	1.02345e-10	4.31771e-09
MA_2492g0010	sp|Q9SCU0|SDR2A_ARATH	Short-chain dehydrogenase reductase 2a OS=Arabidopsis thaliana GN=SDR2a PE=3 SV=1	PF00106.20,PF01073.14,PF01370.16,PF02737.13,PF03807.12,PF08659.5,PF13561.1	3Beta_HSD,3HCDH_N,Epimerase,F420_oxidored,KR,adh_short,adh_short_C2	870	77.9232	4.74794	-4.03668	down	1.36917e-11	6.53653e-10
MA_82826g0010	NA	NA	PF05340.7	DUF740	630	58.7858	3.58354	-4.03601	down	7.64924e-07	1.56458e-05
MA_98095g0010	sp|Q1PFE1|AIL1_ARATH	AP2-like ethylene-responsive transcription factor AIL1 OS=Arabidopsis thaliana GN=AIL1 PE=2 SV=1	PF00847.15	AP2	2457	1541.33	94.0263	-4.03496	down	1.84007e-28	7.07317e-26
MA_5471g0010	sp|Q8VZ13|Y1816_ARATH	PgdbPengPgla_403.g21566.t1	PF03168.8	LEA_2	594	38.9239	2.37525	-4.03451	down	1.45322e-07	3.40332e-06
MA_499305g0010	NA	NA	NA	NA	537	37.8728	2.32257	-4.02737	down	5.49387e-06	9.35006e-05
MA_941055g0010	NA	NA	PF00397.21,PF09855.4	DUF2082,WW	591	60.9824	3.7421	-4.02647	down	4.27506e-10	1.5992e-08
MA_88684g0010	sp|Q9CA68|GDL31_ARATH	GDSL esterase/lipase At1g74460 OS=Arabidopsis thaliana GN=At1g74460 PE=2 SV=1	PF00657.17	Lipase_GDSL	750	115.675	7.1365	-4.01872	down	1.47506e-14	1.12618e-12
MA_56689g0010	NA	NA	NA	NA	186	132.723	8.20319	-4.01609	down	3.40417e-15	2.85323e-13
MA_74039g0010	NA	NA	PF04554.8	Extensin_2	1506	246.248	15.2224	-4.01584	down	1.73648e-10	6.96312e-09
MA_96244g0010	NA	NA	NA	NA	1575	56.8151	3.52322	-4.01131	down	1.3685e-09	4.73033e-08
MA_182956g0010	sp|Q08891|FACR2_ARATH	Fatty acyl-CoA reductase 2 OS=Arabidopsis thaliana GN=FAR2 PE=2 SV=2	PF01073.14,PF01370.16,PF03015.14,PF07993.7	3Beta_HSD,Epimerase,NAD_binding_4,Sterile	2061	80.528	5.00619	-4.0077	down	7.71378e-12	3.87339e-10
MA_73565g0010	NA	NA	NA	NA	426	61.6687	3.83414	-4.00756	down	3.5742e-10	1.34834e-08
MA_10435761g0010	sp|O23066|C86A2_ARATH	Cytochrome P450 86A2 OS=Arabidopsis thaliana GN=CYP86A2 PE=2 SV=1	PF00067.17,PF05798.6	Phage_FRD3,p450	2259	379.83	23.7309	-4.00051	down	1.07493e-22	2.42077e-20
MA_57932g0010	sp|Q96520|PER12_ARATH	Peroxidase 12 OS=Arabidopsis thaliana GN=PER12 PE=1 SV=1	PF00141.18	peroxidase	1122	2134.55	133.594	-3.998	down	7.14168e-29	2.94859e-26
MA_5773601g0010	NA	NA	PF00144.19	Beta-lactamase	430	293.042	18.3699	-3.99569	down	1.19808e-20	2.03903e-18
MA_7233g0020	sp|Q94CD1|HHT1_ARATH	Omega-hydroxypalmitate O-feruloyl transferase OS=Arabidopsis thaliana GN=HHT1 PE=1 SV=1	PF02458.10,PF08909.6	DUF1854,Transferase	1323	400.002	25.2621	-3.98496	down	7.41964e-21	1.29235e-18
MA_176968g0010	NA	NA	NA	NA	639	79.9527	5.07416	-3.97791	down	3.8683e-07	8.30865e-06
MA_10429664g0020	sp|Q39172|P1_ARATH	NADP-dependent alkenal double bond reductase P1 OS=Arabidopsis thaliana GN=P1 PE=1 SV=1	PF00107.21,PF13602.1	ADH_zinc_N,ADH_zinc_N_2	1050	391.685	24.9182	-3.97443	down	2.70932e-22	5.53211e-20
MA_10427997g0010	NA	NA	PF04123.8,PF05915.7,PF06749.7,PF09685.5	DUF1218,DUF373,DUF872,Tic20	606	55.2919	3.55749	-3.95814	down	3.27662e-09	1.05873e-07
MA_97566g0010	sp|Q70E96|AL3F1_ARATH	Aldehyde dehydrogenase family 3 member F1 OS=Arabidopsis thaliana GN=ALDH3F1 PE=2 SV=2	PF00171.17	Aldedh	966	88.9133	5.75628	-3.94919	down	2.58848e-12	1.39061e-10
MA_10437227g0010	sp|Q944R1|PLY15_ARATH	Probable pectate lyase 15 OS=Arabidopsis thaliana GN=At4g13710 PE=2 SV=1	PF00544.14,PF13229.1	Beta_helix,Pec_lyase_C	672	27.3259	1.77747	-3.94237	down	9.55143e-06	0.000153091
MA_8525995g0010	sp|Q05736|PR1_ASPOF	Pathogenesis-related protein 1 OS=Asparagus officinalis GN=PR1 PE=2 SV=1	PF00407.14,PF10604.4	Bet_v_1,Polyketide_cyc2	486	889.776	57.9695	-3.94008	down	8.00269e-26	2.51296e-23
MA_935655g0010	NA	NA	PF05678.9	VQ	513	31.1386	2.04081	-3.93149	down	3.20445e-06	5.82734e-05
MA_10432610g0010	sp|P58049|C71BB_ARATH	Cytochrome P450 71B11 OS=Arabidopsis thaliana GN=CYP71B11 PE=2 SV=1	PF00067.17	p450	1107	39.7422	2.64369	-3.91005	down	3.66906e-07	7.91885e-06
MA_39164g0010	NA	NA	NA	NA	369	666.225	44.4313	-3.90636	down	1.56253e-24	4.14722e-22
MA_10435390g0010	sp|Q8LGG8|USPAL_ARATH	PgdbPcontorta_11892.g21431.t1	PF00582.21,PF13500.1	AAA_26,Usp	507	39.7643	2.65445	-3.90499	down	2.07813e-07	4.71332e-06
MA_89176g0010	sp|Q9MB73|LGT_CITUN	Limonoid UDP-glucosyltransferase OS=Citrus unshiu PE=2 SV=1	PF00201.13,PF13528.1	Glyco_trans_1_3,UDPGT	1446	109.772	7.33073	-3.9044	down	6.1923e-09	1.9148e-07
MA_10429068g0010	sp|Q05736|PR1_ASPOF	Pathogenesis-related protein 1 OS=Asparagus officinalis GN=PR1 PE=2 SV=1	PF00407.14,PF10604.4	Bet_v_1,Polyketide_cyc2	486	230.765	15.5512	-3.89132	down	1.77034e-18	2.30818e-16
MA_6426369g0010	sp|A4ZDL6|GNK2_GINBI	Antifungal protein ginkbilobin-2 OS=Ginkgo biloba GN=GNK2 PE=1 SV=1	PF01657.12	Stress-antifung	230	3426.91	231.699	-3.88658	down	1.09538e-11	5.34388e-10
MA_86436g0010	sp|P0C897|Y3264_ARATH	Putative UPF0481 protein At3g02645 OS=Arabidopsis thaliana GN=At3g02645 PE=3 SV=1	PF03140.10	DUF247	1389	842.222	57.0858	-3.883	down	5.80642e-25	1.63866e-22
MA_894609g0010	sp|Q0JKM9|MAN1_ORYSJ	Mannan endo-1,4-beta-mannosidase 1 OS=Oryza sativa subsp. japonica GN=MAN1 PE=2 SV=2	PF00150.13,PF02449.10,PF12876.2	Cellulase,Cellulase-like,Glyco_hydro_42	1269	117.24	7.94749	-3.88282	down	1.23549e-13	8.34996e-12
MA_20252g0010	NA	NA	PF14009.1	DUF4228	456	266.997	18.1623	-3.87781	down	2.77885e-19	4.10295e-17
MA_10435446g0010	sp|Q94KL5|BLH4_ARATH	BEL1-like homeodomain protein 4 OS=Arabidopsis thaliana GN=BLH4 PE=2 SV=2	PF00046.24,PF05920.6,PF07526.6	Homeobox,Homeobox_KN,POX	3513	106.976	7.28372	-3.87647	down	4.15091e-13	2.58504e-11
MA_828526g0010	sp|P94014|GL21_ARATH	Germin-like protein subfamily 2 member 1 OS=Arabidopsis thaliana GN=GLP4 PE=2 SV=2	PF00190.17,PF07883.6	Cupin_1,Cupin_2	611	823.441	56.1886	-3.87332	down	4.73308e-06	8.2312e-05
MA_18092g0010	sp|Q9SJL0|U86A1_ARATH	UCPtaeda_isotig23533.g8834.t1	PF00201.13	UDPGT	1338	90.1202	6.15416	-3.87222	down	6.28587e-12	3.18508e-10
MA_25646g0010	sp|Q9FLN8|IAMT1_ARATH	Indole-3-acetate O-methyltransferase 1 OS=Arabidopsis thaliana GN=IAMT1 PE=1 SV=1	PF03492.10,PF13489.1	Methyltransf_23,Methyltransf_7	1170	505.379	34.5756	-3.86954	down	5.76655e-05	0.000754048
MA_10433747g0020	sp|P0C5E2|Y1839_ARATH	Probable serine/threonine-protein kinase At1g18390 OS=Arabidopsis thaliana GN=At1g18390 PE=1 SV=2	PF00069.20,PF03109.11,PF07714.12	ABC1,Pkinase,Pkinase_Tyr	1209	129.08	8.83467	-3.86895	down	1.82612e-14	1.36165e-12
MA_10433995g0010	NA	NA	PF12204.3	DUF3598	658	106.331	7.29391	-3.86572	down	4.65409e-13	2.85848e-11
MA_72603g0020	NA	NA	PF00564.19	PB1	1656	883.427	61.0219	-3.85571	down	1.07311e-24	2.95369e-22
MA_38801g0010	sp|O65351|SUBL_ARATH	Subtilisin-like protease OS=Arabidopsis thaliana GN=ARA12 PE=1 SV=1	PF00082.17,PF02225.17,PF05922.11	Inhibitor_I9,PA,Peptidase_S8	2346	204.356	14.1861	-3.84854	down	9.49513e-17	9.75548e-15
MA_376599g0010	NA	NA	PF05678.9	VQ	1104	50.8999	3.55806	-3.8385	down	1.83131e-08	5.14221e-07
MA_9263807g0010	sp|Q9LLL8|XSP1_ARATH	Xylem serine proteinase 1 OS=Arabidopsis thaliana GN=XSP1 PE=2 SV=1	PF06594.6	HCBP_related	308	224.7	15.7339	-3.83606	down	1.06435e-14	8.38506e-13
MA_33912g0010	sp|Q9FLJ2|NC100_ARATH	NAC domain-containing protein 100 OS=Arabidopsis thaliana GN=NAC100 PE=2 SV=1	PF02365.10	NAM	1266	80.3832	5.63569	-3.83423	down	3.93318e-11	1.77152e-09
MA_566096g0010	sp|P14009|14KD_DAUCA	14 kDa proline-rich protein DC2.15 OS=Daucus carota PE=2 SV=1	PF00234.17,PF14368.1	LTP_2,Tryp_alpha_amyl	393	563.341	39.6503	-3.82861	down	1.92727e-13	1.27503e-11
MA_412197g0010	sp|O07015|RSBQ_BACSU	Sigma factor SigB regulation protein RsbQ OS=Bacillus subtilis (strain 168) GN=rsbQ PE=1 SV=1	PF00561.15,PF12695.2,PF12697.2	Abhydrolase_1,Abhydrolase_5,Abhydrolase_6	651	172.318	12.1687	-3.82383	down	5.21247e-16	4.80215e-14
MA_454112g0010	sp|P29057|HMDH1_HEVBR	3-hydroxy-3-methylglutaryl-coenzyme A reductase 1 OS=Hevea brasiliensis GN=HMGR1 PE=2 SV=1	PF00368.13	HMG-CoA_red	1548	500.616	35.4123	-3.82138	down	1.40275e-22	3.12742e-20
MA_338404g0010	NA	NA	NA	NA	534	270.327	19.1568	-3.81877	down	6.66411e-14	4.62854e-12
MA_95625g0010	sp|Q50EK4|C75A1_PINTA	Cytochrome P450 750A1 OS=Pinus taeda GN=CYP750A1 PE=2 SV=1	PF00067.17	p450	1563	25.3263	1.79588	-3.81788	down	3.5232e-05	0.000488189
MA_78829g0010	sp|Q9SIV3|GLK1_ARATH	Transcription activator GLK1 OS=Arabidopsis thaliana GN=GLK1 PE=2 SV=2	PF00072.19	Response_reg	1995	45.7815	3.25478	-3.81414	down	7.22486e-07	1.48596e-05
MA_100190g0010	sp|Q9M156|U72B1_ARATH	UDP-glycosyltransferase 72B1 OS=Arabidopsis thaliana GN=UGT72B1 PE=1 SV=1	PF00201.13,PF04101.11	Glyco_tran_28_C,UDPGT	1023	44.9074	3.21796	-3.80274	down	6.0912e-05	0.000791395
MA_502767g0010	sp|Q9SUC9|UGPI7_ARATH	Uncharacterized GPI-anchored protein At4g28100 OS=Arabidopsis thaliana GN=At4g28100 PE=1 SV=1	NA	NA	1095	248.488	17.8856	-3.7963	down	3.99409e-18	4.89149e-16
MA_771156g0010	sp|Q96533|ADHX_ARATH	Alcohol dehydrogenase class-3 OS=Arabidopsis thaliana GN=ADH2 PE=1 SV=2	PF00107.21,PF02254.13,PF02826.14	2-Hacid_dh_C,ADH_zinc_N,TrkA_N	741	148.844	10.722	-3.79516	down	1.50604e-12	8.41535e-11
MA_10431526g0010	sp|Q7XSK0|BGL18_ORYSJ	Beta-glucosidase 18 OS=Oryza sativa subsp. japonica GN=BGLU18 PE=2 SV=2	PF00232.13,PF11806.3	DUF3327,Glyco_hydro_1	2153	48.953	3.52888	-3.79411	down	3.46138e-08	9.28052e-07
MA_10436059g0010	NA	NA	NA	NA	342	40.9011	2.95716	-3.78985	down	3.43016e-07	7.46829e-06
MA_29344g0010	sp|Q43867|PME1_ARATH	UCPmenziesii_isotig18429.g12501.t1	PF04043.10	PMEI	618	145.274	10.5037	-3.78981	down	9.37407e-15	7.45351e-13
MA_922767g0010	sp|Q9FHQ1|GDL80_ARATH	GDSL esterase/lipase At5g37690 OS=Arabidopsis thaliana GN=At5g37690 PE=2 SV=1	PF00657.17	Lipase_GDSL	1080	65.7988	4.75871	-3.78942	down	6.40153e-10	2.32446e-08
MA_5205812g0010	sp|Q9SPV4|SAMT_CLABR	Salicylate O-methyltransferase OS=Clarkia breweri GN=SAMT PE=1 SV=1	PF03492.10	Methyltransf_7	1020	40.2411	2.91525	-3.78698	down	3.00003e-07	6.60273e-06
MA_94228g0010	sp|Q94AW5|ERF03_ARATH	Ethylene-responsive transcription factor ERF003 OS=Arabidopsis thaliana GN=ERF003 PE=2 SV=1	PF00847.15	AP2	630	36.5497	2.67796	-3.77065	down	1.37649e-06	2.68729e-05
MA_482771g0010	sp|Q39090|UFO_ARATH	UCPtaeda_isotig40512.g6109.t1	PF07646.10,PF13418.1,PF13964.1	Kelch_2,Kelch_4,Kelch_6	876	112.059	8.22612	-3.76791	down	6.08849e-13	3.64897e-11
MA_23842g0010	sp|Q54DY9|BCS1B_DICDI	UCPtaeda_isotig15564.g10235.t1	PF00004.24,PF00910.17,PF05496.7,PF05673.8,PF07728.9,PF13086.1,PF13191.1,PF13207.1,PF13245.1,PF13401.1,PF13479.1,PF13521.1,PF13555.1,PF13604.1,PF14363.1	AAA,AAA_11,AAA_16,AAA_17,AAA_19,AAA_22,AAA_24,AAA_28,AAA_29,AAA_30,AAA_5,AAA_assoc,DUF815,RNA_helicase,RuvB_N	1392	108.569	7.98686	-3.76484	down	5.42949e-09	1.69776e-07
MA_8087333g0010	sp|Q8GYF4|PHT15_ARATH	Probable inorganic phosphate transporter 1-5 OS=Arabidopsis thaliana GN=PHT1-5 PE=2 SV=2	PF00083.19	Sugar_tr	819	47.5319	3.52888	-3.75161	down	1.28458e-05	0.000199719
MA_31778g0010	sp|Q9FUJ1|CKX7_ARATH	Cytokinin dehydrogenase 7 OS=Arabidopsis thaliana GN=CKX7 PE=1 SV=1	PF01565.18,PF09265.5	Cytokin-bind,FAD_binding_4	1692	137.189	10.1888	-3.75111	down	2.386e-14	1.75564e-12
MA_120020g0010	sp|Q9SAK5|APL_ARATH	Myb family transcription factor APL OS=Arabidopsis thaliana GN=APL PE=2 SV=2	PF00249.26,PF14379.1	Myb_CC_LHEQLE,Myb_DNA-binding	1131	62.0257	4.60831	-3.75056	down	3.48268e-09	1.11882e-07
MA_716242g0010	sp|Q9Y276|BCS1_HUMAN	Mitochondrial chaperone BCS1 OS=Homo sapiens GN=BCS1L PE=1 SV=1	PF00004.24	AAA	573	122.285	9.08782	-3.75017	down	1.35208e-13	9.07967e-12
MA_10436014g0020	NA	NA	NA	NA	399	149.209	11.0969	-3.74911	down	1.07649e-14	8.42114e-13
MA_9597g0010	NA	NA	PF06101.6	DUF946	1281	39.7067	2.95716	-3.7471	down	6.2082e-07	1.28516e-05
MA_45077g0010	NA	NA	NA	NA	309	5127.83	382.956	-3.7431	down	4.11593e-12	2.14403e-10
MA_495624g0010	sp|Q9LXD9|PME51_ARATH	Probable pectinesterase/pectinesterase inhibitor 51 OS=Arabidopsis thaliana GN=PME51 PE=2 SV=1	PF01095.14,PF04043.10	PMEI,Pectinesterase	1422	306.32	22.9363	-3.73934	down	4.40362e-09	1.40055e-07
MA_279855g0010	NA	NA	PF03386.9,PF06749.7	DUF1218,ENOD93	522	232.421	17.4168	-3.7382	down	1.50785e-17	1.68932e-15
MA_292248g0010	NA	NA	NA	NA	1321	120.408	9.05552	-3.73299	down	3.03577e-13	1.93933e-11
MA_230170g0010	sp|Q9P6Q3|BCS1_SCHPO	Probable mitochondrial chaperone bcs1 OS=Schizosaccharomyces pombe (strain 972 / ATCC 24843) GN=SPAC644.07 PE=2 SV=1	PF00004.24,PF01637.13,PF05673.8,PF07728.9,PF13086.1,PF13191.1,PF13207.1,PF13245.1,PF13401.1,PF13479.1,PF13481.1,PF13555.1,PF13604.1,PF14363.1	AAA,AAA_11,AAA_16,AAA_17,AAA_19,AAA_22,AAA_24,AAA_25,AAA_29,AAA_30,AAA_5,AAA_assoc,Arch_ATPase,DUF815	1032	68.6934	5.20864	-3.72119	down	9.63104e-10	3.38681e-08
MA_41212g0010	sp|Q850K7|EXLB1_ORYSJ	Expansin-like B1 OS=Oryza sativa subsp. japonica GN=EXLB1 PE=2 SV=2	PF01357.16,PF03330.13	DPBB_1,Pollen_allerg_1	780	30.3248	2.30161	-3.71978	down	6.18034e-06	0.000103758
MA_10431288g0010	NA	NA	NA	NA	270	247.235	18.8946	-3.70984	down	2.66962e-13	1.717e-11
MA_136705g0010	NA	NA	NA	NA	372	27.4583	2.09859	-3.70975	down	2.32657e-05	0.000337921
MA_8555021g0010	sp|P22195|PER1_ARAHY	Cationic peroxidase 1 OS=Arachis hypogaea GN=PNC1 PE=1 SV=2	PF00141.18	peroxidase	419	38.3648	2.93366	-3.70901	down	8.20916e-07	1.66688e-05
MA_10432744g0010	sp|Q9LYT3|TT12_ARATH	Protein TRANSPARENT TESTA 12 OS=Arabidopsis thaliana GN=TT12 PE=2 SV=1	PF01554.13	MatE	921	111.529	8.54839	-3.70562	down	4.9896e-10	1.8357e-08
MA_10430149g0020	sp|Q9FG13|CXE15_ARATH	Probable carboxylesterase 15 OS=Arabidopsis thaliana GN=CXE15 PE=2 SV=1	PF00326.16,PF01738.13,PF07859.8	Abhydrolase_3,DLH,Peptidase_S9	390	285.01	21.8608	-3.70459	down	1.06047e-18	1.44166e-16
MA_195271g0010	sp|Q651X6|CSLE6_ORYSJ	Cellulose synthase-like protein E6 OS=Oryza sativa subsp. japonica GN=CSLE6 PE=2 SV=1	PF03552.9,PF13641.1	Cellulose_synt,Glyco_tranf_2_3	2103	126.982	9.75554	-3.70226	down	2.49869e-07	5.57641e-06
MA_191613g0010	sp|Q9SJE2|FATB_ARATH	Palmitoyl-acyl carrier protein thioesterase, chloroplastic OS=Arabidopsis thaliana GN=FATB PE=1 SV=1	PF01643.12,PF13279.1	4HBT_2,Acyl-ACP_TE	1125	61.1251	4.71367	-3.69684	down	3.08816e-09	1.00365e-07
MA_360451g0010	sp|Q71DJ5|LIP1_ARATH	Triacylglycerol lipase 1 OS=Arabidopsis thaliana GN=LIP1 PE=1 SV=1	PF00561.15,PF02230.11,PF04083.11,PF12695.2,PF12697.2	Abhydro_lipase,Abhydrolase_1,Abhydrolase_2,Abhydrolase_5,Abhydrolase_6	1023	78.5904	6.06976	-3.69464	down	1.58505e-10	6.41357e-09
MA_178280g0020	sp|Q9LSE2|ICE1_ARATH	Transcription factor ICE1 OS=Arabidopsis thaliana GN=SCRM PE=1 SV=1	PF00010.21	HLH	1416	25.8959	2.00654	-3.68994	down	3.77278e-05	0.000518264
MA_442695g0010	sp|P13240|DR206_PEA	Disease resistance response protein 206 OS=Pisum sativum GN=PI206 PE=2 SV=2	PF03018.9,PF12094.3	DUF3570,Dirigent	450	171.774	13.3541	-3.68515	down	8.72781e-16	7.878e-14
MA_10427996g0010	sp|Q40392|TMVRN_NICGU	TMV resistance protein N OS=Nicotiana glutinosa GN=N PE=1 SV=1	PF00931.17,PF01582.15,PF01637.13,PF03193.11,PF05729.7,PF13173.1,PF13191.1,PF13401.1,PF13676.1	AAA_14,AAA_16,AAA_22,Arch_ATPase,DUF258,NACHT,NB-ARC,TIR,TIR_2	1896	48.7522	3.82593	-3.67159	down	8.71748e-08	2.14049e-06
MA_548262g0010	NA	NA	NA	NA	174	44.504	3.49971	-3.66863	down	1.52765e-05	0.00023376
MA_16234g0010	sp|Q9XHL5|HMDH3_ORYSJ	3-hydroxy-3-methylglutaryl-coenzyme A reductase 3 OS=Oryza sativa subsp. japonica GN=HMG3 PE=2 SV=2	PF00368.13	HMG-CoA_red	1698	33.3726	2.64369	-3.65804	down	4.67508e-06	8.14303e-05
MA_10427932g0010	sp|Q9SB61|Y4466_ARATH	ZF-HD homeobox protein At4g24660 OS=Arabidopsis thaliana GN=At4g24660 PE=1 SV=1	PF04770.7,PF07130.7	YebG,ZF-HD_dimer	1023	471.79	37.5887	-3.64977	down	1.23673e-20	2.08886e-18
MA_7848375g0010	sp|Q9LSL1|BH093_ARATH	Transcription factor bHLH93 OS=Arabidopsis thaliana GN=BHLH93 PE=1 SV=1	PF00010.21	HLH	1416	55.3793	4.41606	-3.64852	down	1.77483e-08	4.9899e-07
MA_10428258g0010	NA	NA	PF06830.6	Root_cap	960	397.636	31.7879	-3.6449	down	1.05597e-19	1.60155e-17
MA_935479g0010	sp|Q9FHH5|GDU3_ARATH	Protein GLUTAMINE DUMPER 3 OS=Arabidopsis thaliana GN=GDU3 PE=2 SV=1	PF09102.5	Exotox-A_target	324	91.2236	7.32621	-3.63827	down	2.35665e-11	1.09461e-09
MA_463504g0010	sp|Q8GSM7|HST_TOBAC	PgdbPcontorta_232.g11680.t1	PF02458.10	Transferase	995	1580.98	127.791	-3.62897	down	3.78179e-24	9.80407e-22
MA_10427177g0010	sp|A2XAZ3|ADHX_ORYSI	Alcohol dehydrogenase class-3 OS=Oryza sativa subsp. indica GN=ADHIII PE=3 SV=1	PF00107.21,PF00413.19,PF02826.14,PF08240.7	2-Hacid_dh_C,ADH_N,ADH_zinc_N,Peptidase_M10	1431	131.769	10.7067	-3.62142	down	2.2288e-10	8.74843e-09
MA_26265g0010	sp|O04719|P2C77_ARATH	Protein phosphatase 2C 77 OS=Arabidopsis thaliana GN=ABI2 PE=1 SV=1	PF00481.16,PF13672.1	PP2C,PP2C_2	1434	185.163	15.1239	-3.6139	down	1.54726e-15	1.35812e-13
MA_491379g0010	sp|O49079|PSBO_FRIAG	Oxygen-evolving enhancer protein 1, chloroplastic OS=Fritillaria agrestis GN=PSBO PE=2 SV=1	PF01716.13	MSP	1044	265.529	21.7331	-3.61091	down	2.56201e-10	9.95124e-09
MA_89855g0010	NA	NA	PF06202.9,PF12899.2	GDE_C,Glyco_hydro_100	717	34.7159	2.87276	-3.59509	down	3.99724e-06	7.09543e-05
MA_10437001g0010	NA	NA	NA	NA	750	170.708	14.1365	-3.59404	down	7.61019e-15	6.08134e-13
MA_140124g0010	sp|Q9FLG1|BXL4_ARATH	Beta-D-xylosidase 4 OS=Arabidopsis thaliana GN=BXL4 PE=1 SV=1	PF00933.16,PF01915.17,PF14310.1	Fn3-like,Glyco_hydro_3,Glyco_hydro_3_C	2202	2956.74	245.256	-3.59164	down	1.06974e-15	9.53998e-14
MA_65259g0010	sp|P20143|PSAH_HORVU	Photosystem I reaction center subunit VI, chloroplastic OS=Hordeum vulgare GN=PSAH PE=1 SV=1	PF03244.9	PSI_PsaH	444	47.979	4.01054	-3.58054	down	1.65152e-07	3.81957e-06
MA_796003g0010	sp|P0C7P7|U74E1_ARATH	UDP-glycosyltransferase 74E1 OS=Arabidopsis thaliana GN=UGT74E1 PE=3 SV=1	PF00201.13	UDPGT	1184	678.897	56.7724	-3.57993	down	1.13273e-21	2.14019e-19
MA_7960347g0010	sp|Q9CA27|EF118_ARATH	Ethylene-responsive transcription factor ERF118 OS=Arabidopsis thaliana GN=ERF118 PE=2 SV=1	PF00847.15	AP2	816	27.5611	2.30671	-3.57873	down	3.74136e-05	0.000514899
MA_262150g0010	sp|O65351|SUBL_ARATH	Subtilisin-like protease OS=Arabidopsis thaliana GN=ARA12 PE=1 SV=1	PF00082.17	Peptidase_S8	828	195.858	16.4236	-3.57597	down	6.07318e-11	2.64456e-09
MA_10430608g0010	sp|Q08655|ASR1_SOLLC	Abscisic stress-ripening protein 1 OS=Solanum lycopersicum GN=ASR1 PE=2 SV=1	PF02496.11	ABA_WDS	612	37.807	3.2021	-3.56156	down	1.40643e-06	2.73915e-05
MA_19229g0010	sp|P07519|CBP1_HORVU	Serine carboxypeptidase 1 OS=Hordeum vulgare GN=CBP1 PE=1 SV=4	PF00450.17	Peptidase_S10	1518	132.648	11.2994	-3.55328	down	2.40103e-13	1.56982e-11
MA_220754g0010	sp|Q2V6J9|UFOG7_FRAAN	UDP-glucose flavonoid 3-O-glucosyltransferase 7 OS=Fragaria ananassa GN=GT7 PE=1 SV=1	PF00201.13,PF04101.11	Glyco_tran_28_C,UDPGT	820	255.223	21.7841	-3.55041	down	2.77967e-17	2.99385e-15
MA_12503g0010	NA	NA	NA	NA	321	2003.25	172.162	-3.54051	down	8.58605e-24	2.12696e-21
MA_81735g0010	sp|Q8L9A9|XTH8_ARATH	Probable xyloglucan endotransglucosylase/hydrolase protein 8 OS=Arabidopsis thaliana GN=XTH8 PE=2 SV=2	PF00722.16,PF06955.7	Glyco_hydro_16,XET_C	1044	9620.52	835.359	-3.52565	down	2.22891e-21	4.07325e-19
MA_6388939g0010	sp|Q651X6|CSLE6_ORYSJ	Cellulose synthase-like protein E6 OS=Oryza sativa subsp. japonica GN=CSLE6 PE=2 SV=1	PF03552.9,PF13632.1	Cellulose_synt,Glyco_trans_2_3	1029	139.746	12.1517	-3.52358	down	3.5609e-06	6.38186e-05
MA_170547g0010	sp|Q9FXD8|PLY5_ARATH	Probable pectate lyase 5 OS=Arabidopsis thaliana GN=At1g67750 PE=2 SV=2	PF00544.14,PF03510.9,PF13229.1	Beta_helix,Pec_lyase_C,Peptidase_C24	1299	40.8188	3.56258	-3.51824	down	1.23151e-06	2.42979e-05
MA_10435456g0030	sp|Q56078|BGLX_SALTY	UCPtaeda_isotig16636.g4947.t1	PF00933.16,PF01915.17	Glyco_hydro_3,Glyco_hydro_3_C	1083	247.573	21.6087	-3.51817	down	1.95947e-16	1.92451e-14
MA_10307468g0010	sp|Q9SSM2|MDLL_ARATH	(R)-mandelonitrile lyase-like OS=Arabidopsis thaliana GN=At1g73050 PE=2 SV=1	PF00070.22,PF00732.14,PF00890.19,PF01266.19,PF05199.8,PF05834.7,PF07992.9,PF13450.1	DAO,FAD_binding_2,GMC_oxred_C,GMC_oxred_N,Lycopene_cycl,NAD_binding_8,Pyr_redox,Pyr_redox_2	1623	1451.34	126.903	-3.51559	down	8.08541e-06	0.000131388
MA_129306g0010	sp|Q8L9W3|ATL23_ARATH	E3 ubiquitin-protein ligase ATL23 OS=Arabidopsis thaliana GN=ATL23 PE=1 SV=2	PF00097.20,PF08746.6,PF12678.2,PF12861.2,PF13639.1,PF13920.1,PF13923.1	zf-Apc11,zf-C3HC4,zf-C3HC4_2,zf-C3HC4_3,zf-RING-like,zf-RING_2,zf-rbx1	576	185.561	16.3322	-3.50611	down	1.39796e-06	2.72681e-05
MA_12679g0010	sp|Q9SSD1|TMM_ARATH	Protein TOO MANY MOUTHS OS=Arabidopsis thaliana GN=TMM PE=2 SV=1	PF00560.28,PF12799.2,PF13504.1,PF13516.1,PF13855.1	LRR_1,LRR_4,LRR_6,LRR_7,LRR_8	1386	79.9798	7.09401	-3.49496	down	3.64747e-10	1.37365e-08
MA_92200g0020	sp|Q9SCU0|SDR2A_ARATH	Short-chain dehydrogenase reductase 2a OS=Arabidopsis thaliana GN=SDR2a PE=3 SV=1	PF00106.20,PF01073.14,PF01370.16,PF02719.10,PF02826.14,PF03486.9,PF08659.5,PF12242.3,PF13561.1	2-Hacid_dh_C,3Beta_HSD,Eno-Rase_NADH_b,Epimerase,HI0933_like,KR,Polysacc_synt_2,adh_short,adh_short_C2	819	88.8521	7.92341	-3.48721	down	5.74179e-06	9.72685e-05
MA_10431641g0010	NA	NA	NA	NA	2247	189.658	16.9586	-3.48332	down	1.1832e-14	9.19147e-13
MA_193904g0010	NA	NA	PF00903.20,PF12681.2,PF13669.1	Glyoxalase,Glyoxalase_2,Glyoxalase_4	594	1008.77	90.3325	-3.48121	down	2.31617e-07	5.20554e-06
MA_10433869g0010	sp|Q2V6J9|UFOG7_FRAAN	UDP-glucose flavonoid 3-O-glucosyltransferase 7 OS=Fragaria ananassa GN=GT7 PE=1 SV=1	PF00201.13	UDPGT	1677	1943.47	174.99	-3.47329	down	2.34922e-23	5.63181e-21
MA_614767g0010	sp|Q944R1|PLY15_ARATH	Probable pectate lyase 15 OS=Arabidopsis thaliana GN=At4g13710 PE=2 SV=1	PF00544.14	Pec_lyase_C	559	26.101	2.35174	-3.4723	down	5.75623e-05	0.00075314
MA_4577g0010	sp|Q9FLG1|BXL4_ARATH	Beta-D-xylosidase 4 OS=Arabidopsis thaliana GN=BXL4 PE=1 SV=1	PF00933.16,PF01915.17,PF14310.1	Fn3-like,Glyco_hydro_3,Glyco_hydro_3_C	2190	578.336	52.2407	-3.46866	down	7.13957e-08	1.7885e-06
MA_10431577g0010	sp|P46032|PTR2_ARATH	Peptide transporter PTR2 OS=Arabidopsis thaliana GN=PTR2 PE=1 SV=1	PF00854.16	PTR2	1887	197.937	17.9199	-3.46541	down	7.1245e-15	5.73432e-13
MA_4047g0010	sp|Q39547|CUCM1_CUCME	Cucumisin OS=Cucumis melo PE=1 SV=1	PF00082.17,PF02225.17,PF05922.11	Inhibitor_I9,PA,Peptidase_S8	2265	67.755	6.1434	-3.46322	down	6.6869e-09	2.0535e-07
MA_54476g0010	sp|P31237|ACCO_ACTDE	1-aminocyclopropane-1-carboxylate oxidase OS=Actinidia deliciosa GN=ACO PE=2 SV=1	PF03171.15,PF14226.1	2OG-FeII_Oxy,DIOX_N	985	736.982	66.9323	-3.46085	down	6.17623e-21	1.09285e-18
MA_16891g0010	sp|Q9FML4|LOB_ARATH	Protein LATERAL ORGAN BOUNDARIES OS=Arabidopsis thaliana GN=LOB PE=2 SV=1	PF03195.9	DUF260	708	561.98	51.0827	-3.45961	down	9.21366e-20	1.40698e-17
MA_494148g0010	NA	NA	PF01565.18,PF04030.9	ALO,FAD_binding_4	1578	194.492	17.7107	-3.45702	down	7.29673e-13	4.30372e-11
MA_10437203g0020	sp|Q9FNE1|CRK42_ARATH	Cysteine-rich receptor-like protein kinase 42 OS=Arabidopsis thaliana GN=CRK42 PE=2 SV=1	PF00069.20,PF01657.12,PF07714.12	Pkinase,Pkinase_Tyr,Stress-antifung	1968	62.3702	5.74042	-3.44163	down	1.76317e-08	4.96637e-07
MA_19638g0010	NA	NA	PF03350.11	UPF0114	444	128.501	11.8317	-3.44105	down	2.16558e-12	1.17188e-10
MA_138875g0030	NA	NA	NA	NA	273	90.5309	8.35296	-3.43805	down	2.04699e-10	8.10614e-09
MA_10427528g0010	NA	NA	NA	NA	1564	204.7	18.9671	-3.43194	down	2.71215e-15	2.32094e-13
MA_5588g0010	sp|Q9FG13|CXE15_ARATH	Probable carboxylesterase 15 OS=Arabidopsis thaliana GN=CXE15 PE=2 SV=1	PF00135.23,PF07859.8,PF10340.4,PF12695.2,PF12740.2	Abhydrolase_3,Abhydrolase_5,COesterase,Chlorophyllase2,DUF2424	1068	224.175	20.8103	-3.42925	down	1.78212e-15	1.55393e-13
MA_173695g0010	sp|Q9FUJ1|CKX7_ARATH	Cytokinin dehydrogenase 7 OS=Arabidopsis thaliana GN=CKX7 PE=1 SV=1	PF01565.18,PF09265.5	Cytokin-bind,FAD_binding_4	1611	245.642	22.8913	-3.42368	down	4.56623e-16	4.27749e-14
MA_9989648g0010	NA	NA	PF01752.12	Peptidase_M9	243	784.875	73.3111	-3.42036	down	6.08536e-05	0.000791097
MA_734639g0010	sp|O65351|SUBL_ARATH	Subtilisin-like protease OS=Arabidopsis thaliana GN=ARA12 PE=1 SV=1	PF00082.17,PF02225.17,PF05922.11	Inhibitor_I9,PA,Peptidase_S8	2358	230.905	21.5895	-3.4189	down	3.41485e-13	2.15677e-11
MA_10435536g0010	sp|Q43054|TCMO_POPKI	Trans-cinnamate 4-monooxygenase OS=Populus kitakamiensis GN=CYP73A16 PE=2 SV=1	PF00067.17	p450	2094	191.378	17.9715	-3.41264	down	1.39079e-11	6.62556e-10
MA_10432947g0010	sp|P52581|IFRH_LUPAL	Isoflavone reductase homolog OS=Lupinus albus PE=2 SV=1	PF00106.20,PF01073.14,PF01118.19,PF01370.16,PF02719.10,PF03446.10,PF05368.8,PF13460.1	3Beta_HSD,Epimerase,NAD_binding_10,NAD_binding_2,NmrA,Polysacc_synt_2,Semialdhyde_dh,adh_short	1161	256.67	24.1267	-3.41121	down	4.61112e-16	4.30146e-14
MA_10030456g0010	sp|P48417|CP74_LINUS	Allene oxide synthase, chloroplastic OS=Linum usitatissimum GN=CYP74A PE=1 SV=1	PF00067.17	p450	1449	488.854	46.0902	-3.40687	down	3.19287e-05	0.000447705
MA_10434389g0010	sp|Q67UE2|HOX11_ORYSJ	Homeobox-leucine zipper protein HOX11 OS=Oryza sativa subsp. japonica GN=HOX11 PE=2 SV=1	PF00046.24,PF02183.13,PF05920.6	HALZ,Homeobox,Homeobox_KN	774	258.526	24.3906	-3.40591	down	4.31977e-16	4.06368e-14
MA_91466g0010	sp|Q9C635|HSFB4_ARATH	Heat stress transcription factor B-4 OS=Arabidopsis thaliana GN=HSFB4 PE=2 SV=1	PF00447.12	HSF_DNA-bind	1353	268.159	25.3541	-3.4028	down	1.62305e-14	1.22664e-12
MA_116104g0010	sp|Q6CGU8|MCH1_YARLI	UCPmenziesii_isotig10657.g7404.t1	PF06813.8,PF07690.11,PF11846.3	DUF3366,MFS_1,Nodulin-like	1890	136.66	12.946	-3.40001	down	1.12249e-12	6.36791e-11
MA_54872g0010	sp|Q8VWZ7|C76B6_CATRO	Geraniol 8-hydroxylase OS=Catharanthus roseus GN=CYP76B6 PE=1 SV=1	PF00067.17	p450	1239	52.2627	5.03224	-3.37651	down	1.95823e-07	4.46409e-06
MA_189134g0010	NA	NA	NA	NA	339	159.694	15.4291	-3.37158	down	3.99288e-13	2.50764e-11
MA_193829g0010	sp|Q6NLC8|Y1648_ARATH	Uncharacterized protein At1g66480 OS=Arabidopsis thaliana GN=At1g66480 PE=1 SV=1	PF14009.1	DUF4228	552	29.8223	2.88352	-3.37049	down	2.54603e-05	0.000366454
MA_10434197g0020	sp|Q6J163|5NG4_PINTA	Auxin-induced protein 5NG4 OS=Pinus taeda PE=2 SV=1	PF00892.15	EamA	1476	29.7446	2.88352	-3.36672	down	3.62581e-05	0.000501264
MA_640601g0010	sp|Q949Z1|PGLR4_ARATH	Polygalacturonase At1g48100 OS=Arabidopsis thaliana GN=At1g48100 PE=2 SV=1	PF00295.12,PF12218.3,PF12708.2,PF13229.1	Beta_helix,End_N_terminal,Glyco_hydro_28,Pectate_lyase_3	1430	386.018	37.4755	-3.36465	down	9.97247e-18	1.14606e-15
MA_100910g0020	sp|Q9S7N7|PSAG_ARATH	Photosystem I reaction center subunit V, chloroplastic OS=Arabidopsis thaliana GN=PSAG PE=1 SV=1	PF01241.13	PSI_PSAK	492	173.403	16.9325	-3.35626	down	9.49444e-13	5.45563e-11
MA_10436581g0010	sp|Q9FFY3|VAS_ARATH	PgdbPengPgla_10984.g18686.t1	PF00234.17,PF14368.1	LTP_2,Tryp_alpha_amyl	468	111.835	10.9364	-3.35416	down	2.44539e-11	1.13347e-09
MA_10435198g0020	sp|Q9P2E3|ZNFX1_HUMAN	PgdbPcontorta_613665.g9080.t1	PF06414.7	Zeta_toxin	1149	29.2739	2.88862	-3.34116	down	3.41879e-05	0.000475496
MA_10431883g0020	sp|Q9C9B0|U89B1_ARATH	UDP-glycosyltransferase 89B1 OS=Arabidopsis thaliana GN=UGT89B1 PE=2 SV=2	NA	NA	1113	404.661	39.9608	-3.34006	down	1.94093e-17	2.12122e-15
MA_19907g0010	sp|Q9SJL0|U86A1_ARATH	UDP-glycosyltransferase 86A1 OS=Arabidopsis thaliana GN=UGT86A1 PE=2 SV=1	PF00201.13,PF04101.11	Glyco_tran_28_C,UDPGT	1479	29.5752	2.92289	-3.33892	down	4.135e-05	0.000562134
MA_127644g0010	NA	NA	PF01697.22,PF13704.1	Glyco_tranf_2_4,Glyco_transf_92	1563	89.7422	8.88225	-3.33679	down	3.44333e-10	1.30117e-08
MA_773806g0010	sp|Q08655|ASR1_SOLLC	Abscisic stress-ripening protein 1 OS=Solanum lycopersicum GN=ASR1 PE=2 SV=1	PF02496.11	ABA_WDS	915	612.204	60.7238	-3.33368	down	3.50848e-19	5.11252e-17
MA_10431300g0020	sp|P10049|CB21_PINTH	Chlorophyll a-b binding protein type I, chloroplastic OS=Pinus thunbergii PE=2 SV=1	PF00504.16	Chloroa_b-bind	801	365.797	36.336	-3.33157	down	1.83297e-06	3.48686e-05
MA_9600951g0010	sp|Q1ECF1|PYL7_ARATH	Abscisic acid receptor PYL7 OS=Arabidopsis thaliana GN=PYL7 PE=1 SV=1	PF00407.14,PF03364.15,PF10604.4	Bet_v_1,Polyketide_cyc,Polyketide_cyc2	663	465.8	46.3449	-3.32923	down	1.35827e-16	1.37649e-14
MA_75104g0010	sp|O80437|GPAT6_ARATH	Glycerol-3-phosphate 2-O-acyltransferase 6 OS=Arabidopsis thaliana GN=GPAT6 PE=1 SV=1	PF01553.16,PF05899.7,PF12710.2	Acyltransferase,Cupin_3,HAD	1641	77.156	7.70453	-3.324	down	1.05664e-08	3.13269e-07
MA_10215954g0010	NA	NA	NA	NA	300	1213.88	121.443	-3.32128	down	3.6564e-17	3.90045e-15
MA_10436159g0020	sp|P17801|KPRO_MAIZE	Putative receptor protein kinase ZmPK1 OS=Zea mays GN=PK1 PE=2 SV=2	PF00069.20,PF00954.15,PF01453.19,PF01636.18,PF01683.13,PF07714.12,PF08276.6,PF12662.2,PF14295.1	APH,B_lectin,EB,PAN_2,PAN_4,Pkinase,Pkinase_Tyr,S_locus_glycop,cEGF	2934	106.089	10.6229	-3.32003	down	7.44355e-11	3.17312e-09
MA_10434424g0010	sp|O48928|C77A3_SOYBN	Cytochrome P450 77A3 OS=Glycine max GN=CYP77A3 PE=2 SV=1	PF00067.17	p450	1335	411.407	41.473	-3.31032	down	2.19957e-17	2.39217e-15
MA_6062370g0010	sp|Q9LFR7|CXE17_ARATH	Probable carboxylesterase 17 OS=Arabidopsis thaliana GN=CXE17 PE=2 SV=1	PF00135.23,PF07859.8,PF10340.4,PF12695.2,PF12740.2	Abhydrolase_3,Abhydrolase_5,COesterase,Chlorophyllase2,DUF2424	560	80.9371	8.16013	-3.31014	down	2.10666e-09	7.08417e-08
MA_169331g0010	NA	NA	PF08879.5	WRC	1002	58.2042	5.89337	-3.30396	down	5.61532e-08	1.43901e-06
MA_12637g0010	sp|P61207|ARF3_TAKRU	ADP-ribosylation factor 3 OS=Takifugu rubripes GN=arf3 PE=3 SV=2	PF00025.16,PF00071.17,PF00448.17,PF00503.15,PF01926.18,PF04670.7,PF05729.7,PF08477.8,PF09439.5,PF09827.4,PF13238.1,PF13671.1	AAA_18,AAA_33,Arf,CRISPR_Cas2,G-alpha,Gtr1_RagA,MMR_HSR1,Miro,NACHT,Ras,SRP54,SRPRB	696	158.451	16.0524	-3.30317	down	1.24002e-06	2.44441e-05
MA_8147g0020	sp|Q9S9K9|MYB3_ARATH	Transcription factor MYB3 OS=Arabidopsis thaliana GN=MYB3 PE=1 SV=1	PF00249.26,PF13921.1	Myb_DNA-bind_6,Myb_DNA-binding	1311	408.852	41.5021	-3.30032	down	4.44529e-11	1.97426e-09
MA_34981g0010	NA	NA	PF00105.13,PF00582.21,PF11230.3,PF13500.1	AAA_26,DUF3029,Usp,zf-C4	423	990.456	100.774	-3.29696	down	4.60761e-20	7.33762e-18
MA_66158g0010	NA	NA	PF01439.13	Metallothio_2	249	2862.94	292.17	-3.29262	down	9.89376e-17	1.01184e-14
MA_10434815g0010	sp|Q9SV30|GATA8_ARATH	GATA transcription factor 8 OS=Arabidopsis thaliana GN=GATA8 PE=2 SV=1	PF00320.22	GATA	984	56.6592	5.78546	-3.29181	down	2.4199e-07	5.41683e-06
MA_334361g0010	sp|Q9M156|U72B1_ARATH	UDP-glycosyltransferase 72B1 OS=Arabidopsis thaliana GN=UGT72B1 PE=1 SV=1	PF00201.13	UDPGT	1371	613.405	62.7715	-3.28866	down	2.87271e-17	3.07918e-15
MA_293357g0010	NA	NA	NA	NA	687	523.596	53.7038	-3.28536	down	4.93992e-18	5.92127e-16
MA_10426653g0010	NA	NA	PF01764.20,PF02116.10,PF05057.9,PF07819.8,PF12695.2,PF12697.2	Abhydrolase_5,Abhydrolase_6,DUF676,Lipase_3,PGAP1,STE2	702	155.101	15.9533	-3.28128	down	6.1048e-13	3.64897e-11
MA_10437203g0010	sp|Q9FNE1|CRK42_ARATH	Cysteine-rich receptor-like protein kinase 42 OS=Arabidopsis thaliana GN=CRK42 PE=2 SV=1	PF00069.20,PF01657.12,PF07714.12	Pkinase,Pkinase_Tyr,Stress-antifung	2430	65.3882	6.72843	-3.28069	down	2.76241e-08	7.55679e-07
MA_2048181g0010	NA	NA	NA	NA	248	161.601	16.7694	-3.26853	down	8.72833e-13	5.08089e-11
MA_13412g0010	sp|O23470|GDL64_ARATH	GDSL esterase/lipase At4g16230 OS=Arabidopsis thaliana GN=At4g16230 PE=2 SV=2	PF00657.17	Lipase_GDSL	1029	265.751	27.5851	-3.26811	down	2.88958e-12	1.53755e-10
MA_50251g0010	sp|Q41073|NLTP_PINTA	Non-specific lipid-transfer protein OS=Pinus taeda PE=2 SV=1	PF00234.17,PF14368.1	LTP_2,Tryp_alpha_amyl	372	4745.09	494.132	-3.26347	down	8.22345e-06	0.000133534
MA_34530g0020	sp|Q9FF86|DCR_ARATH	BAHD acyltransferase DCR OS=Arabidopsis thaliana GN=DCR PE=2 SV=1	PF00668.15,PF02458.10	Condensation,Transferase	1323	48.1423	5.01384	-3.26332	down	8.49108e-07	1.71786e-05
MA_132614g0010	sp|A4L7R7|DEF1_PINSY	Defensin-1 OS=Pinus sylvestris GN=Def1 PE=1 SV=1	PF00304.15,PF00451.14,PF00537.13	Gamma-thionin,Toxin_2,Toxin_3	252	36.652	3.81828	-3.2629	down	1.18335e-05	0.000185272
MA_681548g0010	sp|Q06136|KDSR_HUMAN	UCPtaeda_isotig14751.g9136.t1	PF00106.20,PF02719.10,PF08659.5,PF13460.1,PF13561.1	KR,NAD_binding_10,Polysacc_synt_2,adh_short,adh_short_C2	1059	41.9587	4.37414	-3.2619	down	1.69306e-06	3.24284e-05
MA_17791g0010	sp|Q8S528|AL2B7_ARATH	Aldehyde dehydrogenase family 2 member B7, mitochondrial OS=Arabidopsis thaliana GN=ALDH2B7 PE=2 SV=2	PF00171.17,PF07368.6	Aldedh,DUF1487	879	567.383	59.1721	-3.26133	down	2.71464e-18	3.45846e-16
MA_63321g0010	sp|Q08298|RD22_ARATH	Dehydration-responsive protein RD22 OS=Arabidopsis thaliana GN=RD22 PE=2 SV=1	PF03181.10	BURP	1023	1423.7	150.317	-3.24356	down	2.9274e-20	4.69543e-18
MA_504598g0010	sp|P17407|21KD_DAUCA	21 kDa protein OS=Daucus carota PE=2 SV=1	PF04043.10,PF12455.3	Dynactin,PMEI	624	60.4076	6.3991	-3.23879	down	7.09438e-08	1.78118e-06
MA_18262g0020	sp|Q6GV12|KDSR_MOUSE	UCPtaeda_isotig36701.g14260.t1	PF00106.20,PF02882.14,PF08643.5,PF08659.5,PF12242.3,PF13561.1	DUF1776,Eno-Rase_NADH_b,KR,THF_DHG_CYH_C,adh_short,adh_short_C2	1038	231.047	24.6865	-3.22639	down	3.4339e-14	2.49377e-12
MA_10427616g0010	sp|Q9SAZ5|AHP3_ARATH	Histidine-containing phosphotransfer protein 3 OS=Arabidopsis thaliana GN=AHP3 PE=1 SV=2	PF01627.18	Hpt	624	79.7068	8.52883	-3.22428	down	4.65278e-09	1.47349e-07
MA_7207868g0010	NA	NA	NA	NA	368	84.8978	9.09546	-3.22251	down	2.80863e-09	9.19506e-08
MA_10426536g0010	sp|Q339X2|BGL34_ORYSJ	Beta-glucosidase 34 OS=Oryza sativa subsp. japonica GN=BGLU34 PE=2 SV=1	PF00232.13	Glyco_hydro_1	975	137.571	14.749	-3.22149	down	9.26211e-12	4.59908e-10
MA_101658g0010	sp|Q9SMT7|4CLLA_ARATH	4-coumarate--CoA ligase-like 10 OS=Arabidopsis thaliana GN=4CLL10 PE=2 SV=1	PF00501.23,PF06596.6,PF13193.1	AMP-binding,DUF4009,PsbX	1446	448.955	48.1956	-3.2196	down	2.42865e-13	1.58324e-11
MA_10435336g0010	sp|P60838|DRL1_ARATH	Probable disease resistance protein At1g12280 OS=Arabidopsis thaliana GN=At1g12280 PE=2 SV=1	PF00560.28,PF00931.17,PF03361.9,PF05729.7,PF12799.2,PF13401.1,PF13504.1,PF13855.1	AAA_22,Herpes_IE2_3,LRR_1,LRR_4,LRR_7,LRR_8,NACHT,NB-ARC	2952	74.2893	7.98374	-3.21802	down	1.12925e-08	3.32586e-07
MA_56269g0010	sp|Q94CD1|HHT1_ARATH	PgdbPpinaster_9876.g13072.t1	PF00668.15,PF02458.10	Condensation,Transferase	1359	1193.72	128.3	-3.21788	down	7.59203e-07	1.55431e-05
MA_3366g0010	sp|P94014|GL21_ARATH	Germin-like protein subfamily 2 member 1 OS=Arabidopsis thaliana GN=GLP4 PE=2 SV=2	PF00190.17,PF02311.14,PF05899.7,PF07883.6	AraC_binding,Cupin_1,Cupin_2,Cupin_3	648	395.98	42.7759	-3.21056	down	6.3327e-17	6.65979e-15
MA_10435723g0010	sp|Q9ZUC1|QORL_ARATH	Quinone oxidoreductase-like protein At1g23740, chloroplastic OS=Arabidopsis thaliana GN=At1g23740 PE=1 SV=2	PF00107.21,PF08240.7	ADH_N,ADH_zinc_N	836	4738.14	511.934	-3.21029	down	4.06189e-21	7.30321e-19
MA_863320g0010	sp|Q9SRX3|GUN1_ARATH	Endoglucanase 1 OS=Arabidopsis thaliana GN=CEL2 PE=2 SV=1	PF00759.14	Glyco_hydro_9	687	68.5811	7.41061	-3.21015	down	2.25458e-08	6.25975e-07
MA_358441g0010	sp|Q66PF2|URT1_FRAAN	Putative UDP-rhamnose:rhamnosyltransferase 1 OS=Fragaria ananassa GN=GT4 PE=2 SV=1	PF00201.13,PF04101.11,PF13528.1,PF13692.1	Glyco_tran_28_C,Glyco_trans_1_3,Glyco_trans_1_4,UDPGT	650	94.3088	10.2307	-3.20449	down	6.69009e-10	2.41352e-08
MA_180532g0010	sp|O04790|C75A7_EUSER	Flavonoid 3',5'-hydroxylase OS=Eustoma exaltatum subsp. russellianum GN=CYP75A7 PE=2 SV=1	PF00067.17	p450	333	201.476	21.8671	-3.20377	down	1.12612e-08	3.32187e-07
MA_19630g0020	sp|Q9SB61|Y4466_ARATH	ZF-HD homeobox protein At4g24660 OS=Arabidopsis thaliana GN=At4g24660 PE=1 SV=1	PF01527.15	HTH_Tnp_1	246	80.81	8.77746	-3.20266	down	3.60476e-09	1.15638e-07
MA_10379445g0010	sp|P81898|PNAA_PRUDU	Peptide-N4-(N-acetyl-beta-glucosaminyl)asparagine amidase A OS=Prunus dulcis PE=1 SV=2	PF12222.3	PNGaseA	1710	759.17	82.6872	-3.19869	down	1.15842e-18	1.56527e-16
MA_32400g0010	sp|Q6J163|5NG4_PINTA	Auxin-induced protein 5NG4 OS=Pinus taeda PE=2 SV=1	PF00892.15,PF03151.11,PF05653.9,PF07843.6,PF13536.1	DUF1634,EamA,EmrE,Mg_trans_NIPA,TPT	1164	715.827	78.2285	-3.19385	down	1.99502e-18	2.58599e-16
MA_10427553g0010	sp|P52577|IFRH_ARATH	Isoflavone reductase homolog P3 OS=Arabidopsis thaliana GN=At1g75280 PE=1 SV=1	PF05368.8	NmrA	495	225.232	24.6677	-3.19072	down	2.97883e-07	6.56903e-06
MA_28222g0010	sp|P37120|C75A2_SOLME	Flavonoid 3',5'-hydroxylase OS=Solanum melongena GN=CYP75A2 PE=2 SV=1	PF00067.17	p450	1557	237.106	26.0034	-3.18876	down	1.19529e-08	3.49724e-07
MA_5603g0010	sp|Q8L868|E1311_ARATH	Glucan endo-1,3-beta-glucosidase 11 OS=Arabidopsis thaliana GN=At1g32860 PE=1 SV=1	PF00332.13,PF08495.5	FIST,Glyco_hydro_17	1572	59.069	6.48859	-3.18642	down	1.48678e-07	3.47825e-06
MA_90245g0010	sp|Q9M7K4|POT5_ARATH	Potassium transporter 5 OS=Arabidopsis thaliana GN=POT5 PE=1 SV=1	PF02705.11	K_trans	2511	215.071	23.6446	-3.18523	down	6.29458e-14	4.39982e-12
MA_10426205g0010	sp|Q7XKV4|BGL12_ORYSJ	Beta-glucosidase 12 OS=Oryza sativa subsp. japonica GN=BGLU12 PE=2 SV=2	PF00232.13	Glyco_hydro_1	1086	86.0775	9.46729	-3.18461	down	2.17185e-09	7.28141e-08
MA_10429708g0010	sp|Q570B4|KCS10_ARATH	3-ketoacyl-CoA synthase 10 OS=Arabidopsis thaliana GN=FDH PE=1 SV=2	PF00195.14,PF02797.10,PF08392.7,PF08540.5,PF08541.5,PF08545.5	ACP_syn_III,ACP_syn_III_C,Chal_sti_synt_C,Chal_sti_synt_N,FAE1_CUT1_RppA,HMG_CoA_synt_C	1593	962.505	106.397	-3.17734	down	6.66535e-19	9.26506e-17
MA_9969794g0010	sp|Q9FF86|DCR_ARATH	UCPmenziesii_isotig23571.g25109.t1	PF02458.10	Transferase	927	60.1554	6.6834	-3.17004	down	1.56993e-07	3.6422e-06
MA_5834239g0010	sp|P00333|ADH1_MAIZE	Alcohol dehydrogenase 1 OS=Zea mays GN=ADH1 PE=2 SV=1	PF08240.7,PF10050.4	ADH_N,DUF2284	510	955.577	107.059	-3.15797	down	1.25639e-18	1.68742e-16
MA_19979g0010	sp|Q0WVM4|Y2239_ARATH	UCPtaeda_isotig24852.g2528.t1	PF00069.20,PF00560.28,PF07714.12,PF08263.7,PF12799.2,PF13855.1	LRRNT_2,LRR_1,LRR_4,LRR_8,Pkinase,Pkinase_Tyr	2040	65.9479	7.39673	-3.15637	down	3.81347e-08	1.01095e-06
MA_6505g0010	sp|P33679|ZEAM_MAIZE	Zeamatin OS=Zea mays GN=Zlp PE=1 SV=2	PF00314.12	Thaumatin	744	3337.42	375.318	-3.15255	down	1.13276e-09	3.97088e-08
MA_10431693g0010	sp|P52581|IFRH_LUPAL	Isoflavone reductase homolog OS=Lupinus albus PE=2 SV=1	PF01073.14,PF01118.19,PF01159.14,PF01370.16,PF02719.10,PF03435.13,PF05368.8,PF11105.3,PF13460.1,PF14451.1	3Beta_HSD,CCAP,Epimerase,NAD_binding_10,NmrA,Polysacc_synt_2,Ribosomal_L6e,Saccharop_dh,Semialdhyde_dh,Ub-Mut7C	1653	205.022	23.1939	-3.14396	down	4.58059e-13	2.82892e-11
MA_48585g0010	sp|Q7XKV4|BGL12_ORYSJ	Beta-glucosidase 12 OS=Oryza sativa subsp. japonica GN=BGLU12 PE=2 SV=2	PF00232.13	Glyco_hydro_1	1530	444.288	50.6469	-3.13295	down	5.77099e-15	4.71297e-13
MA_126273g0010	sp|Q9C983|WRK57_ARATH	Probable WRKY transcription factor 57 OS=Arabidopsis thaliana GN=WRKY57 PE=2 SV=1	PF03106.10	WRKY	1416	382.041	43.9191	-3.12081	down	1.57647e-11	7.43073e-10
MA_29855g0010	NA	NA	PF03479.10	DUF296	411	146.008	16.8665	-3.11382	down	1.34033e-11	6.42638e-10
MA_10435468g0020	sp|Q9P6Q3|BCS1_SCHPO	Probable mitochondrial chaperone bcs1 OS=Schizosaccharomyces pombe (strain 972 / ATCC 24843) GN=SPAC644.07 PE=2 SV=1	PF00004.24,PF00910.17,PF01078.16,PF01637.13,PF01926.18,PF05496.7,PF05673.8,PF06414.7,PF07728.9,PF13086.1,PF13191.1,PF13207.1,PF13245.1,PF13304.1,PF13401.1,PF13479.1,PF13481.1,PF13521.1,PF13555.1,PF13671.1,PF14363.1	AAA,AAA_11,AAA_16,AAA_17,AAA_19,AAA_21,AAA_22,AAA_24,AAA_25,AAA_28,AAA_29,AAA_33,AAA_5,AAA_assoc,Arch_ATPase,DUF815,MMR_HSR1,Mg_chelatase,RNA_helicase,RuvB_N,Zeta_toxin	981	45.8279	5.29871	-3.11251	down	1.59471e-06	3.06765e-05
MA_10437235g0010	sp|Q50228|FMDA_METME	Formamidase OS=Methylophilus methylotrophus GN=fmdA PE=1 SV=1	PF03069.10	FmdA_AmdA	899	779.721	90.9932	-3.09913	down	1.0859e-17	1.23522e-15
MA_24271g0020	sp|Q8GWP0|MYB39_ARATH	Transcription factor MYB39 OS=Arabidopsis thaliana GN=MYB39 PE=2 SV=1	PF00249.26,PF13921.1	Myb_DNA-bind_6,Myb_DNA-binding	1542	130.869	15.315	-3.09511	down	4.72211e-11	2.09303e-09
MA_10432716g0030	sp|P49237|E13B_MAIZE	Glucan endo-1,3-beta-glucosidase, acidic isoform OS=Zea mays PE=2 SV=1	PF00332.13	Glyco_hydro_17	792	10248.1	1203.21	-3.09039	down	8.40594e-18	9.76096e-16
MA_10430573g0010	sp|P48419|C75A3_PETHY	Flavonoid 3',5'-hydroxylase 2 OS=Petunia hybrida GN=CYP75A3 PE=2 SV=1	PF00067.17,PF07666.6	MpPF26,p450	1700	5776.02	684.281	-3.07741	down	1.68967e-14	1.27267e-12
MA_630451g0010	NA	NA	PF01697.22,PF13704.1	Glyco_tranf_2_4,Glyco_transf_92	1563	191.463	22.7562	-3.07273	down	2.07541e-12	1.12582e-10
MA_10429514g0010	sp|C0LGV1|RCH1_ARATH	LRR receptor-like serine/threonine-protein kinase RCH1 OS=Arabidopsis thaliana GN=RCH1 PE=2 SV=1	PF00069.20,PF00560.28,PF00790.14,PF01636.18,PF07449.6,PF07714.12,PF12799.2,PF13504.1,PF13516.1,PF13855.1	APH,HyaE,LRR_1,LRR_4,LRR_6,LRR_7,LRR_8,Pkinase,Pkinase_Tyr,VHS	3810	128.594	15.2941	-3.07178	down	7.40086e-11	3.16096e-09
MA_10296869g0010	sp|Q9LZX1|LOR15_ARATH	Protein LURP-one-related 15 OS=Arabidopsis thaliana GN=At5g01750 PE=1 SV=1	PF04525.7	Tub_2	697	44.4114	5.29814	-3.06737	down	4.90185e-06	8.45219e-05
MA_10435069g0020	sp|F4HVY0|CER1_ARATH	Protein ECERIFERUM 1 OS=Arabidopsis thaliana GN=CER1 PE=1 SV=1	PF04116.8,PF12076.3	FA_hydroxylase,Wax2_C	1611	568.512	67.9921	-3.06375	down	8.13162e-17	8.39327e-15
MA_10359605g0010	sp|P48408|DPS2_PINST	Pinosylvin synthase 2 OS=Pinus strobus GN=STS2 PE=2 SV=1	PF00195.14,PF02797.10,PF08392.7,PF08541.5	ACP_syn_III_C,Chal_sti_synt_C,Chal_sti_synt_N,FAE1_CUT1_RppA	1078	105.38	12.6218	-3.06162	down	2.82728e-09	9.22902e-08
MA_7292g0010	sp|Q940T9|COL4_ARATH	Zinc finger protein CONSTANS-LIKE 4 OS=Arabidopsis thaliana GN=COL4 PE=2 SV=2	PF00643.19,PF06203.9	CCT,zf-B_box	1008	309.036	37.1054	-3.05807	down	1.71989e-14	1.29107e-12
MA_10431639g0010	NA	NA	NA	NA	294	36.0488	4.33987	-3.05423	down	2.18094e-05	0.000319895
MA_10435473g0040	sp|P04793|HSP13_SOYBN	17.5 kDa class I heat shock protein OS=Glycine max GN=HSP17.5-M PE=3 SV=1	PF00011.16	HSP20	558	224.408	27.1048	-3.0495	down	1.85808e-05	0.000277468
MA_9199701g0010	sp|P52783|GLNA_PINSY	Glutamine synthetase cytosolic isozyme OS=Pinus sylvestris PE=2 SV=1	PF00120.19,PF03951.14	Gln-synt_C,Gln-synt_N	982	31.9886	3.86587	-3.04869	down	7.09106e-05	0.000907029
MA_2776517g0010	NA	NA	NA	NA	389	94.3862	11.4098	-3.0483	down	2.24073e-09	7.47861e-08
MA_903132g0010	sp|Q41073|NLTP_PINTA	Non-specific lipid-transfer protein OS=Pinus taeda PE=2 SV=1	PF00234.17,PF14368.1	LTP_2,Tryp_alpha_amyl	282	1728.22	209.482	-3.04439	down	1.52503e-07	3.55282e-06
MA_292538g0010	NA	NA	NA	NA	444	58.0445	7.06032	-3.03935	down	3.82517e-07	8.23982e-06
MA_491111g0010	sp|Q9FF86|DCR_ARATH	BAHD acyltransferase DCR OS=Arabidopsis thaliana GN=DCR PE=2 SV=1	PF02458.10	Transferase	1359	153.927	18.7315	-3.03871	down	1.39638e-11	6.63803e-10
MA_320571g0010	sp|B9X287|C7346_ORYSJ	Cytochrome P450 734A6 OS=Oryza sativa subsp. japonica GN=CYP734A6 PE=2 SV=1	PF00067.17	p450	1542	67.7133	8.27626	-3.03239	down	3.84632e-05	0.000527715
MA_10435248g0010	sp|Q91QN9|NCAP_LBVAV	PgdbPengPgla_446.g20912.t1	NA	NA	1056	242.692	29.7716	-3.02712	down	1.87882e-13	1.24667e-11
MA_10426701g0030	sp|Q9SIT6|AB5G_ARATH	ABC transporter G family member 5 OS=Arabidopsis thaliana GN=ABCG5 PE=2 SV=1	PF00005.22,PF01061.19,PF03193.11,PF03215.10,PF13175.1,PF13191.1,PF13207.1,PF13238.1,PF13304.1,PF13401.1,PF13481.1,PF13555.1	AAA_15,AAA_16,AAA_17,AAA_18,AAA_21,AAA_22,AAA_25,AAA_29,ABC2_membrane,ABC_tran,DUF258,Rad17	1917	722.232	88.6402	-3.02643	down	4.9057e-07	1.03475e-05
MA_10434249g0010	NA	NA	NA	NA	1131	1245.15	153.001	-3.02471	down	3.41081e-18	4.27213e-16
MA_3303g0010	sp|Q8R116|NOTUM_MOUSE	PgdbPcontorta_13176.g6847.t1	PF03283.8	PAE	987	65.2338	8.03387	-3.02145	down	1.56868e-07	3.6422e-06
MA_10427336g0010	sp|Q9ZUH5|SDR2B_ARATH	Short-chain dehydrogenase/reductase 2b OS=Arabidopsis thaliana GN=SDR2b PE=1 SV=1	PF00106.20,PF01370.16,PF08659.5,PF13460.1,PF13561.1	Epimerase,KR,NAD_binding_10,adh_short,adh_short_C2	471	68.3349	8.43227	-3.01863	down	1.12347e-07	2.67605e-06
MA_72340g0010	sp|D4N501|DIOX2_PAPSO	Probable 2-oxoglutarate/Fe(II)-dependent dioxygenase OS=Papaver somniferum GN=DIOX2 PE=2 SV=1	PF03171.15,PF14226.1	2OG-FeII_Oxy,DIOX_N	1074	1062.19	131.471	-3.01423	down	1.67837e-17	1.85244e-15
MA_4022g0010	sp|C0LGW6|ERL1_ARATH	LRR receptor-like serine/threonine-protein kinase ERL1 OS=Arabidopsis thaliana GN=ERL1 PE=2 SV=1	PF00069.20,PF00560.28,PF07714.12,PF12799.2,PF13504.1,PF13516.1,PF13855.1	LRR_1,LRR_4,LRR_6,LRR_7,LRR_8,Pkinase,Pkinase_Tyr	1641	165.273	20.5027	-3.01097	down	1.30822e-11	6.31313e-10
MA_447489g0010	sp|Q9ZT50|RHA2A_ARATH	E3 ubiquitin-protein ligase RHA2A OS=Arabidopsis thaliana GN=RHA2A PE=1 SV=1	PF00097.20,PF00130.17,PF05883.6,PF11789.3,PF11793.3,PF12678.2,PF12861.2,PF12906.2,PF13445.1,PF13639.1,PF13920.1,PF13923.1	Baculo_RING,C1_1,FANCL_C,RINGv,zf-Apc11,zf-C3HC4,zf-C3HC4_2,zf-C3HC4_3,zf-Nse,zf-RING_2,zf-RING_LisH,zf-rbx1	471	235.751	29.2561	-3.01045	down	1.48477e-08	4.24136e-07
MA_10434474g0010	sp|Q9LWM4|CIPK5_ORYSJ	CBL-interacting protein kinase 5 OS=Oryza sativa subsp. japonica GN=CIPK5 PE=2 SV=1	PF00069.20,PF01636.18,PF03822.9,PF06257.6,PF06293.9,PF07714.12	APH,DUF1021,Kdo,NAF,Pkinase,Pkinase_Tyr	1293	40.1895	4.99797	-3.0074	down	1.06115e-05	0.000168028
MA_19630g0030	sp|Q9SB61|Y4466_ARATH	ZF-HD homeobox protein At4g24660 OS=Arabidopsis thaliana GN=At4g24660 PE=1 SV=1	PF04770.7	ZF-HD_dimer	651	86.3914	10.7466	-3.00701	down	8.82854e-09	2.65273e-07
MA_80035g0010	sp|Q9M156|U72B1_ARATH	UDP-glycosyltransferase 72B1 OS=Arabidopsis thaliana GN=UGT72B1 PE=1 SV=1	PF00201.13	UDPGT	1581	517.849	64.7106	-3.00046	down	5.82661e-16	5.32394e-14
MA_26324g0010	sp|Q9ZWA6|MGP_ARATH	Zinc finger protein MAGPIE OS=Arabidopsis thaliana GN=MGP PE=1 SV=1	PF00096.21,PF12171.3,PF12874.2,PF13894.1	zf-C2H2,zf-C2H2_4,zf-C2H2_jaz,zf-met	1839	72.6029	9.0745	-3.00014	down	8.9286e-08	2.18751e-06
MA_103602g0010	sp|Q9C8E7|GLR33_ARATH	Glutamate receptor 3.3 OS=Arabidopsis thaliana GN=GLR3.3 PE=2 SV=1	PF00060.21,PF00497.15	Lig_chan,SBP_bac_3	834	50.7006	6.34642	-2.99799	down	1.98276e-06	3.74308e-05
MA_10430994g0010	sp|Q8S8A0|GDU4_ARATH	Protein GLUTAMINE DUMPER 4 OS=Arabidopsis thaliana GN=GDU4 PE=2 SV=1	NA	NA	351	144.884	18.2195	-2.99134	down	7.37235e-11	3.15483e-09
MA_244869g0010	NA	NA	NA	NA	212	36.8579	4.65845	-2.98405	down	3.01568e-05	0.000425266
MA_491848g0010	NA	NA	NA	NA	375	616.155	78.2003	-2.97805	down	7.71081e-16	6.98832e-14
MA_10204459g0010	sp|P04352|CALM_CHLRE	Calmodulin OS=Chlamydomonas reinhardtii PE=1 SV=2	PF00036.27,PF12763.2,PF13202.1,PF13405.1,PF13499.1,PF13833.1	EF_hand_3,EF_hand_4,EF_hand_5,EF_hand_6,efhand,efhand_3	579	21963.7	2798.77	-2.97226	down	4.7267e-19	6.75524e-17
MA_10432594g0010	sp|Q84UV8|NEC3_NICLS	Bifunctional monodehydroascorbate reductase and carbonic anhydrase nectarin-3 OS=Nicotiana langsdorffii x Nicotiana sanderae GN=NEC3 PE=1 SV=1	PF00194.16	Carb_anhydrase	810	133.768	17.0594	-2.9711	down	1.94977e-10	7.74869e-09
MA_202946g0010	sp|Q9FDX9|GG1_ARATH	Guanine nucleotide-binding protein subunit gamma 1 OS=Arabidopsis thaliana GN=GG1 PE=1 SV=1	PF00631.17,PF02185.11	G-gamma,HR1	318	50.3102	6.41751	-2.97077	down	2.97625e-06	5.44343e-05
MA_10426448g0010	NA	NA	PF02485.16	Branch	1284	103.638	13.3028	-2.96175	down	7.33981e-06	0.000120679
MA_101135g0010	sp|Q93WY4|WRK12_ARATH	Probable WRKY transcription factor 12 OS=Arabidopsis thaliana GN=WRKY12 PE=2 SV=1	PF03106.10	WRKY	984	131.166	16.8583	-2.95986	down	3.19921e-05	0.000448312
MA_3747445g0010	sp|Q9SK82|U85A1_ARATH	UDP-glycosyltransferase 85A1 OS=Arabidopsis thaliana GN=UGT85A1 PE=1 SV=1	PF00201.13,PF04101.11	Glyco_tran_28_C,UDPGT	564	54.9855	7.10421	-2.95231	down	8.91279e-07	1.79991e-05
MA_10432809g0020	sp|Q42580|PER21_ARATH	Peroxidase 21 OS=Arabidopsis thaliana GN=PER21 PE=1 SV=1	PF00141.18	peroxidase	984	377.937	49.0968	-2.94444	down	2.30855e-10	9.04552e-09
MA_59794g0010	NA	NA	NA	NA	1020	525.888	68.6442	-2.93755	down	1.79996e-09	6.13612e-08
MA_10430460g0010	sp|Q9LXD9|PME51_ARATH	Probable pectinesterase/pectinesterase inhibitor 51 OS=Arabidopsis thaliana GN=PME51 PE=2 SV=1	PF01095.14,PF04043.10	PMEI,Pectinesterase	2319	613.713	80.5228	-2.9301	down	2.43431e-14	1.78529e-12
MA_10435811g0020	sp|Q8RY22|DEGP7_ARATH	Protease Do-like 7 OS=Arabidopsis thaliana GN=DEGP7 PE=2 SV=1	PF00089.21,PF00595.19,PF00949.16,PF01732.11,PF05579.8,PF10459.4,PF12812.2,PF13180.1,PF13365.1	DUF31,PDZ,PDZ_1,PDZ_2,Peptidase_S32,Peptidase_S46,Peptidase_S7,Trypsin,Trypsin_2	1494	119.537	15.7109	-2.92762	down	7.3148e-10	2.61352e-08
MA_9868304g0010	NA	NA	NA	NA	636	84.8428	11.187	-2.92297	down	2.21174e-08	6.14847e-07
MA_10428500g0010	sp|O04136|KNAP3_MALDO	Homeobox protein knotted-1-like 3 OS=Malus domestica PE=2 SV=1	PF00046.24,PF03789.8,PF03790.8,PF03791.8,PF05920.6	ELK,Homeobox,Homeobox_KN,KNOX1,KNOX2	1317	386.588	51.0669	-2.92034	down	1.88516e-14	1.40099e-12
MA_169541g0010	sp|C0LGP4|Y3475_ARATH	Probable LRR receptor-like serine/threonine-protein kinase At3g47570 OS=Arabidopsis thaliana GN=At3g47570 PE=1 SV=1	PF00069.20,PF00560.28,PF01384.15,PF01943.12,PF02076.10,PF02404.10,PF02723.9,PF04290.7,PF07714.12,PF11694.3,PF12216.3,PF12799.2,PF12822.2,PF13504.1,PF13516.1,PF13800.1,PF13850.1,PF13855.1	DUF3290,DUF3816,DctQ,ERGIC_N,LRR_1,LRR_4,LRR_6,LRR_7,LRR_8,NS3_envE,PHO4,Pkinase,Pkinase_Tyr,Polysacc_synt,SCF,STE3,Sigma_reg_N,m04gp34like	1368	111.304	14.7045	-2.92017	down	1.68151e-09	5.74988e-08
MA_10431151g0010	sp|Q9ZUC1|QORL_ARATH	Quinone oxidoreductase-like protein At1g23740, chloroplastic OS=Arabidopsis thaliana GN=At1g23740 PE=1 SV=2	PF00107.21,PF13602.1	ADH_zinc_N,ADH_zinc_N_2	527	3968.43	525.841	-2.91587	down	4.71641e-18	5.68391e-16
MA_29879g0020	NA	NA	NA	NA	990	169.295	22.5073	-2.91107	down	1.09025e-10	4.55189e-09
MA_118076g0010	sp|O64470|SHT_ARATH	UCPmenziesii_isotig22440.g6962.t1	PF02458.10	Transferase	1452	125.715	16.7402	-2.90877	down	5.39057e-10	1.97345e-08
MA_175750g0010	sp|Q9C519|WRKY6_ARATH	WRKY transcription factor 6 OS=Arabidopsis thaliana GN=WRKY6 PE=1 SV=1	PF03106.10,PF07195.7	FliD_C,WRKY	1029	69.8733	9.31632	-2.90691	down	1.55681e-07	3.62307e-06
MA_10429779g0010	sp|Q93ZR6|WSD1_ARATH	PgdbPtadea_27615.g13927.t1	PF00668.15,PF01899.11,PF03007.11,PF06974.8	Condensation,DUF1298,MNHE,WES_acyltransf	1506	193.837	25.9778	-2.89949	down	6.10518e-12	3.11201e-10
MA_7981g0010	NA	NA	PF05553.6	DUF761	726	566.236	76.086	-2.8957	down	3.00689e-15	2.549e-13
MA_9563380g0010	NA	NA	PF04570.9	DUF581	654	89.356	12.024	-2.89364	down	2.66585e-08	7.30161e-07
MA_10431711g0010	NA	NA	PF06813.8,PF07690.11	MFS_1,Nodulin-like	2313	76.7352	10.3539	-2.88972	down	6.54414e-08	1.66364e-06
MA_17212g0010	sp|A3AVP1|CKX8_ORYSJ	Cytokinin dehydrogenase 8 OS=Oryza sativa subsp. japonica GN=CKX8 PE=3 SV=1	PF01565.18,PF09265.5	Cytokin-bind,FAD_binding_4	1659	305.085	41.1741	-2.8894	down	2.66344e-13	1.717e-11
MA_46617g0010	sp|P0CH05|UBI2P_PETCR	Polyubiquitin OS=Petroselinum crispum GN=PCUBI4-2 PE=3 SV=1	PF00240.18,PF10302.4,PF11069.3,PF11976.3,PF13019.1,PF13881.1	DUF2407,DUF2870,Rad60-SLD,Rad60-SLD_2,Telomere_Sde2,ubiquitin	495	281.007	38.0652	-2.88406	down	5.38599e-13	3.24543e-11
MA_19696g0010	sp|Q94BT2|AIR12_ARATH	Auxin-induced in root cultures protein 12 OS=Arabidopsis thaliana GN=AIR12 PE=1 SV=3	PF04526.8	DUF568	570	56.8703	7.7153	-2.88188	down	1.32142e-06	2.58203e-05
MA_6198238g0010	NA	NA	NA	NA	423	167862	22804.7	-2.87987	down	1.33445e-07	3.14167e-06
MA_120068g0010	sp|Q9S6Z8|TPK5_ARATH	Two-pore potassium channel 5 OS=Arabidopsis thaliana GN=TPK5 PE=1 SV=1	PF00520.26,PF07885.11	Ion_trans,Ion_trans_2	1236	40.9635	5.57734	-2.87669	down	1.73127e-05	0.000261658
MA_219456g0010	sp|P23535|E13B_PHAVU	Glucan endo-1,3-beta-glucosidase, basic isoform OS=Phaseolus vulgaris PE=2 SV=1	PF00332.13	Glyco_hydro_17	975	74.5745	10.2199	-2.8673	down	2.26968e-06	4.23453e-05
MA_79145g0010	sp|B9X287|C7346_ORYSJ	Cytochrome P450 734A6 OS=Oryza sativa subsp. japonica GN=CYP734A6 PE=2 SV=1	PF00067.17	p450	1581	205.055	28.1144	-2.86663	down	1.05962e-11	5.2036e-10
MA_218163g0010	NA	NA	NA	NA	777	1039.07	143.765	-2.85351	down	4.81502e-16	4.45439e-14
MA_683244g0010	NA	NA	PF10520.4	Kua-UEV1_localn	426	86.8161	12.0526	-2.84861	down	2.93379e-08	7.97668e-07
MA_10428446g0010	sp|P46639|KNAT1_ARATH	Homeobox protein knotted-1-like 1 OS=Arabidopsis thaliana GN=KNAT1 PE=1 SV=1	PF00046.24,PF03789.8,PF03790.8,PF03791.8,PF05920.6	ELK,Homeobox,Homeobox_KN,KNOX1,KNOX2	1323	1790.72	249.829	-2.84152	down	1.53372e-16	1.53984e-14
MA_119267g0010	sp|Q9STX3|GID2_ARATH	F-box protein GID2 OS=Arabidopsis thaliana GN=GID2 PE=1 SV=1	PF00646.28,PF12937.2	F-box,F-box-like	459	178.152	24.8901	-2.83946	down	5.22422e-11	2.30112e-09
MA_10048467g0010	sp|Q9FJA2|TT2_ARATH	Transcription factor TT2 OS=Arabidopsis thaliana GN=TT2 PE=1 SV=1	PF00249.26,PF13921.1	Myb_DNA-bind_6,Myb_DNA-binding	927	244.491	34.2617	-2.83512	down	4.30553e-12	2.23237e-10
MA_82060g0010	sp|Q9FKH1|SAP_ARATH	Transcriptional regulator STERILE APETALA OS=Arabidopsis thaliana GN=SAP PE=1 SV=1	PF12937.2	F-box-like	1389	441.37	62.0182	-2.83122	down	2.88088e-14	2.09899e-12
MA_6070012g0010	sp|Q9ZUH5|SDR2B_ARATH	Short-chain dehydrogenase/reductase 2b OS=Arabidopsis thaliana GN=SDR2b PE=1 SV=1	PF00106.20,PF14198.1	TnpV,adh_short	675	236.461	33.4599	-2.8211	down	3.97138e-12	2.07358e-10
MA_10436423g0010	sp|Q9LJM4|IKU2_ARATH	Receptor-like protein kinase HAIKU2 OS=Arabidopsis thaliana GN=IKU2 PE=1 SV=1	PF00069.20,PF00560.28,PF07714.12,PF12799.2,PF13516.1,PF13855.1	LRR_1,LRR_4,LRR_6,LRR_8,Pkinase,Pkinase_Tyr	1911	85.0775	12.045	-2.82034	down	4.7794e-05	0.000637682
MA_8230140g0010	NA	NA	PF05627.6	AvrRpt-cleavage	765	307.249	43.4998	-2.82033	down	1.05291e-12	6.03459e-11
MA_6565643g0010	NA	NA	NA	NA	290	342.505	49.0903	-2.80261	down	5.19281e-08	1.34464e-06
MA_95531g0010	sp|Q08891|FACR2_ARATH	Fatty acyl-CoA reductase 2 OS=Arabidopsis thaliana GN=FAR2 PE=2 SV=2	PF01073.14,PF01370.16,PF03015.14,PF04321.12,PF07378.6,PF07993.7	3Beta_HSD,Epimerase,FlbT,NAD_binding_4,RmlD_sub_bind,Sterile	1758	68.5116	9.84868	-2.79835	down	1.5212e-05	0.000233254
MA_41289g0010	sp|Q9S7C9|ESCA_ARATH	Putative DNA-binding protein ESCAROLA OS=Arabidopsis thaliana GN=ESC PE=2 SV=1	PF03479.10	DUF296	816	842.074	121.74	-2.79014	down	3.44176e-15	2.87393e-13
MA_304461g0010	sp|Q9LFR7|CXE17_ARATH	Probable carboxylesterase 17 OS=Arabidopsis thaliana GN=CXE17 PE=2 SV=1	PF00135.23,PF07859.8,PF10340.4,PF12695.2,PF12740.2	Abhydrolase_3,Abhydrolase_5,COesterase,Chlorophyllase2,DUF2424	1029	102.163	14.8156	-2.78569	down	1.61652e-08	4.60285e-07
MA_580238g0010	sp|O49726|PUP9_ARATH	Probable purine permease 9 OS=Arabidopsis thaliana GN=PUP9 PE=2 SV=2	PF00892.15,PF03151.11	EamA,TPT	1125	101.952	14.815	-2.78276	down	5.01516e-05	0.000664367
MA_276247g0010	sp|Q9FYB5|DNJ11_ARATH	Chaperone protein dnaJ 11, chloroplastic OS=Arabidopsis thaliana GN=ATJ11 PE=1 SV=2	PF00226.26	DnaJ	444	81.6481	11.8674	-2.78241	down	1.34971e-07	3.17424e-06
MA_10428567g0010	NA	NA	PF05078.7,PF06632.7	DUF679,XRCC4	837	510.846	74.6375	-2.77491	down	2.01789e-14	1.49464e-12
MA_427851g0010	sp|Q94AJ5|PGLR5_ARATH	Probable polygalacturonase At1g80170 OS=Arabidopsis thaliana GN=At1g80170 PE=1 SV=1	PF00295.12	Glyco_hydro_28	768	412.939	60.3776	-2.77384	down	2.18928e-10	8.62368e-09
MA_141469g0010	sp|Q56YJ8|FAMA_ARATH	Transcription factor FAMA OS=Arabidopsis thaliana GN=FMA PE=1 SV=1	PF00010.21,PF13291.1	ACT_4,HLH	1332	1285.7	188.779	-2.76779	down	1.73401e-11	8.1389e-10
MA_10426357g0020	sp|Q39688|EP1G_DAUCA	Epidermis-specific secreted glycoprotein EP1 OS=Daucus carota GN=EP1 PE=1 SV=1	PF01453.19,PF11376.3	B_lectin,DUF3179	501	287.509	42.2403	-2.76692	down	5.87134e-06	9.89429e-05
MA_3179g0020	sp|Q8GXL3|SPL8_ARATH	Squamosa promoter-binding-like protein 8 OS=Arabidopsis thaliana GN=SPL8 PE=1 SV=2	PF03110.9	SBP	1860	461.176	67.9478	-2.76282	down	1.04852e-13	7.14884e-12
MA_60457g0010	sp|Q67UE2|HOX11_ORYSJ	Homeobox-leucine zipper protein HOX11 OS=Oryza sativa subsp. japonica GN=HOX11 PE=2 SV=1	PF00046.24,PF02183.13,PF05920.6	HALZ,Homeobox,Homeobox_KN	960	202.122	29.8341	-2.76019	down	2.69792e-11	1.24277e-09
MA_7133366g0010	sp|O14099|YERG_SCHPO	UCPtaeda_isotig29528.g311.t1	PF01814.18,PF05495.7	Hemerythrin,zf-CHY	2694	171.154	25.3953	-2.75266	down	2.38676e-10	9.33559e-09
MA_460378g0010	NA	NA	PF11752.3	DUF3309	345	193.456	28.7611	-2.74981	down	1.05849e-10	4.45265e-09
MA_10426427g0010	sp|Q9LXN3|FACR4_ARATH	Probable fatty acyl-CoA reductase 4 OS=Arabidopsis thaliana GN=FAR4 PE=2 SV=1	PF01073.14,PF01370.16,PF03015.14,PF04321.12,PF07993.7	3Beta_HSD,Epimerase,NAD_binding_4,RmlD_sub_bind,Sterile	1806	97.122	14.4729	-2.74644	down	2.55181e-08	7.01511e-07
MA_288660g0010	NA	NA	NA	NA	486	97.9257	14.5946	-2.74625	down	3.47724e-08	9.30672e-07
MA_95456g0010	sp|Q9XIM7|CRPM1_ARATH	Cold-regulated 413 plasma membrane protein 1 OS=Arabidopsis thaliana GN=COR413PM1 PE=1 SV=1	PF05562.6	WCOR413	334	90.0232	13.4169	-2.74624	down	7.19763e-08	1.80102e-06
MA_38472g0010	sp|Q0WV12|ANL2_ARATH	Homeobox-leucine zipper protein ANTHOCYANINLESS 2 OS=Arabidopsis thaliana GN=ANL2 PE=2 SV=1	PF00046.24,PF01852.14,PF05920.6,PF12824.2	Homeobox,Homeobox_KN,MRP-L20,START	2247	232.59	34.6908	-2.74517	down	1.67715e-11	7.88864e-10
MA_9483804g0010	sp|Q8GWP0|MYB39_ARATH	Transcription factor MYB39 OS=Arabidopsis thaliana GN=MYB39 PE=2 SV=1	PF00249.26,PF13921.1	Myb_DNA-bind_6,Myb_DNA-binding	993	47.0171	7.01528	-2.74461	down	8.89586e-06	0.000143512
MA_10436208g0010	sp|Q84W40|ATL11_ARATH	RING-H2 finger protein ATL11 OS=Arabidopsis thaliana GN=ATL11 PE=2 SV=2	PF00097.20,PF11793.3,PF12678.2,PF12861.2,PF12906.2,PF13639.1,PF13920.1,PF13923.1,PF14445.1,PF14446.1	FANCL_C,Prok-RING_1,Prok-RING_2,RINGv,zf-Apc11,zf-C3HC4,zf-C3HC4_2,zf-C3HC4_3,zf-RING_2,zf-rbx1	1215	235.186	35.2906	-2.73645	down	1.22708e-11	5.93446e-10
MA_6172876g0010	sp|Q9M5M0|CHS7_PICMA	Chalcone synthase 7 OS=Picea mariana GN=CSF7 PE=2 SV=1	PF00195.14,PF02797.10,PF08392.7,PF08541.5,PF08545.5	ACP_syn_III,ACP_syn_III_C,Chal_sti_synt_C,Chal_sti_synt_N,FAE1_CUT1_RppA	854	45.4932	6.82812	-2.73609	down	1.82719e-05	0.000273771
MA_9052584g0010	sp|P0C5E2|Y1839_ARATH	PgdbPengPgla_1339.g30663.t1	PF13947.1,PF14380.1	GUB_WAK_bind,WAK_assoc	963	76.9301	11.5715	-2.73297	down	4.11098e-07	8.78757e-06
MA_9446650g0010	sp|Q9S9N9|CCR1_ARATH	Cinnamoyl-CoA reductase 1 OS=Arabidopsis thaliana GN=CCR1 PE=1 SV=1	PF00106.20,PF01073.14,PF01370.16,PF02719.10,PF05368.8,PF07993.7,PF08659.5,PF13460.1	3Beta_HSD,Epimerase,KR,NAD_binding_10,NAD_binding_4,NmrA,Polysacc_synt_2,adh_short	975	1631.49	245.57	-2.73198	down	1.06005e-15	9.4915e-14
MA_93072g0010	sp|Q9FZI8|LCAT1_ARATH	Lecithin-cholesterol acyltransferase-like 1 OS=Arabidopsis thaliana GN=LCAT1 PE=2 SV=1	PF02450.10,PF05057.9,PF07819.8,PF12695.2,PF12697.2	Abhydrolase_5,Abhydrolase_6,DUF676,LACT,PGAP1	1548	56.5936	8.52629	-2.73065	down	3.85352e-06	6.86765e-05
MA_53055g0010	sp|P80728|MAVI_CUCPE	Mavicyanin OS=Cucurbita pepo PE=1 SV=1	PF02298.12	Cu_bind_like	1059	72.7718	11.0012	-2.72572	down	5.6035e-07	1.16866e-05
MA_10436472g0020	sp|P52581|IFRH_LUPAL	Isoflavone reductase homolog OS=Lupinus albus PE=2 SV=1	PF00106.20,PF01073.14,PF01118.19,PF01370.16,PF02719.10,PF05368.8,PF08659.5,PF13460.1	3Beta_HSD,Epimerase,KR,NAD_binding_10,NmrA,Polysacc_synt_2,Semialdhyde_dh,adh_short	936	167.432	25.512	-2.71433	down	5.1722e-10	1.89974e-08
MA_4666649g0010	NA	NA	NA	NA	209	399.939	61.0808	-2.71099	down	7.82406e-13	4.59046e-11
MA_195595g0010	sp|Q94A43|BEH2_ARATH	BES1/BZR1 homolog protein 2 OS=Arabidopsis thaliana GN=BEH2 PE=1 SV=1	PF05687.8	DUF822	831	235.629	35.9928	-2.71074	down	2.93776e-11	1.34491e-09
MA_10430494g0010	sp|Q9SFC6|GDIR_ARATH	Rho GDP-dissociation inhibitor 1 OS=Arabidopsis thaliana GN=GDI1 PE=1 SV=1	PF02115.12	Rho_GDI	729	66.3817	10.1514	-2.70911	down	2.10552e-06	3.95472e-05
MA_10433986g0020	NA	NA	PF00170.16,PF07716.10	bZIP_1,bZIP_2	1047	690.884	105.68	-2.70874	down	6.29532e-14	4.39982e-12
MA_19627g0010	sp|Q01559|HMDH_NICSY	3-hydroxy-3-methylglutaryl-coenzyme A reductase OS=Nicotiana sylvestris GN=HMGR PE=2 SV=1	PF00368.13	HMG-CoA_red	1521	1957.73	300.4	-2.70422	down	1.06729e-11	5.21823e-10
MA_10274g0010	sp|Q9FH54|EF114_ARATH	Ethylene-responsive transcription factor ERF114 OS=Arabidopsis thaliana GN=ERF114 PE=2 SV=1	PF00847.15	AP2	1248	436.093	67.0242	-2.70188	down	4.16861e-13	2.58883e-11
MA_142644g0010	sp|Q93ZR6|WSD1_ARATH	O-acyltransferase WSD1 OS=Arabidopsis thaliana GN=WSD1 PE=2 SV=1	PF00668.15,PF03007.11,PF06974.8,PF07247.7	AATase,Condensation,DUF1298,WES_acyltransf	1473	400.559	62.0345	-2.69087	down	1.06161e-12	6.06886e-11
MA_127096g0010	sp|Q93Y09|SCP45_ARATH	Serine carboxypeptidase-like 45 OS=Arabidopsis thaliana GN=SCPL45 PE=2 SV=1	PF00450.17,PF12695.2,PF12697.2	Abhydrolase_5,Abhydrolase_6,Peptidase_S10	1044	86.9222	13.4823	-2.68865	down	1.66659e-07	3.85043e-06
MA_9264755g0010	sp|P24397|HY6H_HYONI	Hyoscyamine 6-dioxygenase OS=Hyoscyamus niger GN=H6H PE=1 SV=1	PF03171.15,PF14226.1	2OG-FeII_Oxy,DIOX_N	1068	121.176	18.9759	-2.67486	down	5.83757e-07	1.21521e-05
MA_780420g0010	NA	NA	NA	NA	387	195.931	30.6961	-2.67422	down	5.15526e-08	1.33647e-06
MA_48594g0010	sp|Q9FLE8|Y5986_ARATH	Uncharacterized protein At5g39865 OS=Arabidopsis thaliana GN=At5g39865 PE=1 SV=1	PF00462.19	Glutaredoxin	1500	151.435	23.8608	-2.66599	down	1.54233e-09	5.29834e-08
MA_10222942g0010	sp|Q9XG81|PLA22_ORYSJ	Probable phospholipase A2 homolog 2 OS=Oryza sativa subsp. japonica GN=PLA2-II PE=1 SV=1	PF00068.14	Phospholip_A2_1	675	337.109	53.1541	-2.66496	down	3.02749e-12	1.60328e-10
MA_10434600g0010	sp|P25349|YCP4_YEAST	Flavoprotein-like protein YCP4 OS=Saccharomyces cerevisiae (strain ATCC 204508 / S288c) GN=YCP4 PE=1 SV=1	PF00258.20,PF02525.12,PF03358.10	FMN_red,Flavodoxin_1,Flavodoxin_2	612	379.457	60.1334	-2.6577	down	1.79258e-12	9.81957e-11
MA_9009309g0010	NA	NA	NA	NA	1218	83.3097	13.2538	-2.65207	down	2.64068e-07	5.87565e-06
MA_888374g0010	sp|D4N501|DIOX2_PAPSO	Probable 2-oxoglutarate/Fe(II)-dependent dioxygenase OS=Papaver somniferum GN=DIOX2 PE=2 SV=1	PF03171.15	2OG-FeII_Oxy	450	964.856	153.66	-2.65058	down	4.67044e-14	3.32675e-12
MA_720108g0010	sp|Q8LGG8|USPAL_ARATH	PgdbPpinaster_8655.g31875.t1	PF00105.13,PF00582.21,PF11230.3	DUF3029,Usp,zf-C4	471	974.812	155.537	-2.64787	down	5.73981e-10	2.091e-08
MA_73731g0010	sp|Q9STX3|GID2_ARATH	F-box protein GID2 OS=Arabidopsis thaliana GN=GID2 PE=1 SV=1	PF12937.2	F-box-like	609	99.7338	15.9216	-2.6471	down	7.6429e-08	1.90389e-06
MA_10433308g0010	sp|Q8GYN5|RIN4_ARATH	RPM1-interacting protein 4 OS=Arabidopsis thaliana GN=RIN4 PE=1 SV=1	PF05627.6	AvrRpt-cleavage	762	144.916	23.2897	-2.63745	down	2.65327e-09	8.73775e-08
MA_163659g0010	NA	NA	NA	NA	321	235.615	37.9447	-2.63446	down	6.8742e-11	2.95869e-09
MA_9998439g0010	sp|Q8VZ49|ADHL4_ARATH	Alcohol dehydrogenase-like 4 OS=Arabidopsis thaliana GN=At1g64710 PE=2 SV=1	PF01664.11,PF02254.13,PF02826.14,PF03721.9,PF08240.7	2-Hacid_dh_C,ADH_N,Reo_sigma1,TrkA_N,UDPG_MGDP_dh_N	836	203.853	32.9588	-2.6288	down	1.90312e-10	7.57682e-09
MA_5296g0010	NA	NA	NA	NA	1488	97.0443	15.7155	-2.62646	down	8.53233e-08	2.09734e-06
MA_6711351g0010	sp|P17407|21KD_DAUCA	21 kDa protein OS=Daucus carota PE=2 SV=1	PF03015.14,PF04043.10	PMEI,Sterile	273	484.029	78.9077	-2.61686	down	7.93413e-13	4.64282e-11
MA_10426909g0020	sp|Q9ZVX8|PIP28_ARATH	Probable aquaporin PIP2-8 OS=Arabidopsis thaliana GN=PIP2-8 PE=1 SV=1	PF00230.15	MIP	780	200.91	32.7664	-2.61626	down	2.50723e-10	9.77251e-09
MA_8964512g0010	NA	NA	NA	NA	702	344.015	56.333	-2.61042	down	3.80699e-08	1.01044e-06
MA_10434819g0010	sp|P48408|DPS2_PINST	Pinosylvin synthase 2 OS=Pinus strobus GN=STS2 PE=2 SV=1	PF00195.14,PF02797.10,PF08392.7,PF08541.5,PF08545.5	ACP_syn_III,ACP_syn_III_C,Chal_sti_synt_C,Chal_sti_synt_N,FAE1_CUT1_RppA	1191	325.592	53.5224	-2.60485	down	5.26007e-09	1.64941e-07
MA_10430538g0010	sp|Q9ZUH5|SDR2B_ARATH	Short-chain dehydrogenase/reductase 2b OS=Arabidopsis thaliana GN=SDR2b PE=1 SV=1	PF00106.20,PF01370.16,PF08659.5,PF13460.1,PF13561.1	Epimerase,KR,NAD_binding_10,adh_short,adh_short_C2	939	118.087	19.4193	-2.60429	down	2.13608e-08	5.96792e-07
MA_10426357g0010	sp|Q39688|EP1G_DAUCA	Epidermis-specific secreted glycoprotein EP1 OS=Daucus carota GN=EP1 PE=1 SV=1	PF00954.15,PF08276.6,PF08277.7	PAN_2,PAN_3,S_locus_glycop	1059	849.973	139.893	-2.6031	down	5.51222e-09	1.71641e-07
MA_30903g0010	sp|Q9SGP2|HSL1_ARATH	Receptor-like protein kinase HSL1 OS=Arabidopsis thaliana GN=HSL1 PE=2 SV=1	PF00069.20,PF00560.28,PF03109.11,PF07714.12,PF08263.7,PF12799.2,PF13516.1,PF13855.1	ABC1,LRRNT_2,LRR_1,LRR_4,LRR_6,LRR_8,Pkinase,Pkinase_Tyr	2466	190.57	31.4069	-2.60117	down	3.20832e-10	1.22064e-08
MA_33107g0010	NA	NA	NA	NA	648	360.186	60.2125	-2.58061	down	7.06204e-12	3.56218e-10
MA_10436001g0020	sp|P21357|AROF_SOLTU	Phospho-2-dehydro-3-deoxyheptonate aldolase 1, chloroplastic OS=Solanum tuberosum GN=SHKA PE=1 SV=2	PF01474.11	DAHP_synth_2	1362	767.7	128.678	-2.57678	down	2.59648e-13	1.6828e-11
MA_21538g0020	sp|Q9SAK5|APL_ARATH	Myb family transcription factor APL OS=Arabidopsis thaliana GN=APL PE=2 SV=2	PF00249.26,PF03602.10,PF07755.6,PF08895.6,PF10096.4,PF14379.1	Cons_hypoth95,DUF1611,DUF1840,DUF2334,Myb_CC_LHEQLE,Myb_DNA-binding	2169	475.129	79.8251	-2.57341	down	1.74127e-06	3.32376e-05
MA_51464g0010	sp|Q8RXK7|PME41_ARATH	Probable pectinesterase/pectinesterase inhibitor 41 OS=Arabidopsis thaliana GN=PME41 PE=2 SV=2	PF01095.14,PF04043.10	PMEI,Pectinesterase	1707	259.547	43.7194	-2.56965	down	5.24319e-11	2.30112e-09
MA_14786g0010	sp|Q94BT2|AIR12_ARATH	Auxin-induced in root cultures protein 12 OS=Arabidopsis thaliana GN=AIR12 PE=1 SV=3	PF03188.11,PF03351.12,PF04526.8,PF10348.4,PF13301.1	Cytochrom_B561,DOMON,DUF2427,DUF4079,DUF568	1106	937.756	158.148	-2.56793	down	9.88311e-12	4.88568e-10
MA_38571g0010	NA	NA	PF00234.17,PF14368.1	LTP_2,Tryp_alpha_amyl	312	2053.07	347.333	-2.56339	down	2.33201e-14	1.72159e-12
MA_114710g0010	sp|Q9C8Z9|BH148_ARATH	Transcription factor bHLH148 OS=Arabidopsis thaliana GN=BHLH148 PE=1 SV=1	NA	NA	567	46.4816	7.86564	-2.56302	down	5.22885e-05	0.000690214
MA_47367g0010	sp|Q8GXL3|SPL8_ARATH	Squamosa promoter-binding-like protein 8 OS=Arabidopsis thaliana GN=SPL8 PE=1 SV=2	PF03110.9	SBP	2031	713.536	121.044	-2.55945	down	6.81609e-13	4.05239e-11
MA_230960g0010	NA	NA	PF00234.17,PF14368.1	LTP_2,Tryp_alpha_amyl	351	453.539	76.953	-2.55918	down	1.61746e-12	8.92606e-11
MA_68362g0010	sp|Q9LXD9|PME51_ARATH	Probable pectinesterase/pectinesterase inhibitor 51 OS=Arabidopsis thaliana GN=PME51 PE=2 SV=1	PF01095.14,PF04043.10	PMEI,Pectinesterase	1365	344.743	58.5438	-2.55793	down	1.56763e-11	7.40474e-10
MA_804676g0010	NA	NA	PF14009.1	DUF4228	702	206.949	35.1611	-2.55722	down	6.9644e-10	2.50842e-08
MA_10430613g0010	sp|Q96520|PER12_ARATH	Peroxidase 12 OS=Arabidopsis thaliana GN=PER12 PE=1 SV=1	PF00141.18	peroxidase	1740	10806	1837.13	-2.5563	down	4.84573e-15	3.98655e-13
MA_470235g0010	sp|O64477|Y2913_ARATH	G-type lectin S-receptor-like serine/threonine-protein kinase At2g19130 OS=Arabidopsis thaliana GN=At2g19130 PE=2 SV=1	PF00069.20,PF00954.15,PF05445.6,PF07714.12,PF08276.6,PF14295.1	PAN_2,PAN_4,Pkinase,Pkinase_Tyr,Pox_ser-thr_kin,S_locus_glycop	2454	97.9114	16.6476	-2.55617	down	1.86921e-07	4.26989e-06
MA_10435923g0010	sp|Q6WAU0|PULR_MENPI	(+)-pulegone reductase OS=Mentha piperita PE=1 SV=1	PF00107.21	ADH_zinc_N	701	114.039	19.4278	-2.55334	down	5.03722e-08	1.31044e-06
MA_215978g0010	sp|Q766C3|NEP1_NEPGR	UCPtaeda_isotig35558.g8195.t1	PF00026.18	Asp	1485	102.616	17.4864	-2.55294	down	4.27649e-05	0.000579249
MA_123993g0020	sp|Q39134|AAP3_ARATH	Amino acid permease 3 OS=Arabidopsis thaliana GN=AAP3 PE=1 SV=2	PF01490.13	Aa_trans	522	261.122	44.5723	-2.5505	down	1.12755e-10	4.69882e-09
MA_16595g0010	sp|O04017|NAC98_ARATH	Protein CUP-SHAPED COTYLEDON 2 OS=Arabidopsis thaliana GN=NAC098 PE=1 SV=1	PF02365.10	NAM	1362	506.676	86.5269	-2.54984	down	2.63803e-12	1.41382e-10
MA_111938g0010	sp|Q5NAZ9|SWT3B_ORYSJ	Bidirectional sugar transporter SWEET3b OS=Oryza sativa subsp. japonica GN=SWEET3B PE=3 SV=2	PF03083.11,PF03729.8,PF08507.5	COPI_assoc,DUF308,MtN3_slv	819	96.199	16.4712	-2.54607	down	2.00499e-07	4.56181e-06
MA_9997092g0010	NA	NA	PF00234.17,PF14368.1	LTP_2,Tryp_alpha_amyl	390	157.729	27.0267	-2.54499	down	3.37627e-09	1.0862e-07
MA_10432060g0010	NA	NA	PF00010.21	HLH	1023	56.4258	9.66916	-2.54489	down	8.52999e-06	0.000138209
MA_10429049g0010	sp|O80437|GPAT6_ARATH	Glycerol-3-phosphate 2-O-acyltransferase 6 OS=Arabidopsis thaliana GN=GPAT6 PE=1 SV=1	PF01553.16	Acyltransferase	1515	66.6079	11.4237	-2.54366	down	1.44297e-05	0.000222329
MA_13647g0010	NA	NA	NA	NA	498	116.559	20.0089	-2.54234	down	5.8722e-08	1.49966e-06
MA_392733g0010	sp|Q9FHA6|RLF34_ARATH	Protein RALF-like 34 OS=Arabidopsis thaliana GN=RALFL34 PE=2 SV=1	PF05498.6	RALF	417	75.0071	12.901	-2.53954	down	1.57447e-06	3.03134e-05
MA_12998g0010	sp|O65012|C78A4_PINRA	Cytochrome P450 78A4 OS=Pinus radiata GN=CYP78A4 PE=2 SV=1	PF00067.17,PF05164.8	ZapA,p450	1656	157.767	27.1841	-2.53696	down	1.66862e-08	4.72706e-07
MA_10430239g0010	NA	NA	PF04669.8	Polysacc_synt_4	939	67.9078	11.7397	-2.53218	down	9.43232e-06	0.000151413
MA_158671g0010	sp|P73068|RUBR_SYNY3	Rubredoxin OS=Synechocystis sp. (strain PCC 6803 / Kazusa) GN=rub PE=3 SV=1	PF00301.15,PF12760.2	Rubredoxin,Zn_Tnp_IS1595	678	96.1118	16.6349	-2.5305	down	2.5123e-07	5.60118e-06
MA_117035g0010	sp|D1MI46|C76BA_SWEMU	Geraniol 8-hydroxylase OS=Swertia mussotii GN=CYP76B10 PE=1 SV=1	PF00067.17,PF08708.6	PriCT_1,p450	1293	1255.39	217.404	-2.52969	down	1.45224e-13	9.69394e-12
MA_658172g0010	sp|Q9AR73|HQGT_RAUSE	Hydroquinone glucosyltransferase OS=Rauvolfia serpentina GN=AS PE=1 SV=1	PF00201.13,PF04101.11,PF13528.1	Glyco_tran_28_C,Glyco_trans_1_3,UDPGT	1125	587.736	101.877	-2.52834	down	1.96557e-12	1.07145e-10
MA_921733g0010	sp|Q9LS40|ASPG1_ARATH	Protein ASPARTIC PROTEASE IN GUARD CELL 1 OS=Arabidopsis thaliana GN=ASPG1 PE=1 SV=1	PF00026.18	Asp	1188	73.7665	12.9112	-2.51434	down	2.41537e-06	4.48383e-05
MA_83822g0010	sp|Q2MY58|PATA3_SOLTU	UCPtaeda_isotig30216.g4919.t1	PF01734.17	Patatin	1524	55.4814	9.71732	-2.51337	down	1.62517e-05	0.000247663
MA_10427062g0010	sp|Q43716|UFOG_PETHY	Anthocyanidin 3-O-glucosyltransferase OS=Petunia hybrida GN=RT PE=2 SV=1	PF01842.20,PF03033.15,PF12146.3,PF13579.1	ACT,Glyco_trans_4_4,Glyco_transf_28,Hydrolase_4	1701	49.9937	8.79785	-2.50652	down	2.74859e-05	0.000391314
MA_73179g0010	sp|P52581|IFRH_LUPAL	Isoflavone reductase homolog OS=Lupinus albus PE=2 SV=1	PF00106.20,PF01073.14,PF01118.19,PF01370.16,PF02719.10,PF05368.8,PF08659.5,PF13460.1	3Beta_HSD,Epimerase,KR,NAD_binding_10,NmrA,Polysacc_synt_2,Semialdhyde_dh,adh_short	954	456.684	80.4444	-2.50513	down	1.16467e-11	5.65715e-10
MA_217053g0010	NA	NA	PF07939.6	DUF1685	687	91.3292	16.1813	-2.49675	down	5.52677e-07	1.1559e-05
MA_10435613g0010	NA	NA	PF14009.1	DUF4228	681	126.185	22.4444	-2.49111	down	4.45419e-08	1.16693e-06
MA_194997g0010	sp|O64943|POLC2_JUNOX	Polcalcin Jun o 2 OS=Juniperus oxycedrus PE=1 SV=2	PF00036.27,PF10591.4,PF12763.2,PF13202.1,PF13405.1,PF13499.1,PF13517.1,PF13833.1	EF_hand_3,EF_hand_4,EF_hand_5,EF_hand_6,SPARC_Ca_bdg,VCBS,efhand,efhand_3	636	260.971	46.501	-2.48855	down	3.30851e-10	1.25448e-08
MA_32668g0010	sp|P17407|21KD_DAUCA	21 kDa protein OS=Daucus carota PE=2 SV=1	PF04043.10	PMEI	417	996.268	177.79	-2.48636	down	3.8497e-13	2.42455e-11
MA_825097g0010	sp|Q9SGD6|AROD6_ARATH	Arogenate dehydratase/prephenate dehydratase 6, chloroplastic OS=Arabidopsis thaliana GN=ADT6 PE=1 SV=1	PF00800.13	PDT	1161	672.882	120.667	-2.47932	down	1.97898e-12	1.07613e-10
MA_10092g0010	sp|Q9MAM1|CIPK9_ARATH	CBL-interacting serine/threonine-protein kinase 9 OS=Arabidopsis thaliana GN=CIPK9 PE=1 SV=2	PF00069.20,PF03822.9,PF06293.9,PF07387.6,PF07714.12	Kdo,NAF,Pkinase,Pkinase_Tyr,Seadorna_VP7	1020	597.839	107.215	-2.47925	down	3.59849e-12	1.89665e-10
MA_10428577g0010	NA	NA	PF02496.11	ABA_WDS	681	98.2189	17.6274	-2.47818	down	3.26539e-07	7.14445e-06
MA_30280g0010	sp|Q6P6P7|PARP6_MOUSE	UCPtaeda_isotig35727.g2145.t1	PF00644.15	PARP	2067	76.0278	13.7876	-2.46316	down	2.10073e-06	3.94906e-05
MA_181498g0010	sp|Q9M2S4|LRKS4_ARATH	L-type lectin-domain containing receptor kinase S.4 OS=Arabidopsis thaliana GN=LECRKS4 PE=1 SV=1	PF00069.20,PF00139.14,PF01636.18,PF06728.8,PF07714.12	APH,Lectin_legB,PIG-U,Pkinase,Pkinase_Tyr	2019	210.79	38.3745	-2.45759	down	1.81793e-09	6.17846e-08
MA_95435g0010	sp|Q9SK82|U85A1_ARATH	UDP-glycosyltransferase 85A1 OS=Arabidopsis thaliana GN=UGT85A1 PE=1 SV=1	PF00201.13	UDPGT	1281	609.601	111.774	-2.44728	down	5.75589e-12	2.95006e-10
MA_8524117g0010	NA	NA	NA	NA	759	1343.29	246.988	-2.44326	down	4.98943e-13	3.03933e-11
MA_248276g0010	sp|P83880|AMP1_PINMO	Antimicrobial peptide 1 OS=Pinus monticola PE=1 SV=2	PF09117.5	MiAMP1	296	16860.5	3116.14	-2.43581	down	5.26673e-14	3.72767e-12
MA_72094g0010	NA	NA	PF12638.2	Staygreen	819	283.223	52.3927	-2.4345	down	2.14436e-10	8.4767e-09
MA_161971g0010	sp|O65351|SUBL_ARATH	Subtilisin-like protease OS=Arabidopsis thaliana GN=ARA12 PE=1 SV=1	PF00082.17,PF02225.17,PF05922.11	Inhibitor_I9,PA,Peptidase_S8	2523	624.203	115.785	-2.43057	down	1.14492e-10	4.76232e-09
MA_909864g0010	sp|Q9SU63|AL2B4_ARATH	Aldehyde dehydrogenase family 2 member B4, mitochondrial OS=Arabidopsis thaliana GN=ALDH2B4 PE=1 SV=1	PF00171.17	Aldedh	1552	244.078	45.7498	-2.41551	down	8.31873e-10	2.94391e-08
MA_5692971g0010	sp|Q9SZN7|HIP26_ARATH	Heavy metal-associated isoprenylated plant protein 26 OS=Arabidopsis thaliana GN=HIPP26 PE=1 SV=1	NA	NA	270	364.688	68.4019	-2.41455	down	1.63606e-10	6.60795e-09
MA_131585g0010	sp|Q3T0E5|APMAP_BOVIN	Adipocyte plasma membrane-associated protein OS=Bos taurus GN=APMAP PE=2 SV=1	PF01436.16	NHL	864	1203.37	226.877	-2.4071	down	1.42024e-12	7.9759e-11
MA_6432367g0010	sp|Q58FX0|BAP2_ARATH	UCPmenziesii_isotig10242.g10610.t1	PF00168.25	C2	528	233.734	44.0812	-2.40663	down	2.16413e-09	7.26645e-08
MA_95818g0010	sp|Q9ZSK5|ZOG_PHALU	UCPtaeda_isotig32232.g9544.t1	PF00201.13,PF04101.11,PF13528.1	Glyco_tran_28_C,Glyco_trans_1_3,UDPGT	1221	123.988	23.3862	-2.40647	down	1.01088e-07	2.43776e-06
MA_56692g0010	sp|P41636|4CL_PINTA	4-coumarate--CoA ligase OS=Pinus taeda GN=4CL PE=2 SV=1	PF00501.23	AMP-binding	1485	2282.44	431.399	-2.40348	down	4.05225e-13	2.53778e-11
MA_92884g0010	sp|Q41144|STC_RICCO	Sugar carrier protein C OS=Ricinus communis GN=STC PE=2 SV=1	PF00083.19,PF07690.11	MFS_1,Sugar_tr	1533	52.9818	10.0327	-2.40079	down	3.89202e-05	0.000533329
MA_43667g0010	sp|Q9SGD6|AROD6_ARATH	Arogenate dehydratase/prephenate dehydratase 6, chloroplastic OS=Arabidopsis thaliana GN=ADT6 PE=1 SV=1	PF00800.13,PF01842.20	ACT,PDT	1017	208.159	40.0136	-2.37912	down	5.50461e-09	1.71641e-07
MA_5434g0010	sp|P24397|HY6H_HYONI	Hyoscyamine 6-dioxygenase OS=Hyoscyamus niger GN=H6H PE=1 SV=1	PF03171.15,PF14226.1	2OG-FeII_Oxy,DIOX_N	1359	1353.84	260.581	-2.37726	down	1.53614e-12	8.5407e-11
MA_53545g0010	NA	NA	PF05142.7	DUF702	1674	1048.3	202.85	-2.36957	down	3.88888e-12	2.04006e-10
MA_230716g0010	NA	NA	NA	NA	687	473.937	91.8491	-2.36736	down	8.33959e-08	2.06132e-06
MA_97119g0020	sp|Q9FLB5|LAC12_ARATH	Laccase-12 OS=Arabidopsis thaliana GN=LAC12 PE=2 SV=1	PF00394.17,PF07731.9	Cu-oxidase,Cu-oxidase_2	975	322.202	62.8125	-2.35884	down	3.80868e-10	1.42954e-08
MA_2272g0010	NA	NA	PF00168.25	C2	1560	6405.11	1249.96	-2.35734	down	9.39636e-13	5.41323e-11
MA_35014g0010	sp|P24068|OCS1_MAIZE	Ocs element-binding factor 1 OS=Zea mays GN=OBF1 PE=2 SV=2	PF00170.16,PF07716.10	bZIP_1,bZIP_2	522	352.756	69.1561	-2.35074	down	2.65739e-10	1.02858e-08
MA_74117g0010	NA	NA	PF01190.12	Pollen_Ole_e_I	843	71.4417	14.0991	-2.34116	down	6.3758e-06	0.000106558
MA_94101g0020	NA	NA	PF00564.19	PB1	885	417.734	82.486	-2.34036	down	2.89585e-10	1.11508e-08
MA_468195g0010	NA	NA	NA	NA	333	167.906	33.2672	-2.33548	down	3.46328e-08	9.28052e-07
MA_230429g0010	sp|Q6J163|5NG4_PINTA	Auxin-induced protein 5NG4 OS=Pinus taeda PE=2 SV=1	PF00892.15,PF13536.1	EamA,EmrE	1119	240.307	48.0721	-2.32161	down	4.85476e-09	1.5331e-07
MA_13416g0010	sp|Q9LX20|ASPL1_ARATH	Aspartic proteinase-like protein 1 OS=Arabidopsis thaliana GN=At5g10080 PE=1 SV=1	PF00026.18	Asp	1461	151.478	30.3166	-2.32093	down	4.27452e-08	1.12781e-06
MA_365001g0010	sp|P83880|AMP1_PINMO	Antimicrobial peptide 1 OS=Pinus monticola PE=1 SV=2	PF09117.5	MiAMP1	282	413.739	83.119	-2.31547	down	3.17376e-10	1.21163e-08
MA_6183884g0010	NA	NA	PF04674.7	Phi_1	333	1402.03	281.667	-2.31546	down	9.66813e-12	4.79002e-10
MA_170670g0010	sp|Q41144|STC_RICCO	Sugar carrier protein C OS=Ricinus communis GN=STC PE=2 SV=1	PF00083.19,PF07690.11	MFS_1,Sugar_tr	1515	675.156	136.244	-2.30902	down	3.91483e-11	1.76682e-09
MA_9804962g0010	sp|O04790|C75A7_EUSER	Flavonoid 3',5'-hydroxylase OS=Eustoma exaltatum subsp. russellianum GN=CYP75A7 PE=2 SV=1	PF00067.17	p450	249	218.57	44.1629	-2.30719	down	3.25498e-05	0.000454538
MA_9078956g0010	sp|Q9SGP2|HSL1_ARATH	Receptor-like protein kinase HSL1 OS=Arabidopsis thaliana GN=HSL1 PE=2 SV=1	PF00069.20,PF00560.28,PF07714.12,PF08263.7,PF12799.2,PF13504.1,PF13516.1,PF13855.1	LRRNT_2,LRR_1,LRR_4,LRR_6,LRR_7,LRR_8,Pkinase,Pkinase_Tyr	2964	303.611	61.3814	-2.30635	down	1.47757e-09	5.09155e-08
MA_141486g0010	NA	NA	NA	NA	372	513.951	103.961	-2.30558	down	7.09346e-06	0.000117147
MA_10428957g0010	sp|P31752|ASNS_ASPOF	Asparagine synthetase [glutamine-hydrolyzing] OS=Asparagus officinalis PE=2 SV=2	PF00310.16,PF00733.16,PF02540.12,PF03054.11,PF12481.3,PF13522.1,PF13537.1	Asn_synthase,DUF3700,GATase_2,GATase_6,GATase_7,NAD_synthase,tRNA_Me_trans	1782	984.16	200.954	-2.29203	down	6.07387e-08	1.54762e-06
MA_199003g0010	sp|O64738|ZIP6_ARATH	Zinc transporter 6, chloroplastic OS=Arabidopsis thaliana GN=ZIP6 PE=2 SV=1	PF02535.17	Zip	1143	106.193	21.7218	-2.28947	down	9.06564e-07	1.82913e-05
MA_129063g0010	sp|Q9FG13|CXE15_ARATH	Probable carboxylesterase 15 OS=Arabidopsis thaliana GN=CXE15 PE=2 SV=1	PF00135.23,PF07859.8,PF10340.4,PF12695.2,PF12740.2	Abhydrolase_3,Abhydrolase_5,COesterase,Chlorophyllase2,DUF2424	1080	395.622	81.14	-2.28564	down	1.46654e-08	4.19723e-07
MA_6561322g0010	NA	NA	PF04720.7	DUF506	1167	68.5458	14.0801	-2.28341	down	1.36755e-05	0.000211586
MA_10435118g0010	sp|O22799|Y2349_ARATH	UCPtaeda_isotig43794.g14641.t1	PF08152.7	GUCT	1537	202.641	41.7853	-2.27786	down	2.3608e-08	6.52444e-07
MA_114261g0010	NA	NA	PF01166.13,PF10473.4	Cenp-F_leu_zip,TSC22	1339	63.5282	13.1219	-2.27542	down	2.70574e-05	0.00038546
MA_10435817g0010	NA	NA	PF03168.8	LEA_2	657	110.61	22.8621	-2.27445	down	1.0214e-06	2.046e-05
MA_397393g0010	sp|Q9STX2|VEP1_ARATH	3-oxo-Delta(4,5)-steroid 5-beta-reductase OS=Arabidopsis thaliana GN=VEP1 PE=1 SV=1	NA	NA	1089	750.866	155.259	-2.27388	down	1.083e-10	4.5301e-09
MA_10434954g0010	sp|Q9C9B0|U89B1_ARATH	UDP-glycosyltransferase 89B1 OS=Arabidopsis thaliana GN=UGT89B1 PE=2 SV=2	PF00201.13,PF04101.11,PF13528.1	Glyco_tran_28_C,Glyco_trans_1_3,UDPGT	1513	633.733	131.055	-2.2737	down	1.21071e-10	4.98021e-09
MA_73524g0010	sp|Q8L9W3|ATL23_ARATH	E3 ubiquitin-protein ligase ATL23 OS=Arabidopsis thaliana GN=ATL23 PE=1 SV=2	PF00097.20,PF08746.6,PF12678.2,PF12861.2,PF13639.1,PF13920.1,PF13923.1	zf-Apc11,zf-C3HC4,zf-C3HC4_2,zf-C3HC4_3,zf-RING-like,zf-RING_2,zf-rbx1	475	511.539	106.794	-2.26002	down	4.58496e-10	1.69522e-08
MA_164160g0010	sp|Q8LDI5|CXXS1_ARATH	Thioredoxin-like protein CXXS1 OS=Arabidopsis thaliana GN=CXXS1 PE=2 SV=2	PF00085.15,PF13098.1,PF13899.1,PF13905.1	Thioredoxin,Thioredoxin_2,Thioredoxin_7,Thioredoxin_8	387	1415.81	297.531	-2.25052	down	8.74635e-10	3.08544e-08
MA_17449g0010	sp|Q6NLW5|XRI1_ARATH	Protein XRI1 OS=Arabidopsis thaliana GN=XRI1 PE=1 SV=2	NA	NA	642	59.6021	12.5266	-2.25036	down	5.19518e-05	0.000686176
MA_459495g0010	NA	NA	PF05098.7,PF13839.1,PF14416.1	LEF-4,PC-Esterase,PMR5N	1731	191.622	40.3383	-2.24804	down	2.46362e-08	6.78942e-07
MA_103104g0010	sp|O82013|HSP21_SOLPE	17.3 kDa class II heat shock protein OS=Solanum peruvianum PE=2 SV=1	PF00011.16	HSP20	288	313.406	65.9768	-2.248	down	3.17044e-09	1.0274e-07
MA_339700g0010	sp|Q9SIX1|KCS9_ARATH	3-ketoacyl-CoA synthase 9 OS=Arabidopsis thaliana GN=KCS9 PE=2 SV=1	PF00195.14,PF02797.10,PF08392.7,PF08541.5,PF08545.5	ACP_syn_III,ACP_syn_III_C,Chal_sti_synt_C,Chal_sti_synt_N,FAE1_CUT1_RppA	954	89.2923	18.8178	-2.24644	down	3.40271e-06	6.13285e-05
MA_1209g0010	NA	NA	PF00561.15,PF12697.2	Abhydrolase_1,Abhydrolase_6	669	154.007	32.5641	-2.24164	down	1.56733e-07	3.6422e-06
MA_9905630g0010	sp|Q852F6|ZIP2_ORYSJ	Zinc transporter 2 OS=Oryza sativa subsp. japonica GN=ZIP2 PE=2 SV=1	PF01252.13,PF02535.17	Peptidase_A8,Zip	990	532.512	113.177	-2.23424	down	2.84823e-10	1.09864e-08
MA_10432685g0010	sp|Q8R116|NOTUM_MOUSE	UCPmenziesii_isotig19535.g6396.t1	PF03283.8	PAE	1110	857.181	182.656	-2.23047	down	1.07711e-10	4.51396e-09
MA_242662g0010	NA	NA	PF05678.9	VQ	912	92.1437	19.6714	-2.22779	down	5.22866e-06	8.95338e-05
MA_5118g0020	sp|O22193|PUB4_ARATH	U-box domain-containing protein 4 OS=Arabidopsis thaliana GN=PUB4 PE=1 SV=3	PF00514.18,PF02985.17,PF03224.9,PF04826.8,PF05804.7,PF13646.1	Arm,Arm_2,HEAT,HEAT_2,KAP,V-ATPase_H_N	1425	174.377	37.271	-2.22608	down	8.86863e-08	2.17521e-06
MA_471078g0010	NA	NA	NA	NA	448	87.5184	18.7963	-2.21913	down	4.66136e-06	8.12548e-05
MA_8256450g0010	NA	NA	PF00643.19,PF04640.9	PLATZ,zf-B_box	741	373.584	80.4135	-2.21592	down	2.60668e-09	8.62255e-08
MA_46121g0010	NA	NA	PF03992.11,PF11107.3	ABM,FANCF	708	70.7142	15.2807	-2.21029	down	4.16933e-05	0.000566109
MA_170868g0010	sp|Q9ZUH5|SDR2B_ARATH	Short-chain dehydrogenase/reductase 2b OS=Arabidopsis thaliana GN=SDR2b PE=1 SV=1	PF00106.20,PF00148.14,PF01370.16,PF04321.12,PF08659.5,PF13460.1,PF13561.1	Epimerase,KR,NAD_binding_10,Oxidored_nitro,RmlD_sub_bind,adh_short,adh_short_C2	369	64.205	13.9074	-2.20683	down	3.14002e-05	0.000441127
MA_10212234g0010	NA	NA	NA	NA	414	74.0238	16.1513	-2.19634	down	1.78661e-05	0.000269138
MA_11645g0010	sp|P17648|ADH_FRAAN	Alcohol dehydrogenase OS=Fragaria ananassa GN=ADH PE=3 SV=2	PF00107.21,PF01262.16,PF02826.14	2-Hacid_dh_C,ADH_zinc_N,AlaDh_PNT_C	594	640.901	139.925	-2.19545	down	6.54641e-10	2.36551e-08
MA_423264g0010	sp|Q9ZRF1|MTDH_FRAAN	Probable mannitol dehydrogenase OS=Fragaria ananassa GN=CAD PE=2 SV=1	PF00107.21,PF02826.14,PF03446.10,PF08240.7,PF13602.1	2-Hacid_dh_C,ADH_N,ADH_zinc_N,ADH_zinc_N_2,NAD_binding_2	1095	325.294	71.1149	-2.19352	down	4.80516e-09	1.51959e-07
MA_110317g0010	sp|P13240|DR206_PEA	Disease resistance response protein 206 OS=Pisum sativum GN=PI206 PE=2 SV=2	PF03018.9	Dirigent	567	385.593	84.3923	-2.19189	down	1.62648e-06	3.12337e-05
MA_10103038g0010	sp|P83880|AMP1_PINMO	Antimicrobial peptide 1 OS=Pinus monticola PE=1 SV=2	PF09117.5	MiAMP1	318	15389.3	3387.74	-2.18354	down	1.909e-11	8.92268e-10
MA_126371g0010	sp|Q9FKS8|LHT1_ARATH	Lysine histidine transporter 1 OS=Arabidopsis thaliana GN=LHT1 PE=1 SV=1	PF01490.13,PF03222.8	Aa_trans,Trp_Tyr_perm	1362	467.548	102.945	-2.18325	down	7.59453e-10	2.69618e-08
MA_10426506g0010	NA	NA	PF00515.23,PF07719.12,PF13174.1,PF13176.1,PF13181.1,PF13414.1,PF13424.1,PF13428.1,PF13431.1,PF13432.1	TPR_1,TPR_11,TPR_12,TPR_14,TPR_16,TPR_17,TPR_2,TPR_6,TPR_7,TPR_8	816	69.3704	15.3861	-2.17269	down	3.54858e-05	0.000491401
MA_14292g0010	sp|Q94F62|BAK1_ARATH	BRASSINOSTEROID INSENSITIVE 1-associated receptor kinase 1 OS=Arabidopsis thaliana GN=BAK1 PE=1 SV=2	PF00560.28,PF08263.7,PF12799.2,PF13504.1,PF13516.1,PF13855.1	LRRNT_2,LRR_1,LRR_4,LRR_6,LRR_7,LRR_8	651	1906.79	423.595	-2.17039	down	4.83207e-11	2.13329e-09
MA_10434958g0010	sp|Q9SBQ9|F3PH_PETHY	Flavonoid 3'-monooxygenase OS=Petunia hybrida GN=CYP75B2 PE=2 SV=1	PF00067.17	p450	1281	2989.81	665.298	-2.16798	down	4.10023e-11	1.83933e-09
MA_10433187g0010	sp|O65351|SUBL_ARATH	Subtilisin-like protease OS=Arabidopsis thaliana GN=ARA12 PE=1 SV=1	NA	NA	552	217.013	48.4331	-2.16372	down	4.48478e-08	1.17357e-06
MA_316475g0010	sp|Q9SZP1|MYB4_ARATH	Transcription repressor MYB4 OS=Arabidopsis thaliana GN=MYB4 PE=1 SV=1	PF00249.26,PF08145.7,PF13921.1	BOP1NT,Myb_DNA-bind_6,Myb_DNA-binding	647	174.289	38.9185	-2.16295	down	2.25451e-07	5.08749e-06
MA_110864g0010	NA	NA	NA	NA	558	66.7	14.9152	-2.1609	down	4.71134e-05	0.000629733
MA_57732g0010	NA	NA	PF07547.8	RSD-2	1656	258.801	57.8875	-2.16052	down	1.48576e-08	4.24136e-07
MA_10427957g0010	sp|Q9LS40|ASPG1_ARATH	Protein ASPARTIC PROTEASE IN GUARD CELL 1 OS=Arabidopsis thaliana GN=ASPG1 PE=1 SV=1	PF00026.18	Asp	826	508.811	114.265	-2.15475	down	1.59405e-09	5.4676e-08
MA_14041g0010	sp|Q9SA96|AROD1_ARATH	Arogenate dehydratase/prephenate dehydratase 1, chloroplastic OS=Arabidopsis thaliana GN=ADT1 PE=1 SV=1	PF00800.13	PDT	1209	86.2501	19.4392	-2.14956	down	1.40433e-05	0.000216675
MA_529285g0010	sp|P24397|HY6H_HYONI	Hyoscyamine 6-dioxygenase OS=Hyoscyamus niger GN=H6H PE=1 SV=1	PF03171.15,PF14226.1	2OG-FeII_Oxy,DIOX_N	1110	307.28	69.4073	-2.1464	down	1.43702e-08	4.12334e-07
MA_125131g0010	sp|Q06652|GPX4_CITSI	Probable phospholipid hydroperoxide glutathione peroxidase OS=Citrus sinensis GN=CSA PE=1 SV=1	PF00255.14,PF00578.16,PF02630.9,PF08534.5,PF13778.1,PF13905.1	AhpC-TSA,DUF4174,GSHPx,Redoxin,SCO1-SenC,Thioredoxin_8	513	228.141	51.5869	-2.14485	down	4.77946e-08	1.24666e-06
MA_10431028g0010	NA	NA	PF10913.3	DUF2706	342	61.166	13.936	-2.13392	down	7.68336e-05	0.000973852
MA_6618g0020	NA	NA	NA	NA	2067	731.329	167.028	-2.13043	down	7.2517e-10	2.59513e-08
MA_4819g0010	NA	NA	NA	NA	2172	305.838	69.924	-2.12891	down	1.36838e-08	3.94518e-07
MA_958973g0010	sp|P77781|YDII_ECOLI	Esterase YdiI OS=Escherichia coli (strain K12) GN=ydiI PE=1 SV=1	PF03061.17	4HBT	498	77.5912	17.7848	-2.12525	down	2.23287e-05	0.000326224
MA_214227g0010	NA	NA	PF00168.25	C2	1212	764.57	175.312	-2.12473	down	7.22354e-10	2.58921e-08
MA_320558g0010	NA	NA	PF05659.6	RPW8	357	106.126	24.3374	-2.12452	down	4.14031e-06	7.32024e-05
MA_10426048g0020	sp|Q9FXT4|AGAL_ORYSJ	Alpha-galactosidase OS=Oryza sativa subsp. japonica GN=Os10g0493600 PE=1 SV=1	NA	NA	516	140.335	32.3384	-2.11755	down	7.73257e-07	1.58018e-05
MA_206779g0020	sp|Q8LAH7|OPR1_ARATH	12-oxophytodienoate reductase 1 OS=Arabidopsis thaliana GN=OPR1 PE=1 SV=2	PF00724.15	Oxidored_FMN	564	94.4772	21.8271	-2.11385	down	9.299e-06	0.000149798
MA_121826g0010	sp|P17801|KPRO_MAIZE	Putative receptor protein kinase ZmPK1 OS=Zea mays GN=PK1 PE=2 SV=2	PF00008.22,PF00069.20,PF00954.15,PF01453.19,PF07714.12,PF08276.6,PF14295.1	B_lectin,EGF,PAN_2,PAN_4,Pkinase,Pkinase_Tyr,S_locus_glycop	2346	73.5209	17.1135	-2.10302	down	3.82267e-05	0.000524793
MA_207070g0010	sp|Q9ZUC1|QORL_ARATH	Quinone oxidoreductase-like protein At1g23740, chloroplastic OS=Arabidopsis thaliana GN=At1g23740 PE=1 SV=2	PF00107.21,PF08240.7,PF13602.1	ADH_N,ADH_zinc_N,ADH_zinc_N_2	942	122.567	28.8092	-2.08897	down	2.32571e-06	4.3318e-05
MA_10437186g0010	sp|Q9SGP2|HSL1_ARATH	Receptor-like protein kinase HSL1 OS=Arabidopsis thaliana GN=HSL1 PE=2 SV=1	PF00069.20,PF00560.28,PF01636.18,PF03109.11,PF07714.12,PF12799.2,PF13516.1,PF13855.1	ABC1,APH,LRR_1,LRR_4,LRR_6,LRR_8,Pkinase,Pkinase_Tyr	2230	104.771	24.7311	-2.08285	down	7.83107e-06	0.000127627
MA_10426144g0020	sp|Q9LMM6|BPS1_ARATH	Protein BPS1, chloroplastic OS=Arabidopsis thaliana GN=BPS1 PE=2 SV=1	PF03087.9,PF05055.7,PF05633.6,PF07889.7	DUF1664,DUF241,DUF677,DUF793	1323	575.928	136.241	-2.07972	down	3.36771e-09	1.08501e-07
MA_248791g0010	sp|Q6NLC8|Y1648_ARATH	Uncharacterized protein At1g66480 OS=Arabidopsis thaliana GN=At1g66480 PE=1 SV=1	PF14009.1	DUF4228	699	194.733	46.1748	-2.07632	down	1.54747e-05	0.000236469
MA_5785604g0010	NA	NA	NA	NA	537	77.6359	18.5152	-2.06802	down	4.0913e-05	0.00055785
MA_6399g0010	sp|Q9FYF9|FB76_ARATH	F-box protein At1g67340 OS=Arabidopsis thaliana GN=At1g67340 PE=1 SV=1	PF08238.7,PF12937.2	F-box-like,Sel1	1089	189.293	45.2247	-2.06543	down	2.93512e-07	6.48547e-06
MA_410546g0010	sp|Q84TG3|PUB23_ARATH	E3 ubiquitin-protein ligase PUB23 OS=Arabidopsis thaliana GN=PUB23 PE=1 SV=1	PF00514.18,PF04564.10,PF11789.3,PF13445.1,PF13923.1	Arm,U-box,zf-C3HC4_2,zf-Nse,zf-RING_LisH	1272	280.095	67.0092	-2.06349	down	4.31425e-08	1.13558e-06
MA_137654g0010	sp|Q9SG92|MES17_ARATH	Methylesterase 17 OS=Arabidopsis thaliana GN=MES17 PE=1 SV=1	PF00561.15,PF12146.3,PF12695.2,PF12697.2	Abhydrolase_1,Abhydrolase_5,Abhydrolase_6,Hydrolase_4	792	124.745	29.932	-2.05922	down	2.75998e-06	5.08543e-05
MA_6326342g0010	sp|Q8S9H7|DIV_ANTMA	Transcription factor DIVARICATA OS=Antirrhinum majus GN=DIVARICATA PE=2 SV=1	PF00249.26,PF13921.1	Myb_DNA-bind_6,Myb_DNA-binding	371	70.2357	16.8869	-2.0563	down	6.99879e-05	0.00089574
MA_10427218g0010	sp|P51615|MAOX_VITVI	NADP-dependent malic enzyme OS=Vitis vinifera PE=2 SV=1	PF00390.14,PF03949.10	Malic_M,malic	1803	995.921	241.227	-2.04564	down	1.35404e-09	4.68764e-08
MA_10426049g0010	sp|P51615|MAOX_VITVI	NADP-dependent malic enzyme OS=Vitis vinifera PE=2 SV=1	PF00390.14,PF03949.10	Malic_M,malic	1908	1316.29	320.04	-2.04015	down	4.93763e-09	1.55487e-07
MA_10447g0010	NA	NA	NA	NA	2565	220.358	53.7606	-2.03523	down	2.66914e-07	5.93306e-06
MA_531422g0010	NA	NA	PF14009.1	DUF4228	591	2193.97	537.166	-2.0301	down	7.034e-10	2.5294e-08
MA_10436099g0010	sp|Q55CU8|RSC5_DICDI	UCPlambertiana_isotig25443.g17405.t1	PF00650.15,PF03765.10,PF13716.1	CRAL_TRIO,CRAL_TRIO_2,CRAL_TRIO_N	666	514.41	126.111	-2.02823	down	1.12547e-08	3.32187e-07
MA_281597g0010	sp|Q96418|C75A5_EUSER	Flavonoid 3',5'-hydroxylase OS=Eustoma exaltatum subsp. russellianum GN=CYP75A5 PE=2 SV=1	PF00067.17	p450	627	77.0777	18.9181	-2.02654	down	4.8435e-05	0.000643847
MA_873234g0010	sp|P77781|YDII_ECOLI	Esterase YdiI OS=Escherichia coli (strain K12) GN=ydiI PE=1 SV=1	PF03061.17	4HBT	477	357.736	88.162	-2.02067	down	5.33219e-08	1.37276e-06
MA_10426674g0010	sp|Q9C533|ZDHC1_ARATH	Probable S-acyltransferase At1g69420 OS=Arabidopsis thaliana GN=At1g69420 PE=2 SV=2	PF01529.15	zf-DHHC	2247	282.982	69.8995	-2.01736	down	6.74167e-08	1.70608e-06
MA_502949g0010	sp|Q3Y4F4|CFI_CANGE	PgdbPengPgla_7725.g20590.t1	PF02431.10	Chalcone	918	4479.7	1109.68	-2.01326	down	7.05213e-10	2.53184e-08
MA_9130g0010	sp|P32960|RACX_BACSU	PgdbPtadea_60507.g3735.t1	PF01177.17	Asp_Glu_race	780	82.5563	20.5948	-2.0031	down	4.17557e-05	0.000566612
MA_43733g0010	sp|Q9FNY2|DPB_ARATH	Transcription factor-like protein DPB OS=Arabidopsis thaliana GN=DPB PE=1 SV=1	PF02319.15,PF08738.5,PF08781.5,PF10186.4	Atg14,DP,E2F_TDP,Gon7	768	161.193	40.4425	-1.99484	down	1.49173e-06	2.88448e-05
MA_80729g0030	sp|Q8L9T5|ATL2_ARATH	RING-H2 finger protein ATL2 OS=Arabidopsis thaliana GN=ATL2 PE=2 SV=2	PF00097.20,PF07219.8,PF11793.3,PF12678.2,PF12861.2,PF13445.1,PF13639.1,PF13920.1,PF13923.1	FANCL_C,HemY_N,zf-Apc11,zf-C3HC4,zf-C3HC4_2,zf-C3HC4_3,zf-RING_2,zf-RING_LisH,zf-rbx1	1032	476.663	119.716	-1.99336	down	2.77076e-08	7.56564e-07
MA_10432761g0010	sp|Q9T0A0|LACS4_ARATH	Long chain acyl-CoA synthetase 4 OS=Arabidopsis thaliana GN=LACS4 PE=2 SV=1	PF00501.23	AMP-binding	1356	256.663	65.0076	-1.98119	down	1.58309e-07	3.66892e-06
MA_6751g0010	sp|Q9FFE0|RRAA2_ARATH	Regulator of ribonuclease-like protein 2 OS=Arabidopsis thaliana GN=At5g16450 PE=2 SV=1	PF03737.10	Methyltransf_6	501	795.901	202.256	-1.97641	down	8.25158e-09	2.49958e-07
MA_50023g0010	sp|Q94CD1|HHT1_ARATH	Omega-hydroxypalmitate O-feruloyl transferase OS=Arabidopsis thaliana GN=HHT1 PE=1 SV=1	PF02458.10	Transferase	1187	456.862	116.354	-1.97324	down	1.27899e-05	0.000198989
MA_5333g0010	sp|P0C7P7|U74E1_ARATH	UDP-glycosyltransferase 74E1 OS=Arabidopsis thaliana GN=UGT74E1 PE=3 SV=1	PF00201.13	UDPGT	642	85.9605	21.9044	-1.97245	down	3.64524e-05	0.000503223
MA_10434624g0020	sp|P83947|PME1_FICPW	Pectinesterase/pectinesterase inhibitor OS=Ficus pumila var. awkeotsang PE=1 SV=1	PF01095.14,PF04043.10,PF07602.6	DUF1565,PMEI,Pectinesterase	1098	5830.4	1486.07	-1.9721	down	1.30794e-09	4.53507e-08
MA_9929143g0010	sp|Q9FMV5|NFYC4_ARATH	Nuclear transcription factor Y subunit C-4 OS=Arabidopsis thaliana GN=NFYC4 PE=2 SV=1	PF00125.19,PF00808.18,PF04684.8,PF09415.5	BAF1_ABF1,CBFD_NFYB_HMF,CENP-X,Histone	807	382.887	97.9239	-1.96719	down	8.51356e-08	2.09724e-06
MA_633438g0010	NA	NA	NA	NA	372	152.515	39.0199	-1.96666	down	2.95156e-06	5.40271e-05
MA_98378g0010	NA	NA	PF04674.7	Phi_1	924	12867.6	3292.36	-1.96655	down	1.40104e-09	4.83532e-08
MA_22661g0010	sp|Q93XX5|Y5713_ARATH	PI-PLC X domain-containing protein At5g67130 OS=Arabidopsis thaliana GN=At5g67130 PE=1 SV=1	PF09478.5	CBM49	1587	231.48	59.5277	-1.95926	down	4.32835e-07	9.20807e-06
MA_181928g0010	sp|C0LGS3|Y4372_ARATH	Probable LRR receptor-like serine/threonine-protein kinase At4g37250 OS=Arabidopsis thaliana GN=At4g37250 PE=2 SV=1	PF00069.20,PF00560.28,PF07714.12,PF08263.7,PF12799.2,PF13504.1,PF13516.1,PF13855.1	LRRNT_2,LRR_1,LRR_4,LRR_6,LRR_7,LRR_8,Pkinase,Pkinase_Tyr	2373	376.223	96.9602	-1.95612	down	9.56603e-08	2.32507e-06
MA_6875874g0010	sp|Q42538|SAT5_ARATH	Serine acetyltransferase 5 OS=Arabidopsis thaliana GN=SAT5 PE=1 SV=1	PF00132.19,PF06426.9	Hexapep,SATase_N	951	1530.41	394.896	-1.95437	down	1.03192e-07	2.47917e-06
MA_75731g0010	sp|Q9ZW96|LBD40_ARATH	LOB domain-containing protein 40 OS=Arabidopsis thaliana GN=LBD40 PE=2 SV=1	PF03195.9	DUF260	810	341.108	88.217	-1.9511	down	8.44148e-08	2.08189e-06
MA_76955g0010	sp|P13027|ARRS_MAIZE	Anthocyanin regulatory R-S protein OS=Zea mays GN=R-S PE=2 SV=1	PF00010.21	HLH	1170	140.554	36.3634	-1.95057	down	4.92864e-06	8.49182e-05
MA_670206g0010	NA	NA	NA	NA	357	163.417	42.3734	-1.94733	down	4.38429e-05	0.000591693
MA_114301g0010	sp|Q9LYT3|TT12_ARATH	Protein TRANSPARENT TESTA 12 OS=Arabidopsis thaliana GN=TT12 PE=2 SV=1	PF01554.13	MatE	1665	508.757	132.075	-1.94562	down	3.7837e-08	1.00545e-06
MA_280817g0010	sp|Q9CAJ9|Y1385_ARATH	BTB/POZ domain-containing protein At1g63850 OS=Arabidopsis thaliana GN=At1g63850 PE=1 SV=1	PF00651.26	BTB	1042	1181.47	306.941	-1.94455	down	1.36962e-08	3.94518e-07
MA_780267g0010	NA	NA	PF12056.3	DUF3537	1014	526.115	136.849	-1.94279	down	3.02994e-08	8.21806e-07
MA_467548g0010	NA	NA	PF13839.1,PF14416.1	PC-Esterase,PMR5N	886	190.643	49.6217	-1.94183	down	1.85156e-06	3.51323e-05
MA_206151g0010	NA	NA	NA	NA	540	102.25	26.8611	-1.92851	down	2.97145e-05	0.000420091
MA_10060779g0010	sp|Q42656|AGAL_COFAR	Alpha-galactosidase OS=Coffea arabica PE=1 SV=1	NA	NA	288	121.854	32.1094	-1.92408	down	1.20424e-05	0.000188015
MA_10432457g0010	sp|Q6LA43|APRR2_ARATH	Two-component response regulator-like APRR2 OS=Arabidopsis thaliana GN=APRR2 PE=2 SV=2	PF00072.19,PF00249.26	Myb_DNA-binding,Response_reg	2037	269.122	70.9652	-1.92308	down	4.0741e-07	8.72546e-06
MA_5988g0010	sp|Q9LN49|KCS4_ARATH	3-ketoacyl-CoA synthase 4 OS=Arabidopsis thaliana GN=KCS4 PE=2 SV=1	PF00195.14,PF02797.10,PF08392.7,PF08541.5	ACP_syn_III_C,Chal_sti_synt_C,Chal_sti_synt_N,FAE1_CUT1_RppA	1626	754.955	200.158	-1.91525	down	1.63438e-08	4.64185e-07
MA_20764g0010	sp|Q9M5M0|CHS7_PICMA	Chalcone synthase 7 OS=Picea mariana GN=CSF7 PE=2 SV=1	PF00195.14,PF02797.10,PF08392.7,PF08541.5,PF08545.5	ACP_syn_III,ACP_syn_III_C,Chal_sti_synt_C,Chal_sti_synt_N,FAE1_CUT1_RppA	1578	6690.08	1779.55	-1.91051	down	3.23364e-09	1.04636e-07
MA_15687g0010	sp|P81396|MYB40_ANTMA	Myb-related protein 340 OS=Antirrhinum majus GN=MYB340 PE=2 SV=1	PF00249.26,PF13921.1	Myb_DNA-bind_6,Myb_DNA-binding	1005	137.526	36.6897	-1.90626	down	7.41241e-06	0.000121783
MA_722404g0010	NA	NA	PF03168.8	LEA_2	819	263.085	70.2135	-1.90571	down	4.41325e-07	9.36188e-06
MA_45377g0010	sp|Q9LYT3|TT12_ARATH	Protein TRANSPARENT TESTA 12 OS=Arabidopsis thaliana GN=TT12 PE=2 SV=1	PF01554.13	MatE	1536	150.806	40.3649	-1.90152	down	4.47108e-06	7.84904e-05
MA_939638g0010	sp|Q0IIS3|EPHX3_XENTR	PgdbPengPgla_2927.g22096.t1	PF00326.16,PF00561.15,PF01738.13,PF02129.13,PF02230.11,PF05577.7,PF08840.6,PF09752.4,PF11144.3,PF12695.2,PF12697.2	Abhydrolase_1,Abhydrolase_2,Abhydrolase_5,Abhydrolase_6,BAAT_C,DLH,DUF2048,DUF2920,Peptidase_S15,Peptidase_S28,Peptidase_S9	918	231.837	62.1725	-1.89876	down	1.20308e-06	2.38001e-05
MA_18496g0010	sp|P95245|PHLC_MYCTU	UCPtaeda_isotig25263.g3057.t1	PF02469.17,PF04185.9,PF10167.4	Fasciclin,NEP,Phosphoesterase	1851	365.244	98.0252	-1.89764	down	2.36084e-07	5.29118e-06
MA_45692g0010	sp|Q9LYT3|TT12_ARATH	Protein TRANSPARENT TESTA 12 OS=Arabidopsis thaliana GN=TT12 PE=2 SV=1	PF01554.13	MatE	1470	367.882	98.817	-1.89641	down	1.69005e-07	3.90058e-06
MA_10432952g0010	sp|Q9FH05|SCP42_ARATH	Serine carboxypeptidase-like 42 OS=Arabidopsis thaliana GN=SCPL42 PE=2 SV=1	PF00450.17	Peptidase_S10	1049	509.7	138.192	-1.88298	down	8.96441e-08	2.19146e-06
MA_10429595g0010	sp|Q9SZH2|PER43_ARATH	Peroxidase 43 OS=Arabidopsis thaliana GN=PER43 PE=2 SV=2	PF00141.18	peroxidase	714	629.822	170.97	-1.8812	down	3.74683e-08	9.96844e-07
MA_30758g0010	sp|Q9SZN7|HIP26_ARATH	Heavy metal-associated isoprenylated plant protein 26 OS=Arabidopsis thaliana GN=HIPP26 PE=1 SV=1	PF00403.21	HMA	906	499.994	136.309	-1.87503	down	1.01141e-07	2.43776e-06
MA_123133g0010	sp|O65351|SUBL_ARATH	Subtilisin-like protease OS=Arabidopsis thaliana GN=ARA12 PE=1 SV=1	PF00082.17,PF02225.17,PF05922.11	Inhibitor_I9,PA,Peptidase_S8	2430	3319.27	906.518	-1.87246	down	1.09021e-08	3.22792e-07
MA_85760g0010	NA	NA	NA	NA	546	93.1027	25.4588	-1.87066	down	6.43391e-05	0.000831559
MA_484639g0010	NA	NA	PF04398.7	DUF538	429	189.302	52.4705	-1.85111	down	3.32613e-06	6.00453e-05
MA_100820g0010	sp|Q94AG2|SERK1_ARATH	Somatic embryogenesis receptor kinase 1 OS=Arabidopsis thaliana GN=SERK1 PE=1 SV=2	PF00560.28,PF08263.7,PF12799.2,PF13504.1,PF13516.1,PF13855.1	LRRNT_2,LRR_1,LRR_4,LRR_6,LRR_7,LRR_8	636	328.645	91.1058	-1.85092	down	5.27279e-07	1.1059e-05
MA_10434188g0010	sp|Q9SU79|PAO5_ARATH	Probable polyamine oxidase 5 OS=Arabidopsis thaliana GN=PAO5 PE=2 SV=1	PF01593.19,PF13450.1	Amino_oxidase,NAD_binding_8	2928	128.487	35.6773	-1.84854	down	1.51965e-05	0.000233238
MA_203191g0010	sp|Q9FE67|ERF80_ARATH	Ethylene-responsive transcription factor 9 OS=Arabidopsis thaliana GN=ERF9 PE=2 SV=1	PF00847.15	AP2	576	126.778	35.3613	-1.84206	down	2.22245e-05	0.000324916
MA_10431284g0020	NA	NA	NA	NA	270	434.591	121.328	-1.84074	down	2.92637e-07	6.47257e-06
MA_10437028g0020	sp|Q9STX2|VEP1_ARATH	3-oxo-Delta(4,5)-steroid 5-beta-reductase OS=Arabidopsis thaliana GN=VEP1 PE=1 SV=1	PF01370.16,PF13460.1,PF14136.1	DUF4303,Epimerase,NAD_binding_10	1875	528.667	148.041	-1.83636	down	1.28726e-07	3.04342e-06
MA_22260g0020	sp|Q9JJK2|LANC2_MOUSE	LanC-like protein 2 OS=Mus musculus GN=Lancl2 PE=1 SV=1	PF05147.8	LANC_like	1284	125.792	35.3347	-1.83188	down	1.75762e-05	0.00026513
MA_96585g0010	sp|Q9CAD0|EGL1_ARATH	UCPlambertiana_isotig14039.g1441.t1	PF00010.21,PF13291.1,PF14215.1	ACT_4,HLH,bHLH-MYC_N	1734	1123.35	315.601	-1.83163	down	3.9689e-08	1.05091e-06
MA_10431579g0010	sp|P43212|PGLR2_CRYJA	Polygalacturonase OS=Cryptomeria japonica PE=1 SV=1	PF00295.12,PF12708.2	Glyco_hydro_28,Pectate_lyase_3	1122	728.231	204.942	-1.82918	down	1.52748e-05	0.00023376
MA_67337g0010	NA	NA	NA	NA	858	177.662	50.246	-1.82205	down	5.24886e-06	8.96731e-05
MA_10076142g0010	NA	NA	PF00168.25	C2	888	100.641	28.5205	-1.81915	down	7.45423e-05	0.000948044
MA_52379g0010	sp|Q700D9|MYBF_ARATH	Putative Myb family transcription factor At1g14600 OS=Arabidopsis thaliana GN=At1g14600 PE=2 SV=2	PF00249.26	Myb_DNA-binding	897	160.709	45.6235	-1.8166	down	1.01195e-05	0.000161037
MA_97259g0020	sp|Q8W1E3|DOF55_ARATH	Dof zinc finger protein DOF5.5 OS=Arabidopsis thaliana GN=DOF5.5 PE=1 SV=2	PF02701.10	zf-Dof	849	153.424	43.6778	-1.81255	down	9.66558e-06	0.000154698
MA_10426065g0010	sp|Q50EK1|C16B1_PICSI	Cytochrome P450 716B1 OS=Picea sitchensis GN=CYP716B1 PE=2 SV=1	PF00067.17	p450	1419	697.781	199.018	-1.80988	down	8.31795e-08	2.05825e-06
MA_10436260g0010	sp|Q9SG80|ASD1_ARATH	Alpha-L-arabinofuranosidase 1 OS=Arabidopsis thaliana GN=ASD1 PE=1 SV=1	PF06964.7	Alpha-L-AF_C	388	146.652	41.9453	-1.80581	down	1.81691e-05	0.000272414
MA_7055g0010	sp|Q38851|MYB6_ARATH	Transcription repressor MYB6 OS=Arabidopsis thaliana GN=MYB6 PE=1 SV=1	PF00249.26,PF13921.1	Myb_DNA-bind_6,Myb_DNA-binding	1317	106.371	30.5805	-1.79842	down	6.36691e-05	0.000824334
MA_10437216g0010	sp|Q9M1I2|PTR46_ARATH	Probable peptide/nitrate transporter At3g54450 OS=Arabidopsis thaliana GN=At3g54450 PE=2 SV=1	PF00854.16,PF07690.11	MFS_1,PTR2	1674	207.366	59.8432	-1.79292	down	4.84038e-06	8.37859e-05
MA_896002g0010	sp|Q9LYD3|DREB3_ARATH	Dehydration-responsive element-binding protein 3 OS=Arabidopsis thaliana GN=DREB3 PE=2 SV=1	PF00847.15	AP2	975	112.895	32.712	-1.78708	down	6.06324e-05	0.000788682
MA_19828g0010	sp|Q8S8A0|GDU4_ARATH	Protein GLUTAMINE DUMPER 4 OS=Arabidopsis thaliana GN=GDU4 PE=2 SV=1	NA	NA	423	223.988	65.2668	-1.779	down	3.36272e-06	6.06568e-05
MA_10096934g0010	sp|P37123|C77A1_SOLME	Cytochrome P450 77A1 (Fragment) OS=Solanum melongena GN=CYP77A1 PE=2 SV=1	PF00067.17	p450	258	107.627	31.4688	-1.77405	down	6.76666e-05	0.000869025
MA_856g0010	sp|Q3E9B8|AB23G_ARATH	ABC transporter G family member 23 OS=Arabidopsis thaliana GN=ABCG23 PE=2 SV=1	PF00005.22,PF01061.19,PF02463.14,PF03193.11,PF03205.9,PF03215.10,PF03308.11,PF08370.6,PF12698.2,PF13191.1,PF13207.1,PF13238.1,PF13304.1,PF13401.1,PF13476.1,PF13481.1,PF13555.1	AAA_16,AAA_17,AAA_18,AAA_21,AAA_22,AAA_23,AAA_25,AAA_29,ABC2_membrane,ABC2_membrane_3,ABC_tran,ArgK,DUF258,MobB,PDR_assoc,Rad17,SMC_N	2124	531.54	156.249	-1.76634	down	3.93948e-07	8.44527e-06
MA_10430750g0010	NA	NA	PF06830.6	Root_cap	1029	756.618	224.078	-1.75557	down	2.98469e-07	6.57547e-06
MA_460253g0010	sp|Q5KQI6|NSI_ORYSJ	Probable acetyltransferase NSI OS=Oryza sativa subsp. japonica GN=NSI PE=2 SV=1	PF00583.19,PF13508.1,PF13527.1,PF13673.1	Acetyltransf_1,Acetyltransf_10,Acetyltransf_7,Acetyltransf_9	669	213.317	63.6036	-1.74581	down	7.70428e-06	0.000126114
MA_10426264g0020	sp|Q9M5M0|CHS7_PICMA	Chalcone synthase 7 OS=Picea mariana GN=CSF7 PE=2 SV=1	PF00195.14,PF02797.10,PF08392.7,PF08541.5,PF08545.5	ACP_syn_III,ACP_syn_III_C,Chal_sti_synt_C,Chal_sti_synt_N,FAE1_CUT1_RppA	1188	12176.4	3644.2	-1.74041	down	5.96801e-08	1.52239e-06
MA_350040g0010	NA	NA	NA	NA	240	246.885	73.9363	-1.73948	down	4.62007e-06	8.06612e-05
MA_102349g0010	sp|Q9FLG1|BXL4_ARATH	Beta-D-xylosidase 4 OS=Arabidopsis thaliana GN=BXL4 PE=1 SV=1	PF00933.16,PF01915.17,PF14310.1	Fn3-like,Glyco_hydro_3,Glyco_hydro_3_C	1995	1297.37	390.869	-1.73083	down	2.48475e-07	5.55085e-06
MA_667858g0010	sp|Q9ZTT5|CAMT_PINTA	Caffeoyl-CoA O-methyltransferase OS=Pinus taeda GN=CCOAOMT PE=2 SV=1	PF01596.12	Methyltransf_3	268	731.071	220.964	-1.7262	down	3.08002e-07	6.75876e-06
MA_20382g0010	NA	NA	NA	NA	615	456.97	138.147	-1.7259	down	1.28614e-06	2.52638e-05
MA_12364g0010	sp|Q9FYK2|CML25_ARATH	Probable calcium-binding protein CML25 OS=Arabidopsis thaliana GN=CML25 PE=2 SV=1	PF00036.27,PF10591.4,PF12763.2,PF13202.1,PF13405.1,PF13499.1,PF13833.1	EF_hand_3,EF_hand_4,EF_hand_5,EF_hand_6,SPARC_Ca_bdg,efhand,efhand_3	657	328.923	99.6415	-1.72293	down	2.47151e-06	4.58041e-05
MA_19658g0010	sp|B9MJZ0|DNAJ_ANATD	Chaperone protein DnaJ OS=Anaerocellum thermophilum (strain DSM 6725 / Z-1320) GN=dnaJ PE=3 SV=1	PF00226.26	DnaJ	564	300.728	91.5269	-1.71619	down	3.2954e-06	5.95872e-05
MA_10337581g0010	NA	NA	NA	NA	384	3323.6	1012.05	-1.71546	down	1.38627e-07	3.25336e-06
MA_14427g0010	sp|P0CH33|UBQ11_ARATH	Polyubiquitin 11 OS=Arabidopsis thaliana GN=UBQ11 PE=1 SV=1	PF00240.18,PF01556.13,PF04452.9,PF08337.7,PF10302.4,PF11069.3,PF11470.3,PF11976.3,PF13019.1,PF13860.1,PF13881.1	DUF2407,DUF2870,DnaJ_C,FlgD_ig,Methyltrans_RNA,Plexin_cytopl,Rad60-SLD,Rad60-SLD_2,TUG,Telomere_Sde2,ubiquitin	648	68957.9	21068.4	-1.71063	down	1.06623e-07	2.55426e-06
MA_59717g0020	NA	NA	NA	NA	633	256.088	78.2984	-1.70959	down	5.6227e-06	9.55473e-05
MA_205286g0010	sp|Q8L7S6|HEXO3_ARATH	Beta-hexosaminidase 3 OS=Arabidopsis thaliana GN=HEXO3 PE=1 SV=1	PF02838.10	Glyco_hydro_20b	489	173.507	53.1082	-1.70799	down	2.19814e-05	0.000322206
MA_77052g0010	NA	NA	PF05678.9	VQ	915	1376.39	421.858	-1.70606	down	3.33234e-07	7.26953e-06
MA_24390g0010	sp|C0LGJ1|Y1743_ARATH	Probable LRR receptor-like serine/threonine-protein kinase At1g74360 OS=Arabidopsis thaliana GN=At1g74360 PE=1 SV=1	PF00069.20,PF00560.28,PF01636.18,PF07714.12,PF08263.7,PF12799.2,PF13516.1,PF13855.1	APH,LRRNT_2,LRR_1,LRR_4,LRR_6,LRR_8,Pkinase,Pkinase_Tyr	3555	221.153	67.9747	-1.70198	down	9.38984e-06	0.000151044
MA_10430340g0010	sp|Q84K00|NAC78_ARATH	NAC domain-containing protein 78 OS=Arabidopsis thaliana GN=NAC078 PE=2 SV=2	PF02365.10	NAM	1983	1834.87	564.93	-1.69953	down	1.72809e-07	3.97604e-06
MA_17768g0010	sp|Q5NA18|MTP5_ORYSJ	Metal tolerance protein 5 OS=Oryza sativa subsp. japonica GN=MTP5 PE=2 SV=1	PF01545.16,PF01943.12	Cation_efflux,Polysacc_synt	588	212.427	65.4769	-1.69791	down	2.21852e-05	0.000324916
MA_18245g0010	sp|O65351|SUBL_ARATH	Subtilisin-like protease OS=Arabidopsis thaliana GN=ARA12 PE=1 SV=1	PF00082.17,PF02225.17,PF05922.11	Inhibitor_I9,PA,Peptidase_S8	2334	7229.5	2231.31	-1.696	down	1.73404e-07	3.98562e-06
MA_56062g0020	NA	NA	PF01190.12,PF13620.1,PF13715.1	CarboxypepD_reg,Cna_B_2,Pollen_Ole_e_I	1464	1731.74	536.514	-1.69054	down	2.73064e-07	6.04563e-06
MA_88917g0010	NA	NA	PF04570.9	DUF581	471	213.424	66.5733	-1.6807	down	1.49376e-05	0.000229678
MA_102653g0020	sp|Q9STX2|VEP1_ARATH	3-oxo-Delta(4,5)-steroid 5-beta-reductase OS=Arabidopsis thaliana GN=VEP1 PE=1 SV=1	PF01370.16,PF13460.1	Epimerase,NAD_binding_10	1218	1565.08	490.757	-1.67315	down	4.31073e-07	9.17935e-06
MA_29238g0010	sp|Q8VWG3|TT1_ARATH	Protein TRANSPARENT TESTA 1 OS=Arabidopsis thaliana GN=TT1 PE=2 SV=1	PF00096.21,PF12171.3,PF12874.2,PF13465.1,PF13894.1,PF13912.1	zf-C2H2,zf-C2H2_4,zf-C2H2_6,zf-C2H2_jaz,zf-H2C2_2,zf-met	1110	346.981	109.392	-1.66534	down	3.63582e-06	6.50046e-05
MA_134613g0010	sp|P42738|CHMU_ARATH	Chorismate mutase, chloroplastic OS=Arabidopsis thaliana GN=CM1 PE=2 SV=3	PF01817.16	CM_2	813	470.53	149.102	-1.65799	down	2.14323e-06	4.01878e-05
MA_584078g0010	NA	NA	NA	NA	475	240.281	76.2592	-1.65574	down	1.64704e-05	0.000250235
MA_10435640g0010	sp|P48980|BGAL_SOLLC	Beta-galactosidase OS=Solanum lycopersicum PE=1 SV=1	PF02140.13	Gal_Lectin	1119	206.638	65.6195	-1.65491	down	2.33443e-05	0.000338842
MA_10427517g0010	sp|P52579|IFRH_TOBAC	Isoflavone reductase homolog A622 OS=Nicotiana tabacum PE=2 SV=1	PF00106.20,PF01073.14,PF01118.19,PF01370.16,PF02254.13,PF02558.11,PF02719.10,PF03435.13,PF03807.12,PF05368.8,PF08659.5,PF13460.1	3Beta_HSD,ApbA,Epimerase,F420_oxidored,KR,NAD_binding_10,NmrA,Polysacc_synt_2,Saccharop_dh,Semialdhyde_dh,TrkA_N,adh_short	924	3719.7	1183.72	-1.65186	down	3.30456e-07	7.21598e-06
MA_353910g0010	sp|Q9LVI4|TIF6B_ARATH	Protein TIFY 6B OS=Arabidopsis thaliana GN=TIFY6B PE=1 SV=1	PF06200.9,PF09425.5	CCT_2,tify	1164	299.442	95.7136	-1.64548	down	9.41981e-06	0.000151413
MA_73785g0010	NA	NA	PF07876.7	Dabb	903	1580.47	506.752	-1.641	down	7.45343e-07	1.52734e-05
MA_6931g0010	sp|Q9ZTT5|CAMT_PINTA	Caffeoyl-CoA O-methyltransferase OS=Pinus taeda GN=CCOAOMT PE=2 SV=1	PF01596.12,PF12847.2,PF13578.1,PF13659.1,PF13847.1	Methyltransf_18,Methyltransf_24,Methyltransf_26,Methyltransf_3,Methyltransf_31	843	1815.58	582.653	-1.63972	down	3.59951e-07	7.78382e-06
MA_20506g0010	sp|Q39134|AAP3_ARATH	Amino acid permease 3 OS=Arabidopsis thaliana GN=AAP3 PE=1 SV=2	PF01490.13	Aa_trans	978	167.43	53.7368	-1.63958	down	4.5148e-05	0.000607102
MA_103538g0010	sp|Q2V3I3|EPFL4_ARATH	EPIDERMAL PATTERNING FACTOR-like protein 4 OS=Arabidopsis thaliana GN=EPFL4 PE=3 SV=1	NA	NA	600	164.525	52.8924	-1.63717	down	4.51139e-05	0.000607009
MA_19057g0010	sp|O80760|Y639_ARATH	Probable polygalacturonase non-catalytic subunit At1g60390 OS=Arabidopsis thaliana GN=At1g60390 PE=2 SV=1	PF03181.10	BURP	1884	10907.5	3527.38	-1.62865	down	4.36093e-07	9.25971e-06
MA_5883g0010	NA	NA	NA	NA	600	335.916	108.703	-1.62771	down	6.74937e-06	0.000112129
MA_10433905g0010	sp|Q38945|DPNPH_ARATH	PAP-specific phosphatase HAL2-like OS=Arabidopsis thaliana GN=AHL PE=2 SV=1	PF00459.20	Inositol_P	1452	657.728	214.373	-1.61737	down	2.60192e-06	4.80612e-05
MA_123220g0010	sp|P52777|PALY_PINTA	Phenylalanine ammonia-lyase OS=Pinus taeda GN=PAL PE=3 SV=1	PF00221.14	Lyase_aromatic	2247	4931.73	1607.87	-1.61694	down	3.26391e-07	7.14445e-06
MA_371071g0010	sp|Q1EC66|UBQ3_ARATH	Polyubiquitin 3 OS=Arabidopsis thaliana GN=UBQ3 PE=1 SV=1	PF00240.18,PF01556.13,PF03587.9,PF04452.9,PF07708.6,PF08337.7,PF10302.4,PF11069.3,PF11470.3,PF11620.3,PF11976.3,PF12977.2,PF13019.1,PF13291.1,PF13750.1,PF13860.1,PF13881.1	ACT_4,Big_3_3,DUF2407,DUF2870,DUF3861,DnaJ_C,EMG1,FlgD_ig,GABP-alpha,Methyltrans_RNA,Plexin_cytopl,Rad60-SLD,Rad60-SLD_2,TUG,Tash_PEST,Telomere_Sde2,ubiquitin	803	3593.07	1176.52	-1.61069	down	6.1214e-07	1.26837e-05
MA_10426491g0010	sp|Q9SJL0|U86A1_ARATH	UDP-glycosyltransferase 86A1 OS=Arabidopsis thaliana GN=UGT86A1 PE=2 SV=1	PF00201.13	UDPGT	1134	295.643	96.8702	-1.60973	down	1.10992e-05	0.000175253
MA_10199979g0010	sp|Q00451|PRF1_SOLLC	36.4 kDa proline-rich protein OS=Solanum lycopersicum GN=TPRP-F1 PE=2 SV=1	PF00234.17,PF14368.1	LTP_2,Tryp_alpha_amyl	426	2342.72	768.243	-1.60855	down	8.33379e-07	1.68911e-05
MA_96911g0010	sp|O23310|NFYB3_ARATH	Nuclear transcription factor Y subunit B-3 OS=Arabidopsis thaliana GN=NFYB3 PE=2 SV=1	PF00125.19,PF00808.18,PF07524.8	Bromo_TP,CBFD_NFYB_HMF,Histone	663	521.147	171.156	-1.60637	down	4.41899e-06	7.77596e-05
MA_10428243g0010	sp|P92935|TLC2_ARATH	ADP,ATP carrier protein 2, chloroplastic OS=Arabidopsis thaliana GN=AATP2 PE=1 SV=2	PF03219.9	TLC	2115	215.904	71.0076	-1.60434	down	2.58143e-05	0.000370592
MA_218844g0010	sp|Q9SSD1|TMM_ARATH	Protein TOO MANY MOUTHS OS=Arabidopsis thaliana GN=TMM PE=2 SV=1	PF00560.28,PF12799.2,PF13504.1,PF13516.1,PF13855.1	LRR_1,LRR_4,LRR_6,LRR_7,LRR_8	1362	181.813	59.8454	-1.60314	down	3.48667e-05	0.000483729
MA_117567g0010	sp|Q9FQA3|GST23_MAIZE	Glutathione transferase GST 23 OS=Zea mays PE=2 SV=1	PF00043.20,PF02798.15,PF13409.1,PF13410.1,PF13417.1	GST_C,GST_C_2,GST_N,GST_N_2,GST_N_3	696	217.775	71.8301	-1.60017	down	1.90341e-05	0.000283287
MA_96461g0010	sp|Q5NA18|MTP5_ORYSJ	Metal tolerance protein 5 OS=Oryza sativa subsp. japonica GN=MTP5 PE=2 SV=1	PF01545.16,PF01943.12	Cation_efflux,Polysacc_synt	747	512.955	170.007	-1.59324	down	4.56849e-06	7.98859e-05
MA_494797g0010	sp|P22989|LDHB_HORVU	L-lactate dehydrogenase B (Fragment) OS=Hordeum vulgare PE=1 SV=1	PF00056.18,PF01210.18,PF02056.11,PF02866.13	Glyco_hydro_4,Ldh_1_C,Ldh_1_N,NAD_Gly3P_dh_N	1281	187.574	62.2212	-1.59198	down	5.70249e-05	0.000747425
MA_116906g0010	NA	NA	NA	NA	459	563.7	187.11	-1.59104	down	3.95375e-06	7.02942e-05
MA_10381g0010	sp|Q8BGB2|TTC7A_MOUSE	UCPtaeda_isotig35202.g2401.t1	PF00515.23,PF07719.12,PF07721.9,PF13176.1,PF13181.1,PF13371.1,PF13374.1,PF13414.1,PF13424.1,PF13428.1,PF13431.1,PF13432.1	TPR_1,TPR_10,TPR_11,TPR_12,TPR_14,TPR_16,TPR_17,TPR_2,TPR_4,TPR_7,TPR_8,TPR_9	2457	306.894	102.51	-1.58197	down	1.12131e-05	0.000176926
MA_138441g0010	sp|Q71DJ5|LIP1_ARATH	Triacylglycerol lipase 1 OS=Arabidopsis thaliana GN=LIP1 PE=1 SV=1	PF00561.15,PF04083.11,PF12695.2,PF12697.2	Abhydro_lipase,Abhydrolase_1,Abhydrolase_5,Abhydrolase_6	1188	578.798	193.665	-1.5795	down	4.4704e-06	7.84904e-05
MA_10147276g0010	sp|Q9LYV6|GEML5_ARATH	GEM-like protein 5 OS=Arabidopsis thaliana GN=At5g13200 PE=1 SV=1	PF02893.15	GRAM	888	544.182	182.355	-1.57734	down	7.11118e-06	0.000117353
MA_67675g0010	sp|Q9LXD9|PME51_ARATH	Probable pectinesterase/pectinesterase inhibitor 51 OS=Arabidopsis thaliana GN=PME51 PE=2 SV=1	PF01095.14,PF04043.10,PF13895.1	Ig_2,PMEI,Pectinesterase	1674	348.569	116.909	-1.57605	down	1.38448e-05	0.000214057
MA_3180g0010	sp|O64640|CXE8_ARATH	Probable carboxylesterase 8 OS=Arabidopsis thaliana GN=CXE8 PE=2 SV=1	PF00135.23,PF07859.8,PF10340.4,PF12695.2,PF12740.2	Abhydrolase_3,Abhydrolase_5,COesterase,Chlorophyllase2,DUF2424	1026	320.195	107.535	-1.57414	down	1.18503e-05	0.000185405
MA_117445g0010	sp|P00787|CATB_RAT	Cathepsin B OS=Rattus norvegicus GN=Ctsb PE=1 SV=2	PF00112.18,PF08127.8	Peptidase_C1,Propeptide_C1	846	753.93	254.237	-1.56826	down	3.95179e-06	7.02942e-05
MA_908240g0010	sp|C0LGT1|Y5129_ARATH	Probable LRR receptor-like serine/threonine-protein kinase At5g10290 OS=Arabidopsis thaliana GN=At5g10290 PE=1 SV=1	PF00069.20,PF00560.28,PF01636.18,PF07714.12,PF12799.2,PF13504.1,PF13516.1,PF13855.1	APH,LRR_1,LRR_4,LRR_6,LRR_7,LRR_8,Pkinase,Pkinase_Tyr	1491	776.574	263.252	-1.56068	down	4.16367e-06	7.35571e-05
MA_122492g0010	sp|P21616|AVP_VIGRR	Pyrophosphate-energized vacuolar membrane proton pump OS=Vigna radiata var. radiata PE=1 SV=3	PF03030.11	H_PPase	261	1097.89	374.74	-1.55077	down	3.16101e-06	5.76245e-05
MA_587787g0010	sp|Q9FII5|TDR_ARATH	Leucine-rich repeat receptor-like protein kinase TDR OS=Arabidopsis thaliana GN=TDR PE=1 SV=1	PF00069.20,PF00560.28,PF01636.18,PF07714.12,PF12799.2,PF13516.1,PF13855.1	APH,LRR_1,LRR_4,LRR_6,LRR_8,Pkinase,Pkinase_Tyr	1637	1342.19	458.98	-1.54809	down	2.774e-06	5.10284e-05
MA_10428360g0010	NA	NA	PF07839.6	CaM_binding	3459	593.302	203.49	-1.54381	down	1.40679e-05	0.000216904
MA_73656g0010	sp|O65012|C78A4_PINRA	Cytochrome P450 78A4 OS=Pinus radiata GN=CYP78A4 PE=2 SV=1	PF00067.17	p450	1515	8408.98	2896.85	-1.53744	down	1.18603e-06	2.35045e-05
MA_23066g0010	sp|P43296|RD19A_ARATH	Cysteine proteinase RD19a OS=Arabidopsis thaliana GN=RD19A PE=2 SV=1	PF00112.18,PF03051.10,PF08246.7	Inhibitor_I29,Peptidase_C1,Peptidase_C1_2	1185	5633.4	1945.79	-1.53365	down	1.67647e-06	3.21384e-05
MA_10436136g0010	NA	NA	NA	NA	514	213.763	74.0727	-1.529	down	7.20706e-05	0.000919756
MA_436039g0010	sp|P83947|PME1_FICPW	Pectinesterase/pectinesterase inhibitor OS=Ficus pumila var. awkeotsang PE=1 SV=1	PF01095.14,PF04043.10,PF07602.6	DUF1565,PMEI,Pectinesterase	1671	2595.28	899.831	-1.52817	down	5.55763e-06	9.45135e-05
MA_10435839g0010	sp|Q9LQV2|RDR1_ARATH	RNA-dependent RNA polymerase 1 OS=Arabidopsis thaliana GN=RDR1 PE=2 SV=1	PF05183.7	RdRP	2730	403.554	140.654	-1.52061	down	1.58376e-05	0.000241683
MA_105452g0010	sp|Q0D673|P2C62_ORYSJ	Probable protein phosphatase 2C 62 OS=Oryza sativa subsp. japonica GN=Os07g0507000 PE=2 SV=1	PF00481.16,PF07228.7,PF13672.1	PP2C,PP2C_2,SpoIIE	849	403.435	142.671	-1.49964	down	2.37383e-05	0.000343859
MA_45640g0010	sp|Q9TT99|ATOX1_CANFA	Copper transport protein ATOX1 OS=Canis familiaris GN=ATOX1 PE=3 SV=1	PF00403.21	HMA	228	3342.55	1182.97	-1.49854	down	2.69099e-06	4.96588e-05
MA_46843g0010	sp|Q94C70|NAT2_ARATH	Nucleobase-ascorbate transporter 2 OS=Arabidopsis thaliana GN=NAT2 PE=2 SV=2	PF00860.15	Xan_ur_permease	1623	274.531	97.7689	-1.48952	down	4.61128e-05	0.000618172
MA_194692g0010	sp|Q9C971|G3OX4_ARATH	Gibberellin 3-beta-dioxygenase 4 OS=Arabidopsis thaliana GN=At1g80330 PE=1 SV=1	PF03171.15,PF14226.1	2OG-FeII_Oxy,DIOX_N	942	560.23	199.934	-1.4865	down	2.80285e-05	0.000398531
MA_11306g0010	sp|P93755|C3H30_ARATH	Zinc finger CCCH domain-containing protein 30 OS=Arabidopsis thaliana GN=At2g41900 PE=1 SV=2	PF00023.25,PF00642.19,PF12796.2,PF13606.1,PF13637.1,PF13857.1	Ank,Ank_2,Ank_3,Ank_4,Ank_5,zf-CCCH	2361	1032.41	371.474	-1.47469	down	7.45564e-06	0.000122403
MA_448849g0010	sp|Q9LSE2|ICE1_ARATH	Transcription factor ICE1 OS=Arabidopsis thaliana GN=SCRM PE=1 SV=1	PF00010.21	HLH	1665	251.795	90.6012	-1.47465	down	7.50163e-05	0.000953528
MA_17319g0020	sp|Q8GU92|PDR2_ORYSJ	Probable pleiotropic drug resistance protein 2 OS=Oryza sativa subsp. japonica GN=PDR2 PE=3 SV=1	PF00005.22,PF01061.19,PF12698.2,PF13304.1	AAA_21,ABC2_membrane,ABC2_membrane_3,ABC_tran	1431	496.299	179.005	-1.47121	down	2.03696e-05	0.000300755
MA_10435919g0010	sp|Q93V61|LCAT3_ARATH	Phospholipase A(1) LCAT3 OS=Arabidopsis thaliana GN=LCAT3 PE=1 SV=1	PF00561.15,PF02450.10,PF05057.9,PF05990.7,PF06028.6,PF07819.8,PF12697.2	Abhydrolase_1,Abhydrolase_6,DUF676,DUF900,DUF915,LACT,PGAP1	1413	619.808	223.783	-1.46972	down	1.68563e-05	0.000255307
MA_960362g0010	sp|Q9ZT82|CALSC_ARATH	Callose synthase 12 OS=Arabidopsis thaliana GN=CALS12 PE=1 SV=1	PF02364.10,PF14288.1	FKS1_dom1,Glucan_synthase	3784	503.411	182.121	-1.46684	down	2.00968e-05	0.000296924
MA_129324g0010	sp|Q6NUH3|NOSIP_XENLA	Nitric oxide synthase-interacting protein OS=Xenopus laevis GN=nosip PE=2 SV=1	PF00097.20,PF04641.7,PF12678.2,PF13445.1,PF13639.1,PF13920.1,PF13923.1	Rtf2,zf-C3HC4,zf-C3HC4_2,zf-C3HC4_3,zf-RING_2,zf-RING_LisH,zf-rbx1	912	4304.56	1564.2	-1.46044	down	5.07649e-06	8.71289e-05
MA_4477g0010	sp|Q0JNR2|CYT12_ORYSJ	Cysteine proteinase inhibitor 12 OS=Oryza sativa subsp. japonica GN=Os01g0270100 PE=2 SV=1	PF00028.12,PF00031.16	Cadherin,Cystatin	696	7649.86	2815.72	-1.44193	down	6.71231e-06	0.000111596
MA_10429487g0020	sp|O82318|Y2579_ARATH	Probably inactive leucine-rich repeat receptor-like protein kinase At2g25790 OS=Arabidopsis thaliana GN=At2g25790 PE=1 SV=1	PF00069.20,PF00560.28,PF01797.11,PF07714.12,PF08263.7,PF12799.2,PF13504.1,PF13516.1,PF13855.1	LRRNT_2,LRR_1,LRR_4,LRR_6,LRR_7,LRR_8,Pkinase,Pkinase_Tyr,Y1_Tnp	3321	709.874	265.31	-1.41988	down	1.8162e-05	0.000272414
MA_10431598g0010	sp|O80526|ACLA3_ARATH	ATP-citrate synthase alpha chain protein 3 OS=Arabidopsis thaliana GN=ACLA-3 PE=2 SV=1	NA	NA	504	940.426	353.489	-1.41165	down	2.22003e-05	0.000324916
MA_59900g0010	NA	NA	PF03066.10	Nucleoplasmin	234	387.263	145.825	-1.40907	down	7.66458e-05	0.000972577
MA_882912g0010	sp|Q8W4F0|DAR1_ARATH	Protein DA1-related 1 OS=Arabidopsis thaliana GN=DAR1 PE=2 SV=3	PF12315.3	DUF3633	489	609.191	233.036	-1.38634	down	6.01747e-05	0.000783642
MA_9401071g0010	sp|P61207|ARF3_TAKRU	ADP-ribosylation factor 3 OS=Takifugu rubripes GN=arf3 PE=3 SV=2	PF00025.16,PF00071.17,PF00448.17,PF00503.15,PF01926.18,PF04670.7,PF08477.8,PF09439.5	Arf,G-alpha,Gtr1_RagA,MMR_HSR1,Miro,Ras,SRP54,SRPRB	636	2055.32	788.519	-1.38214	down	2.00723e-05	0.000296758
MA_22695g0010	sp|O65493|XCP1_ARATH	Xylem cysteine proteinase 1 OS=Arabidopsis thaliana GN=XCP1 PE=1 SV=1	PF00112.18,PF03051.10,PF08246.7	Inhibitor_I29,Peptidase_C1,Peptidase_C1_2	1104	2935.05	1128.86	-1.37851	down	1.87736e-05	0.000279972
MA_12652g0010	sp|P37707|B2_DAUCA	B2 protein OS=Daucus carota PE=2 SV=1	PF10539.4	Dev_Cell_Death	666	863.521	332.907	-1.37511	down	4.13355e-05	0.000562134
MA_45897g0010	sp|P56331|IF1A_ONOVI	Eukaryotic translation initiation factor 1A OS=Onobrychis viciifolia PE=2 SV=2	PF01176.14	eIF-1a	438	1740.89	672.671	-1.37185	down	2.53414e-05	0.000364979
MA_8518489g0010	sp|Q6K7E6|ERF1_ORYSJ	Ethylene-responsive transcription factor 1 OS=Oryza sativa subsp. japonica GN=EREBP1 PE=1 SV=1	PF00847.15	AP2	1237	3822.78	1479.49	-1.36952	down	1.98676e-05	0.000294318
MA_11564g0010	sp|Q7XQU7|P2C41_ORYSJ	Probable protein phosphatase 2C 41 OS=Oryza sativa subsp. japonica GN=Os04g0452000 PE=2 SV=2	PF00481.16,PF07228.7,PF13672.1	PP2C,PP2C_2,SpoIIE	873	564.934	218.798	-1.36849	down	6.05359e-05	0.000787886
MA_10436189g0010	sp|Q24009|BICC_DROME	Protein bicaudal C OS=Drosophila melanogaster GN=BicC PE=1 SV=2	PF00536.25,PF07647.12	SAM_1,SAM_2	1120	653.687	255.384	-1.35593	down	7.36419e-05	0.000938197
MA_94870g0010	sp|Q9LT67|BH113_ARATH	Transcription factor bHLH113 OS=Arabidopsis thaliana GN=BHLH113 PE=2 SV=1	NA	NA	1443	2151.68	840.953	-1.35537	down	2.57182e-05	0.000369688
MA_118809g0010	sp|P51117|CFI1_VITVI	Chalcone--flavonone isomerase 1 OS=Vitis vinifera GN=CHI1 PE=2 SV=1	PF01874.11,PF02431.10,PF04348.8,PF04766.7,PF06855.7	Baculo_p26,Chalcone,CitG,DUF1250,LppC	1287	1473.68	576.369	-1.35435	down	2.85208e-05	0.000405272
MA_95656g0010	sp|Q9FFC6|GDL78_ARATH	GDSL esterase/lipase At5g22810 OS=Arabidopsis thaliana GN=At5g22810 PE=2 SV=3	PF00657.17	Lipase_GDSL	1071	2179.07	853.336	-1.35253	down	2.09639e-05	0.000308305
MA_10426991g0010	sp|Q54J73|PAP_DICDI	Poly(A) polymerase OS=Dictyostelium discoideum GN=papA PE=3 SV=1	PF03813.9,PF04926.10,PF04928.12	Nrap,PAP_RNA-bind,PAP_central	1291	1393.24	548.613	-1.34458	down	4.08246e-05	0.000557029
MA_36178g0010	sp|B9DFG5|PTI13_ARATH	PTI1-like tyrosine-protein kinase 3 OS=Arabidopsis thaliana GN=PTI13 PE=1 SV=1	PF00069.20,PF07714.12	Pkinase,Pkinase_Tyr	1308	942.082	375.259	-1.32796	down	5.8319e-05	0.0007617
MA_895155g0010	sp|P43297|RD21A_ARATH	Cysteine proteinase RD21a OS=Arabidopsis thaliana GN=RD21A PE=1 SV=1	PF00112.18,PF00396.13,PF03051.10,PF08246.7	Granulin,Inhibitor_I29,Peptidase_C1,Peptidase_C1_2	1530	2951.55	1178.49	-1.32453	down	3.94372e-05	0.000539419
MA_9497088g0010	NA	NA	PF01764.20,PF12695.2,PF12697.2	Abhydrolase_5,Abhydrolase_6,Lipase_3	1908	795.944	318.221	-1.32264	down	5.84473e-05	0.000762929
MA_93674g0010	sp|P21616|AVP_VIGRR	Pyrophosphate-energized vacuolar membrane proton pump OS=Vigna radiata var. radiata PE=1 SV=3	PF03030.11	H_PPase	2058	7424.99	3005.74	-1.30467	down	4.13056e-05	0.000562134
MA_75417g0010	sp|P26585|HMGL_SOYBN	HMG1/2-like protein OS=Glycine max PE=2 SV=1	PF00505.14,PF09011.5	DUF1898,HMG_box	645	1913.63	789.472	-1.27735	down	7.41856e-05	0.000944585
