# Supplementary material for: Transcriptome analysis of callus from Picea balfouriana
Source: BMC Genomics. 2014 Jul 4;15(1):553. doi: 10.1186/1471-2164-15-553 (PMC4094777; doi:10.1186/1471-2164-15-553)
Supplement: Supplementary file 5 — Additional file 5: Enriched GO terms and KEGG pathways for the differentially expressed genes between the ET and NET libraries. (XLS 48 KB) [file 12864_2013_6231_MOESM5_ESM.xls]

## Sheet: Sheet1
GO ID	Description	Corrected P-value	Genes
GO:0052681	alpha-bisabolene synthase activity	0.01518	MA_10435706g0010,MA_387252g0010,MA_10434494g0010,MA_10025722g0010,MA_86213g0010
GO:0048046	apoplast	0.0164	MA_33057g0010,MA_240476g0010,MA_20669g0010,MA_10434624g0020,MA_140124g0010,MA_102349g0010,MA_77922g0010,MA_10426357g0020,MA_45640g0010,MA_17799g0010,MA_734639g0010,MA_491379g0010,MA_95531g0010,MA_23891g0010,MA_10427218g0010,MA_75919g0010,MA_392733g0010,MA_10430578g0010,MA_3336502g0010,MA_183913g0010,MA_444938g0010,MA_35561g0010,MA_15580g0010,MA_182956g0010,MA_161971g0010,MA_4577g0010,MA_10199979g…
GO:0009072	aromatic amino acid family metabolic process	0.03747	MA_9005842g0010,MA_238501g0010,MA_10434624g0020,MA_57211g0010,MA_54864g0010,MA_360451g0010,MA_8824317g0010,MA_10426211g0020,MA_123220g0010,MA_43667g0010,MA_105452g0010,MA_134613g0010,MA_14041g0010,MA_6388939g0010,MA_8284330g0010,MA_10427177g0010,MA_10436001g0020,MA_34035g0010,MA_771156g0010,MA_825097g0010,MA_15852g0010,MA_101658g0010
GO:0005618	cell wall	0.0021	MA_921733g0010,MA_10379445g0010,MA_20669g0010,MA_10434624g0020,MA_6198238g0010,MA_10432952g0010,MA_9589g0010,MA_734639g0010,MA_14449g0010,MA_495624g0010,MA_67675g0010,MA_770477g0010,MA_10060779g0010,MA_10427957g0010,MA_10433559g0020,MA_10339776g0010,MA_10434773g0030,MA_3366g0010,MA_10293471g0010,MA_10426783g0010,MA_15580g0010,MA_180710g0010,MA_915221g0010,MA_10432033g0020,MA_10426205g0010,MA_6183…
GO:0016023	cytoplasmic membrane-bounded vesicle	0.02731	MA_3303g0010,MA_135948g0010,MA_20669g0010,MA_8915413g0010,MA_68149g0020,MA_190475g0010,MA_10434622g0020,MA_57211g0010,MA_8823433g0010,MA_17799g0010,MA_734639g0010,MA_14449g0010,MA_64144g0010,MA_132614g0010,MA_10429829g0010,MA_10437192g0010,MA_10431526g0010,MA_10060779g0010,MA_10432685g0010,MA_3366g0010,MA_716242g0010,MA_42113g0010,MA_6737g0010,MA_141029g0010,MA_922767g0010,MA_10432403g0010,MA_485…
GO:0031410	cytoplasmic vesicle	0.02731	MA_3303g0010,MA_135948g0010,MA_20669g0010,MA_8915413g0010,MA_68149g0020,MA_190475g0010,MA_10434622g0020,MA_57211g0010,MA_8823433g0010,MA_17799g0010,MA_734639g0010,MA_14449g0010,MA_64144g0010,MA_132614g0010,MA_10429829g0010,MA_10437192g0010,MA_10431526g0010,MA_10060779g0010,MA_10432685g0010,MA_3366g0010,MA_716242g0010,MA_42113g0010,MA_6737g0010,MA_141029g0010,MA_922767g0010,MA_10432403g0010,MA_485…
GO:0030312	external encapsulating structure	0.00081	MA_921733g0010,MA_10379445g0010,MA_20669g0010,MA_10434624g0020,MA_6198238g0010,MA_10432952g0010,MA_9589g0010,MA_734639g0010,MA_14449g0010,MA_495624g0010,MA_67675g0010,MA_770477g0010,MA_10060779g0010,MA_10427957g0010,MA_10433559g0020,MA_10339776g0010,MA_10434773g0030,MA_3366g0010,MA_10293471g0010,MA_10426783g0010,MA_15580g0010,MA_180710g0010,MA_915221g0010,MA_10432033g0020,MA_10426205g0010,MA_6183…
GO:0005576	extracellular region	5.18e-13	MA_94570g0010,MA_10434624g0020,MA_9589g0010,MA_190475g0010,MA_6188268g0010,MA_734639g0010,MA_360451g0010,MA_93072g0010,MA_101764g0010,MA_10433559g0020,MA_10431579g0010,MA_3366g0010,MA_103538g0010,MA_173695g0010,MA_427851g0010,MA_183913g0010,MA_16152g0010,MA_939354g0010,MA_10426783g0010,MA_15580g0010,MA_161971g0010,MA_915221g0010,MA_109497g0010,MA_97119g0020,MA_33057g0010,MA_140124g0010,MA_250203g…
GO:0031988	membrane-bounded vesicle	0.03771	MA_3303g0010,MA_135948g0010,MA_20669g0010,MA_8915413g0010,MA_68149g0020,MA_190475g0010,MA_10434622g0020,MA_57211g0010,MA_8823433g0010,MA_17799g0010,MA_734639g0010,MA_14449g0010,MA_64144g0010,MA_132614g0010,MA_10429829g0010,MA_10437192g0010,MA_10431526g0010,MA_10060779g0010,MA_10432685g0010,MA_3366g0010,MA_716242g0010,MA_42113g0010,MA_6737g0010,MA_141029g0010,MA_922767g0010,MA_10432403g0010,MA_485…
GO:0016491	oxidoreductase activity	6.59e-06	MA_11645g0010,MA_7323667g0010,MA_5194090g0010,MA_9446650g0010,MA_6188268g0010,MA_137874g0010,MA_195775g0010,MA_10426065g0010,MA_63231g0010,MA_72340g0010,MA_10437028g0020,MA_3366g0010,MA_10426049g0010,MA_173695g0010,MA_17680g0010,MA_10144220g0010,MA_15580g0010,MA_97566g0010,MA_423264g0010,MA_25919g0010,MA_33057g0010,MA_494148g0010,MA_8555021g0010,MA_170670g0010,MA_9805710g0010,MA_10434036g0010,MA_…
GO:0043565	sequence-specific DNA binding	0.00385	MA_1793g0010,MA_799187g0010,MA_96911g0010,MA_10434389g0010,MA_38472g0010,MA_3688g0010,MA_658686g0010,MA_10344604g0010,MA_35014g0010,MA_60457g0010,MA_57689g0010,MA_10432580g0010,MA_8832398g0010,MA_126273g0010,MA_112057g0010,MA_38931g0010,MA_19520g0020,MA_9241385g0010,MA_903853g0010,MA_42637g0010,MA_12174g0010,MA_19630g0030,MA_10428500g0010
GO:0031982	vesicle	0.04191	MA_3303g0010,MA_135948g0010,MA_20669g0010,MA_8915413g0010,MA_68149g0020,MA_190475g0010,MA_10434622g0020,MA_57211g0010,MA_8823433g0010,MA_17799g0010,MA_734639g0010,MA_14449g0010,MA_64144g0010,MA_132614g0010,MA_10429829g0010,MA_10437192g0010,MA_10431526g0010,MA_10060779g0010,MA_10432685g0010,MA_3366g0010,MA_716242g0010,MA_42113g0010,MA_6737g0010,MA_141029g0010,MA_922767g0010,MA_10432403g0010,MA_485…
Pathway ID	Description	Number of genes	% associated genes	Pvalue	Qvalue	All genes with pathway annotation (14998)
ko01110	Biosynthesis of secondary metabolites	220	0.2494	1.13207e-17	1.21131e-15	MA_10426264g0020, MA_10430613g0010, MA_73656g0010, MA_20764g0010, MA_10430573g0010, MA_123220g0010, MA_502949g0010, MA_10427517g0010, MA_15852g0010, MA_10434958g0010, MA_95656g0010, MA_56692g0010, MA_183913g0010, MA_57932g0010, MA_15580g0010, MA_6931g0010, MA_463504g0010, MA_118809g0010, MA_792979g0010, MA_19627g0010, MA_9446650g0010, MA_20223g0020, MA_5434g0010, MA_501220g0010, MA_117035g0010, M…
ko01100	Metabolic pathways	306	0.3469	2.162e-15	1.15667e-13	MA_10426264g0020, MA_10430613g0010, MA_73656g0010, MA_20764g0010, MA_10434624g0020, MA_123220g0010, MA_502949g0010, MA_15852g0010, MA_123133g0010, MA_10434958g0010, MA_436039g0010, MA_95656g0010, MA_10307468g0010, MA_140124g0010, MA_56692g0010, MA_10427033g0010, MA_6875874g0010, MA_183913g0010, MA_57932g0010, MA_15580g0010, MA_6931g0010, MA_18633g0010, MA_10426049g0010, MA_118809g0010, MA_792979g…
ko00040	Pentose and glucuronate interconversions	39	0.0442	5.59453e-11	1.99538e-09	MA_10434624g0020, MA_436039g0010, MA_32668g0010, MA_10431579g0010, MA_177306g0010, MA_10430460g0010, MA_17791g0010, MA_6711351g0010, MA_427851g0010, MA_640601g0010, MA_67675g0010, MA_68362g0010, MA_495624g0010, MA_51464g0010, MA_14449g0010, MA_97947g0010, MA_29344g0010, MA_76403g0010, MA_206151g0010, MA_97566g0010, MA_10372207g0010, MA_62865g0010, MA_476625g0010, MA_504598g0010, MA_86577g0010, MA…
ko00500	Starch and sucrose metabolism	55	0.0624	4.68979e-10	1.25452e-08	MA_10434624g0020, MA_436039g0010, MA_140124g0010, MA_102349g0010, MA_32668g0010, MA_10431579g0010, MA_177306g0010, MA_10430460g0010, MA_6711351g0010, MA_4577g0010, MA_427851g0010, MA_640601g0010, MA_48585g0010, MA_67675g0010, MA_68362g0010, MA_697188g0010, MA_495624g0010, MA_131632g0010, MA_51464g0010, MA_10435456g0030, MA_14449g0010, MA_488148g0010, MA_74741g0010, MA_10426536g0010, MA_29344g0010…
ko00940	Phenylpropanoid biosynthesis	72	0.0816	3.75907e-09	8.04441e-08	MA_10430613g0010, MA_73656g0010, MA_123220g0010, MA_15852g0010, MA_56692g0010, MA_57932g0010, MA_6931g0010, MA_463504g0010, MA_792979g0010, MA_9446650g0010, MA_20223g0020, MA_10436313g0010, MA_667858g0010, MA_658172g0010, MA_17791g0010, MA_101658g0010, MA_10429595g0010, MA_140596g0010, MA_9959852g0010, MA_185360g0010, MA_48585g0010, MA_423264g0010, MA_10433403g0010, MA_61321g0010, MA_10432809g002…
ko04075	Plant hormone signal transduction	101	0.1145	3.5498e-07	6.33047e-06	MA_14292g0010, MA_10432580g0010, MA_38g0010, MA_96585g0010, MA_141469g0010, MA_10432413g0020, MA_907632g0010, MA_10434772g0010, MA_11564g0010, MA_28638g0010, MA_10274g0010, MA_21538g0020, MA_105452g0010, MA_9600951g0010, MA_129063g0010, MA_100820g0010, MA_10430149g0020, MA_181928g0010, MA_3180g0010, MA_353910g0010, MA_448849g0010, MA_10432457g0010, MA_5588g0010, MA_24390g0010, MA_10426598g0020, M…
ko00941	Flavonoid biosynthesis	55	0.0624	1.50491e-06	2.30037e-05	MA_10426264g0020, MA_73656g0010, MA_20764g0010, MA_10430573g0010, MA_502949g0010, MA_10427517g0010, MA_10434958g0010, MA_6931g0010, MA_463504g0010, MA_118809g0010, MA_5434g0010, MA_117035g0010, MA_72340g0010, MA_667858g0010, MA_9959852g0010, MA_73179g0010, MA_10434819g0010, MA_357183g0010, MA_529285g0010, MA_10427553g0010, MA_7323667g0010, MA_9804962g0010, MA_10427035g0010, MA_10432947g0010, MA_1…
ko00360	Phenylalanine metabolism	34	0.0385	3.51651e-05	0.000470333	MA_10430613g0010, MA_123220g0010, MA_15852g0010, MA_56692g0010, MA_57932g0010, MA_6931g0010, MA_792979g0010, MA_20223g0020, MA_18326g0010, MA_667858g0010, MA_101658g0010, MA_10429595g0010, MA_140596g0010, MA_185360g0010, MA_10432809g0020, MA_10435536g0010, MA_195775g0010, MA_10227622g0010, MA_10430578g0010, MA_25919g0010, MA_96757g0010, MA_8555021g0010, MA_114903g0010, MA_5316g0010, MA_9579g0010,…
ko00565	Ether lipid metabolism	24	0.0272	0.000156969	0.00186619	MA_18633g0010, MA_53545g0010, MA_39164g0010, MA_230716g0010, MA_68149g0020, MA_30758g0010, MA_10222942g0010, MA_10427575g0010, MA_18496g0010, MA_71052g0010, MA_704466g0010, MA_119720g0010, MA_945449g0010, MA_90712g0010, MA_74039g0010, MA_76403g0010, MA_10429529g0010, MA_2411054g0010, MA_50191g0010, MA_8793793g0010, MA_5732104g0010, MA_2828g0010, MA_4740865g0010, MA_105671g0010
ko00640	Propanoate metabolism	14	0.0159	0.000277756	0.00285691	MA_10427517g0010, MA_123133g0010, MA_17791g0010, MA_73179g0010, MA_10427553g0010, MA_10431693g0010, MA_10427035g0010, MA_10432947g0010, MA_10436472g0020, MA_494797g0010, MA_97566g0010, MA_43637g0010, MA_222809g0010, MA_8823433g0010
ko00945	Stilbenoid, diarylheptanoid and gingerol biosynthesis	25	0.0283	0.000293701	0.00285691	MA_73656g0010, MA_6931g0010, MA_463504g0010, MA_10436313g0010, MA_667858g0010, MA_9959852g0010, MA_10434424g0010, MA_4666649g0010, MA_10435536g0010, MA_491111g0010, MA_12998g0010, MA_10096934g0010, MA_118076g0010, MA_2776517g0010, MA_9969794g0010, MA_5194090g0010, MA_34530g0020, MA_54872g0010, MA_10432610g0010, MA_4731g0010, MA_837745g0010, MA_1582g0020, MA_9988200g0010, MA_20526g0010, MA_39636g0…
ko00460	Cyanoamino acid metabolism	21	0.0238	0.00049399	0.00440475	MA_10307468g0010, MA_95435g0010, MA_11792g0020, MA_48585g0010, MA_423598g0010, MA_10435456g0030, MA_488148g0010, MA_10426536g0010, MA_10426205g0010, MA_41268g0010, MA_762g0010, MA_483593g0010, MA_10431526g0010, MA_82706g0010, MA_137064g0010, MA_70066g0010, MA_9186460g0010, MA_44898g0030, MA_180788g0010, MA_77922g0010, MA_9758274g0010
ko00944	Flavone and flavonol biosynthesis	29	0.0329	0.00093838	0.00772359	MA_10430573g0010, MA_10434958g0010, MA_10433869g0010, MA_117035g0010, MA_10432099g0010, MA_10436313g0010, MA_10434954g0010, MA_10434729g0020, MA_10431883g0020, MA_220754g0010, MA_7323667g0010, MA_9804962g0010, MA_10427528g0010, MA_28222g0010, MA_17680g0010, MA_180532g0010, MA_12998g0010, MA_416025g0010, MA_6188268g0010, MA_281597g0010, MA_54958g0010, MA_9790396g0010, MA_10427062g0010, MA_3747445g…
ko00073	Cutin, suberine and wax biosynthesis	26	0.0295	0.0011942	0.00912708	MA_10307468g0010, MA_56269g0010, MA_9307243g0010, MA_10435069g0020, MA_142644g0010, MA_50023g0010, MA_10435761g0010, MA_136449g0010, MA_7233g0020, MA_423598g0010, MA_10429779g0010, MA_119787g0010, MA_10096934g0010, MA_10426427g0010, MA_18089g0010, MA_182956g0010, MA_95531g0010, MA_41268g0010, MA_762g0010, MA_138671g0010, MA_10434036g0010, MA_10431574g0020, MA_10434427g0010, MA_137064g0010, MA_158…
ko00564	Glycerophospholipid metabolism	31	0.0351	0.00146287	0.0104352	MA_18633g0010, MA_53545g0010, MA_10435919g0010, MA_39164g0010, MA_230716g0010, MA_68149g0020, MA_30758g0010, MA_10222942g0010, MA_10427575g0010, MA_18496g0010, MA_71052g0010, MA_704466g0010, MA_119720g0010, MA_945449g0010, MA_90712g0010, MA_74039g0010, MA_478906g0010, MA_76403g0010, MA_10429529g0010, MA_2411054g0010, MA_10429049g0010, MA_10426658g0020, MA_50191g0010, MA_75104g0010, MA_93072g0010,…
ko00906	Carotenoid biosynthesis	21	0.0238	0.00169224	0.0113169	MA_95656g0010, MA_10426065g0010, MA_10434622g0020, MA_308546g0010, MA_503753g0010, MA_13412g0010, MA_289156g0010, MA_10433283g0020, MA_88684g0010, MA_10120560g0010, MA_295001g0010, MA_2492g0010, MA_954240g0010, MA_922767g0010, MA_92200g0020, MA_164148g0010, MA_10171864g0010, MA_10436261g0010, MA_10061167g0010, MA_8823433g0010, MA_103942g0010
ko00904	Diterpenoid biosynthesis	14	0.0159	0.00362528	0.0228179	MA_194692g0010, MA_488753g0010, MA_10025722g0010, MA_387252g0010, MA_2492g0010, MA_954240g0010, MA_164148g0010, MA_18743g0010, MA_10435706g0010, MA_10434494g0010, MA_10430954g0010, MA_127386g0010, MA_86213g0010, MA_24454g0010
ko00943	Isoflavonoid biosynthesis	6	0.0068	0.00715844	0.0425529	MA_129063g0010, MA_10429351g0010, MA_9721034g0010, MA_304461g0010, MA_6062370g0010, MA_10435734g0010
